# Supplementary material for: Multidimensional Transition Metal Complexes Based on 3-Amino-1H-1,2,4-triazole-5-carboxylic Acid: From Discrete Mononuclear Complexes to Layered Materials
Source: Molecules. 2015 Jul 7;20(7):12341–63. doi: 10.3390/molecules200712341 (PMC6332153; doi:10.3390/molecules200712341)
Supplement: Supplementary file 1 [file molecules-20-12341-s001.zip]

Archive with 30 entries (29 files):
- comp_1-CheckCIF.pdf
- __MACOSX/
- __MACOSX/._comp_1-CheckCIF.pdf
- comp_1.cif
- __MACOSX/._comp_1.cif
- comp_1.fcf
- __MACOSX/._comp_1.fcf
- comp_2-CheckCIF.pdf
- __MACOSX/._comp_2-CheckCIF.pdf
- comp_2.cif
- __MACOSX/._comp_2.cif
- comp_2.fcf
- __MACOSX/._comp_2.fcf
- comp_3-CheckCIF.pdf
- __MACOSX/._comp_3-CheckCIF.pdf
- comp_3.cif
- __MACOSX/._comp_3.cif
- comp_3.fcf
- __MACOSX/._comp_3.fcf
- comp_4-CheckCIF.pdf
- __MACOSX/._comp_4-CheckCIF.pdf
- comp_4.cif
- __MACOSX/._comp_4.cif
- comp_4.fcf
- __MACOSX/._comp_4.fcf
- comp_5-CheckCIF.pdf
- __MACOSX/._comp_5-CheckCIF.pdf
- comp_5.cif
- __MACOSX/._comp_5.cif
- comp_5.fcf
