# Supplementary material for: Multidimensional Transition Metal Complexes Based on 3-Amino-1H-1,2,4-triazole-5-carboxylic Acid: From Discrete Mononuclear Complexes to Layered Materials
Source: Molecules. 2015 Jul 7;20(7):12341–63. doi: 10.3390/molecules200712341 (PMC6332153; doi:10.3390/molecules200712341)
Supplement: Supplementary file 1 [file molecules-20-12341-s001.zip › comp_1.cif]

 
data_comp_1
 
#=============================================================================
_audit_creation_method            'SHELXL-2014/7, manual editing plus enCIFer'
_audit_creation_date              '22 June 2015'
#=============================================================================

#=============================================================================
# GENERAL AND CHEMICAL DATA
#=============================================================================

_chemical_name_systematic         ?
_chemical_name_common             ?
_chemical_melting_point           ?
_chemical_formula_moiety          
 'C6 H8 N8 O5 Zn' 
_chemical_formula_sum
 'C6 H8 N8 O5 Zn' 
_chemical_formula_weight          337.57

loop_
 _atom_type_symbol
 _atom_type_description
 _atom_type_scat_dispersion_real
 _atom_type_scat_dispersion_imag
 _atom_type_scat_source
 'C'  'C'   0.0033   0.0016
 'International Tables Vol C Tables 4.2.6.8 and 6.1.1.4'
 'H'  'H'   0.0000   0.0000
 'International Tables Vol C Tables 4.2.6.8 and 6.1.1.4'
 'N'  'N'   0.0061   0.0033
 'International Tables Vol C Tables 4.2.6.8 and 6.1.1.4'
 'O'  'O'   0.0106   0.0060
 'International Tables Vol C Tables 4.2.6.8 and 6.1.1.4'
 'Zn'  'Zn'   0.2839   1.4301
 'International Tables Vol C Tables 4.2.6.8 and 6.1.1.4'


#=============================================================================
# CRYSTAL DATA
#=============================================================================
 
_space_group_crystal_system       Orthorhombic
_space_group_IT_number            60
_space_group_name_H-M_alt         'P b c n'
_space_group_name_Hall            '-P 2n 2ab'
 
_shelx_space_group_comment
;
The symmetry employed for this shelxl refinement is uniquely defined
by the following loop, which should always be used as a source of
symmetry information in preference to the above space-group names.
They are only intended as comments.
;
 
loop_
 _space_group_symop_operation_xyz
 'x, y, z'
 '-x+1/2, -y+1/2, z+1/2'
 '-x, y, -z+1/2'
 'x+1/2, -y+1/2, -z'
 '-x, -y, -z'
 'x-1/2, y-1/2, -z-1/2'
 'x, -y, z-1/2'
 '-x-1/2, y-1/2, z'
 
_cell_length_a                    9.537(3)
_cell_length_b                    6.865(2)
_cell_length_c                    17.120(5)
_cell_angle_alpha                 90
_cell_angle_beta                  90
_cell_angle_gamma                 90
_cell_volume                      1120.8(6)
_cell_formula_units_Z             4
_cell_measurement_temperature     150(2)
_cell_measurement_reflns_used     2450
_cell_measurement_theta_min       3.20
_cell_measurement_theta_max       27.17
 
_exptl_crystal_description        Plate
_exptl_crystal_colour             Colourless
_exptl_crystal_density_meas       ?
_exptl_crystal_density_method     ?
_exptl_crystal_density_diffrn     2.000          
_exptl_crystal_F_000              680
_exptl_transmission_factor_min    0.230
_exptl_transmission_factor_max    0.290
_exptl_crystal_size_max           0.100
_exptl_crystal_size_mid           0.040
_exptl_crystal_size_min           0.020
_exptl_absorpt_coefficient_mu     2.232
_shelx_estimated_absorpt_T_min    0.808
_shelx_estimated_absorpt_T_max    0.957
_exptl_absorpt_correction_type    Multi-scan
_exptl_absorpt_correction_T_min   ?
_exptl_absorpt_correction_T_max   ?
_exptl_absorpt_process_details    
; 
 SADABS V2012/1 (Bruker AXS Inc.) 
;  

#=============================================================================
# EXPERIMENTAL DATA
#============================================================================= 

_exptl_special_details
;
 ?
;
_diffrn_ambient_temperature       150(2)
_diffrn_radiation_wavelength      0.71073
_diffrn_radiation_type            MoK\a 
_diffrn_radiation_source          'fine-focus sealed tube'
_diffrn_radiation_monochromator   graphite
_diffrn_measurement_device_type   'Bruker X8 Kappa CCD APEX II'
_diffrn_measurement_method        '\w / \f scans'
_diffrn_detector_area_resol_mean  ? 
_diffrn_standards_number          0 
_diffrn_standards_interval_count  . 
_diffrn_standards_interval_time   . 
_diffrn_standards_decay_%         ?
_diffrn_reflns_number             8019
_diffrn_reflns_av_unetI/netI      0.0199
_diffrn_reflns_av_R_equivalents   0.0331
_diffrn_reflns_limit_h_min        -11
_diffrn_reflns_limit_h_max        11
_diffrn_reflns_limit_k_min        -8
_diffrn_reflns_limit_k_max        8
_diffrn_reflns_limit_l_min        -21
_diffrn_reflns_limit_l_max        21
_diffrn_reflns_theta_min          3.657
_diffrn_reflns_theta_max          26.367
_diffrn_reflns_theta_full         25.242
_diffrn_measured_fraction_theta_max   0.998
_diffrn_measured_fraction_theta_full  0.998
_diffrn_reflns_Laue_measured_fraction_max    0.998
_diffrn_reflns_Laue_measured_fraction_full   0.998
_diffrn_reflns_point_group_measured_fraction_max   0.998
_diffrn_reflns_point_group_measured_fraction_full  0.998
_reflns_number_total              1146
_reflns_number_gt                 870
_reflns_threshold_expression      'I > 2\s(I)'
_reflns_Friedel_coverage          0.000
_reflns_Friedel_fraction_max      .
_reflns_Friedel_fraction_full     .
 
_reflns_special_details
;
 Reflections were merged by SHELXL according to the crystal
 class for the calculation of statistics and refinement.
 
 _reflns_Friedel_fraction is defined as the number of unique
 Friedel pairs measured divided by the number that would be
 possible theoretically, ignoring centric projections and
 systematic absences.
;
 
_computing_data_collection        'APEX2 2012.4 (Bruker AXS Inc., 2012)'
_computing_cell_refinement        'SAINT V8.27B (Bruker AXS Inc., 2012)'
_computing_data_reduction         'SAINT V8.27B (Bruker AXS Inc., 2012)'
_computing_structure_solution     'SHELXS (Sheldrick, 2014)' 
_computing_structure_refinement   'SHELXL-2014/6 (Sheldrick, 2014)'
_computing_molecular_graphics     'DIAMOND (Brandenburg, 2009)'  
_computing_publication_material   'SHELXTL (Sheldrick, 2014)'

#=============================================================================
# REFINEMENT DATA
#=============================================================================

_refine_special_details           ?
_refine_ls_structure_factor_coef  Fsqd
_refine_ls_matrix_type            full
_refine_ls_weighting_scheme       calc
_refine_ls_weighting_details
'w=1/[\s^2^(Fo^2^)+(0.0170P)^2^+4.0433P] where P=(Fo^2^+2Fc^2^)/3'
_atom_sites_solution_primary      ?
_atom_sites_solution_secondary    ?
_atom_sites_solution_hydrogens    difmap
_refine_ls_hydrogen_treatment     refxyz
_refine_ls_extinction_method      none
_refine_ls_extinction_coef        .
_refine_ls_number_reflns          1146
_refine_ls_number_parameters      105
_refine_ls_number_restraints      4
_refine_ls_R_factor_all           0.0568
_refine_ls_R_factor_gt            0.0393
_refine_ls_wR_factor_ref          0.0944
_refine_ls_wR_factor_gt           0.0867
_refine_ls_goodness_of_fit_ref    1.190
_refine_ls_restrained_S_all       1.187
_refine_ls_shift/su_max           0.000
_refine_ls_shift/su_mean          0.000


#=============================================================================
# ATOMIC COORDINATES AND DISPLACEMENT PARAMETERS
#=============================================================================
 
loop_
 _atom_site_label
 _atom_site_type_symbol
 _atom_site_fract_x
 _atom_site_fract_y
 _atom_site_fract_z
 _atom_site_U_iso_or_equiv
 _atom_site_adp_type
 _atom_site_occupancy
 _atom_site_site_symmetry_order  
 _atom_site_calc_flag
 _atom_site_refinement_flags_posn
 _atom_site_refinement_flags_adp
 _atom_site_refinement_flags_occupancy
 _atom_site_disorder_assembly
 _atom_site_disorder_group
Zn1 Zn 0.5000 0.49267(11) 0.7500 0.0325(2) Uani 1 2 d S T P . .
N11 N 0.4387(4) 0.2629(6) 0.97081(19) 0.0348(9) Uani 1 1 d D . . . .
H11A H 0.403(5) 0.217(7) 1.0142(17) 0.052 Uiso 1 1 d D U . . .
N12 N 0.5824(4) 0.2816(6) 0.96557(19) 0.0346(9) Uani 1 1 d . . . . .
C13 C 0.5981(4) 0.3483(6) 0.8947(2) 0.0295(9) Uani 1 1 d . . . . .
N14 N 0.4758(3) 0.3741(5) 0.85467(18) 0.0302(8) Uani 1 1 d . . . . .
C15 C 0.3771(4) 0.3194(7) 0.9043(2) 0.0327(10) Uani 1 1 d . . . . .
C16 C 0.7328(4) 0.3941(6) 0.8532(2) 0.0314(9) Uani 1 1 d . . . . .
O11 O 0.8484(3) 0.3607(5) 0.88497(16) 0.0369(7) Uani 1 1 d . . . . .
O12 O 0.7174(3) 0.4622(5) 0.78541(16) 0.0359(7) Uani 1 1 d . . . . .
N1 N 0.2385(4) 0.3209(7) 0.8905(2) 0.0487(11) Uani 1 1 d D . . . .
H1A H 0.207(6) 0.340(8) 0.8430(14) 0.073 Uiso 1 1 d D U . . .
H1B H 0.186(5) 0.276(8) 0.928(2) 0.073 Uiso 1 1 d D U . . .
O1W O 0.5000 0.7804(7) 0.7500 0.0508(13) Uani 1 2 d DS T P . .
H1W H 0.444(6) 0.837(9) 0.711(3) 0.10(2) Uiso 1 1 d D . . . .
 
loop_
 _atom_site_aniso_label
 _atom_site_aniso_U_11
 _atom_site_aniso_U_22
 _atom_site_aniso_U_33
 _atom_site_aniso_U_23
 _atom_site_aniso_U_13
 _atom_site_aniso_U_12
Zn1 0.0355(4) 0.0434(4) 0.0186(3) 0.000 0.0000(3) 0.000
N11 0.036(2) 0.047(2) 0.0223(17) 0.0060(17) 0.0038(15) -0.0052(17)
N12 0.036(2) 0.043(2) 0.0242(18) 0.0014(16) 0.0005(15) 0.0018(17)
C13 0.031(2) 0.034(2) 0.024(2) -0.0016(18) 0.0002(17) 0.0023(19)
N14 0.0233(17) 0.045(2) 0.0223(15) 0.0029(15) 0.0011(13) 0.0015(15)
C15 0.031(2) 0.042(3) 0.025(2) -0.0005(19) 0.0016(17) -0.0040(19)
C16 0.033(2) 0.037(2) 0.0242(19) -0.0045(18) -0.0005(18) 0.0078(19)
O11 0.0278(15) 0.054(2) 0.0287(15) 0.0021(15) -0.0002(12) 0.0051(14)
O12 0.0294(15) 0.052(2) 0.0258(14) 0.0052(14) 0.0041(12) 0.0057(14)
N1 0.0277(19) 0.081(3) 0.038(2) 0.014(2) 0.0027(18) -0.008(2)
O1W 0.046(3) 0.042(3) 0.064(3) 0.000 -0.032(3) 0.000
 
_geom_special_details
;
 All esds (except the esd in the dihedral angle between two l.s. planes)
 are estimated using the full covariance matrix.  The cell esds are taken
 into account individually in the estimation of esds in distances, angles
 and torsion angles; correlations between esds in cell parameters are only
 used when they are defined by crystal symmetry.  An approximate (isotropic)
 treatment of cell esds is used for estimating esds involving l.s. planes.
;
 
loop_
 _geom_bond_atom_site_label_1
 _geom_bond_atom_site_label_2
 _geom_bond_distance
 _geom_bond_site_symmetry_2
 _geom_bond_publ_flag
Zn1 O1W 1.975(5) . ?
Zn1 N14 1.981(3) . ?
Zn1 N14 1.981(3) 3_656 ?
Zn1 O12 2.171(3) 3_656 ?
Zn1 O12 2.171(3) . ?
N11 C15 1.338(5) . ?
N11 N12 1.380(5) . ?
N11 H11A 0.878(10) . ?
N12 C13 1.306(5) . ?
C13 N14 1.364(5) . ?
C13 C16 1.501(6) . ?
N14 C15 1.323(5) . ?
C15 N1 1.343(6) . ?
C16 O11 1.251(5) . ?
C16 O12 1.260(5) . ?
N1 H1A 0.877(10) . ?
N1 H1B 0.878(10) . ?
O1W H1W 0.946(10) . ?
 
loop_
 _geom_angle_atom_site_label_1
 _geom_angle_atom_site_label_2
 _geom_angle_atom_site_label_3
 _geom_angle
 _geom_angle_site_symmetry_1
 _geom_angle_site_symmetry_3
 _geom_angle_publ_flag
O1W Zn1 N14 114.25(11) . . ?
O1W Zn1 N14 114.25(11) . 3_656 ?
N14 Zn1 N14 131.5(2) . 3_656 ?
O1W Zn1 O12 95.53(9) . 3_656 ?
N14 Zn1 O12 95.85(12) . 3_656 ?
N14 Zn1 O12 79.57(12) 3_656 3_656 ?
O1W Zn1 O12 95.53(9) . . ?
N14 Zn1 O12 79.57(12) . . ?
N14 Zn1 O12 95.85(12) 3_656 . ?
O12 Zn1 O12 168.94(17) 3_656 . ?
C15 N11 N12 110.7(3) . . ?
C15 N11 H11A 131(3) . . ?
N12 N11 H11A 118(3) . . ?
C13 N12 N11 102.0(3) . . ?
N12 C13 N14 114.5(4) . . ?
N12 C13 C16 127.7(4) . . ?
N14 C13 C16 117.8(3) . . ?
C15 N14 C13 104.4(3) . . ?
C15 N14 Zn1 141.3(3) . . ?
C13 N14 Zn1 114.1(3) . . ?
N14 C15 N11 108.5(4) . . ?
N14 C15 N1 125.8(4) . . ?
N11 C15 N1 125.7(4) . . ?
O11 C16 O12 124.8(4) . . ?
O11 C16 C13 120.7(3) . . ?
O12 C16 C13 114.5(4) . . ?
C16 O12 Zn1 113.8(3) . . ?
C15 N1 H1A 120(4) . . ?
C15 N1 H1B 116(4) . . ?
H1A N1 H1B 123(5) . . ?
Zn1 O1W H1W 114(4) . . ?
 
loop_
 _geom_torsion_atom_site_label_1
 _geom_torsion_atom_site_label_2
 _geom_torsion_atom_site_label_3
 _geom_torsion_atom_site_label_4
 _geom_torsion
 _geom_torsion_site_symmetry_1
 _geom_torsion_site_symmetry_2
 _geom_torsion_site_symmetry_3
 _geom_torsion_site_symmetry_4
 _geom_torsion_publ_flag
C15 N11 N12 C13 -0.4(5) . . . . ?
N11 N12 C13 N14 0.3(5) . . . . ?
N11 N12 C13 C16 -178.3(4) . . . . ?
N12 C13 N14 C15 -0.1(5) . . . . ?
C16 C13 N14 C15 178.7(4) . . . . ?
N12 C13 N14 Zn1 175.9(3) . . . . ?
C16 C13 N14 Zn1 -5.3(5) . . . . ?
C13 N14 C15 N11 -0.2(5) . . . . ?
Zn1 N14 C15 N11 -174.3(4) . . . . ?
C13 N14 C15 N1 179.5(5) . . . . ?
Zn1 N14 C15 N1 5.4(8) . . . . ?
N12 N11 C15 N14 0.4(5) . . . . ?
N12 N11 C15 N1 -179.3(5) . . . . ?
N12 C13 C16 O11 3.5(7) . . . . ?
N14 C13 C16 O11 -175.1(4) . . . . ?
N12 C13 C16 O12 -178.1(4) . . . . ?
N14 C13 C16 O12 3.4(6) . . . . ?
O11 C16 O12 Zn1 178.5(3) . . . . ?
C13 C16 O12 Zn1 0.2(4) . . . . ?
 
loop_
 _geom_hbond_atom_site_label_D 
 _geom_hbond_atom_site_label_H 
 _geom_hbond_atom_site_label_A 
 _geom_hbond_distance_DH 
 _geom_hbond_distance_HA 
 _geom_hbond_distance_DA 
 _geom_hbond_angle_DHA 
 _geom_hbond_site_symmetry_A 
N11 H11A O11  0.878(10) 1.878(14) 2.749(4) 171(5) 4_457
N1 H1A O12  0.877(10) 2.46(4) 3.191(5) 141(5) 3_656
N1 H1A O1W  0.877(10) 2.57(3) 3.322(4) 144(5) 6_557
N1 H1B N12  0.878(10) 2.102(17) 2.964(5) 167(5) 4_457
O1W H1W O11  0.946(10) 1.88(3) 2.781(3) 158(6) 6_567
O1W H1W O12  0.946(10) 2.32(5) 3.031(3) 131(5) 6_567
 
_refine_diff_density_max    0.389
_refine_diff_density_min   -0.555
_refine_diff_density_rms    0.087

_shelx_res_file
;

    comp_1.res created by SHELXL-2014/7


TITL A in Pbcn

CELL 0.71073   9.5375   6.8646  17.1196  90.000  90.000  90.000
ZERR    4.00   0.0029   0.0021   0.0052   0.000   0.000   0.000

LATT 1
SYMM 0.5-X, 0.5-Y, 0.5+Z
SYMM -X, Y, 0.5-Z
SYMM 0.5+X, 0.5-Y, -Z

SFAC C  H  N  O  Zn
UNIT 24 32 32 20 4
LIST 6

MERG 2
FMAP 2

PLAN 5
SHEL 5.8 0.80
SIZE 0.10 0.04 0.02
TEMP -123

L.S. 40
ACTA
BOND $H
CONF

DFIX 0.95 0.01 O1W H1W
DFIX 0.88 0.01 N1 H1A
DFIX 0.88 0.01 N1 H1B
DFIX 0.88 0.01 N11 H11A

REM OMIT 4 1 1
REM OMIT 4 1 3
REM OMIT 4 3 7
REM OMIT 7 4 7
REM OMIT 10 1 3
REM OMIT 7 2 5
REM OMIT 0 2 0

EQIV $1 x-1/2, -y+1/2, -z+2
EQIV $2 -x+1, y, -z+3/2
EQIV $3 x-1/2, y-1/2, -z+3/2
EQIV $4 x-1/2, -y+1/2, -z+2
EQIV $5 x-1/2, y+1/2, -z+3/2

HTAB N11 O11_$1
HTAB N1 O12_$2
HTAB N1 O1W_$3
HTAB N1 N12_$4
HTAB O1W O11_$5
HTAB O1W O12_$5
HTAB

WGHT    0.017000    4.043300
FVAR       0.49679
ZN1   5    0.500000    0.492670    0.750000    10.50000    0.03551    0.04337 =
         0.01863    0.00000   -0.00002    0.00000
N11   3    0.438664    0.262905    0.970807    11.00000    0.03552    0.04672 =
         0.02226    0.00598    0.00384   -0.00517
H11A  2    0.402753    0.216504    1.014211    11.00000   -1.50000
N12   3    0.582430    0.281624    0.965570    11.00000    0.03625    0.04337 =
         0.02415    0.00144    0.00051    0.00177
C13   1    0.598149    0.348280    0.894687    11.00000    0.03069    0.03368 =
         0.02403   -0.00157    0.00022    0.00233
N14   3    0.475844    0.374125    0.854665    11.00000    0.02332    0.04490 =
         0.02230    0.00288    0.00108    0.00152
C15   1    0.377137    0.319358    0.904304    11.00000    0.03095    0.04220 =
         0.02505   -0.00047    0.00158   -0.00396
C16   1    0.732786    0.394091    0.853204    11.00000    0.03278    0.03703 =
         0.02424   -0.00445   -0.00047    0.00780
O11   4    0.848408    0.360651    0.884974    11.00000    0.02779    0.05418 =
         0.02870    0.00211   -0.00017    0.00509
O12   4    0.717440    0.462202    0.785407    11.00000    0.02941    0.05241 =
         0.02581    0.00516    0.00413    0.00568
N1    3    0.238496    0.320928    0.890488    11.00000    0.02774    0.08069 =
         0.03755    0.01359    0.00266   -0.00787
H1A   2    0.207016    0.340469    0.842970    11.00000   -1.50000
H1B   2    0.185512    0.276489    0.928425    11.00000   -1.50000
O1W   4    0.500000    0.780449    0.750000    10.50000    0.04636    0.04173 =
         0.06418    0.00000   -0.03180    0.00000
H1W   2    0.443552    0.837371    0.710702    11.00000    0.09895
HKLF 4

REM  1 in Pbcn
REM R1 =  0.0393 for     870 Fo > 4sig(Fo)  and  0.0568 for all    1146 data
REM    105 parameters refined using      4 restraints

END

WGHT      0.0170      4.0433

REM Instructions for potential hydrogen bonds
HTAB N11 O11_$1
HTAB N1 O12_$2
HTAB N1 O1W_$3
HTAB N1 N12_$1
HTAB O1W O11_$5
HTAB O1W O12_$5

REM Highest difference peak  0.389,  deepest hole -0.555,  1-sigma level  0.087
Q1    1   0.5000  0.6560  0.7500  10.50000  0.05    0.39
Q2    1   0.4653  0.4739  0.8583  11.00000  0.05    0.32
Q3    1   0.2572  0.5839  0.8466  11.00000  0.05    0.32
Q4    1   0.4584  0.6711  0.6405  11.00000  0.05    0.31
Q5    1   0.4788  0.4115  0.8142  11.00000  0.05    0.30
;
_shelx_res_checksum   45355

_shelx_hkl_file
;
   0   1   0   -0.46    0.54
   0  -1   0   -0.68    0.72
   0  -1   0    0.09    1.06
   0   2   0  279.49    7.66
   0  -2   0  324.99    8.93
   0  -2   0  302.60   11.66
   0   2   0  293.61    8.13
   0  -3   0   -2.91    2.77
   0  -3   0   -3.54    1.94
   0   3   0    0.08    1.73
   0   3   0   -0.23    1.21
   0  -4   0  443.27   14.15
   0   4   0  431.13   12.30
   0  -4   0  423.28   18.30
   0   4   0  437.71   12.71
   0  -5   0   -2.18    3.71
   0   5   0   -2.73    2.85
   0  -6   0  395.19   16.03
   0   6   0  413.52   14.90
   0  -7   0   -2.36    5.94
   0   7   0   -0.58    5.37
   0   8   0  147.28   11.88
   0  -8   0  154.39   14.07
   0  -9   0   -5.23    9.87
  -1   1   0 7138.44  125.03
   1   1   0 6932.25  124.87
   1   1   0 7029.57  130.42
  -1   1   0 6867.62  130.34
  -1  -1   0 6792.71  134.35
  -1   1   0 6881.38  134.41
  -1   2   0    2.71    1.68
   1   2   0    1.48    1.47
  -1   2   0    2.83    1.50
  -1   2   0    4.38    1.22
   1   2   0    3.03    1.24
  -1  -2   0    2.31    1.79
   1   3   0  430.91   11.55
  -1   3   0  427.01   11.43
  -1   3   0  437.09   10.87
  -1  -3   0  400.92   12.36
   1   3   0  434.57   11.33
  -1   3   0  427.65   12.55
   1  -4   0   -1.01    3.28
   1  -4   0   -2.84    4.69
   1   4   0    1.96    2.00
  -1  -4   0    3.44    3.07
  -1   4   0   -6.64    1.96
   1   4   0   -1.25    2.47
  -1   4   0   -1.35    1.46
  -1  -5   0  663.66   20.16
   1   5   0  679.77   18.67
  -1   5   0  705.50   18.85
   1  -5   0  695.34   20.54
   1  -5   0  659.55   26.61
  -1  -6   0   -2.42    5.19
   1  -6   0   -0.05    4.91
  -1   6   0    0.59    4.44
   1   6   0    2.60    3.83
   1  -6   0   -2.30    6.95
  -1   7   0  149.31   10.51
   1   7   0  139.55    9.87
  -1  -7   0  143.26   12.82
   1  -7   0  119.38   10.66
  -1   8   0   -0.95    6.48
   1  -8   0    4.46    8.45
  -1  -8   0    4.59    9.26
   1   8   0   -8.09    5.53
  -2   0   0 2306.28   47.53
   2   0   0 2405.31   46.03
  -2  -1   0   -2.33    1.33
  -2   1   0   -2.72    0.86
   2   1   0   -2.29    1.06
  -2   1   0   -1.86    0.92
   2   1   0   -2.08    0.95
  -2   1   0   -3.01    1.06
  -2  -2   0   17.85    2.71
  -2   2   0   19.32    2.18
   2   2   0   19.55    2.22
  -2   2   0   17.45    1.90
  -2   2   0   14.98    2.41
   2   2   0   11.71    1.95
   2   3   0    1.37    1.50
   2   3   0    2.58    1.99
  -2   3   0    4.79    2.31
  -2   3   0    1.92    1.43
  -2   3   0    1.84    1.92
  -2  -3   0    2.74    2.49
  -2   4   0 1328.48   28.78
   2   4   0 1384.80   30.23
   2   4   0 1334.72   29.31
  -2   4   0 1376.10   29.39
  -2   4   0 1316.46   31.94
  -2  -4   0 1263.88   31.93
  -2  -5   0    2.49    4.49
   2  -5   0   -4.80    5.68
   2  -5   0    1.78    4.26
   2   5   0    0.22    3.45
  -2   5   0   -3.98    2.78
   2   5   0   -2.04    2.35
  -2  -6   0  122.47   10.64
   2  -6   0  124.19    9.87
   2  -6   0  132.77   12.82
   2   6   0  123.81    8.54
  -2   6   0  118.48    8.69
  -2  -7   0   -1.31    7.40
   2   7   0   -2.92    4.71
   2  -7   0    0.20    6.72
  -2   7   0    0.61    5.46
   2  -7   0   -2.64    9.42
   2   8   0  104.01   10.44
   2  -8   0   92.42   12.39
  -2  -8   0  102.32   13.79
  -2   8   0  109.14   11.26
  -3   0   0    0.97    1.46
   3   0   0    0.13    1.24
   3  -1   0 2765.97   52.12
  -3   1   0 2653.27   53.91
   3   1   0 2692.90   52.45
  -3   1   0 2578.53   48.28
  -3  -1   0 2625.70   54.00
   3   1   0 2444.73   48.17
   3   2   0   12.38    2.05
  -3   2   0   13.13    2.02
   3   2   0   10.32    2.04
  -3  -2   0   11.48    2.63
  -3   2   0    7.47    2.12
  -3   2   0    7.07    1.80
  -3  -3   0  355.57   12.01
  -3   3   0  359.95   11.83
   3   3   0  351.99   10.25
  -3   3   0  343.26   10.07
  -3   3   0  358.17   10.21
   3   3   0  368.12   11.08
  -3   4   0   -2.55    2.38
  -3   4   0   -0.92    2.91
  -3   4   0   -0.59    1.87
   3   4   0    5.97    2.41
  -3  -4   0   -4.10    2.93
   3   4   0   -2.14    2.63
  -3  -5   0  132.14    9.47
  -3   5   0  118.17    8.63
   3   5   0  139.29    7.80
  -3   5   0  134.45    7.67
   3   5   0  131.75    7.72
   3   6   0   -4.21    3.76
   3  -6   0  -10.36    5.12
  -3  -6   0    1.41    6.42
   3  -6   0   -3.19    7.72
  -3   6   0    3.80    4.76
  -3   7   0  249.92   12.89
   3   7   0  233.82   12.31
   3  -7   0  234.01   18.15
  -3  -7   0  225.83   14.87
   3  -7   0  226.18   13.86
   3  -8   0  -17.76   11.15
  -3  -8   0   -5.96    8.94
   3  -8   0   14.80    8.99
  -3   8   0    5.72    7.21
   3   8   0   -3.61    6.30
  -4   0   0 3561.15   74.44
   4   0   0 3741.44   72.22
   4   1   0   -1.46    1.09
   4  -1   0   -0.37    1.84
  -4   1   0    0.93    1.68
  -4  -1   0   -3.98    1.49
   4   1   0    0.05    1.54
   4  -2   0 2655.68   52.34
   4   2   0 2649.54   53.17
  -4   2   0 2529.70   48.54
  -4   2   0 2551.53   54.41
   4   2   0 2481.92   48.55
  -4  -2   0 2587.30   54.85
   4   3   0   20.38    3.11
  -4   3   0   19.66    2.91
  -4   3   0   15.47    2.84
  -4  -3   0   16.00    3.81
  -4   3   0   23.02    3.67
   4   3   0   15.80    3.03
  -4  -4   0  784.14   22.80
  -4   4   0  807.27   19.84
   4   4   0  812.89   20.08
  -4   4   0  849.48   20.44
  -4   4   0  799.90   22.83
   4   4   0  801.42   21.54
  -4   5   0   -2.56    3.37
  -4   5   0    1.42    4.18
  -4  -5   0   -0.04    5.24
   4   5   0   -0.36    3.19
   4   5   0    1.14    2.92
  -4  -6   0   70.18    9.96
  -4   6   0   48.58    8.00
   4   6   0   46.73    6.54
  -4   6   0   40.67    6.84
  -4   7   0    1.75    6.27
  -4  -7   0    5.05    8.57
   4   7   0   -4.96    4.62
   4  -7   0  -19.85    9.88
   4  -7   0    6.05    7.91
  -4  -8   0   89.70   14.06
   4   8   0   65.22    9.25
   4  -8   0   98.33   17.27
  -4   8   0   68.85   10.14
   4  -8   0   56.36   11.82
   5   0   0   -1.40    1.80
  -5   0   0    3.37    2.35
  -5   1   0 1879.31   41.86
  -5  -1   0 1801.43   42.02
   5   1   0 1909.88   40.98
   5  -1   0 1952.28   40.66
   5   2   0    0.77    2.27
  -5   2   0   -1.50    2.10
   5   2   0   -1.13    1.63
  -5   2   0   -1.41    1.51
   5  -2   0    0.63    2.40
  -5  -2   0   -0.74    2.74
   5   3   0 2498.99   53.00
   5   3   0 2411.62   47.99
   5  -3   0 2515.29   51.57
  -5   3   0 2478.56   54.43
  -5  -3   0 2442.58   54.69
  -5   3   0 2409.64   47.85
  -5   4   0   11.05    4.20
   5   4   0    2.28    3.40
  -5   4   0   11.45    3.13
   5  -4   0    0.88    3.31
  -5  -4   0   11.01    4.77
   5   4   0    6.19    3.04
  -5   5   0   18.21    5.94
  -5   5   0   15.79    4.66
  -5  -5   0   18.91    6.78
   5   5   0   18.46    4.43
   5   5   0    5.39    4.15
  -5   6   0   -3.42    4.81
   5   6   0   -0.58    3.93
  -5  -6   0   -2.42    6.88
  -5   6   0   -4.99    5.52
   5  -7   0  129.77   17.54
  -5  -7   0  127.17   13.90
   5  -7   0  124.87   12.76
   5   7   0  143.35   10.21
  -5   7   0  112.19   10.31
  -5   8   0   -2.28    7.43
  -5  -8   0   -1.31   10.57
   5  -8   0    2.08   13.33
   5   8   0   -3.66    6.47
   5  -8   0   -7.25    9.61
  -6   0   0  111.36    7.17
   6   0   0  130.98    7.15
   6  -1   0   24.78    4.03
  -6   1   0   19.88    3.83
   6   1   0   20.68    3.62
  -6  -1   0   23.31    4.42
   6   2   0 1344.13   32.15
   6  -2   0 1338.84   31.27
  -6  -2   0 1300.77   33.12
  -6   2   0 1341.67   32.69
  -6  -3   0   -0.26    3.69
  -6   3   0    0.59    3.18
   6   3   0    3.42    2.76
   6  -3   0    2.71    3.26
   6   3   0    3.73    2.89
   6  -4   0  127.17    7.76
  -6  -4   0  117.47   10.37
  -6   4   0  118.53    9.17
   6   4   0  129.15    8.73
   6   4   0  110.52    7.26
  -6   5   0   -4.42    4.60
   6   5   0    3.11    4.12
  -6  -5   0   -5.59    6.07
   6   5   0    1.65    3.62
  -6  -6   0  142.81   13.46
   6   6   0  143.06    9.33
  -6   6   0  151.80   11.70
  -6   7   0   -4.30    7.23
   6   7   0    1.40    5.29
  -6  -7   0   -8.50    9.13
   6  -8   0   16.32   15.54
  -6  -8   0   13.11   12.46
   6  -8   0   35.06   11.24
   7   0   0    2.69    2.92
  -7   0   0   -0.60    2.71
   7  -1   0  110.43    7.38
  -7  -1   0   91.27    7.54
   7   1   0  106.46    7.41
  -7   1   0  113.44    7.41
   7   2   0    3.08    3.32
   7  -2   0    5.92    3.35
  -7   2   0    1.39    3.02
  -7  -2   0   -3.14    3.66
  -7   3   0  424.92   15.85
   7  -3   0  441.81   15.02
   7   3   0  440.68   15.96
  -7  -3   0  415.92   16.94
  -7   4   0   -2.24    4.63
   7   4   0    0.03    3.82
   7  -4   0   -3.00    3.75
  -7  -4   0   -1.44    5.37
   7   5   0   94.18    9.15
  -7  -5   0  106.14   11.98
  -7   5   0  122.95   11.21
  -7  -6   0    6.85    8.88
  -7   6   0    5.17    6.82
  -7  -7   0   89.28   14.07
  -7   7   0   55.48   10.87
  -8   0   0 1031.93   28.68
   8   0   0 1035.07   27.99
   8  -1   0    1.34    3.13
   8   1   0    7.50    3.73
  -8  -1   0   12.04    4.22
  -8   1   0    2.20    3.40
  -8   2   0  355.44   14.73
   8  -2   0  373.86   14.26
   8   2   0  338.09   14.36
  -8  -2   0  357.76   15.93
  -8  -3   0   10.13    6.23
  -8   3   0    2.90    4.87
   8   3   0    6.04    4.23
   8  -3   0    7.38    4.20
   8  -4   0   21.59    5.35
  -8   4   0   12.13    6.08
  -8  -4   0    9.24    7.38
   8   4   0   14.55    5.42
  -8   5   0   -4.24    6.35
  -8  -5   0    5.91    8.38
   8   5   0    1.32    4.96
  -8  -6   0  120.62   14.65
  -8   6   0  129.71   13.23
  -8  -7   0    0.46   11.81
  -9   0   0    1.31    4.64
   9   0   0   -3.97    3.27
  -9   1   0  790.22   24.81
   9  -1   0  764.59   23.85
   9   1   0  790.73   24.31
  -9  -1   0  794.10   25.80
   9   2   0   14.22    5.11
  -9  -2   0    1.16    5.54
  -9   2   0    4.05    5.31
   9  -2   0   11.14    4.55
  -9  -3   0  127.95   12.78
   9   3   0  110.42    9.53
  -9   3   0  122.24   10.16
   9  -3   0  113.85    9.06
   9   4   0    1.04    5.12
  -9  -4   0   -8.26    6.35
  -9  -5   0   31.08   10.35
   9   5   0   30.71    7.53
  -9  -6   0   -8.84    9.82
  10   0   0  125.61    9.59
  10  -1   0    7.81    4.69
  10   1   0   -3.19    3.77
  10   2   0  164.25   11.38
  10  -2   0  161.75   10.90
  10  -3   0   -4.09    4.49
  10   3   0   -3.07    4.68
  10   4   0  102.21   10.62
  10   5   0   -0.70    6.27
  11   0   0    1.53    4.60
  11  -1   0   75.82    9.08
  11   1   0   74.98    8.72
  11  -2   0   -2.21    4.78
  11   2   0   -6.67    4.68
  11  -3   0    5.39    6.00
  11   3   0   13.45    6.87
  11   4   0   -3.42    6.12
  12   0   0   94.93   10.48
  12  -1   0    6.48    5.69
  12   1   0   -0.30    5.17
  12   2   0    8.77    6.48
  12  -2   0   14.06    6.83
  12  -3   0    6.99    6.03
   0   1   1  -11.98    0.76
   0   1   1  -12.95    0.88
   0  -1   1  -12.73    0.90
   0   1  -1  -10.95    0.84
   0   1  -1  -11.88    0.75
   0   2  -1 9307.99  162.80
   0   2   1 8747.82  169.16
   0   2   1 9057.82  162.56
   0  -2   1 9104.25  174.89
   0  -2   1 9049.01  227.86
   0   2   1 9053.35  174.98
   0   2  -1 8814.18  169.61
   0   3  -1    0.05    1.68
   0   3   1    0.26    1.09
   0   3  -1    0.44    1.42
   0  -3  -1   -2.52    2.86
   0   3   1    1.17    1.73
   0  -3  -1   -1.16    2.05
   0  -3   1   -1.58    1.84
   0  -3   1   -2.51    2.70
   0   4   1   22.83    2.54
   0   4   1   18.97    3.60
   0  -4  -1   24.89    4.29
   0  -4  -1   34.40    6.18
   0   4  -1   20.83    3.69
   0   4  -1   25.09    3.23
   0  -4   1   25.88    4.32
   0   5  -1   -2.67    3.01
   0  -5   1   -8.81    3.43
   0  -5  -1   -1.69    5.01
   0   5   1   -2.31    2.97
   0   5  -1   -1.08    2.30
   0  -5  -1   -1.18    3.64
   0   6   1   26.80    5.85
   0   6  -1   31.76    5.83
   0  -6  -1   47.92    7.51
   0  -6   1   26.80    6.27
   0  -7   1   -7.45    6.06
   0  -7  -1    0.16    6.93
   0   7  -1   -2.02    5.34
   0   7   1   -3.86    5.53
   0   8   1   19.56    7.88
   0  -8  -1   17.16    9.51
   0   8  -1   16.99    7.57
   0  -8   1   22.65    9.65
   0  -9   1   -4.33    9.57
  -1   0  -1    4.47    0.74
  -1   0   1    5.36    1.03
   1   1   1  267.04    6.19
  -1  -1  -1  290.60    6.83
   1   1  -1  257.80    6.60
  -1   1   1  251.15    6.97
   1   1   1  248.68    6.19
  -1   1  -1  257.34    6.57
  -1   1  -1  258.91    6.53
  -1  -1   1  254.59    7.04
  -1   1  -1  259.18    6.16
  -1   1   1  249.90    5.94
   1   1  -1  249.14    6.05
  -1   2   1  214.71    7.23
   1   2  -1  225.82    6.65
  -1   2  -1  230.52    7.12
  -1   2  -1  218.89    6.52
   1   2   1  211.39    5.95
  -1  -2  -1  216.86    7.18
  -1   2   1  215.58    5.51
   1   2   1  208.93    6.43
  -1  -2   1  210.49    7.31
  -1   2   1  214.84    6.40
  -1   2  -1  227.18    6.60
   1   2  -1  224.94    6.51
  -1   3   1  270.11    8.63
  -1   3  -1  278.46    8.74
  -1  -3   1  268.10    9.65
   1   3   1  279.98    8.03
   1   3  -1  285.60    8.72
   1   3   1  276.49    8.71
  -1   3  -1  284.52    8.52
  -1  -3  -1  263.26    9.46
   1   3  -1  271.59    8.68
   1  -3   1  274.79    9.55
  -1   3   1  278.40    7.36
   1  -3   1  266.62   12.71
  -1   3   1  284.44    9.77
  -1  -4  -1   58.35    5.67
  -1   4   1   64.43    5.81
   1   4   1   54.92    4.92
   1  -4   1   54.62    8.07
   1   4  -1   62.49    5.16
  -1   4   1   65.17    5.11
   1  -4   1   56.38    5.78
  -1   4  -1   56.21    4.36
  -1   4   1   54.26    3.60
  -1  -4   1   66.70    5.98
   1   4  -1   58.80    4.74
   1   4   1   53.02    4.05
  -1   4  -1   66.64    5.23
   1  -5   1    5.60    6.77
  -1   5  -1    3.45    3.16
   1   5  -1    1.62    2.87
   1   5   1   -2.23    3.24
   1  -5  -1    5.58    6.57
  -1   5  -1    2.77    2.63
   1  -5   1    2.45    4.50
  -1  -5   1    5.85    4.33
  -1  -5  -1    3.43    3.85
   1  -5  -1    1.50    4.24
  -1   5   1    7.10    3.34
   1   5  -1    1.09    3.32
  -1  -6  -1   10.20    6.27
   1   6   1   20.62    5.23
  -1   6   1   16.32    5.47
   1  -6  -1   34.70    9.58
   1  -6  -1   20.52    6.60
  -1  -6   1   13.10    6.35
   1  -6   1    5.14    5.53
  -1   6  -1   21.39    5.54
   1   6  -1   32.44    5.56
  -1  -7  -1   11.87    7.22
  -1   7   1   17.21    6.52
   1   7  -1   18.21    5.85
   1  -7   1   25.19    7.78
  -1   7  -1   18.34    6.27
   1  -7  -1   -0.67    5.97
  -1  -7   1   15.03    7.64
   1   7   1   36.57    6.72
  -1   8   1   -4.30    6.84
   1   8   1   -5.09    5.69
   1  -8   1   -0.35    7.71
   1  -8  -1    2.11    8.19
  -1   8  -1    3.27    6.90
   1   8  -1   -5.49    5.62
  -1  -8  -1    2.93    9.48
  -1  -8   1    1.69    8.68
   1  -9   1   -0.21   10.49
  -2   0   1   -7.79    1.41
   2   0  -1   -9.08    1.02
   2   0   1   -8.74    0.94
  -2   0  -1   -7.96    1.14
   2   0   1   -8.31    1.01
  -2   1   1  158.32    4.17
  -2  -1   1  159.06    5.89
  -2   1  -1  160.26    5.05
  -2  -1  -1  158.53    5.37
   2   1   1  164.95    5.30
   2  -1  -1  165.99    4.95
  -2   1  -1  162.04    4.58
  -2   1  -1  160.49    5.18
   2   1  -1  162.24    5.36
   2   1   1  146.73    4.51
   2   1  -1  153.83    4.30
  -2   1   1  156.54    5.66
  -2   2   1   36.60    2.81
  -2   2  -1   38.73    3.22
   2   2   1   39.06    2.98
  -2   2   1   43.01    3.58
  -2  -2   1   44.01    3.82
  -2  -2  -1   40.12    3.60
  -2   2  -1   38.94    2.89
  -2   2  -1   35.80    2.90
  -2   2   1   34.40    2.41
   2   2  -1   36.35    2.92
   2   2  -1   40.40    2.96
   2   2   1   36.18    2.76
  -2  -3  -1   -0.08    2.38
   2   3   1    1.67    1.45
  -2  -3   1    3.79    2.54
  -2   3   1    1.25    1.79
  -2   3  -1    2.29    1.80
   2   3  -1    3.26    2.15
   2   3  -1    2.06    1.50
   2   3   1    2.58    1.99
  -2   3  -1    0.63    1.56
  -2   3   1    1.74    1.33
  -2   3  -1    4.14    2.16
  -2   3   1    1.28    2.22
  -2   4  -1   38.14    4.31
  -2   4   1   39.75    3.34
  -2   4   1   42.53    5.09
  -2   4   1   35.39    4.33
  -2  -4  -1   43.01    5.51
   2   4  -1   39.24    4.01
  -2   4  -1   42.01    4.94
  -2   4  -1   36.96    3.60
   2   4   1   32.29    3.47
   2   4  -1   38.00    4.51
   2   4   1   49.58    4.81
  -2  -4   1   34.35    5.31
  -2  -5   1    6.73    4.90
   2   5  -1   11.85    3.53
  -2  -5  -1   15.39    5.38
  -2   5   1    2.08    4.15
  -2   5  -1    8.94    2.72
  -2   5  -1   10.46    3.75
  -2   5   1    7.54    3.52
   2  -5   1    8.17    4.65
   2   5  -1    6.50    3.88
   2   5   1    2.78    3.43
   2  -5   1    8.50    7.23
   2   6  -1   11.33    4.61
   2  -6  -1   -0.03    7.61
   2   6   1   11.82    4.64
  -2  -6  -1   19.98    7.05
   2  -6   1    8.94    7.63
   2  -6   1    9.28    5.80
  -2  -6   1   10.64    6.35
   2  -6  -1    8.90    5.78
  -2   6  -1    8.73    4.96
  -2   6   1    5.60    4.68
  -2   7   1    0.66    5.65
  -2  -7   1   -0.11    7.57
  -2   7  -1   -4.55    5.26
   2   7   1   -0.22    4.82
   2  -7   1  -18.92    5.30
  -2  -7  -1   -8.98    7.18
   2  -7  -1   -1.97    7.09
   2   7  -1    1.09    5.09
   2  -7  -1    2.91    9.57
  -2  -8   1   -1.74    9.23
  -2   8  -1    7.43    7.45
  -2  -8  -1    5.27    9.98
   2   8   1    7.94    6.17
   2  -8  -1  -19.86    7.66
   2  -8   1    1.78    8.22
  -2   8   1    3.29    7.03
   2   8  -1   -0.45    6.10
  -3   0   1   18.61    2.82
   3   0  -1   21.35    2.55
   3   0   1   16.81    2.37
  -3   0  -1   17.76    2.33
   3   0   1   18.54    1.79
  -3   1   1   18.23    2.68
   3   1   1   23.05    2.44
  -3   1  -1   19.80    2.40
   3  -1  -1   18.96    2.34
   3  -2  -1   73.47    3.83
   3   2   1   81.21    4.43
   3   2  -1   72.96    4.33
   3   2   1   68.60    3.93
  -3   2  -1   73.90    4.41
  -3   2   1   70.05    4.71
  -3   2  -1   70.25    3.62
  -3   2   1   78.67    3.63
  -3  -2  -1   80.32    4.79
   3   2  -1   73.99    3.89
  -3  -2   1   80.58    5.18
  -3   2  -1   71.02    4.06
  -3   3  -1  161.52    6.58
  -3   3   1  166.66    6.03
  -3   3   1  178.53    8.06
  -3   3  -1  169.19    7.55
  -3  -3  -1  173.17    7.89
  -3   3  -1  174.60    6.74
   3   3  -1  159.76    6.53
  -3   3   1  163.79    6.48
   3   3   1  161.43    6.81
  -3  -3   1  162.75    7.95
   3   3  -1  174.46    7.26
   3   3   1  165.56    6.85
   3   4  -1  141.04    7.17
   3   4  -1  131.89    6.95
  -3   4   1  126.17    5.74
   3   4   1  133.58    6.81
   3   4   1  145.48    7.33
  -3  -4   1  130.18    8.28
  -3   4  -1  143.10    6.94
  -3   4  -1  150.29    6.70
  -3   4  -1  132.64    7.68
  -3   4   1  144.71    8.19
  -3   4   1  145.59    6.91
  -3  -4  -1  150.85    8.56
   3   5  -1   26.81    4.29
  -3   5  -1   35.78    5.11
   3   5  -1   25.36    4.66
  -3  -5  -1   32.24    6.76
   3   5   1   27.89    4.80
  -3   5  -1   24.18    5.50
  -3   5   1   27.59    4.65
  -3  -5   1   36.39    6.87
   3   5   1   25.32    4.05
  -3   5   1   24.72    5.69
  -3   6  -1    3.67    4.94
  -3  -6   1   -0.41    6.21
  -3  -6  -1   -1.46    6.40
   3   6  -1   -0.40    3.77
   3   6   1    0.52    3.77
  -3   6   1   -1.32    4.57
   3  -6   1  -13.80    7.00
   3  -6   1   -4.51    5.57
   3  -7   1   -1.26    9.71
  -3   7  -1   -3.67    5.72
   3   7   1   16.70    5.99
   3  -7  -1   -1.82    9.84
  -3   7   1    1.90    5.73
   3   7  -1    1.91    4.85
   3  -7   1   -1.29    7.43
  -3  -7  -1   -3.79    7.71
   3  -7  -1    4.43    7.23
  -3  -7   1   -4.61    7.66
   3  -8  -1   -3.61    8.65
  -3   8  -1    3.85    7.18
  -3  -8  -1    9.43   10.02
   3   8   1    2.49    6.35
   3  -8  -1    4.86   11.89
   3   8  -1   -2.98    6.24
  -3  -8   1   -6.40    9.45
  -3   8   1    1.11    7.13
  -4   0   1   -2.56    1.62
   4   0  -1    0.51    1.78
   4   0   1    2.19    1.92
  -4  -1   1   41.85    4.34
   4   1   1   36.51    2.68
   4   1  -1   48.76    3.99
   4   1   1   45.93    3.82
   4  -1   1   48.19    4.05
  -4  -1  -1   45.67    4.11
  -4   1   1   50.36    4.24
   4  -1   1   42.41    2.93
   4  -1  -1   46.28    3.78
  -4   1  -1   42.42    3.61
  -4  -2   1  226.64    9.23
   4   2   1  200.92    8.12
  -4  -2  -1  201.19    8.50
   4   2   1  196.69    6.65
  -4   2  -1  214.22    8.16
  -4   2   1  216.25    8.72
   4  -2  -1  229.76    7.85
   4   2  -1  218.10    8.30
  -4   2   1  212.31    6.33
  -4   2  -1  217.98    6.82
   4   2  -1  208.33    6.63
  -4   2  -1  219.36    7.87
  -4   3  -1   10.00    2.64
   4   3   1    9.11    2.57
  -4   3   1    4.79    2.19
  -4   3  -1    6.72    2.94
  -4  -3   1   12.33    3.82
   4   3   1   12.30    2.82
   4   3  -1    9.12    2.64
  -4   3   1    6.83    3.05
  -4  -3  -1    6.32    3.25
   4   3  -1    5.45    2.46
   4  -3  -1    8.22    2.55
  -4   3  -1    8.71    2.45
  -4   4  -1  141.00    7.08
  -4  -4  -1  159.44    9.16
  -4   4  -1  142.66    8.36
   4   4  -1  139.09    7.83
   4   4   1  138.66    7.50
  -4   4   1  142.27    8.64
  -4  -4   1  138.11    9.02
  -4   4  -1  146.29    7.13
  -4   4   1  137.57    6.89
   4   4   1  153.03    7.75
   4   4  -1  125.06    7.06
  -4  -5   1   25.72    6.83
   4   5  -1   20.45    4.31
  -4   5  -1   21.78    4.80
   4   5  -1   21.28    4.33
  -4   5  -1   23.79    5.68
  -4   5   1   35.83    6.43
  -4  -5  -1   24.86    6.51
   4   5   1   28.93    5.04
  -4   5   1   25.94    4.62
   4   5   1   24.82    4.37
  -4  -6   1   37.67    8.60
   4   6  -1   40.39    6.04
  -4  -6  -1   44.26    9.06
  -4   6   1   26.96    7.00
   4   6   1   45.85    6.31
  -4   6   1   30.69    6.34
  -4   6  -1   46.34    6.84
   4  -7  -1    1.42   10.34
   4   7   1   -0.95    5.31
   4  -7   1    5.27   10.70
   4  -7   1    5.36    7.70
  -4  -7   1    7.68    8.58
   4  -7  -1    4.96    7.61
  -4   7   1   -3.69    5.81
  -4   7  -1    4.55    6.09
   4   7  -1    1.66    5.10
  -4  -7  -1   -1.63    8.37
   4   8   1   -0.11    6.47
   4   8  -1   -6.14    6.51
   4  -8  -1    4.51   12.49
   4  -8   1  -11.14   11.46
  -4  -8   1    6.00   10.69
  -4   8   1    1.24    7.80
   4  -8   1   -6.30    8.35
  -4   8  -1    3.44    7.70
   4  -8  -1    5.64    9.78
  -4  -8  -1    4.56   10.12
   5   0   1   25.48    3.51
   5   0  -1   21.37    3.33
  -5   0   1   15.18    3.43
  -5   0  -1   21.05    3.38
  -5   1  -1  103.34    5.77
   5   1  -1  103.59    6.16
   5  -1   1   99.17    6.15
   5  -1  -1   97.62    5.74
  -5   1   1  100.02    6.24
   5   1   1   97.06    6.08
  -5  -1  -1   95.95    6.44
  -5  -1   1   91.03    6.76
   5   1   1   96.53    3.93
  -5   2   1  162.51    5.46
  -5  -2  -1  154.16    8.36
   5  -2  -1  176.34    7.47
  -5   2   1  166.07    8.13
   5   2  -1  155.64    5.73
   5  -2   1  163.78    7.61
   5   2  -1  166.80    7.86
   5   2   1  149.97    5.94
  -5  -2   1  158.37    8.50
   5   2   1  165.96    7.82
  -5   2  -1  157.57    7.52
   5   3   1  446.53   12.20
  -5  -3  -1  419.20   14.74
   5   3  -1  429.18   14.19
   5   3  -1  423.51   11.86
  -5   3   1  431.93   11.44
  -5   3   1  413.18   14.64
  -5   3  -1  440.86   14.35
   5  -3  -1  449.31   13.25
  -5  -3   1  412.71   15.26
  -5   3  -1  433.60   12.07
   5   3   1  410.24   13.81
  -5   4   1   13.40    3.46
  -5   4  -1   10.29    4.21
  -5  -4   1   12.19    5.54
   5  -4  -1   16.62    3.92
   5   4   1   27.44    4.54
   5   4  -1   20.32    4.03
  -5   4  -1   21.40    3.89
  -5   4  -1   22.59    3.89
  -5  -4  -1   22.46    5.54
  -5   4   1   15.58    4.78
   5   4  -1   22.87    4.20
   5   4   1   22.34    4.10
   5   5  -1   59.94    6.00
  -5  -5  -1   52.25    8.37
   5   5   1   53.79    6.25
  -5   5   1   44.54    7.47
  -5   5  -1   57.58    6.34
  -5   5  -1   63.65    7.79
   5   5   1   68.15    6.62
  -5   5   1   66.61    6.34
   5   5  -1   44.90    6.29
  -5  -5   1   52.73    8.70
   5   6   1   11.64    5.00
  -5   6   1   12.53    5.84
   5   6  -1    6.68    4.44
  -5   6   1    3.62    5.76
  -5  -6   1   14.39    7.89
  -5  -6  -1   11.39    7.76
  -5   6  -1   12.90    6.42
  -5   6  -1   15.29    5.74
  -5  -7   1   16.07    9.53
   5   7   1    3.17    5.59
   5   7  -1   10.39    6.03
   5  -7   1    7.30    8.21
  -5   7  -1    8.51    6.54
  -5   7   1   -0.27    6.09
   5  -7   1   -4.53   11.13
  -5  -7  -1    1.46    8.52
  -5   7   1    1.42    7.38
  -5   8  -1   -0.73    7.63
   5   8   1    3.14    6.69
  -5  -8  -1   10.66   10.69
  -5  -8   1    9.35   10.84
   5  -8  -1    5.94    9.62
   5   8  -1    0.03    6.83
   5  -8   1    7.94    9.84
   5  -8   1    2.09   12.41
  -5   8   1    3.19    7.40
   5  -8  -1  -10.31   13.22
   6   0  -1    1.29    2.49
  -6   0   1   -1.97    2.63
   6   0   1   -0.53    2.36
   6  -1   1   25.11    4.07
   6  -1  -1   27.75    4.17
  -6   1  -1   26.23    4.02
   6   1   1   24.12    4.03
  -6   1   1   20.82    4.13
   6   1  -1   25.00    3.99
  -6  -1  -1   31.42    4.58
  -6  -1   1   33.99    5.07
  -6  -2  -1    6.32    3.34
   6  -2   1   -1.86    2.83
  -6  -2   1    1.89    3.79
  -6   2  -1    4.18    2.72
  -6   2   1    3.84    2.93
   6   2   1    4.65    2.79
   6   2  -1    2.31    2.59
   6  -2  -1    3.42    2.90
   6   2   1    3.94    2.21
   6   3   1   41.81    4.23
  -6  -3  -1   36.08    5.89
   6  -3   1   47.39    5.38
   6   3  -1   46.75    5.29
  -6   3  -1   45.00    5.44
  -6  -3   1   40.51    6.45
  -6   3   1   33.92    5.38
   6  -3  -1   32.89    4.63
   6   3   1   38.47    4.99
  -6  -4  -1    0.22    5.24
   6   4   1    7.07    3.80
  -6   4  -1    5.39    4.66
  -6   4   1    8.01    5.08
   6   4  -1    6.76    3.60
   6  -4   1    4.99    4.00
  -6  -4   1    0.55    5.32
   6   4  -1    5.94    3.96
   6  -4  -1    6.13    3.94
   6   4   1    0.40    3.44
  -6  -5   1   11.77    7.35
   6   5  -1    9.93    4.11
  -6   5   1   11.60    6.06
  -6   5  -1    7.34    5.56
  -6  -5  -1   20.44    7.37
   6   5   1   15.49    5.01
   6   5   1   11.89    4.27
   6   5  -1    8.21    4.79
   6   6  -1    4.91    4.75
  -6   6   1    5.61    6.34
   6   6   1    2.43    4.65
  -6  -6  -1  -13.51    7.25
   6   6  -1   -2.24    4.85
  -6  -6   1    3.12    7.85
  -6   6  -1   -1.05    6.38
  -6  -7  -1   -8.68    9.17
   6   7   1   17.03    6.29
  -6   7   1    3.64    7.50
  -6  -7   1   -0.73    9.31
   6  -8  -1   -0.54   14.81
  -6  -8  -1   -6.01   11.42
   6   8   1    3.70    7.03
   6  -8  -1    8.00   10.75
   6  -8   1   -3.00   10.04
  -6  -8   1  -10.24   11.00
   6  -8   1    0.66   14.12
   7   0  -1   -3.74    2.27
   7   0   1    1.93    3.02
  -7   0  -1    4.68    2.74
  -7   0   1   -0.42    3.05
   7   1   1   77.50    6.49
  -7  -1   1   78.00    7.66
  -7  -1  -1   73.58    6.55
   7   1  -1   72.63    6.52
  -7   1  -1   65.32    5.71
  -7   1   1   75.88    6.69
   7  -1   1   70.62    6.47
   7  -1  -1   79.70    6.36
  -7  -2   1   15.35    5.03
  -7   2   1   22.05    4.69
   7  -2   1   21.25    4.49
   7   2  -1   19.96    4.37
   7  -2  -1   18.12    4.13
  -7   2  -1   14.06    3.85
   7   2   1   19.29    4.49
  -7  -2  -1   18.59    5.07
   7   3  -1   -3.21    3.08
  -7   3  -1    0.57    3.59
   7  -3   1   -0.98    3.43
  -7   3   1    3.54    4.44
   7   3   1    1.06    3.26
  -7  -3   1   -1.65    4.61
  -7  -3  -1    5.62    4.52
   7  -3  -1   -0.73    3.31
  -7  -4  -1    9.91    6.15
   7   4   1   16.47    4.90
   7  -4   1   16.90    4.79
  -7   4   1   10.14    5.65
   7   4  -1   12.70    4.99
  -7  -4   1   10.11    6.49
  -7   4  -1   12.21    5.52
  -7  -5  -1   -0.61    6.81
   7   5   1    6.35    4.95
  -7   5   1   -5.99    5.57
   7   5  -1    2.15    4.76
  -7  -5   1   -2.18    7.29
  -7   5  -1   -2.49    5.36
  -7  -6  -1    5.30    9.08
  -7  -6   1   10.50    9.34
  -7   6  -1    9.65    7.29
   7   6  -1   15.43    6.08
  -7   6   1   10.27    7.45
  -7   7   1   -7.49    7.96
  -7   7  -1    3.38    8.30
  -7  -7  -1   -5.48    9.54
  -7  -7   1    6.44   10.56
   8   0   1   36.43    5.33
  -8   0   1   32.61    5.92
  -8   0  -1   33.79    5.47
   8   0  -1   36.78    5.55
   8   1  -1  314.61   13.31
   8  -1   1  297.27   12.75
  -8   1   1  318.49   13.86
  -8  -1  -1  311.12   13.52
  -8   1  -1  294.45   12.52
  -8  -1   1  271.59   13.61
   8  -1  -1  313.03   12.94
   8   1   1  309.65   13.30
  -8  -2  -1  118.01    9.44
  -8   2   1  125.24    9.55
  -8  -2   1  123.17   11.01
   8   2  -1  107.72    8.48
  -8   2  -1  128.70    8.59
   8   2   1  117.39    8.81
   8  -2   1  115.32    8.30
   8  -2  -1  116.14    8.00
   8   3  -1   13.72    4.76
  -8   3   1   18.68    5.80
   8  -3   1   15.36    4.79
  -8   3  -1   23.37    5.94
  -8  -3  -1   23.52    7.00
   8   3   1   20.25    5.29
  -8  -3   1   34.73    7.63
   8  -3  -1   13.40    4.29
   8   4  -1    0.42    4.45
  -8  -4  -1   -2.88    6.26
  -8   4   1   -5.58    5.33
   8  -4   1   -3.86    4.03
  -8   4  -1    3.58    5.72
  -8  -4   1   -7.04    5.88
   8   4   1    3.76    4.60
  -8  -5  -1   36.08    9.71
  -8   5   1   20.12    7.75
   8   5   1   17.77    6.45
  -8  -5   1   19.90    9.18
   8   5  -1    8.51    5.72
   8   6  -1    0.87    5.98
  -8  -6   1   -1.91    9.12
  -8   6   1   -9.78    7.30
  -8  -6  -1    4.72    9.72
  -8  -7  -1   -5.97   11.12
  -8  -7   1    2.99   11.71
  -8   7   1   -6.67    8.83
   9   0  -1   52.92    6.60
  -9   0   1   61.92    8.20
   9   0   1   47.19    6.59
   9   1  -1   21.27    5.20
  -9  -1   1   28.03    7.06
  -9   1   1   30.23    6.75
   9   1   1   19.99    5.25
   9  -1   1   21.29    5.50
   9  -1  -1   24.01    5.36
   9   2   1   44.28    6.80
   9  -2  -1   49.44    6.66
  -9  -2   1   43.36    8.64
   9  -2   1   36.54    6.24
  -9   2   1   53.54    7.99
   9   2  -1   51.94    6.95
   9   3   1   79.39    8.72
   9  -3  -1   84.76    8.02
  -9  -3   1  110.29   12.23
  -9   3   1   97.35   10.26
   9   3  -1   95.41    9.32
   9  -3   1   90.93    8.58
   9   4  -1   25.84    6.68
  -9  -4   1   44.57   10.17
   9  -4   1   18.91    5.65
   9   4   1   26.25    6.48
  -9   4   1   13.77    7.21
  -9  -5   1   -3.16    8.14
   9   5   1   -3.89    5.61
   9   5  -1   -1.35    5.51
  -9   5   1   -0.19    7.40
   9   6  -1   -3.65    6.42
  -9  -6   1   -3.94   10.22
  10   0   1    8.01    4.53
  10   0  -1   -1.87    4.09
 -10   0   1    1.29    5.57
  10  -1   1   15.19    5.60
  10   1   1    6.50    4.92
  10   1  -1   15.70    5.11
 -10  -1   1    4.67    6.12
  10  -1  -1   12.08    5.18
  10  -2  -1    1.35    4.19
 -10  -2   1   -4.43    5.49
  10   2  -1    0.60    4.41
  10  -2   1    9.18    4.85
  10   2   1    0.75    4.67
  10  -3   1   15.39    5.75
 -10  -3   1   33.55    8.99
  10  -3  -1    7.08    5.36
  10   3  -1   16.18    6.33
  10   3   1    9.14    5.51
 -10  -4   1   -4.65    8.88
  10   4  -1    4.63    5.93
  10   4   1    2.78    5.43
  10   5  -1    1.09    6.56
  10   5   1    2.89    6.71
  11   0  -1    6.94    5.26
  11   0   1   10.98    5.52
  11  -1   1    6.43    4.91
  11  -1  -1    7.55    5.28
  11   1  -1   -2.42    4.24
  11   1   1    0.43    4.47
  11   2   1   15.10    6.40
  11  -2   1   13.22    6.17
  11   2  -1   13.14    6.26
  11  -2  -1    9.40    6.11
  11   3  -1    2.77    5.62
  11  -3   1   -0.17    5.49
  11  -3  -1    9.24    5.82
  11   3   1    0.94    5.75
  11   4  -1   -4.01    5.82
  11   4   1    4.76    6.39
  12   0  -1    3.23    5.40
  12   0   1    0.17    5.15
  12   1   1    4.22    5.03
  12   1  -1    7.39    5.43
  12  -1   1    7.68    5.96
  12  -1  -1   -4.90    5.26
  12   2   1   -3.25    5.37
  12   2  -1   -1.72    5.83
  12  -2  -1   -0.24    5.62
  12  -2   1   10.37    6.29
  12  -3   1    2.99    6.42
   0   1   2   -2.16    0.73
   0   1  -2   -3.60    0.64
   0   1   2   -1.41    0.96
   0  -1   2    0.38    1.14
   0   1  -2   -2.32    0.86
   0   2   2 9790.83  177.32
   0  -2   2 9727.62  190.56
   0   2   2 9903.51  190.87
   0   2  -2 9990.99  177.46
   0   2  -2 9780.20  185.50
   0   3   2   -1.82    2.11
   0   3   2   -1.80    1.60
   0   3   2    0.25    0.92
   0   3  -2    1.41    1.86
   0   3  -2    0.74    1.58
   0  -3   2   -1.77    2.01
   0  -4   2  576.40   17.17
   0  -4  -2  584.72   17.20
   0   4   2  592.92   15.89
   0   4  -2  618.27   16.80
   0  -4  -2  595.35   22.78
   0   4  -2  607.37   15.95
   0   5  -2   -1.48    2.32
   0   5  -2    2.51    3.35
   0  -5  -2   -4.72    4.97
   0  -5   2    3.46    4.22
   0  -5  -2   -4.63    3.52
   0   5   2   -2.51    2.86
   0  -6   2  310.01   14.18
   0   6  -2  333.31   13.10
   0   6   2  326.39   13.23
   0  -6  -2  296.89   14.22
   0  -6  -2  352.18   19.72
   0  -7   2   -0.51    6.63
   0   7   2   -1.89    5.50
   0  -7  -2    6.73    7.55
   0   7  -2   -5.41    4.96
   0  -8   2   44.98   10.43
   0  -8  -2   47.24   10.91
   0   8  -2   42.34    8.83
   0   8   2   65.40    9.87
   0  -9   2  -17.46   10.01
  -1   0   2  576.26   13.44
   1   0  -2  592.34   12.37
  -1   0  -2  572.53   12.49
   1   0   2  570.03   12.11
  -1   1   2 2564.28   47.72
  -1   1  -2 2686.93   50.59
  -1  -1   2 2538.49   52.00
   1   1  -2 2618.79   47.81
   1   1   2 2431.39   49.66
  -1   1  -2 2613.90   48.10
   1   1   2 2652.89   48.14
  -1  -1  -2 2659.04   51.42
   1   1  -2 2628.82   50.42
  -1   1   2 2583.50   52.17
   1  -2   2  560.47   13.68
  -1   2   2  540.90   12.54
   1   2  -2  574.59   13.62
  -1  -2  -2  555.21   17.97
   1   2   2  543.16   12.73
  -1  -2  -2  555.06   13.79
  -1   2  -2  590.31   13.70
   1   2   2  531.86   12.14
  -1   2  -2  564.92   12.88
   1  -2   2  541.03   17.74
  -1   2   2  547.78   14.26
   1   2  -2  563.10   12.73
  -1  -2   2  546.88   14.15
  -1  -3   2 2932.68   61.24
   1   3   2 2945.19   56.53
  -1  -3  -2 2950.47   79.56
   1   3  -2 3062.87   59.33
  -1   3  -2 2989.24   56.66
   1  -3   2 2933.33   60.69
   1   3   2 2961.80   57.21
   1   3  -2 2953.86   56.47
   1  -3   2 2829.97   78.94
  -1   3   2 2926.44   56.34
  -1   3  -2 2989.32   59.09
  -1   3   2 2898.88   61.41
  -1  -3  -2 2896.23   60.94
  -1   4   2  145.86    7.85
  -1   4   2  134.90    4.81
  -1  -4  -2  110.48    9.89
  -1   4   2  146.12    7.04
   1   4  -2  127.77    6.76
   1   4   2  133.98    5.60
  -1   4  -2  127.13    6.62
   1  -4   2  113.85    7.65
  -1   4  -2  139.18    6.85
   1   4   2  144.48    7.12
   1  -4   2  135.17   10.66
  -1  -4   2  135.34    7.80
  -1  -4  -2  148.96    7.91
   1   4  -2  145.37    7.20
   1   5  -2  125.02    7.71
  -1   5  -2  125.94    7.35
   1   5   2  113.04    7.49
  -1   5   2  106.41    6.99
  -1   5  -2  129.15    7.11
   1  -5  -2  105.48   10.91
  -1  -5  -2  133.44    8.48
   1  -5   2  112.87    8.05
   1  -5  -2  106.07    8.41
  -1  -5   2  121.08    8.70
   1   5  -2  126.13    7.72
   1  -6  -2    5.52    5.88
   1  -6   2    3.30    5.34
   1  -6  -2   -0.45    7.33
   1   6  -2    4.08    4.22
  -1   6   2    5.41    4.74
   1   6   2    5.94    4.19
  -1  -6  -2    4.73    5.76
  -1   6  -2    8.41    4.69
  -1  -6   2    3.17    5.66
   1   7  -2  308.45   13.55
   1  -7   2  301.15   14.96
  -1   7  -2  311.33   14.30
   1   7   2  299.83   13.71
   1  -7  -2  283.54   19.88
   1  -7  -2  265.42   15.08
  -1  -7   2  277.55   15.25
  -1  -7  -2  266.08   15.11
  -1   7   2  268.64   13.48
  -1   8  -2    7.86    7.49
   1   8  -2   20.31    7.28
   1  -8  -2   15.36    9.03
   1  -8   2   18.78    9.11
  -1   8   2    9.37    7.08
  -1  -8   2   -6.33    8.23
  -1  -8  -2    9.26   10.03
   1   8   2   11.55    6.67
  -2   0   2  526.32   13.41
   2   0  -2  532.88   12.15
   2   0   2  533.34   11.52
  -2   0  -2  522.16   12.23
  -2   1  -2   52.31    2.61
   2   1  -2   58.16    3.25
  -2  -1   2   56.36    3.82
  -2   1  -2   50.99    3.11
   2   1   2   55.85    3.05
  -2   1   2   53.94    2.34
  -2   1   2   63.52    3.78
  -2  -1  -2   50.33    2.96
   2  -1  -2   56.95    2.76
   2   1  -2   53.93    2.51
   2   1   2   49.69    2.99
   2  -2  -2 1104.23   23.01
   2   2   2 1140.02   23.40
   2   2   2 1113.34   24.07
  -2  -2   2 1150.69   26.08
  -2   2   2 1146.65   26.09
   2   2  -2 1131.01   23.04
   2   2  -2 1141.93   24.98
  -2   2  -2 1168.19   24.76
  -2  -2  -2 1113.11   25.15
  -2   2  -2 1164.48   25.11
  -2   2   2 1137.16   22.92
  -2   2  -2 1154.86   23.40
  -2   3  -2  140.64    5.97
   2   3   2  138.45    6.15
   2   3   2  118.94    5.12
  -2   3   2  136.96    6.92
  -2   3  -2  138.48    6.31
  -2   3   2  134.18    5.76
  -2  -3   2  123.18    6.72
  -2  -3  -2  133.14    6.61
  -2   3   2  132.93    4.48
   2   3  -2  139.69    6.20
   2   3  -2  135.22    5.90
  -2   3  -2  127.66    5.91
   2   4   2  322.23   10.69
   2   4  -2  301.55   10.43
   2   4   2  307.09    9.72
  -2   4   2  328.95   10.49
  -2   4  -2  314.57   10.50
  -2   4   2  291.60   11.77
   2   4  -2  333.82   11.26
  -2   4  -2  316.89   10.63
  -2  -4   2  321.67   12.10
   2  -4   2  275.01   11.51
  -2  -4  -2  302.16   11.62
   2  -4   2  312.71   15.59
  -2  -5  -2   -6.31    4.18
  -2   5  -2    1.89    2.59
  -2   5   2   -5.60    3.30
   2   5   2   -3.51    2.85
  -2  -5   2    2.14    4.77
   2  -5   2   -1.11    6.35
  -2   5  -2   -1.21    3.30
  -2   5   2    0.39    3.16
   2   5  -2   -1.85    2.47
   2  -5   2   -1.76    4.19
   2   5  -2    1.60    3.36
  -2  -6   2  319.60   15.40
   2  -6   2  346.92   14.78
   2   6  -2  327.69   13.02
  -2   6  -2  337.93   13.60
   2  -6  -2  336.20   15.26
   2  -6   2  309.45   18.84
   2   6   2  341.36   13.33
  -2   6   2  358.41   13.64
  -2  -6  -2  344.13   15.61
   2  -6  -2  350.27   20.18
   2   7  -2   -1.90    4.93
  -2   7   2    3.54    5.78
   2   7   2    0.88    4.92
  -2  -7  -2    1.30    7.60
  -2   7  -2   -3.74    5.50
  -2  -7   2   -8.75    6.99
   2  -7  -2    3.92    9.65
   2  -7  -2    7.04    7.21
   2  -7   2   -5.74    7.04
  -2   8   2   43.61    8.91
   2  -8  -2   37.70   14.09
  -2   8  -2   44.63    9.15
   2  -8  -2   50.92   10.72
  -2  -8  -2   47.52   12.04
   2   8   2   38.37    8.25
   2  -8   2   56.35   10.50
  -2  -8   2   49.38   10.89
   2   8  -2   32.76    7.57
   3   0   2   15.01    1.99
   3   0   2   15.67    2.27
  -3   0   2   15.54    2.75
  -3   0  -2   16.31    2.05
   3   0  -2   15.20    2.23
  -3  -1   2 1095.66   25.59
  -3   1  -2 1075.72   23.70
  -3  -1  -2 1137.12   24.30
   3   1   2 1153.32   24.31
   3  -1  -2 1124.48   23.53
   3  -1   2 1126.49   22.19
   3   1  -2 1104.96   24.29
  -3   1  -2 1073.72   24.03
  -3   1   2 1086.63   25.59
   3   1   2 1080.03   22.00
   3   1  -2 1068.19   21.04
   3   2   2  310.16    8.66
  -3  -2   2  303.77   10.44
   3   2  -2  306.63    8.18
  -3   2  -2  324.97    9.55
   3   2   2  297.49    9.22
  -3   2   2  316.16   10.49
   3  -2  -2  319.34    8.59
   3   2  -2  331.70    9.92
  -3  -2  -2  289.01    9.51
  -3   2   2  315.00    8.07
  -3   2  -2  297.96    8.54
  -3   2  -2  297.86    9.25
   3   3   2  928.80   21.30
  -3   3  -2  960.34   23.23
  -3   3  -2  952.23   21.27
  -3  -3   2  936.58   24.21
   3   3   2  919.03   22.14
   3   3  -2  947.85   21.01
  -3   3  -2  972.30   22.41
  -3   3   2  951.29   20.91
  -3   3   2  956.78   24.35
   3  -3  -2  967.23   20.83
  -3  -3  -2  947.97   23.51
   3   3  -2  977.47   23.24
   3   4  -2    5.92    2.98
   3   4   2    1.81    2.18
  -3  -4  -2   -1.17    3.35
  -3   4   2    4.22    3.46
   3   4  -2    3.74    2.48
  -3   4  -2   12.08    3.48
  -3   4   2    3.53    2.74
  -3   4  -2    7.31    2.92
  -3  -4   2    0.94    3.44
  -3   4  -2    5.79    2.63
   3   4   2    5.61    3.11
   3   5  -2  277.08   11.40
  -3  -5   2  253.96   12.77
   3   5   2  265.68   10.81
   3  -5   2  247.67   15.61
  -3   5   2  270.36   12.67
   3  -5   2  262.42   11.95
  -3  -5  -2  245.05   12.59
  -3   5   2  257.43   10.42
  -3   5  -2  251.55   10.71
  -3   5  -2  267.48   10.31
   3   5  -2  268.19   10.63
  -3   6  -2   37.87    6.53
  -3  -6  -2   31.10    8.20
  -3   6   2   36.81    6.22
   3   6   2   35.71    5.91
   3   6  -2   34.68    6.21
  -3   6   2   31.74    7.22
  -3  -6   2   28.11    7.81
   3   6  -2   40.96    6.15
   3  -6   2   24.25    7.07
   3  -6   2   43.89   10.54
   3  -7   2  180.14   12.47
   3   7   2  184.60   11.06
  -3   7   2  157.21   10.83
   3  -7   2  161.91   16.12
   3  -7  -2  158.36   16.52
   3  -7  -2  173.94   12.85
  -3  -7  -2  165.76   13.65
  -3  -7   2  156.55   13.38
   3   7  -2  172.47   10.65
  -3   7  -2  159.04   10.98
   3  -8  -2   -0.55    8.58
  -3   8  -2    1.00    7.36
  -3   8   2   -2.00    7.14
   3   8   2    8.42    6.56
   3  -8   2   -5.53    8.56
  -3  -8   2   -1.49    9.74
   3   8  -2   -2.23    5.72
   3  -8  -2   -6.98   11.10
  -3  -8  -2    6.15   10.00
   4   0   2 7198.20  130.90
   4   0  -2 7419.42  138.26
   4   0   2 7252.81  138.38
  -4   0   2 6979.43  143.49
  -4   0  -2 7323.09  141.73
  -4  -1  -2   55.05    4.11
  -4   1  -2   54.23    3.80
   4  -1   2   48.13    4.17
   4   1  -2   63.69    4.38
   4   1   2   52.12    3.44
   4  -1  -2   57.08    3.98
  -4  -1   2   56.90    5.10
   4   1   2   55.53    4.15
  -4   1   2   53.66    4.72
   4  -1   2   52.05    3.50
  -4   2  -2  930.63   21.94
   4   2  -2  911.20   19.12
   4   2   2  885.01   19.75
   4   2   2  917.27   22.07
  -4  -2   2  944.77   23.68
   4  -2  -2  928.75   21.01
  -4   2  -2  916.15   21.95
  -4   2   2  933.72   23.64
   4   2  -2  918.19   22.40
  -4   2   2  920.67   18.92
  -4  -2  -2  914.57   22.43
  -4   2  -2  902.22   19.77
  -4   3  -2   50.94    4.16
   4  -3  -2   45.43    3.95
   4   3  -2   44.45    4.01
   4   3   2   41.42    4.10
  -4   3  -2   47.24    4.41
  -4  -3   2   42.95    5.61
   4   3  -2   45.26    4.43
   4   3   2   45.91    4.31
  -4   3  -2   47.63    4.72
  -4  -3  -2   52.96    5.23
  -4   3   2   38.65    3.59
  -4   3   2   38.81    4.85
   4   4  -2  769.81   19.17
   4   4  -2  797.55   21.58
  -4   4   2  776.75   22.63
  -4   4   2  784.68   19.04
   4   4   2  760.28   19.45
  -4   4  -2  752.17   19.26
   4   4   2  755.05   20.30
  -4   4  -2  782.81   21.62
  -4  -4   2  756.76   22.53
  -4  -4  -2  769.81   22.11
  -4   4  -2  781.56   20.45
   4   5  -2    6.94    3.53
  -4  -5   2    5.99    5.48
  -4   5  -2    4.14    3.18
   4   5  -2    4.37    3.53
  -4   5   2    2.07    5.15
   4   5   2   11.22    4.02
  -4   5  -2    5.64    4.26
   4   5   2    6.97    3.30
  -4   5   2    9.32    3.82
  -4   5  -2    5.36    4.56
  -4  -5  -2    2.38    5.51
   4  -6   2  201.40   15.75
  -4   6   2  178.34   10.31
   4  -6   2  189.97   11.58
  -4   6  -2  189.90   10.60
   4   6   2  194.31   10.53
  -4  -6   2  188.26   12.75
   4   6  -2  176.39    9.88
  -4   6   2  174.42   12.15
  -4  -6  -2  193.46   13.28
   4   6  -2  217.53   11.79
   4  -7   2    3.06    7.50
   4   7  -2   -6.09    4.89
  -4   7   2   -3.18    5.66
  -4   7  -2   -2.54    6.13
   4  -7   2   -2.34    9.54
   4   7   2    2.33    5.26
  -4  -7   2   -2.02    8.53
  -4  -7  -2   -7.47    7.85
  -4   8   2   29.81    8.66
  -4   8  -2   31.27    8.75
  -4  -8  -2   48.81   12.41
   4  -8  -2   57.89   15.91
  -4  -8   2   37.20   11.82
   4  -8   2   25.87   10.00
   4  -8  -2   43.29   11.32
   4   8  -2   44.25    8.25
   4   8   2   38.06    8.34
  -5   0  -2  386.35   11.91
   5   0  -2  378.79   11.98
  -5   0   2  390.69   13.45
   5   0   2  390.64    9.75
   5   0   2  387.10   12.23
  -5   1  -2 2780.60   56.74
   5  -1  -2 2750.72   55.48
   5  -1   2 2833.12   56.41
  -5   1   2 2641.16   58.57
   5   1   2 2598.58   50.83
  -5  -1  -2 2611.10   56.99
  -5  -1   2 2625.78   58.64
   5   1  -2 2710.45   56.20
   5   1   2 2839.66   56.55
  -5  -2  -2  106.43    6.83
  -5   2  -2   97.36    5.71
   5  -2   2  106.74    6.42
   5   2   2  103.87    5.21
   5   2  -2  100.83    4.45
   5   2  -2  105.40    6.50
  -5   2   2  104.04    4.08
   5   2   2  107.91    6.30
   5  -2   2  110.85    5.55
  -5   2   2  109.99    6.90
  -5  -2   2  117.31    7.59
   5  -2  -2  108.90    5.95
   5   3  -2  648.40   18.64
   5   3  -2  604.95   15.31
  -5   3   2  681.66   19.89
  -5  -3  -2  651.13   18.98
  -5   3  -2  642.26   18.19
   5   3   2  614.73   17.90
  -5   3  -2  618.68   17.58
  -5   3  -2  644.16   16.03
  -5  -3   2  630.44   19.60
   5   3   2  630.88   16.04
   5  -3  -2  639.55   16.89
   5   4   2   68.23    5.84
  -5   4  -2   52.32    5.17
   5   4   2   44.63    5.11
   5   4  -2   39.66    5.37
  -5   4   2   46.65    6.73
  -5  -4  -2   51.72    6.71
  -5   4  -2   51.00    5.34
  -5   4   2   49.09    4.79
  -5   4  -2   55.82    6.18
   5   4  -2   54.65    5.21
  -5  -4   2   53.94    7.62
   5   5   2  382.15   14.03
   5   5  -2  344.54   12.50
  -5   5   2  345.35   12.36
   5   5   2  378.53   13.36
  -5  -5  -2  388.88   16.25
  -5  -5   2  358.76   16.23
  -5   5   2  366.40   16.09
   5   5  -2  358.09   14.57
  -5   5  -2  363.29   13.17
  -5   5  -2  371.41   15.10
  -5   6   2    5.89    5.16
  -5  -6  -2    2.51    7.01
  -5   6  -2    3.75    5.62
   5   6  -2   -0.90    4.24
  -5   6   2    9.49    6.64
   5   6  -2    7.74    4.77
   5   6   2    4.37    4.57
  -5  -6   2    0.12    7.17
  -5   7   2   57.20   10.35
  -5   7   2   71.15    9.08
  -5   7  -2   74.35    9.38
  -5  -7   2   86.11   12.60
  -5  -7  -2   65.00   11.85
   5   7   2   57.17    8.13
   5   7  -2   60.30    8.08
   5  -7   2   72.71   14.41
   5  -7   2   89.56   11.05
   5  -8  -2  -15.64   13.28
   5  -8   2   11.68   13.57
  -5  -8   2   16.25   11.58
   5  -8  -2    2.44    9.85
   5   8   2   -0.96    6.44
  -5   8  -2    2.89    7.58
  -5  -8  -2    2.67   10.83
   5  -8   2   -2.41    9.49
   5   8  -2    3.57    6.62
  -6   0  -2 2429.09   52.26
   6   0  -2 2436.47   51.55
  -6   0   2 2348.89   54.14
   6   0   2 2451.49   51.85
   6  -1  -2  101.82    6.43
  -6  -1   2  102.79    7.53
  -6   1   2   93.80    7.07
   6   1   2   84.13    4.55
   6   1  -2   92.29    6.42
  -6  -1  -2  110.73    6.91
   6   1   2  117.96    6.86
   6  -1   2   91.01    5.18
   6  -1   2   96.60    6.63
  -6   1  -2   91.19    5.93
  -6  -2  -2   64.31    6.20
   6   2   2   57.21    5.48
   6   2  -2   51.23    5.22
   6   2   2   52.75    4.09
  -6   2  -2   54.54    5.08
  -6  -2   2   45.30    6.37
   6  -2   2   46.72    5.41
  -6   2   2   52.88    6.17
   6  -2   2   52.55    4.39
   6  -2  -2   48.87    4.97
  -6   3   2   16.86    4.57
  -6  -3   2   32.60    6.06
   6   3   2   20.93    3.59
   6  -3   2   18.63    4.49
   6   3  -2   25.57    4.66
   6   3   2   20.52    4.14
  -6   3  -2   23.37    4.32
   6  -3  -2   26.47    4.22
  -6  -3  -2   22.72    5.06
  -6   4  -2  628.00   17.21
  -6   4  -2  644.78   20.16
  -6   4   2  656.58   21.84
  -6  -4   2  609.87   21.63
   6   4   2  614.90   17.27
   6   4  -2  650.82   20.44
  -6  -4  -2  649.21   21.31
   6   4   2  688.66   20.41
  -6   5   2   16.55    6.76
   6   5   2    8.28    4.67
  -6   5  -2    7.35    5.34
   6   5   2   11.09    4.33
   6   5  -2   -0.17    4.03
  -6   5  -2    2.46    4.78
  -6  -5   2   13.36    7.54
  -6  -5  -2    6.54    6.77
  -6  -6  -2   58.51   10.83
  -6  -6   2   74.55   11.48
  -6   6   2   71.96   10.20
   6   6  -2   57.24    7.99
  -6   6  -2   58.62    9.08
   6   6   2   64.85    7.43
  -6  -7   2  -13.67    9.09
   6   7   2   -0.11    5.70
  -6  -7  -2    8.22   10.06
   6  -7   2   -8.41    8.23
   6  -7   2   -5.62   11.47
  -6   7   2   -6.51    7.49
   6   8   2   26.13    8.09
   6  -8   2   44.21   11.72
  -6  -8  -2   29.00   12.76
   6  -8   2   49.36   15.84
   6  -8  -2   32.55   16.33
   6  -8  -2   17.81   11.71
  -7   0  -2   28.91    4.34
   7   0   2   35.15    4.89
   7   0  -2   30.09    4.56
  -7   0   2   28.88    5.52
   7   1   2  323.90   12.83
  -7  -1   2  317.34   13.97
  -7  -1  -2  315.95   12.53
  -7   1  -2  337.36   12.19
   7   1  -2  332.02   12.70
   7  -1  -2  323.58   12.35
  -7   1   2  319.02   13.41
   7  -1   2  307.84   12.47
   7  -2  -2   27.78    4.59
   7  -2   2   17.62    4.47
   7   2  -2   29.13    4.87
  -7   2  -2   13.55    3.67
  -7  -2   2   17.63    5.51
   7   2   2   18.75    4.40
  -7   2   2   24.68    5.23
  -7  -2  -2   28.11    5.42
  -7   3  -2  183.63    9.66
   7  -3  -2  174.23    8.99
   7   3   2  189.65   10.20
   7   3  -2  175.65   10.11
  -7   3   2  166.94   10.54
   7  -3   2  170.41    9.49
  -7  -3  -2  206.84   11.37
  -7  -3   2  193.75   11.79
  -7  -4  -2   35.33    7.48
   7   4  -2   23.07    5.41
  -7   4   2   12.10    6.18
  -7  -4   2   14.82    6.96
   7   4   2   22.24    5.34
  -7   4  -2   24.42    6.30
   7  -4   2   23.10    5.27
  -7  -5   2  146.89   13.77
   7   5  -2  141.99   10.50
  -7  -5  -2  154.24   13.22
  -7   5   2  161.18   12.08
  -7   5  -2  154.32   11.22
   7   5   2  137.67   10.35
  -7   6  -2    0.45    7.03
   7   6  -2   -1.24    5.16
  -7  -6   2    2.40    8.94
  -7   6   2    0.24    7.23
  -7  -6  -2    2.44    9.06
  -7   7   2   35.44   10.06
  -7  -7   2   28.46   12.06
  -7  -7  -2   16.01   11.51
   8   0  -2  846.18   24.02
   8   0   2  833.18   24.23
  -8   0   2  839.98   25.78
   8  -1  -2  336.49   13.33
   8   1   2  361.17   14.45
  -8   1   2  296.43   14.40
  -8  -1   2  318.25   14.95
   8  -1   2  305.10   13.12
   8   1  -2  346.09   13.79
  -8  -2  -2  154.97   10.03
   8   2   2  145.02    9.50
   8   2  -2  154.94    9.72
   8  -2   2  145.06    9.22
  -8  -2   2  138.21   11.13
   8  -2  -2  140.36    8.83
  -8   2   2  158.31   10.94
   8  -3  -2  171.59    9.36
   8  -3   2  165.28    9.96
  -8   3   2  152.07   10.92
  -8  -3  -2  160.66   11.63
  -8  -3   2  146.01   11.90
   8   3   2  161.42   10.23
   8   3  -2  164.37   10.39
  -8  -4   2  329.64   16.80
   8  -4   2  343.39   14.54
   8   4   2  346.98   15.75
  -8  -4  -2  335.58   16.90
  -8   4   2  335.22   16.43
   8   4  -2  337.57   15.50
  -8   5   2    2.92    6.81
   8   5   2    5.53    5.61
   8   5  -2    8.33    6.02
  -8  -5  -2   20.74    8.75
  -8  -5   2   24.29    9.43
  -8  -6   2   19.96   10.51
  -8   6   2    6.58    8.33
   8   6  -2    8.15    6.14
  -8   7   2   14.15    9.74
  -8  -7   2   13.98   12.08
   9   0  -2   66.58    7.50
   9   0   2   64.18    7.22
  -9   0   2   75.85    8.99
  -9   1   2  412.15   17.80
   9  -1   2  411.61   16.33
   9   1  -2  420.33   16.49
   9   1   2  430.68   16.95
  -9  -1   2  433.65   18.77
   9  -1  -2  419.92   16.05
   9  -2  -2   26.94    5.40
   9  -2   2   15.41    5.13
   9   2  -2   23.92    5.62
   9   2   2   20.07    5.72
  -9   2   2   23.66    6.58
  -9  -2   2   14.13    6.84
   9  -3  -2  287.01   13.34
   9  -3   2  285.25   13.63
  -9  -3   2  271.95   16.30
  -9   3   2  300.52   15.43
   9   3  -2  290.99   14.43
   9   3   2  282.55   14.21
   9   4  -2    0.53    4.88
  -9   4   2   -2.62    6.58
  -9  -4   2    7.61    7.97
   9   4   2    4.47    5.38
   9  -4   2    3.21    4.85
  -9   5   2   72.24   11.47
   9   5  -2   59.02    9.11
  -9  -5   2   63.80   11.87
   9   5   2   54.72    8.77
  -9   6   2   12.10    9.07
   9   6  -2    7.54    6.90
  -9  -6   2   -7.92   10.32
  10   0  -2  274.86   13.85
 -10   0   2  293.21   16.21
  10   0   2  273.51   14.07
  10   1   2    0.78    4.51
  10  -1   2   -0.27    4.20
 -10   1   2    6.25    5.85
 -10  -1   2   -1.63    5.86
  10  -1  -2    0.72    4.26
  10   1  -2   -4.95    3.42
 -10   2   2  121.55   11.92
  10   2   2  131.37   10.53
  10  -2  -2  122.99    9.72
  10  -2   2  110.23    9.39
 -10  -2   2  111.50   12.62
  10   2  -2  139.94   10.58
 -10  -3   2   19.27    8.28
  10   3   2    4.69    5.30
  10  -3  -2    6.08    4.81
  10   3  -2    2.00    5.00
 -10   3   2    3.23    6.46
  10  -3   2    9.87    5.57
 -10  -4   2  146.43   15.80
  10  -4   2  118.79   10.27
  10   4  -2   97.07   10.68
 -10   4   2  119.45   13.10
  10   4   2  133.22   11.89
  10   5  -2    0.68    6.63
  10   5   2   -3.38    5.93
 -10  -5   2    5.49   10.08
  11   0  -2   22.08    6.31
  11   0   2   32.07    6.80
  11   1  -2   33.84    6.62
  11  -1  -2   45.30    7.61
  11   1   2   25.76    6.79
  11  -1   2   31.72    7.31
  11  -2   2   -0.10    5.05
  11   2   2    1.03    5.37
  11   2  -2   -6.40    4.73
  11  -2  -2    2.88    5.20
  11  -3   2   72.18    9.42
  11   3  -2   83.26   10.15
  11   3   2   77.96    9.84
  11   4  -2    7.14    6.98
  11   4   2   13.90    7.16
  12   0   2   22.52    6.71
  12   0  -2   23.04    7.00
  12   1   2    4.45    5.95
  12  -1  -2   -3.55    4.94
  12  -1   2    5.56    5.91
  12   1  -2    2.55    5.01
  12   2   2   23.87    8.29
  12  -2   2   34.29    8.50
  12   2  -2   34.23    7.69
  12  -2  -2   23.66    7.51
  12  -3   2    2.10    6.61
   0   0  -3   -4.21    0.91
   0   0   3   -5.55    0.92
   0   1  -3   -0.16    1.01
   0   1   3   -0.72    1.14
   0   1   3   -0.74    0.98
   0  -1   3   -1.19    1.13
   0   1  -3   -1.76    0.95
   0   2   3 3084.64   62.16
   0   2  -3 3098.64   57.67
   0   2  -3 3074.23   61.00
   0  -2   3 3039.26   61.84
   0   2   3 3042.91   57.62
   0   3  -3   -0.58    1.83
   0   3   3   -1.46    2.10
   0  -3   3   -1.54    2.29
   0   3   3   -0.53    1.83
   0   3  -3   -3.00    1.55
   0   4   3 1141.55   25.81
   0   4  -3 1151.22   25.93
   0  -4  -3 1139.70   36.66
   0  -4   3 1085.01   27.68
   0  -4  -3 1151.83   28.13
   0   4  -3 1128.75   27.56
   0  -5  -3   -3.67    5.62
   0  -5   3   -1.09    3.92
   0  -5  -3    0.35    3.97
   0   5  -3   -0.32    2.58
   0   5  -3   -5.79    2.64
   0   5   3   -0.32    3.14
   0   6   3  167.68    9.82
   0  -6  -3  147.33   14.50
   0  -6   3  149.73   10.46
   0  -6  -3  156.23   11.24
   0   6  -3  163.04    9.39
   0   7   3   -5.05    5.37
   0   7  -3   -8.49    4.37
   0  -7  -3   17.63    7.72
   0  -7   3   -1.31    6.63
   0  -8  -3   -3.21    8.94
   0   8  -3    3.99    6.07
   0   8   3    2.24    7.10
   0  -8   3   -0.91    8.66
   1   0   3   -1.44    1.05
  -1   0   3   -1.07    1.19
  -1   0  -3   -0.96    0.86
   1   0  -3   -0.32    0.75
  -1   0   3   -0.74    0.90
   1   1   3 2498.35   46.12
   1   1  -3 2462.53   45.59
   1  -1   3 2466.27   48.57
  -1   1  -3 2465.75   48.47
  -1   1   3 2463.92   45.55
   1   1   3 2343.38   47.22
   1   1  -3 2500.25   48.29
  -1   1   3 2432.84   49.83
  -1  -1   3 2446.54   49.76
   1  -2   3  320.53   11.95
   1   2   3  299.63    7.59
   1  -2   3  323.73    9.13
   1   2  -3  331.65    9.48
  -1   2  -3  321.05    8.79
  -1   2   3  318.43    9.79
  -1  -2  -3  323.07    9.21
  -1  -2  -3  313.53   11.96
  -1   2  -3  320.29    9.57
   1   2   3  318.95    8.76
  -1   2   3  312.18    8.39
  -1  -2   3  300.75    9.60
   1   2  -3  316.92    8.53
  -1   3  -3  613.16   15.02
   1   3  -3  592.48   14.78
   1  -3   3  594.65   20.93
   1  -3   3  593.38   15.87
   1   3  -3  619.10   16.04
   1   3   3  595.42   14.94
  -1  -3  -3  607.81   16.06
  -1   3   3  589.75   16.56
  -1   3   3  601.06   14.79
  -1   3  -3  604.04   15.96
   1   3   3  605.44   13.48
  -1  -3  -3  573.95   20.79
  -1  -3   3  580.18   16.34
  -1   4   3  164.20    8.66
   1   4  -3  174.38    8.13
  -1   4  -3  161.08    8.01
  -1  -4  -3  151.54    8.44
  -1   4  -3  169.65    7.62
   1   4   3  150.54    5.68
  -1  -4  -3  132.42   10.75
   1   4  -3  165.32    7.47
  -1   4   3  155.44    7.40
  -1  -4   3  150.09    8.73
   1  -4   3  140.98    8.26
   1   4   3  169.60    7.89
  -1   5  -3   21.01    4.20
   1  -5   3   20.33    5.42
   1   5  -3   25.18    4.47
   1   5   3   23.73    4.54
   1   5  -3   16.34    4.12
  -1  -5  -3   23.13    5.20
  -1   5  -3   28.54    5.01
  -1   5   3   33.35    5.08
  -1  -5   3   27.12    5.88
   1   6  -3   10.94    4.27
   1  -6  -3   29.94    9.71
  -1   6   3   18.25    5.37
  -1  -6   3    5.67    6.01
  -1  -6  -3   12.88    6.47
  -1   6  -3   11.18    5.41
   1  -6   3   22.55    6.17
   1   6  -3   15.65    4.75
   1  -6  -3    8.47    5.94
   1   6   3   15.08    4.89
  -1  -7  -3   10.51    7.96
  -1   7  -3   16.80    6.62
  -1  -7   3   20.47    7.99
   1  -7  -3   30.45    8.64
   1   7  -3    8.91    5.37
  -1   7   3   21.43    6.95
   1  -7  -3   11.40   11.02
   1  -7   3   12.32    7.61
   1   7   3   23.74    6.37
   1  -8   3    5.59    8.50
  -1  -8  -3  -11.18    8.75
   1  -8  -3   24.40   10.03
   1   8   3   -3.21    5.66
   1   8  -3   -3.39    5.96
  -1  -8   3   -4.53    8.24
  -1   8   3    5.10    7.11
  -1   8  -3   -3.24    6.77
   1  -9   3   -0.86   10.55
   2   0  -3   -0.45    0.92
  -2   0   3    0.53    1.52
  -2   0  -3   -0.06    1.07
   2   0   3   -1.70    1.32
   2   1  -3   55.11    2.78
  -2   1   3   56.34    3.78
   2   1  -3   54.56    3.41
  -2  -1   3   54.93    4.14
   2  -1  -3   51.20    2.68
   2   1   3   53.06    3.29
  -2   1  -3   53.39    2.50
   2   1   3   52.24    3.02
  -2  -1  -3   58.71    2.96
  -2   1  -3   51.66    3.32
  -2   1   3   53.43    2.40
   2  -1   3   49.42    3.22
  -2  -2   3  103.38    5.74
   2  -2  -3   92.20    3.44
   2   2   3  101.48    4.75
   2   2   3   92.62    4.12
   2   2  -3   98.34    4.83
  -2   2  -3  102.34    5.01
  -2   2   3  103.68    5.59
  -2  -2  -3   96.99    4.75
   2   2  -3  109.39    4.48
  -2   2  -3  101.72    4.72
  -2   2  -3  103.24    4.51
  -2   2   3  100.24    4.24
   2   3   3    9.47    1.78
   2  -3   3    1.28    2.79
   2  -3  -3    5.10    1.42
  -2   3   3    3.41    2.00
   2  -3   3    4.05    4.20
  -2   3  -3   10.59    2.44
   2   3   3    7.03    2.37
   2   3  -3    4.77    2.27
  -2   3  -3    4.08    2.06
  -2  -3  -3    5.00    2.57
  -2  -3   3    5.03    2.95
  -2   3   3    2.01    2.48
   2   3  -3    2.86    1.91
   2   4   3   53.98    5.13
  -2   4  -3   53.67    4.91
  -2   4  -3   50.88    4.69
   2   4  -3   49.82    4.96
  -2  -4   3   52.00    6.11
  -2  -4  -3   56.90    5.79
   2   4  -3   52.97    5.03
   2  -4   3   45.75    5.36
  -2   4   3   53.94    5.96
  -2   4   3   44.33    4.52
   2   4   3   46.56    3.79
   2  -4   3   49.50    7.68
  -2   5  -3   28.50    4.94
  -2  -5   3   24.20    5.64
   2  -5   3   26.03    5.63
   2   5   3   23.01    4.51
   2   5  -3   38.40    5.20
  -2   5   3   20.92    4.33
  -2  -5  -3   27.99    5.87
   2   5  -3   30.07    4.76
  -2   5   3   19.59    5.64
  -2   5  -3   26.12    4.25
   2  -5   3   36.03    8.89
  -2   6  -3    9.32    5.07
  -2   6   3    5.31    4.85
  -2  -6  -3    4.80    6.29
   2   6  -3    5.92    4.09
   2   6  -3   10.47    4.50
   2  -6   3   -3.26    5.54
  -2  -6   3    7.54    6.17
   2   6   3   15.41    5.00
   2   7  -3    3.75    4.93
  -2  -7   3   -8.72    6.61
   2   7   3    6.65    5.33
   2  -7  -3  -12.38    8.99
   2  -7   3    3.47    6.95
   2  -7  -3    0.67    7.29
  -2  -7  -3    7.58    8.00
  -2   7   3    2.04    5.69
  -2   7  -3   -1.49    5.61
  -2  -8   3   10.98    9.34
   2   8   3   -3.06    6.31
  -2   8  -3    3.01    7.60
   2  -8   3   -2.76    8.31
   2  -8  -3   -5.78   11.91
   2  -8  -3    0.73    9.39
  -2   8   3    1.45    6.98
  -2  -8  -3   11.65   10.12
   2   8  -3   -0.79    6.29
   3   0  -3   -1.92    1.34
  -3   0  -3   -1.08    1.37
   3   0   3   -2.67    1.61
  -3   0  -3    0.50    1.07
  -3   0   3   -0.77    1.79
  -3  -1  -3  627.18   14.71
   3   1   3  625.88   14.08
   3   1  -3  622.91   12.78
   3   1  -3  632.91   15.53
  -3   1  -3  600.56   14.06
  -3   1  -3  632.22   15.54
  -3   1   3  634.22   16.75
   3   1   3  649.86   15.37
   3  -1  -3  625.49   14.55
  -3  -1   3  594.79   16.52
   3  -1   3  625.49   14.14
  -3   2  -3  122.97    5.82
   3  -2  -3  120.19    4.75
  -3   2   3  137.45    6.74
  -3  -2   3  121.70    6.66
  -3  -2  -3  133.96    5.89
   3   2  -3  122.18    4.81
   3   2   3  131.68    5.48
  -3   2   3  127.30    4.66
  -3   2  -3  122.72    5.26
   3   2  -3  136.11    6.11
   3   2   3  128.15    5.59
  -3   2  -3  119.12    5.20
  -3  -3   3    3.67    3.02
  -3   3   3   -0.96    2.58
  -3   3  -3    0.22    2.04
  -3   3  -3   10.63    2.65
   3   3   3    3.53    2.47
  -3   3  -3    3.59    2.03
   3   3  -3    0.15    2.09
   3   3  -3   -0.28    1.76
  -3  -3  -3   -0.52    2.55
   3   3   3    2.67    1.86
  -3   3   3   -0.36    1.98
   3  -3  -3    5.55    1.83
   3   4   3   57.56    5.43
  -3   4   3   61.18    5.01
   3   4  -3   64.34    5.33
  -3   4  -3   50.04    5.00
  -3  -4   3   76.22    7.02
  -3   4  -3   57.68    5.13
   3   4   3   50.66    4.34
  -3  -4  -3   74.43    6.86
   3   4  -3   54.94    5.29
  -3   4   3   66.96    6.71
  -3  -5  -3    7.41    5.59
  -3   5  -3    5.10    3.95
  -3   5   3    4.01    4.67
   3   5  -3    1.24    3.19
   3   5   3    5.42    3.47
   3   5  -3    4.58    3.31
  -3  -5   3    6.50    5.41
  -3   5  -3    8.18    3.34
  -3   5   3    0.90    3.38
   3  -5   3   -3.73    4.36
   3  -5   3   -0.60    7.15
  -3   6  -3    0.43    4.61
   3   6  -3    0.37    3.86
   3  -6   3   -6.51    5.44
   3  -6   3    0.35    8.04
  -3   6   3    0.77    4.72
  -3  -6  -3   -1.04    6.42
  -3  -6   3    0.42    6.19
  -3   6   3   -0.28    5.18
   3   6   3   -1.41    4.14
   3   6  -3   -0.46    4.54
  -3   7  -3   14.35    6.80
   3  -7  -3   32.01    9.42
   3  -7  -3   22.03   11.75
   3   7  -3   25.86    6.39
  -3  -7   3   36.69    9.57
   3  -7   3    6.45    7.70
  -3   7   3   28.46    7.27
   3   7   3   20.70    6.20
  -3  -7  -3   28.34    9.71
   3   8   3    7.19    6.82
  -3  -8   3   14.38   10.08
  -3  -8  -3   -1.62   10.00
   3  -8  -3    2.08   12.58
  -3   8   3    7.60    7.50
   3  -8   3    6.05    8.69
   3   8  -3    1.52    6.13
  -3   8  -3    5.20    7.29
   3  -8  -3    9.21    9.49
  -4   0  -3   -0.22    1.49
   4   0   3    9.26    2.03
   4   0   3   -0.84    1.69
   4   0  -3    1.61    1.90
  -4   0   3    4.79    2.60
   4   1  -3   33.15    3.60
  -4   1  -3   35.19    3.51
   4  -1  -3   28.79    3.12
  -4  -1  -3   29.86    3.16
   4   1   3   28.47    2.86
  -4   1  -3   28.41    2.70
   4   1   3   36.46    3.49
   4  -1   3   29.01    3.07
  -4   1   3   31.28    4.02
  -4  -1   3   21.94    3.89
   4   2   3  375.06   11.74
  -4   2  -3  397.54   11.98
   4  -2   3  392.83   10.71
   4   2  -3  384.68   12.13
   4   2   3  375.09   10.44
  -4   2  -3  391.93   11.13
  -4   2   3  389.61   13.02
   4   2  -3  379.21    9.58
   4  -2  -3  373.10   10.60
  -4   2   3  378.92    9.32
  -4  -2  -3  366.93   11.57
  -4  -2   3  390.03   13.27
   4   3   3  119.34    6.23
  -4  -3   3  118.73    8.01
  -4   3   3  124.95    7.73
  -4  -3  -3  109.79    6.91
   4   3  -3  112.38    5.57
  -4   3  -3  107.60    6.42
   4   3  -3  110.04    6.73
   4   3   3  115.79    6.15
  -4   3   3  113.04    5.32
   4  -3  -3  114.81    5.42
  -4   3  -3  114.37    5.97
  -4   3  -3  119.19    6.37
   4   4  -3   11.32    3.42
  -4  -4   3   12.15    4.71
  -4   4   3    8.54    4.19
  -4   4  -3   14.01    4.11
  -4   4   3    8.68    3.12
  -4   4  -3   11.98    3.43
  -4   4  -3   13.61    3.53
   4   4   3   16.45    3.39
   4   4  -3    5.16    3.14
  -4  -4  -3    7.13    3.95
   4   4   3    8.29    3.75
   4   5  -3    2.96    3.83
  -4   5  -3    2.88    3.31
   4  -5   3    3.47    5.06
   4   5  -3    5.46    3.81
  -4   5   3    6.81    3.65
  -4  -5  -3    9.59    5.96
  -4  -5   3    2.22    5.50
   4   5   3    7.18    3.91
  -4   5  -3    1.75    4.31
  -4   5   3    4.54    5.11
   4  -6   3   77.32   12.63
   4   6   3   71.84    7.63
  -4  -6  -3   72.32   10.07
  -4  -6   3   66.37    9.71
  -4   6  -3   54.26    7.51
  -4   6   3   67.69    9.00
   4   6  -3   62.94    7.82
  -4   6   3   66.58    7.48
   4   6  -3   66.62    7.18
   4  -6   3   72.27    9.14
   4  -7   3   -4.62   10.10
  -4   7  -3    2.68    6.59
   4   7  -3    0.07    5.04
  -4  -7   3   -2.96    8.15
   4   7   3    5.90    5.32
  -4   7   3   -7.18    6.97
  -4   7   3    1.53    5.98
  -4  -7  -3    1.23    8.50
   4  -7   3   -9.41    6.87
   4  -8  -3   21.39   10.34
   4  -8  -3   20.56   14.58
  -4  -8   3   20.52   11.32
   4  -8   3    5.66    9.36
  -4  -8  -3   15.46   11.31
  -4   8   3   12.36    7.98
   4   8   3    7.26    7.06
  -4   8  -3   13.03    8.05
   4   8  -3    7.69    6.99
   5   0   3   88.79    5.70
   5   0  -3   89.95    5.67
  -5   0  -3   70.58    4.89
  -5   0   3   86.17    6.79
   5   0   3   99.92    5.20
   5  -1   3  357.89   10.26
  -5   1  -3  361.62   10.84
   5   1  -3  366.12   12.04
   5   1   3  366.68   12.01
   5   1   3  351.86    9.76
  -5   1   3  367.43   13.30
   5  -1  -3  366.80   11.42
  -5  -1   3  359.54   13.29
  -5  -1  -3  349.24   11.44
   5  -1   3  363.51   12.19
  -5  -2   3   71.57    6.64
  -5   2  -3   68.93    5.25
  -5   2  -3   65.57    4.61
   5   2  -3   61.04    3.76
   5   2   3   76.20    5.45
   5   2  -3   71.50    5.45
   5  -2  -3   72.57    4.83
   5   2   3   69.61    4.61
  -5  -2  -3   80.32    6.10
  -5   2   3   66.62    5.93
   5  -2   3   77.13    5.16
  -5  -3   3   27.87    5.51
   5  -3  -3   25.07    3.57
   5   3   3   18.78    3.67
  -5   3  -3   25.52    3.73
  -5   3   3   16.02    2.95
   5   3  -3   25.60    3.29
   5   3   3   22.57    3.82
  -5   3  -3   21.80    4.09
  -5   3  -3   16.66    3.68
   5   3  -3   15.70    3.50
  -5   3   3   28.81    4.96
  -5  -3  -3   21.19    4.47
   5   4   3   68.15    6.06
   5   4   3   70.78    5.92
  -5   4  -3   61.25    5.71
  -5   4  -3   71.75    6.66
  -5   4   3   58.61    5.14
   5   4  -3   60.95    6.40
   5   4  -3   74.44    5.78
  -5   4   3   56.97    7.30
  -5  -4   3   60.21    8.14
  -5   4  -3   72.07    6.09
  -5  -4  -3   70.00    7.58
   5   5   3    5.59    4.07
  -5   5  -3    1.45    4.56
  -5   5   3    1.39    5.41
   5   5  -3    5.59    3.93
  -5   5  -3    5.59    3.86
  -5  -5  -3    2.59    5.75
   5   5  -3    0.43    3.92
  -5  -5   3   -1.51    5.56
  -5   5   3    4.19    3.82
  -5   5  -3   -1.25    4.38
   5   6  -3    8.40    4.47
   5   6   3    5.51    4.72
   5   6  -3   -2.57    4.38
  -5  -6   3    3.83    8.06
  -5   6   3    7.11    6.16
   5  -6   3    6.39    6.85
   5  -6   3    2.05    9.73
  -5   6   3   11.64    5.66
  -5   6  -3    3.86    5.57
  -5  -6  -3    6.38    7.63
  -5  -7   3   34.22   11.12
  -5   7  -3   52.72    8.66
  -5   7   3   36.57    9.55
   5  -7   3   54.77    9.88
   5   7   3   78.37    8.88
   5  -7   3   77.82   14.28
   5   7  -3   63.26    8.27
  -5  -7  -3   49.28   11.12
  -5   8  -3   -8.08    7.54
  -5  -8  -3    3.49   10.93
   5   8   3    8.44    7.24
   5  -8   3  -11.88   12.54
   5   8  -3    4.23    6.92
   5  -8  -3   -6.52   10.12
   5  -8  -3   -0.89   13.36
  -5  -8   3  -16.00   10.59
   5  -8   3  -10.63    8.76
  -6   0   3    8.97    3.88
   6   0  -3    3.71    2.87
   6   0   3    6.59    2.44
   6   0   3    7.00    2.92
  -6   0  -3    6.66    2.60
  -6   1  -3  108.56    6.04
   6  -1   3   96.84    6.75
   6   1   3  120.03    7.00
   6  -1  -3   98.10    6.30
  -6  -1  -3  113.60    6.71
   6   1   3   96.64    5.26
   6   1  -3  101.67    6.73
  -6   1   3   86.19    7.15
   6  -1   3  105.58    5.83
  -6  -1   3  113.49    7.98
   6  -2  -3   62.99    5.31
   6   2   3   63.98    5.76
  -6  -2   3   71.89    7.57
   6  -2   3   56.08    5.83
  -6   2  -3   58.64    4.80
   6   2   3   55.58    4.33
  -6  -2  -3   50.91    5.69
   6   2  -3   63.42    5.74
   6  -2   3   62.77    5.23
  -6   2   3   57.45    6.38
   6   3  -3    2.32    3.08
  -6  -3  -3    1.67    3.79
   6  -3   3   -0.23    3.43
  -6   3  -3    4.27    3.19
   6  -3  -3    1.57    3.01
   6   3   3    3.31    2.86
   6   3   3   -2.12    2.91
  -6   3   3   -0.47    3.79
  -6  -3   3    3.14    4.50
   6   4   3   33.94    5.31
   6   4   3   32.00    5.12
   6   4  -3   41.98    6.07
  -6   4   3   27.93    6.80
  -6   4  -3   45.22    5.91
  -6   4  -3   29.13    4.71
  -6   4  -3   24.88    5.10
  -6  -4  -3   47.98    7.33
  -6  -4   3   22.68    7.07
  -6   5   3   23.91    7.03
   6   5   3   18.16    5.38
  -6  -5   3   29.47    8.56
  -6   5  -3   33.97    6.12
  -6  -5  -3   14.67    7.27
  -6   5  -3   32.78    5.72
   6   5  -3   38.58    6.57
  -6   5  -3   23.06    6.36
   6   5   3   24.85    5.23
   6   6  -3   36.33    7.42
  -6   6  -3   24.96    6.73
   6   6   3   58.33    7.56
  -6  -6  -3   58.72   10.42
  -6  -6   3   59.91   11.14
  -6   6   3   22.19    8.12
  -6  -7   3    1.31   10.38
  -6  -7  -3   13.00   10.15
   6   7   3   -1.90    5.61
   6  -7   3    6.08    8.40
  -6   7   3    2.80    8.40
   6  -7   3   -4.73   11.28
  -6  -8  -3   21.03   12.45
   7   0   3   26.60    4.44
  -7   0   3   21.68    5.44
  -7   0  -3   29.58    4.36
   7   0  -3   32.28    4.80
   7   1  -3   14.96    3.80
   7  -1   3   18.43    4.11
  -7  -1  -3   14.39    3.86
   7   1   3   18.10    4.17
  -7  -1   3    7.50    4.62
  -7   1   3   11.71    4.20
   7  -1  -3   13.76    3.83
  -7  -2   3   42.27    7.34
   7  -2   3   32.94    5.20
  -7   2   3   38.23    6.45
   7   2  -3   26.74    4.95
  -7  -2  -3   31.16    5.55
   7   2   3   25.85    4.82
   7  -2  -3   27.46    4.54
   7   3  -3    1.17    3.67
   7   3   3    0.56    3.44
  -7   3   3   -5.28    3.78
  -7  -3   3    2.91    5.18
   7  -3   3    2.06    3.91
   7  -3  -3   -0.41    3.25
  -7  -3  -3    9.53    4.58
  -7   4   3   17.61    6.48
   7   4   3   19.46    5.24
   7  -4   3   27.32    5.49
  -7  -4   3   25.42    7.57
   7   4  -3   25.29    5.64
  -7  -4  -3   28.72    7.45
   7   5   3   -1.77    4.35
  -7  -5  -3    4.69    7.13
   7  -5   3    9.70    4.68
  -7   5   3   -2.93    6.17
   7   5  -3   -1.08    4.58
  -7  -5   3    2.95    7.18
  -7  -6   3   21.88   10.28
  -7  -6  -3    9.54    9.23
  -7   6   3    8.19    7.69
   7   6  -3   14.98    6.46
  -7   7   3    7.57    8.57
  -7  -7   3   -7.67   10.45
  -7  -7  -3   -4.58   10.14
   8   0  -3   15.91    4.34
   8   0   3   18.25    4.52
  -8   0   3   18.62    5.48
   8  -1  -3   78.65    7.17
  -8  -1   3   76.42    9.07
  -8   1   3   86.99    9.12
   8  -1   3   74.94    7.19
   8   1  -3   70.20    6.93
   8   1   3   77.17    7.46
  -8  -2   3   43.57    8.36
   8  -2  -3   39.82    5.58
  -8   2   3   41.55    7.15
   8   2   3   29.08    5.81
   8   2  -3   48.76    6.52
   8  -2   3   40.50    6.22
   8   3   3  146.78   10.12
  -8   3   3  151.09   11.22
   8  -3  -3  161.27    9.19
   8   3  -3  145.28   10.01
   8  -3   3  141.54    9.60
  -8  -3   3  136.82   11.72
   8   4  -3   16.69    5.68
  -8  -4   3   10.47    7.73
   8   4   3   10.87    5.26
  -8   4   3    8.11    6.68
   8  -4   3   18.54    5.84
  -8   5   3   20.90    8.33
   8   5   3   18.31    6.45
  -8  -5   3   24.39    9.73
   8   5  -3   15.51    6.18
  -8   6   3   17.05    9.12
  -8  -6   3    6.15   10.29
   8   6  -3   11.79    6.64
  -8   7   3   10.11    9.60
  -8  -7   3   15.31   11.80
   9   0  -3    3.01    3.97
  -9   0   3   15.04    6.00
   9   0   3   12.29    4.49
   9   1   3   23.03    5.84
   9  -1  -3   17.78    5.07
   9  -1   3   29.53    5.71
  -9  -1   3   13.92    6.60
  -9   1   3   21.55    6.56
   9   1  -3   12.77    4.48
  -9   2   3   13.65    6.09
   9  -2   3   15.25    5.09
  -9  -2   3   13.80    7.26
   9   2  -3   16.06    5.34
   9   2   3   15.32    5.47
   9  -2  -3   25.07    5.24
   9   3  -3    1.19    4.77
   9  -3   3   -2.82    4.63
   9  -3  -3    1.42    4.08
   9   3   3   -1.18    4.59
  -9   3   3    0.09    5.71
  -9  -3   3    5.82    7.32
   9   4   3   16.65    6.23
   9   4  -3   27.42    6.74
  -9  -4   3   29.84    9.84
   9  -4   3   10.25    5.88
  -9   4   3   20.16    8.13
   9   5   3   40.37    8.24
  -9   5   3   46.03   10.51
   9   5  -3   50.11    9.09
  -9  -5   3   48.02   11.52
   9   6  -3    4.53    6.58
  -9   6   3    1.24    8.86
  -9  -6   3  -16.92    9.42
 -10   0   3    1.41    5.95
  10   0  -3    3.30    4.26
  10   0   3    1.85    4.49
 -10   1   3   20.05    7.22
  10  -1   3   21.69    5.83
  10   1   3   17.62    5.78
 -10  -1   3   10.06    7.27
  10   1  -3   25.44    5.85
  10  -1  -3   15.60    5.58
  10   2   3   20.44    6.34
  10  -2  -3   18.75    5.71
 -10   2   3   12.89    7.09
 -10  -2   3   20.64    8.42
  10  -2   3    7.07    5.13
  10   2  -3   15.15    5.32
  10   3   3   12.51    5.85
 -10   3   3    5.32    7.04
  10   3  -3    1.52    5.19
  10  -3   3    5.69    5.22
 -10  -3   3   12.67    8.09
  10  -4   3   -0.79    5.39
  10   4   3    2.66    5.80
 -10   4   3   -0.49    7.69
 -10  -4   3    2.86    9.45
  10   4  -3   -0.44    5.31
 -10  -5   3   15.73   10.95
 -10   5   3   -0.81    8.73
  10   5   3   -0.81    6.58
  10   5  -3    7.28    7.06
 -11   0   3    6.11    6.90
  11   0  -3    3.33    4.25
  11   0   3    5.97    5.01
  11  -1  -3   13.40    5.71
  11   1   3   12.11    6.27
 -11  -1   3   17.06    7.63
 -11   1   3   13.87    7.34
  11   1  -3   14.61    5.61
  11  -1   3   21.81    6.46
 -11  -2   3   16.50    8.71
  11  -2   3   23.38    6.81
 -11   2   3   21.17    8.34
  11   2   3   27.84    7.57
  11   2  -3   16.71    5.89
  11  -2  -3   16.59    6.39
  11   3  -3   -4.13    5.25
  11  -3   3    3.85    6.13
 -11  -3   3   11.64    8.76
  11   3   3    0.78    5.96
  11  -4   3    4.06    6.37
  11   4   3    3.17    6.67
 -11  -4   3   30.34   11.00
  11   4  -3    0.38    6.19
  12   0   3    2.23    5.45
  12   0  -3    1.90    5.42
  12  -1   3   14.66    6.74
  12   1   3   11.72    6.71
  12  -1  -3   -0.82    5.26
  12   1  -3    8.38    5.90
  12  -2   3   11.16    6.80
  12   2  -3   -0.07    5.06
  12  -2  -3    5.30    5.84
  12   2   3   -2.24    5.71
   0   0  -4   11.88    2.14
   0   0   4   12.28    2.29
   0   0   4   12.91    2.12
   0   1   4    2.47    1.49
   0   1   4    0.88    1.33
   0  -1   4    0.52    1.36
   0   1  -4    1.42    1.37
   0  -1   4    0.45    1.53
   0   2  -4 1835.48   38.96
   0  -2   4 1848.90   38.80
   0   2   4 1854.37   36.28
   0   2   4 1880.75   39.18
   0   2  -4 1808.52   36.22
   0  -3   4    0.58    2.66
   0   3  -4   -1.85    1.69
   0   3  -4   -0.96    1.96
   0   3   4   -2.97    2.10
   0   3   4   -2.44    1.76
   0   4  -4 6010.96  112.47
   0   4   4 5978.41  121.50
   0   4  -4 5999.76  118.61
   0   4   4 6097.52  112.56
   0  -4   4 5907.13  120.83
   0  -5   4   -1.32    4.62
   0  -5  -4    5.56    6.56
   0   5  -4   -0.44    3.02
   0   5   4    0.16    3.43
   0   5  -4   -3.22    3.02
   0  -5  -4   -6.71    4.30
   0  -6  -4   18.11    9.65
   0   6  -4   19.67    5.21
   0  -6   4   28.98    6.98
   0   6  -4   18.47    4.91
   0  -6  -4   22.47    6.97
   0   6   4   36.87    6.32
   0  -7   4   -3.53    6.60
   0   7  -4    2.96    5.05
   0  -7  -4    2.12    7.36
   0   7   4   -3.72    5.21
   0  -7  -4   -0.15    9.99
   0  -8   4   15.66    9.49
   0   8  -4   27.85    7.51
   0  -8  -4   47.49   11.27
   0   8   4   31.67    8.93
   1   0  -4  985.83   20.91
  -1   0   4  984.10   20.08
   1   0   4 1003.54   20.80
  -1   0   4 1033.51   22.48
  -1   0  -4 1013.82   21.35
   1   1   4 1490.16   30.08
   1  -1   4 1469.33   29.03
  -1  -1   4 1472.15   31.38
  -1   1   4 1457.73   28.50
   1  -1   4 1459.37   29.81
   1   1   4 1511.72   29.21
  -1   1   4 1476.80   31.58
  -1   1  -4 1443.86   30.77
   1   1  -4 1461.81   30.51
  -1  -1  -4 1448.96   29.19
   1  -1  -4 1461.43   28.73
  -1   2   4  129.89    6.09
   1   2   4  143.53    5.63
  -1   2   4  140.11    5.28
   1  -2   4  151.03    5.70
  -1   2  -4  147.63    5.68
   1   2  -4  146.08    6.11
  -1  -2   4  141.50    6.30
   1   2   4  137.01    4.31
   1   2  -4  139.43    5.44
   1   2   4  142.18    5.82
  -1   2  -4  136.91    6.23
  -1   3   4 2339.00   49.96
  -1  -3   4 2254.87   49.34
   1   3  -4 2306.30   45.48
   1  -3   4 2318.10   48.74
  -1   3  -4 2363.41   45.87
  -1   3  -4 2275.95   48.50
  -1   3   4 2345.09   45.52
   1   3   4 2289.57   45.71
  -1  -3  -4 2286.60   63.67
   1   3  -4 2374.64   48.70
   1   3   4 2211.90   44.70
  -1  -3  -4 2298.27   48.91
   1   4  -4   33.71    4.36
  -1   4  -4   16.23    4.22
   1  -4   4   29.01    4.79
  -1   4   4   25.47    4.78
   1   4  -4   25.66    4.24
  -1  -4  -4   24.91    4.51
  -1  -4  -4   24.72    6.24
   1   4   4   22.34    3.95
  -1  -4   4   25.14    5.30
  -1   4   4   28.17    4.13
  -1   4  -4   28.94    4.18
  -1   5  -4  557.18   17.89
   1   5   4  588.93   17.13
  -1  -5  -4  596.00   25.00
   1  -5   4  565.27   18.18
   1   5  -4  565.94   18.53
   1   5  -4  572.98   16.88
  -1   5   4  567.19   19.14
  -1  -5   4  575.58   19.03
  -1  -5  -4  561.39   18.66
  -1   5  -4  587.50   17.29
  -1   5   4  607.64   17.34
   1   6  -4   -1.54    3.97
   1   6  -4    2.80    3.87
   1  -6  -4   -8.41    5.60
   1  -6   4   -4.69    5.54
  -1   6   4    7.12    5.07
  -1  -6  -4    0.95    5.67
  -1   6  -4    6.22    4.62
   1  -6  -4   -3.85    8.29
   1   6   4   -3.13    4.19
  -1  -6   4   -9.78    5.07
  -1   6  -4   -1.83    3.69
  -1  -7   4   64.03    9.99
   1  -7   4   62.26    9.99
   1   7  -4   59.09    7.81
   1  -7  -4   46.24    9.53
  -1   7  -4   54.47    8.19
  -1   7   4   51.13    8.23
   1  -7  -4   60.46   13.82
  -1  -7  -4   53.59    9.96
   1   7   4   74.78    8.67
   1  -8  -4    8.48    9.62
  -1   8   4   12.61    7.61
   1   8  -4    3.86    6.31
   1  -8   4  -12.62    7.84
   1  -8  -4   12.68   13.21
  -1  -8  -4    0.89    9.37
  -1   8  -4   -0.98    7.11
  -1  -8   4    4.49    8.57
   1   8   4    3.59    7.18
  -2   0   4 7142.74  139.16
  -2   0  -4 7060.70  133.94
  -2   0   4 6962.83  127.60
   2   0  -4 7194.92  133.65
   2   0   4 7003.09  128.70
   2   1   4   69.57    3.99
  -2  -1  -4   65.87    3.01
   2  -1   4   65.13    4.03
   2   1  -4   60.21    3.81
   2  -1  -4   64.75    3.04
   2  -1   4   65.30    3.78
  -2   1  -4   61.09    3.92
   2  -1   4   68.61    2.82
  -2   1   4   64.56    2.98
   2   1   4   58.07    3.34
  -2  -1   4   63.01    4.49
  -2   1   4   59.92    4.20
   2   2   4   15.04    1.93
   2  -2   4   17.39    2.40
  -2   2  -4   13.30    2.33
  -2   2  -4   14.89    2.58
  -2   2   4    7.28    2.71
   2  -2  -4   10.51    1.36
   2   2  -4   15.91    2.25
  -2  -2  -4   12.53    2.32
   2  -2   4   15.29    3.56
   2   2  -4   10.45    2.24
  -2   2   4   13.73    2.04
  -2  -2   4   13.08    3.08
   2   2   4   16.42    2.54
  -2  -3   4    8.52    3.30
  -2  -3  -4    8.35    2.79
   2  -3   4    6.50    2.92
  -2   3  -4   14.16    2.95
   2   3   4    9.75    1.80
   2   3  -4   13.52    2.72
   2   3   4   11.04    2.82
  -2   3   4    4.57    3.08
   2  -3   4   12.16    4.49
  -2   3   4   13.02    2.60
   2   3  -4   10.02    2.59
  -2   3  -4   10.77    2.70
   2   4   4 1100.03   25.77
  -2   4  -4 1095.66   25.60
   2  -4   4 1079.78   27.06
  -2   4   4 1138.79   29.03
   2   4  -4 1088.45   25.18
   2  -4   4 1088.54   35.57
   2   4   4 1073.06   24.20
  -2  -4  -4 1098.88   27.58
   2   4  -4 1142.72   27.72
  -2  -4   4 1079.87   28.22
  -2   4  -4 1123.65   27.21
  -2   4   4 1082.47   25.08
   2   5  -4    2.05    3.36
   2   5  -4    0.46    3.15
   2  -5   4   -2.90    3.91
  -2   5   4   -2.03    3.69
   2   5   4    1.12    3.19
  -2  -5   4   -5.60    4.09
  -2   5  -4    2.18    2.91
  -2   5   4   -0.40    3.33
  -2   5  -4   -1.30    3.67
  -2  -5  -4   -0.37    4.40
   2   6  -4  124.31    9.73
  -2  -6  -4  115.65   10.82
   2   6  -4  118.58    8.38
  -2   6  -4  114.11    9.03
   2  -6   4  131.90    9.96
  -2   6   4  114.73    8.49
  -2  -6   4  124.17   10.35
   2   6   4  113.80    8.50
  -2   6   4  111.27    9.52
   2   7  -4   -9.44    4.70
  -2  -7  -4    5.29    7.57
  -2   7  -4  -11.26    5.46
   2  -7  -4  -13.17    7.42
  -2   7   4   -1.84    5.92
   2   7   4   -2.39    4.98
   2  -7   4   -0.59    7.00
   2  -7  -4   10.62   11.33
  -2  -7   4  -12.48    6.28
   2   8   4   60.31    9.09
  -2  -8  -4   59.56   12.21
   2   8  -4   46.52    8.13
   2  -8   4   52.29   10.54
   2  -8  -4   24.78   14.36
  -2   8   4   29.13    8.62
  -2  -8   4   57.76   11.09
  -2   8  -4   31.50    8.82
   2  -8  -4   60.69   12.50
   3   0  -4 1225.31   25.89
   3   0   4 1163.58   24.83
  -3   0   4 1203.93   28.31
  -3   0  -4 1185.07   26.20
  -3   1  -4  322.96    9.84
  -3  -1   4  302.52   10.66
  -3  -1  -4  316.38    8.46
   3  -1   4  315.67    9.00
   3   1   4  301.26    9.34
   3   1  -4  326.96    9.82
   3   1   4  303.15    8.91
  -3   1   4  324.65   10.87
   3  -1  -4  332.15    8.89
  -3   1  -4  317.34    7.91
  -3  -2  -4   55.04    4.07
  -3   2  -4   59.19    4.40
   3   2  -4   56.28    3.67
   3   2  -4   66.58    4.42
  -3  -2   4   64.22    5.59
  -3   2   4   62.19    5.06
   3   2   4   56.63    3.80
  -3   2  -4   54.41    3.55
   3  -2  -4   59.13    3.33
  -3   2   4   60.66    3.52
   3   2   4   57.10    4.18
   3   3   4 1754.75   36.36
  -3   3   4 1791.62   40.80
   3  -3  -4 1682.55   34.82
  -3   3  -4 1825.55   38.77
   3   3  -4 1739.46   35.43
   3   3  -4 1809.30   38.84
  -3  -3  -4 1764.75   38.81
   3   3   4 1716.55   36.93
  -3  -3   4 1717.71   40.11
  -3   3   4 1706.10   35.15
  -3   3  -4 1753.40   36.17
   3   4   4    5.31    2.32
  -3   4   4   17.98    4.68
  -3  -4  -4   13.50    4.44
  -3   4  -4   15.09    3.64
   3  -4   4   17.93    6.81
   3  -4   4   16.36    4.34
   3   4  -4    7.27    3.13
  -3  -4   4   10.08    4.69
  -3   4   4   10.72    3.20
   3   4  -4   16.25    3.71
  -3   4  -4   15.64    3.58
   3   4   4    5.03    3.53
  -3  -5   4  456.93   17.38
  -3   5  -4  444.31   15.59
  -3   5  -4  479.04   15.66
  -3   5   4  482.55   14.96
   3   5  -4  462.42   14.76
  -3   5   4  490.60   18.18
  -3  -5  -4  521.77   17.70
   3  -5   4  463.51   16.38
   3   5   4  469.92   15.48
   3  -5   4  488.99   21.83
   3   5  -4  500.41   16.95
  -3   6   4   -1.11    4.77
   3   6   4    3.28    4.41
   3   6  -4    2.68    4.44
  -3   6   4   -1.11    5.57
  -3  -6   4    0.98    5.95
   3   6  -4    1.12    4.89
   3  -6   4  -11.24    5.30
  -3  -6  -4    5.11    6.86
  -3   6  -4   -0.89    5.10
  -3   7   4   56.49    8.48
   3   7   4   70.14    8.53
  -3  -7   4   67.82   10.53
   3   7  -4   60.45    8.06
  -3   7  -4   49.21    8.40
  -3  -7  -4   62.47   11.02
   3  -7   4   75.81   10.26
  -3  -8   4    5.25    9.04
   3  -8  -4    3.34   12.43
   3   8  -4    3.12    6.43
  -3   8   4   -1.01    7.19
   3  -8   4    5.46    8.85
   3   8   4    2.97    6.60
  -3   8  -4    5.27    7.56
  -3  -8  -4   -8.40   10.09
   3  -8  -4    0.21    9.38
  -4   0   4 2213.09   49.64
  -4   0  -4 2252.56   45.47
   4   0   4 2331.09   47.17
   4   0   4 2173.25   43.67
   4   0  -4 2262.94   46.28
   4  -1   4  333.98    9.63
  -4   1  -4  318.98    8.66
   4   1  -4  326.28   10.54
  -4  -1   4  324.92   11.96
   4   1   4  309.02    9.26
   4   1   4  319.25   10.36
  -4   1  -4  331.62   10.71
  -4  -1  -4  320.97    9.41
  -4   1   4  317.79   11.81
   4  -1  -4  322.60    9.73
  -4  -2  -4 1141.73   26.01
   4   2  -4 1146.27   26.79
  -4   2  -4 1138.37   26.71
   4   2   4 1119.77   24.19
   4  -2  -4 1160.08   24.69
   4  -2   4 1144.60   24.50
  -4   2   4 1111.06   28.33
   4   2   4 1059.94   25.81
   4   2  -4 1111.58   22.87
  -4   2  -4 1107.49   25.09
  -4  -2   4 1102.14   28.08
  -4   3  -4   13.72    3.20
   4   3   4    7.70    3.02
  -4   3   4    6.20    3.39
   4  -3  -4    8.57    2.33
   4   3   4    7.28    2.41
   4   3  -4   12.93    3.12
  -4   3  -4    8.54    2.82
  -4  -3   4    7.30    3.94
   4   3  -4    7.75    2.58
  -4   3   4    8.35    2.50
  -4   3  -4   10.62    2.84
  -4  -3  -4    8.35    3.21
  -4   4   4  724.01   22.16
   4   4  -4  701.52   20.48
  -4   4   4  679.14   17.66
  -4  -4  -4  731.07   20.72
  -4   4  -4  700.64   18.64
  -4   4  -4  711.29   19.93
  -4   4  -4  721.24   19.88
   4   4   4  681.10   18.72
  -4  -4   4  715.06   21.84
   4   4   4  685.18   18.89
   4   4  -4  686.84   17.92
  -4   5   4    4.40    5.12
   4  -5   4   -7.47    7.02
  -4  -5  -4   -4.19    5.08
   4   5   4   -2.81    3.67
  -4   5  -4   -3.19    4.08
  -4  -5   4   -1.76    5.28
   4  -5   4   -2.66    4.23
  -4   5  -4    3.36    3.43
   4   5  -4   -1.42    3.61
  -4   5   4    0.04    3.55
   4   5  -4    1.46    3.58
   4   6  -4  338.15   13.43
  -4  -6  -4  361.40   17.04
   4   6   4  320.74   13.71
  -4   6   4  315.86   16.33
   4  -6   4  357.16   19.84
  -4   6  -4  321.89   13.99
   4  -6   4  351.34   15.37
  -4   6   4  329.01   13.67
  -4  -6   4  341.83   16.92
   4   6  -4  342.11   15.38
  -4  -7   4    1.46    8.72
   4  -7   4  -17.60    6.59
   4   7   4    3.38    5.79
  -4   7  -4    4.54    6.27
   4   7  -4   -2.22    5.35
  -4   7   4    0.00    7.34
  -4  -7  -4   12.79    9.15
  -4   7   4    6.91    6.43
  -4   8   4   28.81    8.90
  -4   8  -4   12.41    8.09
   4   8   4   11.71    7.51
  -4  -8   4   27.50   11.85
   4  -8  -4   18.05   14.16
   4   8  -4   26.66    7.52
   4  -8   4   44.80   10.99
  -4  -8  -4   28.66   11.76
   4  -8  -4   46.28   11.95
   5   0   4  113.97    5.96
  -5   0  -4  108.05    5.15
  -5   0   4  108.28    7.55
   5   0   4  109.75    6.34
   5   0  -4  111.20    6.15
   5   1   4 1512.31   34.06
  -5  -1   4 1441.96   36.02
   5   1  -4 1490.93   33.93
  -5   1   4 1545.08   36.67
   5  -1  -4 1562.60   33.24
   5  -1   4 1463.75   31.13
  -5  -1  -4 1487.55   33.09
   5   1   4 1472.06   30.59
  -5   1  -4 1478.19   32.12
  -5   2  -4   25.47    3.17
  -5  -2   4   12.92    4.36
  -5  -2  -4   27.97    3.94
   5  -2  -4   18.29    3.16
  -5   2  -4   22.05    3.75
   5   2  -4   18.57    2.56
   5  -2   4   18.59    3.44
  -5   2   4   16.81    4.25
   5   2   4   16.20    3.17
   5   2   4   18.82    3.25
   5   2  -4   15.44    3.30
   5   3   4  740.35   20.27
   5   3  -4  739.04   17.48
   5  -3   4  751.03   18.83
   5  -3  -4  713.77   18.45
   5   3  -4  745.08   21.34
  -5   3   4  776.26   22.79
  -5   3  -4  769.73   20.87
   5   3   4  744.20   18.75
  -5  -3  -4  761.86   20.93
  -5  -3   4  761.79   22.72
  -5   3  -4  749.01   19.72
  -5   4  -4   -0.81    3.07
  -5  -4   4   -1.00    4.91
   5   4   4   -4.99    3.21
  -5   4  -4    1.42    3.33
  -5   4   4   -0.76    2.74
  -5   4  -4   -2.39    3.19
   5   4  -4    1.64    3.41
   5   4   4    1.23    2.58
   5   4  -4    0.27    2.96
  -5  -4  -4    3.05    4.03
  -5   4   4    2.08    4.86
   5   5  -4  340.99   12.49
  -5   5   4  349.90   12.54
  -5   5  -4  353.96   13.49
  -5  -5  -4  388.14   16.41
  -5   5  -4  351.84   14.26
   5   5   4  371.25   13.69
  -5   5   4  365.14   16.60
  -5  -5   4  364.73   16.55
   5   5  -4  383.74   15.65
   5   6  -4    0.00    4.39
   5   6   4   -1.11    4.64
   5  -6   4   -3.26    5.94
  -5   6   4   -3.51    6.13
  -5  -6   4   -7.13    7.02
  -5   6  -4   -0.75    5.79
   5   6  -4    0.27    4.97
   5  -6   4   -0.03    9.07
  -5  -6  -4   -7.15    6.57
   5   7  -4  136.06   10.36
  -5   7   4  122.44   13.76
  -5   7  -4  123.71   11.37
  -5  -7  -4  167.80   14.69
   5  -7   4  156.88   16.62
   5  -7   4  151.42   12.67
   5   7   4  158.26   11.13
  -5  -7   4  162.88   15.68
  -5  -8  -4   -0.63   10.85
  -5  -8   4  -13.30   10.91
   5   8  -4    2.98    6.49
   5  -8   4  -16.89    9.31
  -5   8  -4   -5.38    7.81
   5   8   4    4.15    6.90
   6   0   4  603.96   15.19
   6   0  -4  583.33   17.32
   6   0   4  618.27   17.97
  -6   0  -4  625.13   16.28
  -6   0   4  604.36   19.59
  -6   1  -4   27.37    3.28
   6   1   4   29.33    4.18
   6   1   4   31.29    3.50
  -6   1   4   25.43    4.81
  -6  -1  -4   33.90    4.12
  -6  -1   4   21.87    5.05
   6  -1  -4   22.41    3.86
   6  -1   4   22.14    4.19
   6   1  -4   26.95    4.31
   6  -1   4   27.13    4.01
  -6   2  -4  632.29   17.21
  -6  -2   4  657.13   20.86
   6   2  -4  652.64   19.22
   6  -2  -4  639.82   17.55
  -6  -2  -4  671.94   18.85
   6   2   4  629.96   18.74
   6  -2   4  660.53   19.43
   6  -2   4  651.26   16.67
  -6   2   4  627.73   20.55
   6   2   4  613.96   15.96
   6   3   4   72.12    6.22
  -6   3  -4   64.69    6.41
  -6  -3   4   60.67    8.10
   6   3  -4   64.32    6.48
  -6   3   4   66.94    7.65
   6  -3   4   68.62    5.92
   6   3   4   74.55    5.91
   6  -3  -4   61.44    5.45
  -6   3  -4   68.40    5.89
  -6  -3  -4   75.26    7.25
   6   4  -4  276.89   12.92
  -6  -4  -4  266.73   12.75
  -6   4   4  251.05   13.63
  -6   4  -4  266.45   12.26
   6   4   4  251.40   10.71
   6   4   4  257.49   11.67
  -6  -4   4  285.71   14.49
   6   5   4   -3.54    3.95
  -6   5  -4    3.88    4.76
   6   5  -4    0.60    4.39
  -6   5   4   -1.93    5.57
  -6  -5  -4   -3.62    6.14
  -6   5  -4   -1.23    4.52
  -6  -5   4   -1.90    6.87
  -6  -6  -4  150.67   13.77
  -6   6   4  125.81   12.82
   6   6   4  123.53    9.40
   6   6  -4  130.38   10.75
  -6  -6   4  135.32   14.00
  -6   6  -4  126.12   10.12
  -6  -7   4    6.36   10.57
  -6   7   4    0.87    8.14
   6   7   4    8.81    6.34
  -6  -7  -4   15.08   10.59
   7   0   4   39.39    5.45
  -7   0   4   34.45    6.12
   7   0  -4   37.32    5.07
  -7   1   4  408.21   16.57
   7   1  -4  430.36   14.99
  -7  -1   4  430.08   17.12
   7  -1   4  413.35   15.03
   7  -1  -4  436.25   14.62
   7   1   4  421.57   15.22
   7  -2  -4    0.45    3.04
   7  -2   4    4.86    3.83
   7   2  -4    7.80    3.50
  -7  -2   4    6.13    5.33
   7   2   4    2.28    3.56
  -7   2   4    3.22    4.53
   7  -3  -4  327.74   12.17
  -7  -3   4  311.31   15.46
   7   3   4  337.11   13.87
   7   3  -4  350.47   14.29
   7  -3   4  320.80   13.72
  -7   3   4  334.28   15.41
  -7  -4   4   17.88    7.48
  -7   4   4    5.28    6.15
   7   4   4    8.04    4.29
   7   4  -4   12.35    5.18
  -7  -5   4   10.17    8.17
  -7   5  -4   16.82    5.82
  -7   5   4   13.77    7.23
   7   5  -4   17.75    5.65
  -7   6   4    0.68    7.46
  -7  -6   4    9.40    9.57
   7   6  -4   -0.51    5.32
  -7  -7   4   98.42   15.31
  -7   7   4   89.10   13.38
   8   0  -4    9.22    3.83
   8   0   4    8.79    3.96
  -8   0   4    7.19    5.04
  -8   1   4   54.15    7.77
   8  -1  -4   47.72    5.91
  -8  -1   4   37.61    7.59
   8   1  -4   44.09    5.87
   8  -1   4   44.66    6.11
   8   1   4   49.80    6.42
   8  -2   4  541.85   18.74
  -8   2   4  569.11   21.13
   8  -2  -4  559.69   17.80
   8   2   4  559.60   19.29
  -8  -2   4  520.29   20.68
   8   2  -4  528.46   18.67
  -8   3   4   28.54    6.79
   8   3   4   34.73    6.41
   8   3  -4   22.33    5.87
   8  -3   4   44.45    6.74
  -8  -3   4   42.38    8.97
   8   4   4  240.60   12.95
  -8   4   4  253.85   14.95
   8   4  -4  244.83   13.66
  -8  -4   4  242.40   15.05
   8  -4   4  226.56   12.55
   8   5  -4    0.42    5.00
   8  -5   4    4.87    5.58
  -8   5   4   12.47    7.61
  -8  -5   4    4.05    8.50
  -8  -6   4   39.16   12.07
  -8   6   4   37.38   10.36
   8   6  -4   52.19    9.15
   9   0  -4    9.07    4.17
   9   0   4    3.21    4.19
  -9   0   4    9.03    5.94
   9   1   4  155.58   10.34
  -9  -1   4  139.55   11.93
   9   1  -4  137.62    9.57
   9  -1  -4  159.32    9.85
   9  -1   4  141.05    9.73
  -9   1   4  152.82   11.69
   9  -2  -4   12.96    4.86
   9   2   4   15.93    5.49
   9   2  -4   15.97    4.98
  -9   2   4   16.02    6.74
   9  -2   4   17.07    5.33
  -9  -2   4   12.41    7.15
   9   3  -4  445.55   18.43
   9  -3   4  422.63   17.62
   9   3   4  468.29   18.64
  -9   3   4  458.84   19.97
  -9  -3   4  431.76   20.38
   9   4  -4    8.99    5.84
  -9   4   4    4.44    6.91
  -9  -4   4    7.99    8.67
   9   4   4    6.25    5.46
   9  -4   4    1.85    5.26
  -9  -5   4   79.18   13.25
   9   5  -4   54.70    9.04
  -9   5   4   62.62   11.04
   9   6  -4    4.02    7.01
  -9  -6   4   -6.50   10.06
  -9   6   4    4.53    9.56
 -10   0   4  374.93   18.69
  10   0  -4  378.32   16.19
  10   0   4  368.98   16.38
  10   1  -4   20.33    5.74
 -10   1   4   19.69    7.54
 -10  -1   4   16.30    7.65
  10  -1  -4    7.68    4.84
  10  -1   4    9.53    5.27
  10   1   4   10.25    5.72
  10  -2  -4  137.16   10.14
 -10   2   4  140.25   12.48
  10   2  -4  139.41   10.37
  10  -2   4  116.85   10.30
  10   2   4  124.63   10.58
 -10  -2   4  151.42   14.34
 -10   3   4   -1.63    6.36
  10   3   4    2.98    5.23
  10   3  -4    3.29    5.25
  10  -3   4    0.20    5.00
 -10  -3   4   -5.51    6.97
  10  -4   4   40.00    8.08
 -10  -4   4   51.95   12.26
  10   4   4   41.23    8.30
  10   4  -4   43.33    8.34
 -10   4   4   46.41   10.42
 -10   5   4   -6.01    8.19
  10   5  -4   -2.77    6.46
 -10  -5   4   13.72   10.91
 -11   0   4    0.81    7.04
  11   0   4    0.40    4.75
  11   0  -4   -2.82    4.35
  11   1  -4   55.17    8.05
 -11   1   4   48.90    9.80
  11  -1  -4   54.94    7.98
  11  -1   4   57.24    8.36
 -11  -1   4   65.53   10.75
  11   1   4   62.22    9.03
 -11  -2   4   15.47    9.05
  11   2  -4    4.11    5.05
 -11   2   4    4.62    7.41
  11  -2  -4    2.24    5.25
  11   2   4   -0.86    5.54
  11  -2   4   -3.15    5.22
  11   3   4   78.37   10.39
 -11   3   4   90.80   12.75
  11   3  -4   58.94    9.20
 -11  -3   4   89.64   13.59
  11  -3   4   72.57    9.77
  11  -4   4   -4.45    5.86
  11   4   4   -1.27    6.30
 -11  -4   4   29.78   11.23
  11   4  -4    1.06    6.58
 -11   4   4    2.41    8.89
  12   0  -4   38.36    7.84
  12   0   4   44.39    8.26
  12  -1  -4    6.68    5.76
  12   1   4    6.17    6.37
  12   1  -4   13.35    6.00
  12  -1   4   14.04    6.69
  12   2   4   21.63    7.87
  12  -2   4   18.18    7.03
  12  -2  -4   20.92    6.75
  12   2  -4   19.33    6.76
   0   0  -5   -0.81    1.21
   0   0   5   -1.34    1.45
   0   0   5    1.07    1.53
   0  -1   5   -3.29    1.39
   0   1  -5   -0.90    1.42
   0   1   5   -1.12    1.46
   0  -1   5   -2.59    1.56
   0   1   5   -0.16    1.49
   0  -1  -5   -1.80    0.93
   0   2   5  463.40   11.82
   0   2   5  464.09   12.75
   0   2  -5  451.07   11.81
   0   2  -5  453.26   13.32
   0  -2   5  469.22   12.59
   0  -3   5   -1.53    2.79
   0   3  -5    1.08    2.18
   0   3  -5    0.29    1.97
   0   3   5   -0.86    1.72
   0   3   5   -1.50    2.39
   0   4  -5    3.40    3.35
   0   4   5    5.82    3.80
   0   4  -5    6.38    3.39
   0  -4   5   16.96    4.69
   0  -5  -5   -6.78    4.88
   0   5   5    3.33    3.80
   0   5  -5    3.12    3.45
   0   5  -5   -2.73    3.09
   0  -5   5   -3.94    4.46
   0  -5  -5  -12.01    6.14
   0   6  -5  493.14   18.40
   0  -6   5  486.88   18.70
   0   6  -5  497.15   16.95
   0  -6  -5  524.47   25.76
   0  -6  -5  476.20   18.99
   0   6   5  523.88   17.56
   0  -7   5   -6.83    7.18
   0  -7  -5   -8.27    6.84
   0  -7  -5   -5.78    9.90
   0   7  -5   -1.35    5.48
   0   7   5    2.17    5.96
   0  -8   5  -13.42    8.35
   0  -8  -5   12.84   10.14
   0   8   5   -4.94    7.30
   0   8  -5    1.46    6.51
  -1   0   5   -1.83    1.54
  -1   0  -5   -2.97    1.43
  -1   0   5    0.32    2.10
   1   0   5   -0.49    1.81
   1   0  -5   -1.07    1.52
  -1   1  -5   78.65    4.65
   1  -1   5   82.64    4.20
   1  -1   5   70.74    3.44
   1   1   5   79.13    3.62
   1   1   5   79.25    4.44
  -1   1   5   89.47    4.69
  -1  -1   5   73.05    4.54
  -1  -1   5   80.12    3.89
  -1   1   5   86.81    3.98
   1  -1  -5   83.23    3.26
   1   1  -5   80.03    4.40
  -1  -1  -5   80.05    3.63
  -1   2   5   19.40    2.45
   1   2   5   25.98    2.95
  -1  -2   5   24.77    3.45
  -1   2  -5   21.44    3.02
   1   2  -5   25.57    3.09
   1  -2   5   26.81    2.99
   1   2   5   27.54    3.15
   1   2  -5   25.31    2.80
  -1   2   5   29.21    3.63
   1   2   5   20.60    1.83
  -1   2  -5   25.09    2.87
  -1   3  -5  141.27    6.62
  -1   3   5  133.97    6.11
   1   3  -5  119.19    6.38
   1   3  -5  138.21    7.12
   1   3   5  114.85    4.15
  -1   3  -5  142.65    7.27
  -1  -3   5  129.30    7.23
  -1   3   5  137.36    7.31
   1   3   5  131.15    6.50
   1  -3   5  122.69    6.55
   1   4   5    5.24    2.83
  -1   4   5    4.68    2.94
  -1   4  -5    0.94    2.72
   1  -4   5   -1.04    3.21
   1   4  -5   -3.30    2.74
  -1   4  -5   -2.81    2.49
  -1  -4   5    1.03    4.24
  -1  -4  -5   -0.14    3.11
  -1  -4  -5   -6.22    4.59
   1   4  -5    3.83    2.97
  -1   4   5   -3.83    2.93
  -1  -5  -5  174.99   10.39
   1  -5   5  159.24    9.75
  -1  -5  -5  174.14   13.75
  -1  -5   5  174.78   10.40
  -1   5   5  169.21    9.94
   1   5   5  175.57    9.64
   1   5  -5  163.91    8.70
  -1   5  -5  187.55    9.53
  -1   5  -5  169.67    9.50
  -1   5   5  166.05    9.05
   1   5  -5  181.97   10.01
   1  -6  -5  106.11   15.11
   1   6  -5  108.56    8.29
   1  -6  -5  117.29   11.30
  -1  -6  -5  105.31   10.53
  -1   6   5  127.03    9.04
   1   6  -5   94.57    9.11
  -1  -6  -5  115.63   14.29
  -1   6  -5  121.84    9.20
  -1   6  -5  124.47    9.56
  -1  -6   5  108.35   10.42
   1  -6   5  115.99   10.59
   1   6   5  116.14    9.08
   1  -7  -5    4.23   10.55
   1  -7  -5   11.03    8.33
  -1   7   5   23.06    6.65
   1   7  -5   20.01    6.46
  -1  -7  -5   25.90    8.81
   1   7   5   22.04    7.00
  -1  -7   5   29.59    8.60
  -1   7  -5   19.90    6.88
   1  -7   5   12.60    8.06
   1  -8  -5  -12.08    9.37
  -1   8  -5   -4.30    7.09
   1  -8   5  -13.89    8.48
   1   8  -5   -2.99    6.22
  -1   8   5    0.97    7.31
  -1  -8   5   -5.20    8.77
  -1  -8  -5    1.66    9.61
   1  -8  -5    2.02   13.43
   1   8   5    2.07    7.04
  -2   0  -5   -1.81    1.50
   2   0  -5    1.04    1.55
  -2   0   5    1.13    1.31
  -2   0   5   -3.62    1.96
   2   0   5   -2.40    1.93
  -2   1   5  180.68    7.54
   2   1  -5  189.19    6.92
  -2  -1  -5  185.02    5.36
  -2   1  -5  201.47    7.40
   2  -1   5  184.50    6.62
   2  -1  -5  189.54    5.73
   2   1   5  195.74    6.93
  -2  -1   5  187.90    7.66
   2  -1   5  184.25    5.11
  -2  -1   5  191.63    5.88
  -2  -1  -5  190.11    6.44
  -2   1   5  194.33    5.81
   2  -2  -5   87.55    3.16
   2   2  -5   85.94    4.99
   2   2   5   94.68    5.20
   2  -2   5   76.57    4.35
  -2   2   5   81.04    4.11
   2   2  -5   90.49    4.46
  -2   2   5   80.41    5.49
  -2  -2   5   89.39    5.97
  -2  -2  -5   89.08    4.51
   2   2   5   72.01    3.78
  -2   2  -5   85.97    5.21
  -2  -2  -5   86.96    6.02
  -2  -3  -5   31.28    5.37
  -2   3  -5   38.67    4.36
   2   3   5   31.31    3.90
   2   3  -5   31.33    3.54
   2   3  -5   25.85    3.75
   2  -3   5   29.87    4.03
  -2   3  -5   28.57    3.60
  -2  -3  -5   31.94    3.94
  -2   3   5   32.92    4.82
  -2  -3   5   30.74    4.75
   2   3   5   22.97    2.48
  -2   3   5   29.95    3.31
  -2   4   5   15.64    4.73
   2  -4   5   24.29    4.73
   2   4  -5   11.30    3.70
   2   4   5   24.86    4.31
  -2   4   5   24.47    4.00
   2   4  -5   21.94    4.14
  -2  -4   5   21.28    5.20
  -2   4  -5   19.68    3.99
  -2   4  -5   21.20    4.30
  -2  -4  -5   24.61    4.54
  -2   5   5    1.55    3.82
  -2   5  -5    2.98    4.07
  -2  -5  -5    4.13    4.83
   2   5  -5   -0.68    3.32
   2  -5   5   -8.84    4.24
  -2   5   5    5.09    4.08
  -2   5  -5   -0.87    3.21
   2   5   5   -0.92    3.34
   2   5  -5    2.63    3.30
  -2  -5   5    0.65    4.94
   2   6  -5   47.48    7.40
  -2   6   5   63.40    8.40
   2  -6   5   80.11    8.85
  -2   6  -5   56.77    7.40
  -2  -6   5   74.48    9.51
   2   6   5   67.50    7.42
  -2  -6  -5   68.45    9.34
  -2   6   5   73.92    8.00
   2   6  -5   74.24    7.42
  -2   6  -5   92.86    8.79
   2   7   5    5.83    5.62
   2  -7   5    8.05    7.51
  -2  -7   5    0.61    7.24
   2  -7  -5   -9.04    7.75
   2  -7  -5   -0.10   10.98
  -2   7   5    8.12    6.36
  -2  -7  -5   -1.21    7.53
  -2   7  -5    1.73    6.49
   2   7  -5    3.77    5.47
  -2   8  -5    8.49    7.77
  -2  -8  -5    8.31   10.65
   2   8  -5    5.41    6.73
  -2  -8   5  -12.42    8.22
   2  -8  -5    9.71   10.29
   2  -8  -5  -10.26   12.62
  -2   8   5    1.63    7.39
   2  -8   5   -3.12    8.75
   2   8   5    7.51    6.62
  -3   0   5    0.01    1.18
  -3   0  -5    1.65    1.79
   3   0   5    0.62    2.07
  -3   0   5   -1.10    2.28
   3   0  -5   -0.81    1.36
  -3   1  -5  320.37    7.62
   3   1  -5  328.42   10.17
   3  -1  -5  320.67    8.90
  -3  -1  -5  325.46    8.31
  -3  -1   5  322.41   11.22
   3   1   5  314.52    9.59
   3   1   5  288.35    9.50
  -3   1   5  319.18    7.76
  -3   1  -5  332.78   10.34
  -3  -1   5  310.00    8.03
  -3   1   5  307.10   11.04
   3  -1   5  319.83    9.57
  -3  -2   5  295.11   11.31
   3   2   5  306.04    9.50
   3  -2   5  305.43    9.70
  -3   2   5  302.38    8.38
   3   2  -5  322.17   10.57
   3   2  -5  318.45    8.75
   3  -2   5  305.70    8.94
  -3   2   5  299.88   11.31
  -3   2  -5  303.13   10.55
   3  -2  -5  309.08    8.33
   3  -2   5  318.94   12.00
   3   2   5  316.17    9.80
  -3  -2  -5  306.76    9.46
   3  -3   5   18.02    5.35
  -3  -3  -5    9.00    3.20
  -3   3   5   17.51    4.19
   3   3   5   12.25    2.51
   3   3  -5   13.76    3.08
  -3  -3   5    8.31    3.99
   3  -3   5   10.55    3.15
   3   3  -5   10.86    2.95
  -3   3  -5   13.55    3.32
   3   3   5   12.78    3.32
  -3   3   5    9.31    2.80
  -3   3  -5   10.95    2.99
   3  -3  -5   13.72    1.86
  -3  -4   5    7.35    4.26
   3   4  -5    2.25    2.88
  -3   4  -5    0.66    3.18
   3  -4   5    8.78    5.99
   3   4  -5    3.06    3.12
  -3   4   5    3.22    2.95
  -3   4   5   11.45    4.60
   3   4   5    4.94    3.57
   3  -4   5    0.94    3.74
  -3   4  -5    4.75    3.19
  -3  -4  -5    7.85    4.13
  -3  -5  -5   89.52    8.98
  -3   5  -5   81.74    7.24
   3   5  -5   75.45    7.58
   3   5  -5   78.42    6.67
   3  -5   5   90.14    8.08
   3   5   5   89.02    7.40
  -3  -5   5   80.15    8.76
  -3   5   5   84.39    7.14
  -3   5  -5   88.40    7.69
  -3   5   5   92.17    8.95
   3   6   5    2.02    4.27
   3   6  -5   -3.83    3.69
  -3   6  -5   -2.41    5.02
  -3   6   5   -1.08    4.58
   3  -6   5   -4.34    5.96
  -3  -6   5    1.28    6.33
   3   6  -5   -2.56    4.66
  -3   6   5   -3.35    5.01
  -3   6  -5   -0.26    4.32
  -3  -6  -5   -3.80    6.32
   3   7   5    6.13    5.57
   3  -7   5   14.93    7.70
  -3   7  -5    3.01    6.18
  -3  -7  -5   11.43    9.02
  -3   7   5    8.65    6.70
  -3  -7   5   12.57    8.12
  -3   7   5    4.63    7.33
   3   7  -5    3.35    5.39
   3   8   5   11.68    7.35
   3   8  -5   10.13    6.73
  -3  -8   5   18.62    9.56
  -3  -8  -5    0.47   10.46
   3  -8  -5   33.51   15.66
   3  -8   5    7.26    9.38
  -3   8  -5    9.85    8.16
   3  -8  -5    1.99   10.40
  -3   8   5    4.63    7.90
   4   0   5   11.31    2.66
   4   0  -5   10.76    2.47
  -4   0   5    9.56    3.27
  -4   0  -5    7.92    2.52
  -4   1   5  159.18    8.28
  -4  -1   5  168.74    8.77
  -4  -1  -5  173.04    6.04
   4   1   5  162.18    7.13
  -4   1  -5  155.28    5.08
   4  -1   5  164.07    6.99
   4  -1  -5  173.33    6.66
  -4   1  -5  164.42    7.40
   4   1  -5  162.63    7.30
   4   1   5  164.45    6.91
  -4   2  -5   87.93    5.81
   4   2  -5   74.76    4.26
   4  -2   5   88.05    5.43
   4  -2  -5   85.87    4.56
  -4  -2  -5   85.47    5.25
  -4  -2   5   85.07    6.79
  -4   2  -5   76.60    4.30
  -4   2   5   71.58    3.90
  -4   2   5   74.37    6.09
   4   2  -5   82.46    5.60
   4   2   5   69.03    4.84
   4   2   5   87.23    5.59
   4  -3  -5   47.49    3.80
   4   3   5   54.89    5.17
  -4  -3   5   62.50    6.83
  -4   3  -5   53.84    5.24
   4   3   5   53.46    4.63
   4   3  -5   43.41    4.84
  -4   3   5   60.69    6.47
  -4   3   5   53.00    4.23
  -4  -3  -5   61.62    5.59
   4   3  -5   57.29    4.53
  -4   3  -5   50.18    4.53
   4  -4   5   18.21    4.98
  -4   4  -5   20.43    4.47
  -4   4   5   21.38    5.50
  -4  -4  -5   27.89    5.11
  -4   4   5   13.82    3.75
   4   4   5   17.21    3.48
   4   4  -5   13.11    3.91
  -4  -4   5   24.29    5.94
   4  -4   5   20.86    7.75
   4   4   5   20.61    4.64
   4   4  -5   14.54    3.99
  -4   4  -5   20.38    4.35
   4  -5   5    6.30    7.50
  -4   5   5    4.48    4.05
  -4   5  -5    7.97    4.30
  -4  -5   5    7.87    5.62
   4  -5   5    8.85    5.40
  -4   5  -5    3.95    4.53
  -4   5   5    6.73    5.63
   4   5   5    2.41    3.97
  -4  -5  -5    5.69    6.01
   4   5  -5    5.43    3.80
   4   5  -5    4.42    4.06
  -4   6  -5   65.63    8.29
   4  -6   5   66.82   12.35
   4  -6   5   65.23    8.47
   4   6  -5   33.20    7.09
  -4  -6  -5   70.11   10.29
  -4  -6   5   43.07    9.12
   4   6  -5   55.87    7.03
  -4   6   5   70.69    7.96
  -4   6   5   65.96    9.50
   4   6   5   69.26    7.73
   4   7  -5    2.77    5.32
  -4   7  -5   -0.45    6.58
  -4   7   5    3.49    6.18
  -4  -7   5   -8.75    7.77
   4   7   5    6.01    5.71
   4  -7   5   -4.20    7.63
  -4   7   5   -1.01    7.17
  -4  -7  -5   -0.15    9.19
   4  -8  -5   15.53   11.21
   4  -8   5   37.07   10.00
  -4  -8   5   16.05   10.20
   4   8  -5   13.29    7.27
   4  -8  -5   12.58   14.41
  -4   8  -5   -2.06    7.64
  -4  -8  -5   32.42   11.76
  -4   8   5   24.95    8.67
   4   8   5   26.88    8.07
  -5   0  -5    0.84    1.48
  -5   0   5    1.87    3.00
   5   0  -5   -0.02    2.06
   5   0   5   -0.08    2.31
   5   0   5    0.62    2.25
  -5   1  -5  369.15   10.15
  -5   1   5  384.88   14.34
   5  -1  -5  391.01   11.95
   5  -1   5  377.51   11.73
   5   1  -5  386.75   12.70
  -5  -1  -5  384.85   11.36
  -5   1  -5  385.28   12.81
  -5  -1   5  381.29   14.20
   5   1   5  388.70   11.33
   5   1   5  403.64   12.90
  -5   2  -5  217.05    7.79
  -5  -2  -5  222.32    9.02
  -5  -2   5  220.67   11.02
   5  -2   5  226.89    8.86
   5   2  -5  222.55    6.89
  -5   2   5  219.29   10.70
   5   2  -5  233.97    9.78
   5   2   5  211.45    9.13
   5  -2  -5  217.65    8.25
  -5   2  -5  215.87    9.63
   5   2   5  204.25    8.42
   5   3  -5   82.82    6.58
   5   3  -5   85.33    5.68
   5  -3  -5   97.67    5.50
   5   3   5  101.83    6.50
  -5   3  -5   89.87    5.88
   5   3   5   81.90    6.06
  -5   3  -5   87.39    6.93
  -5  -3  -5  100.80    7.25
   5  -3   5   93.53    7.04
  -5  -3   5   96.42    8.60
  -5   3   5   98.98    8.01
  -5   4  -5    6.75    3.97
   5   4  -5    5.31    3.84
  -5   4  -5    6.22    3.79
   5   4   5    5.62    3.64
  -5  -4   5   -2.20    5.30
  -5   4   5    2.93    4.85
   5   4  -5   -0.87    3.35
   5   4   5   10.71    3.28
  -5  -4  -5    8.33    4.42
   5  -5   5   13.07    5.58
  -5   5  -5   13.04    5.02
   5   5  -5   12.74    4.34
  -5  -5  -5   13.14    6.58
  -5  -5   5    7.68    7.16
  -5   5   5    2.25    5.54
   5  -5   5    8.88    8.15
   5   5   5    9.06    4.53
   5   5  -5   -1.22    3.68
  -5   5  -5   14.92    5.18
   5  -6   5    7.91    6.96
   5   6  -5   13.94    5.19
   5   6   5    5.84    4.90
  -5   6   5   -5.95    6.11
  -5   6  -5   11.63    6.02
   5  -6   5    5.47    9.39
  -5  -6   5   -1.56    7.92
  -5  -6  -5   -2.14    7.44
   5   6  -5   12.85    5.80
  -5   7  -5   40.19    8.65
  -5   7   5   37.61   10.22
  -5  -7   5   42.99   11.82
  -5  -7  -5   57.12   11.55
   5   7  -5   64.04    8.48
   5   7   5   38.05    7.90
  -5  -8   5   -7.36   10.91
   5   8  -5   -2.50    6.58
  -5  -8  -5    6.56   11.33
   5   8   5    4.85    6.79
  -5   8  -5    0.67    7.76
  -5   8   5   -5.01    9.76
  -6   0   5    3.90    3.70
   6   0   5    3.44    2.91
   6   0  -5    4.00    2.65
   6   0   5    2.77    2.70
  -6   1   5   90.68    7.82
   6   1   5  106.38    6.97
   6   1  -5   90.94    6.59
   6  -1   5   85.36    6.55
  -6  -1   5   93.30    8.06
   6   1   5   87.18    5.81
   6  -1   5   95.69    7.20
   6  -1  -5   95.29    6.28
  -6   2   5   12.41    4.61
   6   2   5   13.74    3.47
   6  -2   5    9.30    3.73
  -6   2  -5   14.76    3.98
   6  -2  -5   10.53    3.34
   6   2  -5    9.33    3.30
   6   2   5    8.63    3.24
  -6  -2   5    4.50    4.64
   6   3   5   55.07    5.75
   6  -3   5   59.93    5.91
   6   3   5   53.93    5.48
  -6   3   5   47.34    7.23
  -6   3  -5   39.69    5.92
  -6  -3   5   51.97    7.80
   6   3  -5   51.53    6.21
   6   4   5   27.57    5.05
   6  -4   5   25.19    5.49
  -6  -4   5   32.31    8.15
  -6   4   5   29.23    7.08
   6   4  -5   34.98    6.08
   6   4   5   42.47    5.40
  -6   4  -5   39.30    6.30
   6   5   5   26.23    5.37
   6   5  -5   24.97    5.83
  -6  -5   5   19.50    8.44
  -6   5  -5   24.15    6.02
  -6   5   5   18.26    7.40
  -6   6   5    8.09    7.58
  -6  -6   5   -1.72    8.65
   6   6  -5   -1.99    4.91
  -6   6  -5   -3.89    5.85
   6   6   5    1.55    4.85
  -6   7  -5   -0.17    6.99
  -6  -7   5    3.99   10.41
   6   7   5    5.32    6.25
  -6   7   5    7.78    8.89
   6   7  -5   -1.75    6.51
   7   0  -5    0.78    2.74
  -7   0   5   -4.18    3.78
   7   0   5    2.42    3.38
  -7  -1   5  103.04    9.14
   7   1   5  104.33    7.80
  -7   1   5  107.45    9.29
   7  -1  -5  111.26    7.37
   7  -1   5  115.15    8.10
   7   1  -5  112.28    7.55
  -7  -2   5   65.83    8.79
   7   2   5   49.77    6.14
   7  -2  -5   53.46    5.64
  -7   2   5   46.42    7.43
   7   2  -5   45.68    5.73
   7  -2   5   54.90    6.46
   7   3   5  130.94    8.88
  -7   3   5  121.60   10.13
   7   3   5  119.53    7.59
  -7  -3   5  127.79   11.05
   7   3  -5  120.03    8.90
   7   4   5   15.86    5.03
  -7  -4   5   14.67    7.65
   7   4   5   20.17    5.04
  -7   4  -5   21.33    5.92
  -7   4   5   24.74    7.48
   7   4  -5   14.17    5.25
   7   5  -5    5.79    4.93
  -7   5   5   15.64    7.70
  -7  -5   5   14.34    8.56
  -7   5  -5    7.23    5.53
   7   6  -5   13.81    6.58
  -7   6   5   15.75    8.68
  -7  -6   5   30.84   10.53
  -7   7   5   17.45   10.28
  -7  -7   5    6.42   11.66
   7   7  -5    1.84    7.01
   8   0  -5    3.44    3.34
   8   0   5    4.88    3.94
  -8   0   5    3.07    4.64
   8  -1  -5   69.82    6.60
  -8  -1   5   62.93    9.23
   8  -1   5   58.02    6.94
   8   1   5   65.77    7.29
   8   1  -5   70.99    7.01
  -8   1   5   64.40    8.66
   8   2  -5   25.05    5.21
   8  -2   5   32.66    5.86
  -8  -2   5   27.93    7.56
   8   2   5   23.06    5.59
  -8   2   5   18.11    6.44
   8  -2  -5   19.66    4.66
  -8   3   5   16.47    6.49
   8  -3   5   18.51    5.43
   8   3  -5   17.51    5.13
   8   3   5   13.76    5.17
  -8  -3   5   20.50    8.43
   8   4   5    6.31    4.91
   8  -4   5   -2.36    4.70
  -8  -4   5   -0.19    7.20
   8   4  -5    3.16    5.00
  -8   4   5    4.18    7.00
  -8  -5   5   82.95   12.42
   8   5  -5   67.14    8.87
  -8   5   5   62.26   10.66
   8  -5   5   89.51    9.42
   8   6  -5   14.18    7.10
  -8  -6   5    8.07   10.43
  -8   6   5    7.60    9.22
   9   0   5    0.57    4.29
   9   0  -5    5.76    3.95
  -9   0   5    6.07    5.52
   9   1   5   40.73    6.74
   9   1  -5   41.66    6.22
   9  -1  -5   40.45    6.01
   9  -1   5   52.90    7.16
  -9  -1   5   39.06    8.71
  -9   1   5   44.82    8.22
   9   2   5   21.68    5.97
   9  -2  -5   11.37    4.82
   9   2  -5   17.95    5.11
  -9   2   5   11.19    6.70
  -9  -2   5   19.14    8.02
   9  -2   5   23.38    6.03
   9   3   5   10.92    5.45
  -9  -3   5    8.79    8.35
   9  -3   5    3.50    5.25
   9   3  -5   -1.21    4.36
  -9   3   5   11.25    6.83
  -9   4   5   22.70    8.58
   9   4   5   19.98    6.56
   9  -4   5   27.14    6.90
   9   4  -5   14.57    6.47
  -9  -4   5   19.87    9.96
   9  -5   5   -0.64    5.95
  -9   5   5   -2.26    7.85
   9   5  -5    3.36    6.16
  -9  -5   5    1.47    9.54
   9   6  -5   -0.95    6.37
  -9  -6   5   -5.10    9.97
  -9   6   5    5.54    9.88
  10   0   5    0.17    4.69
  10   0  -5   -1.09    3.93
 -10   0   5    6.64    6.48
  10   1  -5   22.46    5.68
  10  -1   5   18.18    5.83
  10   1   5   10.45    5.66
  10  -1  -5   22.17    5.63
 -10  -1   5   21.29    8.40
 -10   1   5   28.65    8.37
  10  -2   5   30.25    6.87
 -10  -2   5   18.57    8.77
  10   2   5   15.70    6.36
  10   2  -5   23.32    6.00
 -10   2   5   20.55    8.33
  10  -2  -5   29.96    6.36
  10  -3   5    0.34    5.47
  10   3   5    6.97    5.67
 -10  -3   5   -1.50    8.31
 -10   3   5    2.54    6.96
  10   3  -5    0.29    5.22
  10  -4   5   -5.27    5.60
  10   4  -5    4.17    6.11
  10   4   5   -2.01    5.42
 -10   4   5   -2.62    7.91
 -10  -4   5  -10.56    8.83
  10   5  -5    0.22    6.61
 -10   5   5    6.36    8.84
 -10  -5   5   10.30   11.30
  11   0  -5    6.73    5.26
 -11   0   5    3.65    7.83
  11   0   5    9.81    6.05
  11   1  -5   -1.34    4.55
  11  -1  -5   -1.02    4.76
 -11  -1   5    0.96    6.99
  11  -1   5    1.65    5.10
 -11   1   5   -5.54    6.61
  11   1   5    1.83    5.52
 -11   2   5   16.19    8.58
  11  -2   5   13.40    6.59
 -11  -2   5   14.90    9.44
  11   2  -5    2.64    4.89
  11   2   5   10.72    6.31
  11  -2  -5   12.36    5.76
 -11   3   5   -1.00    8.00
  11  -3   5   -0.54    5.71
  11   3  -5    3.27    5.98
 -11  -3   5    5.78    8.90
  11   3   5    2.02    6.03
 -11   4   5   -1.97    9.15
  11  -4   5    2.90    6.68
 -11  -4   5   15.29   10.57
  11   4   5    2.69    6.69
 -12   0   5    5.55    8.79
  12   0   5   -3.40    5.16
  12   0  -5   -0.79    5.25
 -12  -1   5    7.60    8.58
  12   1   5    1.39    6.34
  12  -1   5    4.03    5.66
 -12   1   5    3.24    8.30
  12  -1  -5   -1.62    5.38
  12   1  -5   -5.19    4.88
 -12   2   5   -8.37    7.64
 -12  -2   5   -6.21    8.75
  12  -2   5   -2.52    5.90
   0   0   6 4455.28   82.21
   0   0  -6 4311.86   85.28
   0   0   6 4479.09   87.22
   0   1   6   -1.16    1.53
   0   1  -6   -1.87    1.63
   0  -1   6   -1.65    1.63
   0  -1  -6    1.26    1.31
   0  -1   6   -1.88    1.61
   0   1   6   -1.62    1.51
   0   2   6  950.04   21.01
   0  -2   6  912.81   21.93
   0   2  -6  954.44   23.24
   0   2   6  939.93   22.37
   0   3   6   -0.79    2.10
   0  -3   6   -3.89    2.52
   0   3   6    2.09    2.72
   0   3  -6   -1.37    2.22
   0   3  -6   -1.81    2.25
   0   4  -6  783.81   22.41
   0   4   6  764.49   22.02
   0   4  -6  784.14   20.06
   0   4   6  784.72   20.10
   0  -4   6  761.16   21.54
   0   5  -6   -3.25    3.39
   0   5  -6   -0.59    3.44
   0  -5   6   -1.43    4.71
   0   5   6   -2.07    3.89
   0  -6  -6  603.34   21.48
   0  -6  -6  619.77   28.45
   0   6  -6  542.06   20.55
   0   6  -6  606.94   19.32
   0  -6   6  605.34   21.22
   0   6   6  653.34   20.09
   0  -7  -6   -6.39   10.55
   0  -7   6   -6.34    7.30
   0  -7  -6    5.68    8.46
   0   7  -6    7.11    5.78
   0   7   6   -3.13    5.72
   0   8  -6   20.45    7.52
   0  -8   6    8.87    9.29
   0   8   6    9.98    8.07
   0  -8  -6   26.49   10.67
  -1   0  -6  169.36    6.57
   1   0  -6  176.11    6.27
   1   0   6  184.49    6.89
  -1   0   6  172.37    6.95
  -1   0   6  170.78    6.18
   1   0   6  182.44    5.10
   1  -1  -6 1441.36   29.14
  -1   1   6 1444.26   31.77
   1  -1   6 1322.64   29.42
  -1  -1   6 1416.59   31.41
   1   1   6 1453.88   29.68
  -1  -1  -6 1450.72   29.42
  -1   1   6 1462.50   29.05
   1   1  -6 1443.70   31.01
   1  -1   6 1432.02   29.49
  -1   1  -6 1390.53   31.28
   1   1   6 1452.97   29.84
  -1  -1   6 1437.59   28.92
  -1  -2   6   58.12    4.83
   1   2  -6   49.23    3.86
  -1   2  -6   43.05    4.24
   1   2  -6   52.76    4.42
   1  -2   6   48.80    3.94
   1   2   6   53.03    4.13
  -1   2   6   50.45    4.60
   1   2   6   42.98    3.85
  -1   2   6   47.52    3.74
   1  -2   6   54.43    4.21
   1   2   6   45.20    2.67
  -1   3   6 1511.60   31.90
   1   3  -6 1539.35   34.97
  -1   3  -6 1475.66   32.04
   1   3  -6 1507.33   31.81
   1  -3   6 1552.18   33.87
   1   3   6 1447.99   29.77
  -1   3   6 1523.60   35.33
   1   3   6 1505.31   32.26
  -1  -3   6 1469.38   34.56
  -1   3  -6 1501.67   34.89
   1   3   6 1474.91   34.17
  -1   4   6  264.25   11.79
   1   4   6  287.13   10.65
  -1   4  -6  268.81   11.67
   1  -4   6  284.10   11.38
  -1  -4  -6  272.72   11.30
   1   4  -6  262.15   11.61
  -1  -4  -6  270.49   14.84
   1   4  -6  278.76   10.36
  -1   4  -6  265.08   10.45
  -1   4   6  269.01   10.34
  -1  -4   6  261.63   11.64
   1   5   6  502.26   16.19
  -1  -5  -6  467.24   17.12
  -1   5  -6  466.33   16.96
  -1  -5  -6  445.95   22.16
  -1  -5   6  476.36   17.33
  -1   5   6  472.39   15.74
  -1   5  -6  492.80   15.82
   1   5  -6  471.33   17.44
   1  -5   6  498.95   16.99
  -1   5   6  477.94   17.68
   1   5  -6  477.51   15.34
  -1   6  -6   -1.99    4.72
  -1   6  -6   13.28    5.96
  -1  -6  -6    4.35    8.76
  -1  -6   6    0.59    6.31
  -1  -6  -6   -6.74    5.76
  -1   6   6   12.24    5.50
   1   6   6   -2.14    4.71
   1  -6   6    1.33    6.20
   1   6  -6    6.82    4.89
   1   6  -6    7.97    5.20
   1   7  -6  162.99   10.96
  -1  -7   6  156.51   12.74
  -1   7   6  155.61   11.33
  -1  -7  -6  181.14   14.07
  -1   7  -6  171.59   11.69
   1  -7   6  143.69   12.26
   1  -7  -6  181.91   18.26
   1  -7  -6  155.42   13.35
   1   7   6  155.54   11.42
  -1  -8  -6  -14.11    9.55
  -1   8  -6    3.39    7.47
  -1   8   6    4.07    7.86
  -1  -8   6   13.91    9.55
   1  -8  -6    6.11   10.52
   1  -8  -6   13.37   14.49
   1   8  -6   21.67    7.38
   1  -8   6   17.18    9.84
   1   8   6   16.43    7.75
   2   0   6  906.16   20.70
  -2   0   6  930.15   19.47
   2   0  -6  907.09   20.51
  -2   0  -6  901.40   21.07
  -2   0   6  933.19   22.78
  -2   1   6  303.07    8.18
  -2  -1  -6  297.73    9.75
  -2  -1   6  284.30   10.15
  -2  -1  -6  296.27    8.81
  -2   1   6  278.46   10.09
  -2   1  -6  290.34    9.89
  -2  -1  -6  300.41    7.47
   2   1   6  294.62    9.33
   2  -1   6  282.04    9.09
  -2  -1   6  295.25    8.25
   2   1  -6  299.20    9.46
   2  -1  -6  281.29    7.93
   2  -2   6 1578.32   33.06
  -2  -2   6 1533.37   35.54
  -2  -2  -6 1591.22   43.67
   2   2   6 1576.30   32.79
  -2   2  -6 1613.42   35.26
  -2   2   6 1558.73   35.97
   2   2  -6 1541.22   31.68
   2   2  -6 1573.92   34.67
   2  -2   6 1521.72   32.52
  -2  -2  -6 1592.73   33.48
   2  -2  -6 1569.90   30.92
  -2   2   6 1567.64   31.72
   2   2   6 1558.20   32.49
  -2  -3  -6   44.13    4.62
   2   3   6   34.50    2.97
  -2  -3   6   36.48    5.27
   2   3   6   37.29    4.44
  -2   3  -6   32.24    4.48
   2   3  -6   46.49    4.33
  -2   3   6   44.06    5.35
  -2  -3  -6   47.83    6.30
  -2   3  -6   52.33    4.64
   2  -3   6   43.31    4.46
  -2   3   6   43.66    4.02
   2   3  -6   42.57    4.64
  -2   4   6  716.09   18.58
   2  -4   6  691.02   19.40
   2   4  -6  712.16   20.84
  -2  -4  -6  709.12   26.54
  -2   4  -6  696.83   20.76
   2   4  -6  708.37   18.54
  -2  -4   6  685.61   20.99
  -2   4  -6  708.99   18.95
  -2  -4  -6  696.35   19.94
  -2   4   6  710.21   21.55
   2   4   6  703.14   19.11
  -2   5  -6    1.50    4.20
  -2   5   6    7.77    4.52
  -2   5  -6    5.30    4.29
   2   5  -6    0.44    4.32
  -2  -5   6    8.05    5.53
  -2  -5  -6   21.53    5.90
   2  -5   6    3.28    4.99
   2   5  -6    8.43    4.01
  -2   5   6    5.49    4.06
   2   5   6   12.45    4.45
   2   6   6  144.88    9.66
   2   6  -6  140.47    9.08
  -2   6   6  148.70   10.90
  -2  -6  -6  153.46   11.81
   2  -6   6  155.57   10.69
  -2   6  -6  127.19    9.78
  -2   6   6  146.90    9.63
   2   6  -6  131.69   10.55
  -2  -6   6  145.49   11.23
  -2   6  -6  129.75    9.95
   2  -7   6   -4.49    7.06
  -2   7   6    6.44    6.19
   2  -7  -6  -10.12   10.46
  -2  -7  -6   -9.95    7.43
   2  -7  -6  -12.12    7.76
   2   7   6   -5.83    4.97
   2   7  -6    0.46    5.48
  -2  -7   6   -1.25    7.26
  -2   7  -6    2.48    6.48
  -2   8   6   47.60    9.47
   2   8   6   52.24    9.24
   2  -8  -6   51.43   12.31
   2   8  -6   41.46    8.27
  -2   8  -6   36.13    9.16
   2  -8  -6   24.66   15.52
  -2  -8   6   25.90   10.68
  -2  -8  -6   16.36   11.10
   2  -8   6   27.38   10.72
  -3   0   6  479.36   14.86
  -3   0  -6  477.00   13.44
  -3   0   6  476.89   11.13
   3   0  -6  469.65   12.76
   3   0   6  453.74   12.97
  -3  -1   6  964.95   20.03
  -3   1   6  929.51   24.40
   3  -1   6  932.56   21.73
  -3  -1   6  969.29   24.55
  -3   1   6  958.76   19.79
   3   1  -6  986.36   22.83
  -3  -1  -6  943.13   22.10
   3   1   6  973.92   21.86
  -3   1  -6  955.25   23.12
   3  -1  -6  953.20   21.20
   3   2   6   11.54    3.04
   3   2  -6   14.65    2.55
  -3  -2   6   12.41    3.59
  -3   2  -6   11.83    2.97
  -3  -2  -6   12.34    2.53
  -3   2   6   12.06    2.29
   3  -2   6   11.00    2.37
   3   2   6    9.24    2.27
   3  -2  -6    9.88    1.90
  -3   2   6    8.79    3.28
   3   2  -6    9.92    2.74
   3  -2   6    8.52    2.87
   3   3   6 1285.42   30.01
  -3   3   6 1362.94   29.27
   3   3   6 1375.89   30.59
  -3   3   6 1397.46   34.42
   3   3  -6 1391.70   29.44
  -3  -3   6 1375.53   33.87
   3  -3   6 1400.05   31.05
  -3   3  -6 1432.47   33.20
   3   3  -6 1393.26   32.79
  -3  -3  -6 1402.38   31.73
  -3   4  -6   30.14    5.00
  -3   4   6   23.51    5.48
   3   4  -6   28.43    4.73
  -3   4  -6   26.50    4.59
  -3  -4  -6   38.15    5.49
  -3   4   6   26.20    4.04
  -3  -4   6   27.30    5.62
   3   4   6   26.01    4.83
   3   4  -6   24.99    4.32
   3  -4   6   20.15    4.72
  -3   5  -6  203.39   10.98
  -3   5   6  197.10    9.81
   3   5  -6  215.92    9.82
  -3  -5   6  189.41   11.48
   3   5   6  208.70   10.36
  -3   5   6  195.48   11.57
  -3   5  -6  195.90   10.22
  -3  -5  -6  188.17   11.35
   3  -5   6  192.53   10.62
   3   5  -6  209.62   11.38
  -3   6   6    8.83    5.71
   3  -6   6   25.56    7.02
  -3  -6  -6   16.46    7.51
  -3  -6   6   17.93    7.34
   3   6  -6    5.96    5.01
  -3   6  -6   10.88    5.15
  -3   6   6   12.25    5.61
   3   6  -6    7.43    5.39
   3   6   6    9.07    5.25
  -3   6  -6    9.41    5.99
  -3   7   6  132.88   11.18
  -3  -7  -6  132.74   13.86
   3  -7   6  114.98   12.09
   3   7   6  132.88   10.43
   3   7  -6  116.89    9.98
  -3   7  -6  103.77   10.69
   3   7  -6   82.80   10.64
  -3   7   6   94.14   11.58
  -3  -7   6  111.19   12.75
  -3   8   6   -1.55    7.17
   3   8   6   -4.21    6.44
  -3  -8  -6  -11.97   10.38
  -3  -8   6   -3.24    9.65
   3  -8   6   -5.33    9.16
   3  -8  -6    5.60   14.77
   3  -8  -6  -15.58   10.23
   3   8  -6    7.00    6.75
  -3   8  -6   -8.92    7.47
   4   0  -6  481.52   13.59
  -4   0   6  480.20   15.98
  -4   0  -6  484.00   14.31
   4   0   6  481.75   13.43
   4   1  -6   99.97    6.05
  -4  -1   6  104.78    7.36
   4  -1   6  107.04    6.20
  -4  -1  -6  111.40    4.49
   4   1   6   99.37    6.03
   4   1   6   97.27    5.66
   4  -1  -6  101.61    5.31
  -4   1   6  100.47    7.09
  -4   1  -6   99.36    6.32
   4   2   6  869.01   20.50
  -4   2   6  861.54   24.04
   4   2  -6  849.08   22.21
   4  -2  -6  822.05   19.39
  -4  -2  -6  861.27   20.32
  -4   2   6  820.02   18.17
  -4  -2   6  842.71   23.39
  -4   2  -6  849.83   22.28
   4  -2   6  834.80   20.31
   4   2   6  849.50   21.21
   4  -3   6   22.77    5.84
   4   3   6   22.93    3.56
   4  -3   6   17.31    3.69
   4   3  -6   23.12    4.03
  -4   3   6   12.84    4.59
  -4  -3   6   16.89    5.15
  -4  -3  -6   21.18    4.01
   4   3  -6   17.40    3.39
  -4   3   6   14.94    3.14
   4   3   6   15.98    3.93
   4  -3   6   20.47    4.45
  -4   3  -6   20.71    4.16
  -4  -4   6 1306.89   34.32
  -4   4  -6 1305.04   30.25
   4  -4   6 1316.91   31.32
   4   4  -6 1310.03   33.11
   4   4  -6 1321.33   29.29
   4  -4   6 1285.21   40.91
  -4  -4  -6 1289.60   32.34
   4   4   6 1286.93   30.29
  -4   4   6 1323.02   35.22
  -4   4   6 1254.14   28.81
  -4   4  -6 1306.71   32.64
   4   5   6   -2.94    3.77
  -4  -5  -6    0.79    5.89
   4   5  -6   -0.81    3.87
  -4   5   6    1.11    5.62
   4  -5   6    3.16    5.36
  -4   5  -6   -2.08    3.84
   4   5  -6    8.45    4.13
  -4  -5   6    2.98    5.68
  -4   5   6    2.54    4.23
  -4   5  -6    3.02    4.57
   4  -5   6    9.04    8.40
   4   6  -6   87.00    9.43
   4  -6   6  122.00    9.97
  -4  -6   6  120.58   11.84
  -4  -6  -6  100.77   11.66
  -4   6  -6  116.59    9.85
   4   6   6   94.73    8.92
  -4   6   6  112.22    8.90
  -4   6   6  104.93   11.64
   4   6  -6   85.75    8.29
  -4   6  -6   72.12    8.31
  -4  -7   6   -6.61    8.39
  -4   7   6    1.18    8.44
  -4  -7  -6   -1.85    9.25
  -4   7  -6    3.76    6.81
   4   7  -6    1.45    5.78
   4   7   6   -0.70    5.36
   4   7  -6    5.93    7.11
  -4   7   6    8.49    6.79
   4  -7   6   13.41    7.98
  -4   8   6   10.65    8.41
  -4   8  -6   27.38    9.02
  -4  -8   6    0.13   10.46
   4   8   6   31.93    8.68
  -4  -8  -6   26.78   12.15
   4   8  -6   26.40    7.73
   5   0   6  406.14   12.60
   5   0  -6  413.66   13.01
   5   0   6  436.41   14.07
  -5   0   6  405.68   15.32
   5   1   6  491.04   14.93
   5  -1   6  468.41   13.82
  -5   1   6  470.30   16.55
   5  -1  -6  473.66   13.74
   5   1  -6  460.54   14.55
  -5   1  -6  459.95   14.94
   5   1   6  471.39   13.48
  -5  -1   6  438.01   16.06
  -5   2  -6   12.97    3.56
   5   2   6   13.88    3.46
   5  -2   6   12.28    3.54
   5   2   6   10.13    2.99
   5  -2  -6   11.84    2.86
  -5  -2   6    5.01    4.25
   5   2  -6   13.02    3.65
  -5   2   6   10.77    4.03
  -5   3  -6 1499.68   35.60
  -5   3   6 1455.75   37.67
   5   3  -6 1436.42   35.40
   5   3   6 1418.33   32.10
   5   3  -6 1449.94   30.42
  -5  -3   6 1381.72   36.77
  -5  -3  -6 1486.80   34.44
   5  -3   6 1458.03   32.33
   5   3   6 1455.79   34.08
  -5   4  -6   37.73    6.00
   5   4   6   31.76    4.59
  -5  -4  -6   44.58    6.28
  -5   4   6   31.88    7.09
  -5  -4   6   43.48    7.75
   5   4  -6   45.11    5.28
   5   4  -6   41.09    6.03
   5   4   6   30.16    5.21
   5  -4   6   16.87    5.09
  -5  -5  -6  229.07   13.37
   5   5  -6  226.53   10.27
  -5   5   6  204.19   13.40
  -5  -5   6  222.13   13.96
  -5   5  -6  220.74   11.80
   5   5   6  213.32   10.80
  -5   5  -6  214.62   11.07
   5   5  -6  196.51   11.66
   5   6  -6   18.32    6.45
  -5  -6  -6   20.84    8.79
   5   6  -6   30.18    6.15
  -5   6   6   21.09    8.01
  -5   6  -6   13.90    6.27
  -5   6  -6   19.15    6.52
   5   6   6   25.09    6.20
  -5  -6   6   24.10    9.43
  -5  -7   6   26.43   10.35
  -5  -7  -6   37.54   11.03
   5   7  -6   29.96    7.14
  -5   7   6   29.57    9.80
  -5   7  -6   25.11    7.67
   5   7   6   36.34    7.66
   5   7  -6   24.43    7.99
   5   8   6    9.91    7.50
  -5   8  -6    8.53    7.96
   6   0   6 1020.13   23.92
   6   0   6 1024.37   26.47
   6   0  -6 1006.74   25.51
  -6   0   6  983.91   28.63
  -6  -1   6   32.76    6.01
  -6   1   6   23.72    5.43
   6   1   6   38.93    4.89
   6   1  -6   39.33    4.90
   6   1   6   29.35    4.32
   6  -1   6   30.10    4.81
   6  -1  -6   30.14    4.22
   6  -1   6   36.52    5.25
  -6   2  -6  432.87   15.26
   6   2   6  433.99   14.77
   6  -2   6  432.35   13.62
   6   2   6  408.94   12.97
   6  -2  -6  410.17   13.10
  -6  -2   6  388.79   16.43
   6   2  -6  416.76   14.82
  -6   2   6  374.00   16.26
  -6  -3   6   81.28    9.13
   6   3   6   76.63    6.53
   6   3  -6   72.71    7.02
  -6   3   6   66.35    8.06
  -6   3  -6   67.38    7.14
   6   3   6   78.44    6.86
   6  -3   6   75.21    6.85
  -6   4  -6  448.85   16.80
   6   4   6  433.71   14.60
   6   4  -6  427.45   16.76
   6  -4   6  431.91   14.83
   6   4   6  434.14   15.67
  -6   4   6  445.35   18.63
  -6  -4   6  424.19   18.16
   6  -5   6   -4.45    5.13
  -6   5  -6    2.38    5.04
  -6  -5   6    3.41    7.27
   6   5  -6   -1.41    4.40
   6   5   6    5.55    4.10
  -6   5   6   -2.58    6.18
   6   6  -6   29.97    7.26
  -6  -6   6   13.47   10.31
   6   6   6   29.64    6.45
  -6   6   6   38.53    9.84
  -6   7   6    6.15    8.83
   6   7   6   -4.66    6.01
  -6  -7   6   -7.29   10.55
   6   7  -6   -3.21    6.73
  -6   7  -6    5.77    7.67
   7   0  -6   38.45    5.07
  -7   0   6   32.08    6.81
   7   0   6   40.76    5.31
   7   0   6   39.36    5.76
   7  -1   6  391.14   13.56
   7   1  -6  413.28   15.02
   7  -1  -6  432.11   14.48
  -7  -1   6  419.99   17.66
  -7   1   6  421.18   17.52
   7   1   6  432.87   15.66
   7  -1   6  421.89   15.67
   7   1   6  413.81   12.87
  -7   2   6   48.32    8.05
   7  -2   6   53.31    6.62
   7  -2  -6   47.56    5.34
   7   2   6   65.12    6.78
   7   2  -6   65.11    6.58
  -7  -2   6   62.47    8.85
   7   2   6   66.21    5.82
  -7   3   6  291.40   14.84
   7   3   6  256.09   12.34
   7   3  -6  243.09   12.76
   7   3   6  271.00   10.93
  -7  -3   6  288.35   15.24
  -7   3  -6  273.75   12.97
  -7   4  -6   69.91    8.20
   7   4   6   52.63    6.95
   7   4   6   62.94    6.75
  -7  -4   6   83.73   10.75
   7   4  -6   65.22    7.92
  -7   4   6   64.53    9.71
  -7   5  -6  153.71   11.31
   7   5   6  135.40    9.40
  -7  -5   6  150.10   14.38
  -7   5   6  135.64   12.25
   7   5  -6  141.81   10.92
   7   6   6    4.24    5.16
  -7  -6   6   -2.39    9.71
  -7   6   6   -0.48    8.30
   7   6  -6   -0.58    5.40
  -7  -7   6   47.67   13.17
  -7   7   6   19.51   10.75
   7   7  -6   25.46    8.43
   8   0   6  724.30   22.77
   8   0  -6  720.00   21.80
  -8   0   6  716.76   24.76
   8   1   6   18.59    5.22
   8   1  -6   16.33    4.46
  -8  -1   6   13.90    6.23
  -8   1   6   30.27    7.35
   8  -1   6   21.13    5.00
   8  -1  -6   14.10    4.38
   8  -2  -6   72.38    6.67
  -8   2   6   71.97    9.87
   8   2  -6   70.12    7.34
  -8  -2   6   91.42   11.01
   8   2   6   80.19    8.06
   8  -2   6   71.71    7.91
  -8   3   6  174.09   12.70
   8  -3   6  144.02   10.42
  -8  -3   6  167.27   14.86
   8   3   6  161.76   10.83
   8   3  -6  147.71   10.54
  -8   4   6  236.72   15.28
  -8  -4   6  229.90   15.44
   8   4   6  210.83   12.32
   8   4  -6  209.45   12.93
   8  -4   6  241.08   13.23
  -8   5   6   16.27    8.84
  -8  -5   6    8.53    9.29
   8   5  -6   13.63    6.45
  -8  -6   6   85.74   14.38
   8   6  -6   41.44    8.76
  -8   6   6   98.61   14.08
   9   0   6   -2.46    4.06
   9   0  -6   -3.79    3.35
  -9   0   6    2.03    5.81
  -9   1   6  255.14   15.11
   9  -1  -6  247.01   12.15
   9   1  -6  253.07   12.60
   9   1   6  263.21   13.50
  -9  -1   6  226.26   14.92
   9  -1   6  215.04   12.32
   9   2  -6    7.39    4.51
   9   2   6   -0.41    4.49
   9  -2  -6    2.29    3.88
  -9   2   6   -3.11    5.87
  -9  -2   6    0.26    6.30
   9  -2   6    3.13    4.63
   9  -3   6  113.02   10.29
   9   3   6  103.07    9.93
   9   3  -6  102.62    9.87
  -9   3   6  104.03   12.02
  -9  -3   6  135.32   14.08
   9  -4   6    5.56    5.70
   9   4   6    0.48    5.27
  -9  -4   6   -1.18    8.95
  -9   4   6   11.69    8.20
   9   4  -6   -0.29    5.16
  -9   5   6   82.60   13.00
   9   5  -6   89.20   10.65
  -9  -5   6   94.41   14.11
   9  -5   6   82.31   10.29
   9   6  -6    5.40    7.30
  10   0   6  210.42   13.33
 -10   0   6  252.82   16.29
  10   0  -6  255.87   13.28
  10   1   6    8.02    5.48
  10  -1   6    6.13    4.92
 -10   1   6   14.29    7.85
  10   1  -6    8.12    4.91
  10  -1  -6    6.76    4.97
 -10  -1   6    9.77    8.10
  10   2   6  106.06   10.55
  10  -2   6   96.75   10.12
 -10  -2   6   97.49   13.51
 -10   2   6   86.79   11.93
  10   2  -6   88.81    9.33
  10  -2  -6   90.97    8.82
 -10   3   6    8.31    7.76
 -10  -3   6   -0.51    7.97
  10   3  -6    2.38    5.49
  10  -3   6    4.50    6.03
  10   3   6    4.63    5.96
  10  -4   6   81.16   10.26
 -10  -4   6   70.13   14.11
  10   4   6   50.83    9.00
 -10   4   6   66.38   12.27
  10   4  -6   48.93    8.99
  10   5  -6    1.31    6.53
  10  -5   6    0.56    6.88
 -10  -5   6   -5.72   11.13
 -10   5   6  -10.04    8.93
  11   0  -6   23.62    6.27
  11   0   6   27.77    7.36
 -11   0   6   44.29   10.34
  11  -1   6  107.73   11.16
 -11  -1   6  157.30   15.18
  11   1   6  141.77   12.62
  11  -1  -6  122.21   10.73
  11   1  -6  119.37   10.50
 -11   1   6  136.91   14.32
  11   2  -6    1.96    5.13
  11   2   6   11.44    6.79
 -11  -2   6   -3.23    8.63
 -11   2   6    3.41    8.18
  11  -2   6    5.01    5.57
  11   3  -6   26.71    7.03
 -11  -3   6   25.73   10.25
  11   3   6   33.59    8.21
  11  -3   6   32.14    8.16
 -11   3   6   24.51    9.61
  12   0  -6   38.49    7.92
 -12   0   6   57.87   12.16
  12   0   6   38.29    8.95
  12  -1  -6    3.42    5.79
  12   1   6    3.06    6.72
 -12  -1   6   10.52    9.01
  12  -1   6    0.78    5.66
 -12   1   6    9.85    9.09
  12   1  -6   -2.45    5.17
   0   0   7   -3.84    1.64
   0   0  -7   -3.38    1.48
   0   0   7   -0.31    2.00
   0   1   7   -3.31    1.73
   0   1   7    0.37    1.67
   0  -1   7   -0.51    1.69
   0  -1  -7   -1.29    1.23
   0  -1   7    0.42    1.94
   0   1  -7    3.46    2.08
   0  -2   7 1358.31   30.60
   0   2   7 1380.41   31.17
   0   2  -7 1389.02   32.05
   0   2   7 1343.24   29.18
   0  -2  -7 1415.99   27.55
   0  -2   7 1360.47   29.13
   0   3   7   -5.53    2.53
   0   3  -7   -2.12    2.43
   0   3   7   -0.50    2.27
   0   3  -7    0.63    2.46
   0  -3   7   -3.12    2.92
   0   4  -7   76.42    6.36
   0   4   7   68.16    6.01
   0   4   7   52.74    6.33
   0   4  -7   58.66    6.29
   0  -4   7   68.10    7.01
   0  -5   7   -5.61    4.71
   0   5  -7   -3.16    3.40
   0   5  -7   -2.33    3.73
   0   5   7   -2.99    3.95
   0   5   7   -4.84    4.34
   0   6   7   10.97    5.48
   0  -6  -7   23.77   10.09
   0   6  -7    3.46    5.17
   0  -6  -7   -4.61    6.61
   0   6  -7    3.74    4.98
   0  -6   7    9.93    7.08
   0  -7   7    1.15    7.42
   0  -7  -7    9.83    8.84
   0  -7  -7  -15.61   10.04
   0   7  -7    5.06    5.87
   0   7   7    2.13    6.24
   0  -8   7   70.16   12.18
   0  -8  -7   88.60   13.84
   0   8  -7   60.38    9.67
   0   8   7   92.24   11.52
   1   0   7   -2.11    1.28
   1   0  -7   -2.41    1.37
   1   0   7    0.26    1.98
  -1   0   7   -2.37    1.64
  -1   0  -7   -0.04    1.74
  -1   0   7   -1.20    2.15
   1  -1   7  734.33   17.82
   1   1   7  767.90   18.10
   1  -1   7  748.47   16.95
  -1  -1   7  750.45   18.86
  -1   1   7  760.33   17.40
  -1  -1   7  750.14   17.32
   1   1  -7  764.74   18.96
  -1  -1  -7  757.27   17.43
  -1   1  -7  726.15   19.09
   1   1   7  750.47   17.19
  -1   1   7  735.62   18.97
   1  -1  -7  764.15   17.18
  -1   2   7   59.09    5.25
  -1  -2   7   56.36    4.63
   1  -2   7   53.92    4.35
   1   2   7   44.47    4.12
   1   2   7   54.77    4.64
  -1   2   7   57.23    4.35
   1  -2   7   61.93    4.83
   1   2  -7   55.23    4.99
  -1   2  -7   57.11    5.09
  -1  -2   7   49.58    4.90
   1  -2  -7   53.36    2.96
  -1  -2  -7   45.46    3.21
  -1   3  -7  455.53   15.23
  -1   3   7  456.03   15.10
  -1   3   7  457.25   13.25
  -1  -3   7  460.36   14.73
   1  -3   7  463.78   13.81
   1   3   7  465.53   14.19
   1   3   7  470.24   13.69
   1   3  -7  449.08   13.22
  -1   3  -7  464.40   13.54
   1   3  -7  458.59   15.22
  -1   4   7   49.58    6.50
  -1   4   7   37.09    4.74
   1   4   7   38.58    5.08
  -1  -4  -7   49.63    8.59
  -1  -4   7   40.77    5.97
   1   4  -7   57.10    5.66
  -1   4  -7   44.08    5.70
  -1   4  -7   44.63    5.12
   1   4  -7   54.04    6.15
   1  -4   7   43.54    5.96
  -1  -5  -7   34.25    8.99
  -1  -5   7   29.51    6.80
  -1   5  -7   27.70    5.70
  -1  -5  -7   37.18    6.87
   1   5   7   22.73    5.41
   1   5  -7   35.73    5.69
  -1   5   7   24.11    5.71
   1  -5   7   31.70    6.54
  -1   5  -7   37.96    6.45
   1   5  -7   25.82    5.90
  -1   5   7   32.08    6.29
   1   6  -7   36.89    7.42
  -1  -6  -7   41.92    8.65
  -1   6   7   41.98    7.12
   1  -6   7   38.53    8.08
   1   6  -7   53.85    7.06
  -1   6  -7   40.74    7.13
  -1   6   7   49.33    8.20
   1   6   7   35.74    6.92
  -1   6  -7   47.02    7.79
  -1  -6   7   34.70    8.10
  -1  -6  -7   29.78   11.27
  -1   7   7   73.29    9.62
   1   7  -7   67.07    9.62
   1   7   7   78.75    9.79
   1  -7  -7   74.23   11.62
   1   7  -7   86.53    9.18
   1  -7   7   78.66   11.12
  -1   7  -7   74.97    9.49
   1  -7  -7   97.34   16.60
  -1  -7   7   74.14   11.03
  -1  -7  -7  101.54   12.05
   1  -8  -7  -26.56   12.77
  -1  -8   7    0.25    9.63
   1  -8  -7    9.80   10.99
  -1   8  -7    8.75    8.10
  -1   8   7    7.49    7.94
   1   8  -7   14.73    7.38
   1  -8   7   10.15    9.94
  -1  -8  -7   -2.18   10.32
   1   8   7    7.69    8.13
  -2   0   7   -2.64    2.29
  -2   0   7    2.38    1.64
   2   0  -7    2.41    1.59
  -2   0  -7    0.38    1.80
   2   0   7    0.74    2.16
  -2  -1   7   61.51    5.33
   2  -1   7   54.24    4.58
   2   1   7   53.74    4.51
   2  -1  -7   46.56    3.37
  -2   1   7   56.08    3.75
  -2   1  -7   48.58    4.51
  -2  -1  -7   46.20    4.00
  -2   1   7   52.24    4.92
   2   1  -7   51.85    4.28
  -2  -1   7   43.82    3.74
  -2   2  -7   58.91    5.15
  -2  -2   7   59.36    4.46
   2  -2  -7   58.23    3.19
   2   2   7   57.93    4.83
  -2  -2   7   58.36    5.57
  -2   2   7   53.50    5.37
  -2   2   7   55.82    4.07
   2   2   7   53.43    3.59
   2  -2   7   52.38    4.05
  -2  -2  -7   52.91    5.33
   2  -2   7   63.12    4.96
   2   2  -7   55.35    4.87
  -2  -2  -7   49.96    3.79
  -2  -3  -7   24.40    5.32
  -2  -3   7   18.95    4.86
   2   3  -7   10.96    3.25
   2   3   7   21.78    3.93
   2   3  -7   11.74    3.19
   2  -3   7   24.43    4.01
  -2  -3  -7   15.31    3.51
   2   3   7   14.18    2.14
  -2   3  -7   20.87    4.10
  -2   3   7   21.22    3.46
  -2   3   7   22.05    4.75
  -2   4   7  128.17    7.36
   2   4   7  125.75    7.94
   2   4  -7  125.77    7.59
   2   4  -7  119.79    8.22
  -2   4   7  123.24    8.92
   2  -4   7  123.62    8.04
  -2  -4  -7  122.46    8.13
  -2   4  -7  128.67    7.68
  -2  -4  -7  119.68   10.71
  -2  -4   7  135.47    9.21
  -2   4  -7  137.63    8.69
  -2   5   7   -2.33    3.91
   2  -5   7    0.63    5.14
  -2   5  -7    5.23    4.33
   2   5  -7    5.85    4.10
   2   5  -7    0.98    4.18
  -2  -5  -7    3.73    4.99
  -2   5   7   -1.94    4.52
  -2  -5   7   -3.59    4.94
  -2   5  -7    4.46    4.46
   2   5   7    4.58    4.04
  -2   6  -7    3.63    5.39
   2   6  -7   -4.68    4.79
   2   6   7    1.97    5.10
  -2  -6   7   11.01    6.90
  -2   6   7    4.83    5.87
   2   6  -7    3.13    4.91
  -2   6  -7   -1.65    5.18
  -2  -6  -7   20.86    7.19
  -2   6   7    6.18    5.45
   2  -6   7    1.34    6.10
   2   7   7    2.08    5.54
   2   7  -7    7.23    6.44
   2   7  -7    7.73    5.90
  -2   7   7    3.32    6.61
  -2  -7  -7  -14.84    7.55
  -2   7  -7   -4.52    6.33
   2  -7   7   -9.89    7.67
  -2  -7   7    4.62    8.23
   2   8   7   18.40    7.89
  -2   8   7    1.20    8.07
   2   8  -7   10.43    7.04
   2  -8  -7    8.85   14.53
  -2   8  -7   -1.96    8.07
  -2  -8   7   -0.67    9.72
   2  -8   7    3.64    9.39
   2  -8  -7    7.34   11.67
  -2  -8  -7  -15.46    9.58
  -3   0   7    3.91    1.82
   3   0   7    6.21    2.94
  -3   0   7    9.30    3.52
  -3   0  -7    8.79    2.69
   3   0  -7   10.93    2.51
   3  -1   7   52.43    4.76
   3   1  -7   49.22    4.42
  -3   1   7   40.01    3.33
  -3  -1  -7   45.75    4.14
   3  -1  -7   42.01    3.58
  -3   1  -7   43.64    4.55
  -3   1   7   53.31    5.46
  -3  -1   7   40.43    5.15
  -3  -1   7   47.44    3.68
   3   1   7   59.47    4.94
   3  -2   7   31.06    3.20
   3  -2  -7   28.54    2.75
   3   2  -7   21.13    3.69
  -3   2   7   27.56    4.38
  -3   2   7   35.25    3.27
  -3   2  -7   20.36    3.90
   3   2   7   32.77    3.45
   3  -2   7   32.57    4.34
  -3  -2   7   35.61    3.67
  -3  -2   7   19.32    4.27
   3   2   7   28.60    4.09
  -3  -2  -7   26.35    3.27
   3  -3   7  241.73    9.83
  -3   3   7  234.24   11.30
  -3   3  -7  260.47   10.98
   3  -3   7  252.43    9.07
   3   3   7  240.37    8.47
  -3  -3   7  233.69   11.30
  -3  -3  -7  250.09    9.47
   3   3  -7  234.62    8.89
   3   3  -7  249.51   10.54
  -3   3   7  244.42    8.79
   3   3   7  242.84    9.81
  -3   4   7   -1.75    3.65
   3  -4   7   -1.70    3.73
  -3   4   7    3.49    3.09
  -3   4  -7    4.64    3.67
  -3   4  -7    3.87    3.42
   3   4  -7    0.80    3.60
   3   4  -7   -0.25    3.12
   3   4   7    2.93    3.48
  -3  -4  -7   -2.18    3.42
  -3  -4   7    4.35    4.43
   3   5  -7   -0.69    4.09
  -3   5  -7   -0.84    4.14
  -3   5   7   -4.54    3.82
  -3  -5  -7    2.54    5.55
   3   5   7    1.02    3.89
  -3   5  -7    2.88    4.44
  -3   5   7    0.49    4.90
   3   5  -7    0.59    3.96
  -3  -5   7   -1.08    5.28
   3  -5   7   -4.48    4.78
  -3  -6   7   43.75    9.13
  -3   6  -7   46.32    7.59
   3  -6   7   56.82    8.80
  -3  -6  -7   38.66    8.71
  -3   6   7   34.50    7.85
   3   6  -7   49.69    7.00
  -3   6  -7   45.97    7.73
   3   6  -7   29.16    7.27
  -3   6   7   52.30    7.41
   3   6   7   49.34    7.40
  -3   7   7    6.78    6.70
   3   7  -7   -3.28    6.20
   3   7   7   10.22    6.38
   3  -7   7    6.29    8.10
  -3   7   7    8.59    6.87
  -3   7  -7   -3.40    6.48
   3   7  -7    5.68    5.94
  -3  -7  -7   14.53    9.75
  -3  -7   7   -5.00    7.77
  -3   8  -7   -2.08    7.92
   3  -8   7    2.14   10.00
  -3  -8   7   -0.83    9.90
   3  -8  -7  -10.90   15.09
  -3  -8  -7    1.13   11.29
  -3   8   7    2.57    7.94
   3   8  -7   13.08    7.27
   3  -8  -7  -15.50   11.05
   3   8   7    7.91    7.15
  -4   0   7   -2.56    2.82
   4   0   7    0.77    2.75
   4   0  -7    1.86    2.07
  -4   0  -7   -0.30    2.40
  -4   1   7   37.59    2.93
   4   1  -7   47.45    4.68
  -4  -1   7   41.58    3.38
   4   1   7   38.73    4.56
  -4   1   7   38.79    5.31
   4   1   7   44.40    4.38
  -4  -1   7   44.64    5.66
  -4   1  -7   41.03    4.93
   4  -1  -7   45.19    3.88
   4  -1   7   53.20    5.02
  -4  -2   7   77.66    4.85
   4   2   7   61.14    4.81
   4  -2   7   71.92    6.02
  -4   2   7   74.45    6.70
   4  -2  -7   54.95    4.25
   4   2   7   76.49    6.11
  -4   2   7   59.45    4.00
   4   2  -7   67.95    5.68
  -4   2  -7   70.95    5.87
  -4  -2   7   78.40    7.27
  -4  -3  -7   26.98    4.35
   4   3  -7   22.23    3.63
  -4   3   7   27.62    5.16
  -4  -3   7   24.40    5.63
   4   3  -7   15.81    3.87
  -4   3   7   30.07    3.58
   4  -3   7   26.97    4.60
   4   3   7   25.27    4.64
   4   3   7   25.03    3.47
  -4   3  -7   29.62    4.72
  -4  -4   7   16.87    5.79
  -4  -4  -7    6.50    4.70
  -4   4   7    5.99    3.49
   4   4  -7   15.22    4.39
  -4   4  -7   14.02    4.62
   4   4   7   15.54    4.50
   4  -4   7    9.72    4.64
   4   4  -7    7.92    4.06
  -4   4   7   14.09    5.40
  -4   5  -7   10.46    5.20
  -4   5   7   12.94    4.82
   4   5   7   16.14    4.88
   4   5  -7    8.13    4.48
  -4   5   7   12.27    5.88
  -4   5  -7    8.42    4.72
  -4  -5   7    7.59    6.05
   4   5  -7   18.21    5.38
  -4  -5  -7   10.22    6.59
   4   6  -7   86.17    9.78
   4   6   7   98.24    9.33
  -4  -6  -7  114.01   12.21
  -4   6   7  107.86    8.81
  -4  -6   7  108.89   12.04
   4   6  -7   91.72    8.69
  -4   6   7  111.34   11.60
  -4   6  -7   75.20    8.83
  -4   6  -7  111.75   10.08
   4   7   7   20.75    6.83
  -4   7  -7   11.83    7.12
   4   7  -7   -0.96    6.68
  -4   7   7    3.60    7.49
   4   7  -7    9.69    6.29
  -4  -7   7    7.20    9.01
  -4  -7  -7    8.85    9.78
  -4   7   7   18.09    7.50
  -4  -8   7  -13.60    9.50
   4   8  -7    4.58    6.78
  -4  -8  -7    6.95   12.17
   4   8   7   -1.17    7.24
  -4   8  -7    9.58    8.34
  -5   0  -7    7.63    3.35
   5   0  -7    2.42    2.57
   5   0   7    7.17    3.30
  -5   0   7   10.27    4.08
  -5   1   7   44.52    6.13
  -5  -1   7   57.37    6.96
   5   1  -7   53.40    5.39
   5  -1  -7   54.11    4.70
   5   1   7   51.07    5.33
  -5   1  -7   49.23    5.54
   5   1   7   41.32    4.78
   5  -1   7   49.58    5.43
   5  -2   7   69.65    6.31
  -5  -2   7   75.86    8.24
  -5   2  -7   76.31    6.65
   5   2   7   62.81    5.51
  -5   2   7   58.43    6.94
   5   2  -7   72.47    6.34
   5   2   7   76.19    6.22
   5  -2  -7   77.88    5.27
   5   3   7    0.38    3.47
  -5   3  -7    4.77    3.59
  -5   3   7   -0.75    3.96
   5   3  -7    3.99    3.33
   5  -3   7    5.66    3.97
  -5  -3   7    0.37    4.12
   5   3   7    1.27    2.59
  -5   4   7   18.67    6.47
   5  -4   7   20.61    5.10
   5   4   7   27.36    5.22
  -5   4  -7   24.96    5.57
   5   4  -7   23.43    4.51
   5   4  -7   16.16    4.83
  -5  -4   7   21.57    6.38
  -5   5   7  129.20   11.58
   5   5  -7  115.95    9.59
   5   5   7  140.62    9.06
  -5   5  -7  116.94    9.40
   5   5  -7  134.86    8.69
  -5  -5   7  133.98   12.23
  -5   6  -7   -1.56    5.26
   5   6  -7    6.25    5.97
  -5  -6   7   -7.89    7.50
  -5   6   7   -2.09    6.90
   5   6   7    1.32    5.19
  -5   6  -7    0.71    5.82
  -5  -7   7  -16.92    8.25
   5   7  -7    6.29    7.11
   5   7   7    2.61    6.14
  -5   7  -7    1.74    7.08
  -5   7   7   10.03    9.18
   6   0   7    4.22    3.28
   6   0  -7    4.81    2.92
  -6   0   7   -0.30    3.89
   6   0   7    6.97    3.76
   6   1   7   56.09    5.51
   6  -1  -7   66.94    5.81
   6  -1   7   59.56    6.33
   6   1  -7   60.40    5.91
   6   1   7   74.97    6.49
  -6   1   7   73.31    8.24
  -6  -1   7   74.55    8.41
  -6   1  -7   67.36    6.39
   6   2   7   24.37    4.62
  -6  -2   7   23.62    6.51
   6   2   7   20.18    4.23
   6   2  -7   37.46    5.10
  -6   2   7   24.90    6.15
   6  -2   7   20.53    4.77
  -6   2  -7   21.87    4.95
   6  -2  -7   19.52    3.91
  -6  -3   7    3.29    5.50
   6   3   7    4.43    3.94
   6   3  -7    6.96    3.96
  -6   3   7    8.23    5.34
  -6   3  -7    9.16    4.52
   6   3   7    7.28    3.53
   6  -3   7   11.00    4.82
  -6   4   7    3.26    5.77
   6   4   7    6.30    4.10
  -6   4  -7    6.71    4.74
  -6  -4   7    5.99    6.44
   6   4  -7    4.75    4.37
   6  -4   7    9.49    4.63
  -6   5   7    7.01    7.08
   6   5  -7   19.87    5.72
  -6  -5   7   16.86    8.58
  -6   5  -7   10.75    6.06
   6   5   7   10.05    4.84
   6  -5   7    0.29    5.69
   6   6   7   18.94    6.54
   6  -6   7   24.73    7.46
  -6   6   7   16.20    8.96
  -6   6  -7   43.16    8.23
   6   6  -7   28.13    7.41
  -6  -6   7   25.20   10.07
   6   7   7   -6.66    6.13
  -6   7   7    2.69    9.39
   6   7  -7    2.19    7.43
  -6  -7   7   -7.25   11.06
   7   0   7   31.33    5.45
   7   0  -7   28.27    4.72
  -7   0   7   29.62    6.49
   7   0   7   35.29    5.79
  -7  -1   7   34.95    7.34
   7  -1  -7   38.29    5.13
  -7   1   7   37.23    7.19
   7  -1   7   33.69    5.83
   7   1  -7   42.81    5.54
   7   1   7   39.09    5.82
   7   1   7   35.09    5.09
   7  -1   7   38.88    6.20
   7   2  -7   61.39    6.63
   7   2   7   67.42    6.37
   7   2   7   61.71    6.97
  -7   2   7   62.32    8.76
  -7  -2   7   72.27    9.66
   7  -2   7   78.20    7.37
   7  -2  -7   51.74    5.73
  -7   3   7   20.63    6.75
   7  -3   7   26.92    5.79
   7   3   7   37.65    6.13
  -7   3  -7   21.40    5.62
   7   3  -7   29.81    5.70
   7   3   7   22.11    4.90
  -7  -3   7   26.63    7.91
   7  -4   7   28.32    6.41
   7   4   7   21.93    5.46
   7   4  -7   13.51    5.11
  -7  -4   7   25.28    8.47
  -7   4  -7   16.78    6.06
  -7   4   7   31.48    8.27
  -7  -5   7   48.83   10.94
  -7   5   7   42.36    9.89
  -7   5  -7   47.40    8.19
   7   5   7   38.01    6.74
   7   5  -7   39.48    7.65
  -7  -6   7   -4.95    9.59
   7   6   7    9.97    6.21
  -7   6   7   12.10    9.13
   7   6  -7    4.81    6.29
   7   7  -7    5.34    7.95
  -8   0   7   -0.69    4.55
   8   0  -7    3.81    3.51
   8   0   7   -0.34    3.99
   8   1   7   67.48    7.57
  -8   1   7   68.89    9.48
   8  -1  -7   61.36    6.33
   8   1  -7   66.30    7.07
  -8  -1   7   75.05   10.05
   8  -1   7   58.45    7.39
   8  -2   7   94.81    9.09
  -8   2   7   89.17   11.07
   8   2  -7   94.50    8.13
   8   2   7  101.91    8.85
  -8  -2   7   96.38   11.86
   8  -2  -7   84.65    7.36
   8   3   7    0.88    4.47
  -8  -3   7   -6.23    7.15
   8   3  -7   -1.65    3.83
   8  -3   7    3.80    4.89
  -8   3   7   -2.66    5.53
   8   4  -7   26.94    6.57
   8   4   7   27.66    6.50
  -8   4   7   26.02    8.89
  -8  -4   7   49.78   10.72
  -8   5  -7   24.32    7.40
  -8  -5   7   27.43   10.55
   8   5  -7   22.83    6.89
  -8   5   7   32.10   10.46
  -8   6   7    6.23    9.55
   8   6  -7   11.78    6.82
  -8  -6   7   16.10   11.31
   9   0   7   32.49    6.65
  -9   0   7   43.66    8.91
   9   0  -7   26.87    5.56
   9  -1   7   35.40    6.80
   9   1  -7   42.67    6.70
  -9  -1   7   41.79    9.44
  -9   1   7   51.74    9.31
   9  -1  -7   44.75    6.35
   9   1   7   46.40    7.44
   9  -2   7    4.94    4.83
   9   2   7    8.47    5.20
  -9   2   7    0.10    6.52
  -9  -2   7    0.08    6.61
   9   2  -7    0.17    3.89
   9   3  -7    0.04    4.28
   9  -3   7    1.87    5.19
  -9   3   7   -1.26    6.55
  -9  -3   7    9.83    8.43
   9   3   7   -4.16    4.77
  -9   4   7   -8.45    7.54
   9  -4   7    2.49    6.04
  -9  -4   7   -2.40    9.18
   9   4  -7   -0.93    5.49
   9   4   7   -0.01    5.47
   9   5  -7   -3.94    5.56
  -9  -5   7   13.61   10.97
  -9   5   7  -10.93    8.29
   9  -5   7   -1.17    6.00
  10   0  -7   -1.30    3.79
 -10   0   7    2.59    6.66
  10   0   7    2.53    5.71
 -10  -1   7    5.60    7.75
 -10   1   7    9.57    7.35
  10  -1   7    0.10    4.54
  10   1   7    6.17    5.61
  10  -1  -7    1.30    4.18
  10   1  -7    4.87    4.70
 -10  -2   7   -6.71    6.58
 -10   2   7   -3.82    6.94
  10   2  -7   -1.97    4.08
  10  -2   7   -0.72    4.89
  10   2   7    0.91    5.73
 -10  -3   7    0.65    8.35
  10   3  -7    6.10    5.67
  10   3   7    5.89    6.09
 -10   3   7    6.84    7.96
  10  -3   7   20.37    7.12
  10   4   7    3.19    6.31
 -10   4   7   -0.37    8.65
  10   4  -7   -0.42    6.03
  10  -4   7    6.70    6.78
 -10  -4   7   -6.24    9.80
 -11   0   7   10.89    9.06
  11   0   7    8.39    6.24
  11   0  -7   12.43    5.97
 -11  -1   7    3.24    8.09
 -11   1   7   10.37    8.34
  11   1   7    4.19    6.10
  11  -1  -7    5.20    5.00
  11  -1   7    5.47    5.59
  11   1  -7    3.30    5.20
 -11   2   7   12.18    9.27
  11   2  -7   21.80    6.40
 -11  -2   7    8.62    9.88
  11  -2   7   32.06    7.74
  11   2   7   24.31    7.64
 -11  -3   7   -1.59    9.33
  11   3  -7    6.75    6.02
  11  -3   7   24.72    7.89
  11   3   7   12.91    7.40
 -11   3   7    8.50    8.69
 -12   0   7    2.88    8.72
  12   0  -7   -4.04    5.11
  12   1  -7    8.00    6.26
 -12   1   7    5.19    8.88
  12  -1  -7    4.73    5.78
 -12  -1   7   16.21   10.14
   0   0   8 8580.88  155.81
   0   0  -8 8428.12  161.99
   0   0   8 8495.41  165.59
   0  -1   8    1.29    2.12
   0   1  -8   -1.74    2.00
   0   1   8   -3.39    2.09
   0  -1   8    2.01    2.45
   0   1   8   -4.91    1.66
   0  -1  -8    0.24    1.63
   0  -2  -8  395.42    9.71
   0  -2   8  379.89   11.47
   0  -2   8  364.63   11.68
   0   2   8  383.84   11.63
   0   2   8  366.84   12.02
   0   2  -8  383.09   13.16
   0   3  -8   -1.45    2.36
   0  -3   8   -0.39    3.32
   0   3   8    1.35    2.46
   0   3   8   -3.00    3.06
   0   4   8  105.81    8.13
   0   4   8  109.00    7.25
   0  -4   8  107.58    7.95
   0   4  -8  112.68    8.15
   0   4  -8  109.34    7.31
   0   5  -8   -2.43    3.53
   0   5  -8    4.17    4.63
   0  -5   8   -0.94    4.95
   0   5   8   -3.27    4.75
   0   5   8   -1.62    4.08
   0   6   8  270.01   13.48
   0  -6  -8  268.87   19.98
   0  -6  -8  275.12   15.22
   0  -6   8  301.36   14.85
   0   6  -8  254.96   12.71
   0   6  -8  268.84   14.61
   0  -7  -8   -6.21    8.48
   0   7  -8    2.72    6.90
   0  -7   8    3.27    8.05
   0   7   8    3.11    6.74
   0  -7  -8  -24.82   10.35
   0   7  -8   -2.54    6.01
   0  -8  -8  118.79   19.95
   0   8  -8   76.70   10.48
   0  -8  -8   70.78   13.64
   0  -8   8   71.77   12.52
   0   8   8   74.03   11.39
  -1   0  -8    8.49    2.74
   1   0   8    9.41    2.03
   1   0   8   18.54    3.32
  -1   0   8    9.54    2.50
   1   0  -8   12.11    2.61
  -1   0   8   11.41    3.05
  -1   1  -8 1664.65   37.13
   1  -1   8 1654.27   35.01
   1  -1  -8 1653.67   34.76
  -1   1   8 1642.94   37.12
   1   1   8 1642.25   35.04
   1   1  -8 1675.28   36.83
   1  -1   8 1673.35   34.86
  -1  -1  -8 1684.43   35.15
  -1  -1   8 1698.77   37.11
  -1   1   8 1646.83   34.31
   1   1   8 1673.93   35.09
  -1  -1   8 1700.25   34.49
  -1   2   8  332.54   11.50
  -1   2  -8  324.87   12.04
  -1  -2  -8  338.46    9.16
   1  -2   8  326.11   10.48
   1   2   8  317.46   10.71
  -1  -2   8  315.60   11.33
  -1  -2   8  306.41   10.12
  -1   2   8  331.00   10.34
   1  -2   8  314.05    9.99
   1   2   8  316.27   10.35
   1  -2  -8  318.43    8.49
   1   2  -8  316.82   11.85
   1   3   8  919.56   22.67
  -1   3  -8  920.01   25.22
  -1  -3   8  907.88   24.22
   1  -3   8  936.96   23.23
   1   3  -8  965.32   25.46
   1  -3   8  924.41   22.63
   1   3   8  934.24   23.88
  -1   3   8  953.10   25.02
  -1   3   8  948.72   22.48
   1  -4   8   27.39    5.35
  -1   4   8   18.85    5.45
   1   4  -8   20.05    4.46
   1   4   8   22.82    4.86
  -1   4   8   22.60    4.28
  -1   4  -8   21.98    4.33
   1   4  -8   26.06    4.97
  -1  -4   8   21.67    5.54
  -1   4  -8   12.55    4.16
   1   5  -8  254.07   11.31
   1  -5   8  254.94   12.48
  -1   5  -8  248.14   11.46
  -1   5  -8  252.90   13.11
   1   5   8  283.54   12.54
  -1   5   8  236.93   11.75
  -1   5   8  258.62   13.05
  -1  -5  -8  261.54   17.00
  -1  -5   8  247.02   12.80
   1   5  -8  254.75   13.13
  -1  -5  -8  242.34   12.51
  -1   6   8   -4.46    5.65
  -1  -6   8   -8.58    6.23
  -1  -6  -8    7.50    7.19
   1  -6   8   -3.18    6.30
   1   6  -8   -2.17    4.68
  -1   6   8    2.22    5.45
  -1  -6  -8   -6.30    8.64
   1   6  -8   -1.92    5.15
  -1   6  -8   -6.19    4.75
   1   6   8   -3.06    5.19
  -1   6  -8    5.20    5.57
  -1  -7   8  139.42   13.78
   1   7  -8  143.06   12.35
  -1   7   8  130.87   11.76
  -1   7  -8  135.60   11.66
   1  -7  -8  148.89   14.78
  -1  -7  -8  163.93   14.19
   1  -7  -8  173.31   19.05
   1  -7   8  134.01   13.02
   1   7   8  139.06   12.12
  -1   7  -8  141.75   12.24
   1   7  -8  136.99   10.67
   1   8  -8   -4.43    6.77
  -1  -8  -8   13.70   11.26
   1  -8   8   -6.15    9.37
  -1   8  -8   -2.82    7.58
   1  -8  -8    8.81   11.31
  -1   8   8    7.12    8.29
  -1  -8   8   -1.80    9.73
   1   8   8    4.15    7.98
   1  -8  -8  -19.05   13.47
  -2   0   8 1703.93   34.39
   2   0   8 1679.65   35.79
  -2   0   8 1740.21   38.64
  -2   0  -8 1694.04   36.90
   2   0  -8 1622.54   35.80
   2   1  -8    2.02    2.06
   2  -1   8    2.61    2.65
  -2   1   8    2.91    1.99
  -2   1  -8    3.08    2.51
  -2  -1   8    3.74    3.13
   2   1   8    7.24    3.00
   2   1   8    1.03    1.74
  -2  -1  -8    3.56    2.17
  -2  -1   8    4.04    2.29
   2  -1  -8    5.55    1.83
  -2   1   8    4.22    2.77
   2  -2   8 1252.54   27.25
  -2  -2   8 1216.74   30.17
  -2   2  -8 1237.01   30.45
   2  -2  -8 1249.46   26.03
   2   2   8 1229.70   28.16
  -2  -2   8 1278.90   27.08
   2  -2   8 1220.89   27.82
  -2   2   8 1258.22   27.06
   2   2  -8 1290.57   30.05
  -2   2   8 1257.37   30.86
  -2   3  -8   84.13    6.87
   2   3  -8   88.82    5.76
  -2  -3   8   93.58    7.61
   2   3   8   83.50    6.45
  -2   3   8   82.77    6.97
   2   3  -8   80.30    6.45
  -2   3   8   70.64    5.33
   2  -3   8   84.39    6.76
  -2  -3  -8   84.07    7.92
   2  -3   8   71.39    5.92
  -2  -3  -8   75.77    5.71
  -2   4   8  762.71   20.27
  -2   4   8  777.16   23.59
   2  -4   8  810.09   21.59
  -2   4  -8  749.77   23.21
   2   4   8  769.28   21.05
  -2   4  -8  774.07   20.86
  -2  -4  -8  756.31   21.62
  -2  -4   8  773.17   23.01
   2   4  -8  776.68   23.40
  -2  -4  -8  758.93   28.36
   2   4  -8  763.77   20.14
  -2   5   8   10.72    5.45
  -2  -5  -8    9.83    7.59
   2   5   8    5.44    4.45
  -2   5  -8    7.80    5.06
   2   5  -8    7.84    4.35
   2   5  -8   14.87    5.57
   2  -5   8    9.12    5.76
  -2  -5  -8    5.63    5.64
  -2  -5   8    8.18    6.12
  -2   5   8    8.97    4.87
  -2   5  -8    9.21    4.69
   2   6   8  156.49   10.45
  -2   6   8  161.90   10.74
   2   6  -8  136.17   11.28
  -2   6  -8  179.50   11.22
  -2   6  -8  138.52   11.12
   2   6  -8  165.50   10.15
  -2  -6  -8  206.18   13.34
  -2  -6   8  178.15   12.68
   2  -6   8  160.34   11.30
  -2   6   8  159.87   11.92
   2  -7   8   -0.33    8.00
  -2   7  -8    3.20    6.72
  -2  -7  -8  -14.12    8.29
   2   7   8    7.62    5.89
   2   7  -8    4.28    6.38
  -2   7   8    5.84    6.77
   2   7  -8   10.13    6.28
  -2  -7   8    2.69    8.78
   2  -8   8   47.26   11.65
  -2  -8   8   49.99   12.36
  -2   8  -8   50.35   10.03
   2  -8  -8   43.50   12.89
   2   8  -8   37.27    9.01
  -2  -8  -8   40.27   12.43
   2  -8  -8   90.16   19.36
  -2   8   8   45.28    9.92
   2   8   8   55.23    9.49
  -3   0   8   52.26    4.49
   3   0  -8   61.01    4.65
   3   0   8   73.69    5.92
  -3   0  -8   65.82    5.36
  -3   0   8   74.15    6.66
   3  -1   8 2087.40   43.55
  -3  -1   8 2111.92   41.61
  -3  -1  -8 2123.41   44.46
   3   1   8 2077.28   43.53
  -3   1   8 2117.73   41.32
   3   1  -8 2072.07   44.89
  -3   1   8 2095.82   47.61
  -3  -1   8 2095.50   47.37
  -3   1  -8 2134.96   45.92
   3  -1  -8 2086.34   43.12
  -3  -2  -8   52.49    4.05
   3   2  -8   57.23    5.34
   3   2   8   60.03    4.50
  -3  -2   8   57.72    4.82
  -3   2  -8   66.50    6.09
   3   2   8   71.27    5.90
  -3   2   8   62.10    4.36
  -3  -2   8   77.30    6.91
   3  -2  -8   63.86    4.00
  -3   2   8   69.31    6.71
   3  -2   8   74.55    5.96
   3  -3   8  483.21   13.82
   3   3  -8  471.29   13.59
   3  -3   8  475.31   14.67
   3   3  -8  483.62   16.04
   3   3   8  449.66   13.30
  -3   3   8  488.01   13.72
  -3   3   8  494.59   17.32
   3   3   8  461.61   14.73
  -3   3  -8  483.09   16.59
  -3  -3   8  478.50   16.76
  -3  -3  -8  498.43   14.49
   3  -4   8  187.48    9.58
   3   4  -8  171.01   10.22
  -3   4   8  217.63    9.53
   3   4  -8  190.52    8.93
  -3  -4   8  170.26   10.91
  -3   4  -8  190.89   10.78
   3   4   8  195.99    9.81
  -3  -4  -8  187.93    9.66
   3  -4   8  186.28    9.46
  -3   4   8  182.44   10.93
  -3  -5  -8  178.36   11.33
  -3   5  -8  181.69   11.28
   3   5  -8  168.59    9.43
  -3   5   8  180.97   11.82
   3   5  -8  165.98   11.17
  -3  -5   8  175.06   11.68
   3  -5   8  188.88   10.85
  -3   5   8  186.17   10.07
  -3   5  -8  178.26   10.37
   3   5   8  208.39   10.82
  -3  -6   8   -9.11    6.53
  -3   6   8   -1.27    5.32
   3   6  -8    7.71    6.20
  -3   6  -8   -4.68    4.98
  -3  -6  -8    1.25    7.07
   3   6   8   12.43    5.43
  -3   6  -8    3.60    5.62
   3   6  -8    5.44    5.11
  -3   6   8    1.78    5.99
   3   7   8  178.68   11.78
  -3   7  -8  152.89   11.84
  -3  -7  -8  164.48   15.48
   3   7  -8  151.92   10.92
  -3   7   8  152.38   11.66
   3   7  -8   98.19   11.92
  -3  -7   8  173.24   15.57
  -3  -8  -8   23.78   12.58
  -3   8   8    8.23    8.61
  -3   8  -8   21.92    8.73
  -3  -8   8   -3.87   10.69
   3   8  -8   18.02    8.07
   3  -8  -8   -5.45   16.33
   3   8   8   -3.36    6.87
   3  -8  -8  -12.69   11.98
   4   0   8 1472.86   32.48
   4   0  -8 1470.62   32.99
  -4   0  -8 1458.56   33.89
  -4   0   8 1443.61   29.50
  -4   0   8 1471.52   36.47
   4   1   8   -2.56    3.00
  -4  -1  -8    0.74    2.69
  -4   1   8   -1.47    2.93
   4  -1  -8   -0.94    1.92
  -4   1  -8    1.89    2.89
   4   1  -8   -2.48    2.04
   4  -1   8    3.23    3.52
  -4   1   8   -1.80    1.68
  -4  -1   8   -0.69    2.11
  -4  -1   8    1.77    3.35
   4  -2   8  509.66   15.12
  -4   2  -8  502.67   16.45
   4   2   8  490.06   15.05
  -4  -2   8  504.71   17.38
  -4   2   8  500.64   12.84
  -4  -2   8  501.11   13.10
   4  -2  -8  510.77   13.48
   4   2  -8  498.49   16.03
   4   2   8  469.67   14.62
  -4   2   8  490.91   17.42
  -4   3  -8  107.09    7.88
   4   3   8  104.45    7.54
  -4  -3   8  108.58    9.20
   4   3  -8   95.82    7.28
   4  -3   8   98.21    7.28
  -4   3   8   92.43    8.12
   4   3   8   97.36    6.14
  -4   3   8  119.41    6.27
   4   4  -8  545.53   15.84
   4   4   8  537.26   17.07
   4   4  -8  537.50   18.81
  -4   4   8  524.41   19.85
  -4   4  -8  541.18   18.98
  -4  -4   8  547.33   19.48
  -4   4   8  543.67   15.85
   4  -4   8  528.23   16.85
   4   5  -8   21.59    6.01
  -4   5   8   30.41    5.82
  -4   5  -8   16.06    5.75
   4   5   8   28.22    5.67
  -4   5   8   24.51    6.98
  -4  -5   8   40.24    8.24
   4   5  -8   34.37    5.83
   4   6   8   91.82    9.03
   4   6  -8   57.87    7.61
  -4   6   8   58.27    9.69
  -4   6  -8   59.11    8.70
   4   6  -8   67.93    9.26
  -4  -6   8   83.82   11.56
  -4   6  -8   71.14    8.79
  -4   6   8   59.57    8.01
  -4   7  -8    9.95    7.63
  -4  -7   8   15.26    9.68
   4   7  -8   10.16    6.47
  -4   7   8    2.03    7.10
   4   7   8   10.86    6.27
   4   7  -8   14.20    7.90
  -4   7   8    7.68    8.04
   4   8  -8   21.00    7.95
  -5   0   8    1.33    3.71
  -5   0  -8    5.83    3.27
   5   0  -8    5.26    2.90
   5   0   8   10.60    4.04
   5   1   8  730.03   20.19
   5  -1   8  710.55   19.31
   5   1   8  686.08   18.89
   5   1  -8  713.80   20.07
  -5  -1   8  697.89   22.31
   5  -1  -8  682.39   18.54
  -5   1   8  686.19   22.18
  -5   1  -8  693.36   20.55
   5  -2  -8   -1.31    2.19
   5   2   8    3.52    3.24
   5   2  -8   -0.77    2.40
  -5   2  -8    0.13    3.10
   5   2   8    0.94    2.42
  -5   2   8   -0.74    3.52
   5  -2   8   -4.43    3.59
  -5  -2   8   -2.38    4.01
  -5   3  -8  569.43   19.29
   5   3  -8  583.08   19.21
   5  -3   8  568.92   17.23
  -5  -3   8  582.24   20.36
   5   3   8  585.97   17.18
   5   3   8  584.88   17.59
  -5   3   8  572.87   20.39
   5  -4   8   26.19    5.64
  -5   4   8   37.30    7.23
  -5  -4   8   27.30    6.76
   5   4  -8   20.64    5.15
   5   4   8   43.78    6.04
  -5   4  -8   29.73    6.12
  -5   5  -8   84.52    9.12
   5   5  -8   86.98    8.94
  -5  -5   8  122.20   12.06
   5  -5   8   99.88    9.00
  -5   5   8  104.14   11.15
   5   5   8  102.30    8.38
  -5   6  -8   -3.46    5.12
   5   6  -8    4.92    5.92
  -5   6   8   -5.06    6.17
  -5  -6   8   -2.73    7.91
   5   6   8   -1.67    5.04
   5   7   8   58.31    8.83
  -5   7   8   32.94    9.88
   5   7  -8   38.01    9.42
  -5  -7   8   69.91   12.67
   6   0  -8  902.35   23.99
   6   0   8  917.69   25.57
  -6   0   8  900.18   27.52
   6   0   8  901.73   23.29
   6  -1   8  120.80    8.31
  -6   1   8  119.97    9.93
   6   1  -8  131.77    8.11
   6  -1  -8  122.79    7.38
   6   1   8  134.54    8.31
  -6   1  -8  132.24    8.43
  -6  -1   8  114.90    9.70
   6   1   8  116.34    8.08
  -6   2  -8  488.90   17.21
  -6   2   8  429.00   18.18
   6   2   8  437.40   15.54
   6  -2  -8  447.82   14.14
   6   2  -8  443.91   16.04
  -6  -2   8  448.89   18.14
   6  -2   8  447.32   15.18
   6   2   8  461.07   14.88
   6   3  -8   -0.29    3.37
   6   3   8    1.22    3.57
   6   3   8    9.01    3.90
  -6  -3   8   -0.25    5.07
  -6   3  -8    2.83    4.32
   6  -3   8    4.48    4.41
  -6   3   8    9.71    5.63
   6   4  -8  254.91   13.28
  -6   4  -8  235.74   13.12
  -6  -4   8  233.24   13.88
   6  -4   8  251.15   11.61
   6   4   8  247.36   11.48
  -6   4   8  246.52   14.66
  -6  -5   8   22.32    8.53
   6   5  -8   14.77    5.91
   6   5   8   25.15    5.99
   6  -5   8   22.84    6.51
  -6   5   8   24.34    8.60
  -6   5  -8   17.46    6.38
  -6   6   8   81.30   12.68
   6   6   8   70.64    8.61
  -6   6  -8   61.63    9.38
   6  -6   8   57.26    9.00
   6   6  -8   53.27    8.92
  -6  -6   8  112.48   13.15
  -6  -7   8   -0.20   10.00
   6  -7   8  -11.44    7.58
  -6   7   8    3.85   10.16
   6   7  -8   -9.88    6.30
   6   7   8    7.05    6.51
   7   0  -8  226.64   10.60
  -7   0   8  202.09   12.81
   7   0   8  214.42   11.43
   7   0   8  208.48   10.52
  -7   1   8  389.59   17.38
  -7  -1   8  338.54   16.70
   7   1   8  360.26   14.70
   7  -1   8  326.55   14.75
   7   1   8  358.11   13.02
   7   1  -8  347.73   14.01
   7  -1   8  359.28   13.74
   7  -1  -8  369.96   13.48
  -7   2  -8   23.62    5.64
   7   2   8   31.63    5.93
   7   2   8   29.17    5.17
  -7  -2   8   43.41    8.09
   7   2  -8   22.20    4.88
  -7   2   8   40.27    7.87
   7  -2   8   47.49    6.67
   7   3   8  406.32   16.20
  -7   3  -8  409.06   17.26
   7  -3   8  425.78   15.46
   7   3  -8  422.91   16.89
   7   3   8  424.44   14.70
  -7  -3   8  445.04   19.69
  -7   3   8  407.81   18.93
  -7  -4   8    6.99    7.68
   7   4  -8    5.80    4.87
   7  -4   8   14.75    5.97
  -7   4   8   -0.79    6.70
  -7   4  -8   10.34    5.85
   7   4   8    6.59    4.67
  -7   5   8  129.72   14.18
   7   5   8  134.53    9.69
   7  -5   8  140.42   10.16
   7   5  -8   89.79   10.00
  -7   5  -8  144.05   11.59
  -7  -5   8  126.88   14.16
  -7   6   8   -1.07    8.87
   7   6  -8    3.46    6.49
  -7   6  -8    5.53    7.08
   7   6   8   -4.70    5.65
  -7  -6   8   -0.93    9.87
  -8   0   8  677.11   24.62
   8   0   8  623.37   21.88
   8   0  -8  686.65   21.18
  -8  -1   8   24.30    7.85
  -8   1   8    3.29    6.18
   8  -1   8   15.37    5.52
   8   1   8   17.69    5.50
   8  -1  -8   11.93    4.08
   8   1  -8   15.51    4.59
   8   2  -8  121.95    9.46
  -8  -2   8  152.84   14.00
   8   2   8  142.42   10.17
  -8   2   8  143.95   12.17
   8  -2   8  129.47   10.29
  -8   3   8    7.05    6.93
   8   3   8    3.22    5.00
  -8  -3   8   -4.00    7.72
   8   3  -8   11.89    4.75
  -8   4   8   91.66   12.61
  -8  -4   8  129.24   14.52
   8   4  -8   83.07    9.47
  -8   4  -8   85.99    9.90
  -8   5  -8   -3.93    6.03
  -8  -5   8    5.65    9.72
   8   5  -8    1.00    5.99
  -8   5   8   -3.88    8.04
  -8  -6   8   35.12   12.15
   8   6  -8   15.52    7.61
  -8   6   8   26.47   11.39
  -9   0   8    5.75    6.85
   9   0   8    2.08    4.78
   9   0  -8    5.05    4.16
   9   1   8  214.51   12.92
   9  -1  -8  215.34   11.45
  -9  -1   8  224.27   15.52
   9  -1   8  187.85   12.46
  -9   1   8  217.81   14.97
   9   1  -8  223.37   12.13
   9   2   8    4.39    5.10
  -9  -2   8   -4.10    6.74
   9   2  -8    0.64    4.22
   9  -2   8   -0.32    4.88
  -9   2   8   -4.48    6.81
   9   3   8   93.11    9.93
  -9   3   8   68.44   11.22
  -9  -3   8   74.03   12.42
   9  -3   8   76.76    9.59
   9   3  -8   46.10    7.49
  -9  -4   8  -10.05    9.11
  -9   4   8   -2.11    8.26
   9   4  -8    4.04    5.86
   9  -4   8   -5.45    5.50
   9   5  -8   22.73    7.65
  -9  -5   8   28.20   12.36
  -9   5   8   -1.27    9.20
   9  -5   8   29.23    8.21
  10   0  -8   51.71    7.52
  10   0   8   68.03    9.21
 -10   0   8   96.49   12.81
 -10  -1   8   18.68    8.88
  10  -1  -8    8.89    4.91
  10  -1   8    7.75    6.04
  10   1   8    8.41    5.89
 -10   1   8    5.80    7.34
  10   1  -8   16.53    5.42
  10  -2   8  101.78   10.88
  10   2   8  106.19   11.10
 -10   2   8   92.67   12.92
  10   2  -8   80.01    9.31
 -10  -2   8  108.19   14.23
 -10   3   8    6.49    8.03
  10  -3   8    7.16    6.21
 -10  -3   8    5.47    9.16
  10   3   8   -0.36    5.96
  10   3  -8   -0.86    4.76
  10  -4   8   83.63   11.15
 -10  -4   8  107.87   15.26
 -10   4   8   86.53   14.03
  11   0   8    1.72    6.25
  11   0  -8    1.72    5.19
 -11   0   8    5.93    8.88
 -11   1   8  124.29   14.76
  11  -1   8   95.73   10.55
  11   1  -8   80.20    9.37
 -11  -1   8  106.91   14.37
  11   1   8   93.92   11.04
  11  -1  -8   83.35    9.26
  11  -2   8    0.77    5.73
 -11   2   8    6.90    9.29
  11   2   8    9.20    7.03
  11   2  -8    4.47    5.45
 -11  -2   8   -9.88    8.96
  11   3   8   19.58    7.97
 -11   3   8   27.19   10.69
 -11  -3   8   22.63   11.51
  11  -3   8   38.83    9.04
   0   0   9   -3.14    2.14
   0   0   9    2.98    2.50
   0   0  -9    1.83    2.21
   0  -1  -9    0.03    1.85
   0   1   9   -2.44    2.05
   0  -1   9   -1.90    2.35
   0  -1   9   -1.57    2.30
   0   1  -9    1.58    2.40
   0   1   9    3.15    2.54
   0   2   9  431.05   13.42
   0  -2   9  399.56   12.87
   0   2  -9  441.98   14.73
   0  -2  -9  430.46   11.21
   0   2   9  430.56   13.11
   0  -2   9  430.02   12.90
   0  -3   9    0.87    3.79
   0   3  -9   -4.97    2.20
   0   3   9    1.07    2.53
   0   3   9   -0.86    3.43
   0  -3   9    1.94    3.28
   0   4   9   -2.08    4.28
   0   4  -9    1.93    3.20
   0  -4   9    1.07    4.84
   0   4  -9    3.38    3.77
   0   4   9    2.14    3.75
   0   5  -9   -0.78    3.87
   0  -5   9   -6.44    4.81
   0   5  -9    2.17    4.80
   0   5   9    2.68    4.63
   0   5   9    1.05    4.85
   0   6  -9    3.05    5.02
   0  -6  -9  -11.88    9.53
   0  -6  -9   -0.73    7.58
   0  -6   9    2.88    7.07
   0   6  -9   11.35    6.32
   0   6   9   -0.94    6.09
   0   7   9   -8.17    6.14
   0  -7  -9  -17.01   11.44
   0  -7   9   -7.19    8.23
   0  -7  -9   -0.40    9.04
   0   7  -9   -7.68    5.44
   0   7  -9    1.14    7.03
   0   8  -9   16.66    7.61
   0  -8  -9   -0.86   10.74
   0  -8  -9   33.57   16.47
   0   8   9   20.20    8.97
   0  -8   9   16.38   10.84
  -1   0   9    3.11    2.57
  -1   0   9   -1.21    2.57
  -1   0  -9   -1.62    2.17
   1   0   9   -0.79    1.84
   1   0   9    0.09    2.85
   1   0  -9    0.36    2.03
   1   1   9  272.14    8.50
  -1  -1   9  279.35   10.16
  -1   1   9  258.13    9.36
  -1  -1  -9  270.07    9.28
   1  -1  -9  276.10    9.02
   1  -1   9  268.81    8.49
  -1   1  -9  275.72   10.69
   1  -1   9  267.47    9.80
  -1  -1   9  278.45    9.54
  -1   1   9  260.70   10.02
   1   1  -9  278.37   10.50
   1   1   9  263.92    9.91
   1   2   9   57.17    5.18
   1  -2   9   57.28    4.90
  -1  -2  -9   51.72    4.13
  -1   2   9   59.34    5.72
  -1  -2   9   58.97    5.08
   1  -2   9   66.57    5.63
   1   2  -9   61.91    5.92
   1   2   9   54.57    4.93
  -1   2  -9   51.34    5.75
   1  -2  -9   47.00    3.74
  -1   2   9   53.93    4.93
  -1  -2   9   59.51    5.63
  -1   3   9   -8.03    2.91
  -1  -3   9    4.58    4.33
   1   3   9    0.12    2.72
   1   3   9   -4.13    3.09
   1   3  -9    3.46    2.92
   1  -3   9   -1.61    3.30
  -1   3  -9   -2.65    2.72
  -1  -3   9    1.04    3.59
  -1   3   9    1.09    2.76
   1  -3   9   -0.04    3.56
   1   4  -9   58.25    5.94
  -1   4   9   57.66    6.48
  -1  -4   9   76.67    8.02
   1   4  -9   60.46    7.20
   1   4   9   61.27    6.57
  -1   4  -9   67.20    7.61
  -1   4   9   62.14    7.59
   1   4   9   59.20    7.36
   1  -4   9   72.97    7.24
   1   5   9   77.63    8.07
  -1  -5  -9   63.13    8.93
   1   5  -9   67.11    8.29
  -1   5  -9   69.70    7.36
  -1   5   9   73.59    7.91
   1   5  -9   91.81    7.73
  -1   5  -9   77.54    8.64
   1  -5   9   95.03    9.09
  -1   5   9   86.03    9.17
  -1  -5  -9   81.10   12.44
  -1  -5   9   70.84    8.60
   1   6  -9   -1.07    5.57
  -1   6   9    2.38    5.76
  -1  -6  -9   -1.30    7.22
  -1   6  -9    2.58    4.84
  -1  -6   9   -7.43    6.56
  -1   6   9    4.22    5.95
  -1  -6  -9  -17.78    8.38
   1   6   9   -9.74    5.08
   1  -6   9   -4.07    6.58
  -1   6  -9   12.89    6.43
   1   6  -9   -0.88    4.69
   1  -7  -9   -8.04   12.37
  -1  -7   9    7.53    8.43
   1  -7   9    5.56    8.35
  -1  -7  -9   19.75   12.60
  -1   7   9    6.49    7.10
   1  -7  -9   -7.71    8.89
   1   7   9   -9.26    6.61
  -1   7  -9    1.05    5.88
  -1   7  -9   11.63    7.34
   1   7  -9    7.15    6.43
   1   7  -9   21.75    7.96
  -1  -7  -9    3.15    8.63
  -1  -8  -9   44.51   12.62
   1   8   9    9.62    8.87
   1  -8   9   -4.86    9.28
  -1  -8   9  -10.14   10.06
   1  -8  -9   -3.23   15.01
  -1   8  -9   16.04    7.66
   1   8  -9   12.00    7.19
  -1   8   9   27.87    9.43
   1  -8  -9   13.96   11.36
  -2   0  -9    2.33    2.55
  -2   0   9    1.34    2.20
   2   0   9   -1.51    2.93
  -2   0   9    2.28    3.09
   2   0  -9    0.50    1.88
  -2  -1   9   71.40    6.32
  -2   1  -9   79.78    6.21
   2   1   9   75.91    6.21
   2  -1   9   84.85    6.24
  -2  -1  -9   78.05    5.43
  -2   1   9   81.99    5.28
   2   1  -9   76.44    5.70
  -2  -1   9   79.91    5.38
  -2   1   9   80.51    6.24
   2  -1  -9   78.05    4.83
  -2  -2   9  123.10    7.57
  -2   2   9  126.78    6.49
  -2  -2   9  113.69    6.39
  -2   2  -9  119.06    7.89
   2   2   9  115.34    7.00
   2  -2   9  112.40    6.93
  -2  -2  -9  113.08    5.98
   2  -2  -9  122.75    5.35
  -2   2   9  118.44    7.56
   2   2  -9  141.26    7.88
   2  -2   9  127.08    5.95
  -2  -3   9    4.47    4.48
  -2   3   9   13.90    4.79
  -2  -3   9   13.65    3.94
  -2   3  -9    7.15    3.70
  -2  -3  -9    2.67    4.63
  -2   3   9    1.09    2.65
   2   3   9    7.99    3.88
  -2  -3  -9    6.03    3.30
   2  -3   9    6.83    3.50
   2  -3   9    7.28    3.81
   2   3  -9    6.51    3.41
   2   4   9    0.10    3.56
  -2   4  -9    3.61    4.06
   2   4  -9   -0.46    3.58
   2  -4   9   -3.39    4.31
  -2  -4   9   -1.65    4.51
  -2  -4  -9    0.14    3.89
  -2   4   9    6.41    4.98
   2   4  -9    8.33    4.60
   2  -4   9   -3.74    4.33
  -2  -4  -9    3.75    5.55
  -2   4   9    7.74    3.71
   2  -5   9   -3.42    5.51
  -2  -5  -9    9.26    5.69
   2   5  -9    3.07    4.19
   2   5   9    8.09    4.34
  -2   5   9   -0.47    4.89
   2   5  -9    0.89    4.78
  -2   5  -9    4.48    5.16
  -2   5   9   -0.03    4.72
  -2  -5  -9    2.96    7.14
  -2   5  -9    7.13    4.64
  -2  -5   9    4.21    6.41
   2   6  -9   81.90    8.40
  -2   6   9   60.20    8.29
   2  -6   9   68.77    9.49
  -2  -6  -9   73.25   10.11
   2   6  -9   43.35    8.20
  -2  -6   9   73.93   10.67
  -2   6   9   70.10    9.83
  -2   6  -9   44.96    8.40
   2   6   9   72.42    8.36
  -2   6  -9   59.92    8.45
   2   7  -9   -3.55    5.89
   2   7   9    0.17    5.77
  -2   7  -9   -7.37    6.20
  -2  -7  -9   -0.13    8.85
  -2   7   9    3.71    6.89
   2   7  -9   -1.99    6.53
  -2   7  -9    3.33    6.61
  -2   7   9   -7.05    7.30
  -2  -7   9   -9.17    8.91
  -2   8  -9    4.92    8.11
   2  -8  -9   -9.46   11.12
  -2  -8   9  -25.93    9.52
   2   8   9   -7.59    7.09
   2  -8  -9   35.02   17.73
  -2  -8  -9   11.80   11.40
   2   8  -9    0.83    7.21
  -2   8   9   11.32    8.24
  -3   0   9   23.51    3.38
   3   0   9   28.75    4.62
  -3   0   9   29.61    5.17
   3   0  -9   22.74    3.53
  -3   0  -9   27.18    4.34
   3   1   9  175.47    8.75
  -3   1   9  153.76    8.94
   3   1  -9  156.49    7.97
   3  -1   9  184.76    8.69
  -3   1  -9  161.66    8.69
  -3  -1   9  157.61    9.07
   3  -1  -9  158.29    6.92
  -3  -1  -9  160.84    7.86
  -3  -1   9  155.62    7.00
  -3   1   9  165.02    6.70
   3   2   9  131.95    7.65
  -3  -2   9  125.56    8.55
  -3  -2   9  118.48    6.39
   3  -2   9  120.30    7.42
   3  -2  -9  118.46    5.53
  -3   2   9  122.97    6.20
  -3   2  -9  126.33    8.29
  -3   2   9  113.70    7.93
   3   2  -9  125.77    7.69
   3   2   9  119.11    6.24
  -3  -3   9   80.58    7.95
  -3   3   9   88.12    8.38
  -3   3   9   70.88    5.69
   3  -3   9   77.48    6.55
  -3   3  -9   67.26    6.99
  -3  -3   9   71.54    6.03
   3   3   9   80.37    6.95
   3   3  -9   67.78    6.59
   3   4  -9   34.95    5.98
   3   4   9   32.82    5.63
  -3   4  -9   39.16    6.52
   3  -4   9   34.82    5.89
  -3   4   9   31.99    6.58
   3   4  -9   35.22    5.25
  -3  -4   9   33.60    7.21
  -3   4   9   56.38    5.80
   3   5   9   -8.62    3.77
  -3   5   9   -2.47    4.76
   3   5  -9   -1.05    3.93
   3   5  -9    4.09    5.10
  -3   5   9    1.56    5.29
  -3  -5  -9   -6.97    5.57
  -3  -5   9   -1.48    6.16
  -3   5  -9    3.85    4.96
  -3   6  -9   54.92    8.21
  -3  -6   9   59.18   10.27
  -3   6  -9   35.92    7.84
   3   6  -9   46.50    8.45
  -3   6   9   70.04    8.77
  -3   6   9   47.19    9.15
   3   6   9   58.44    8.09
  -3  -6  -9   65.42   10.11
   3   6  -9   65.22    7.77
  -3   7  -9   10.97    7.86
  -3   7   9    2.27    7.92
  -3   7   9    5.09    7.29
  -3  -7   9   11.48    9.57
   3   7  -9    6.99    6.76
   3   7   9   10.07    7.16
   3   7  -9   -2.24    6.90
  -3   7  -9    7.27    7.00
  -3  -8   9   -0.83   10.52
   3   8  -9   -8.09    6.61
  -3   8   9   -3.74    8.31
   3  -8  -9  -26.39   15.50
   3  -8  -9  -20.19   11.43
   4   0  -9    1.26    2.48
  -4   0   9    8.20    4.15
  -4   0  -9    1.73    3.25
   4   0   9   -0.38    3.34
  -4   0   9   -3.04    1.92
  -4  -1   9   64.06    7.24
   4   1  -9   56.56    5.48
   4  -1  -9   59.05    4.82
  -4  -1   9   52.24    4.54
  -4   1   9   60.33    4.54
  -4  -1  -9   66.47    5.87
   4  -1   9   73.92    6.45
   4   1   9   67.62    6.38
  -4   1  -9   63.31    6.35
  -4   1   9   69.22    7.00
   4  -2  -9  245.28    8.51
   4  -2   9  229.09   10.18
  -4  -2   9  251.18   12.20
  -4   2   9  230.84    8.29
  -4   2  -9  214.46   10.71
   4   2  -9  228.88   10.50
  -4  -2   9  225.52    8.58
   4   2   9  216.50    9.33
   4   2   9  227.76   10.21
  -4   2   9  252.83   12.12
   4  -3   9   -0.17    3.81
  -4   3   9    4.48    3.04
  -4   3  -9    2.44    3.88
   4   3   9    3.69    2.71
  -4  -3   9    6.78    3.89
   4   3  -9    2.83    3.32
  -4   3   9   -3.87    3.78
  -4  -3   9    0.12    4.30
   4   3   9   -2.20    3.26
  -4   4   9   11.43    3.79
   4   4  -9   -0.71    3.64
   4  -4   9    0.01    4.52
  -4   4   9    7.78    5.26
   4   4  -9    2.91    3.99
  -4  -4   9    4.10    5.70
  -4   4  -9    8.24    4.67
   4   4   9    6.25    4.32
   4   5  -9   54.31    6.54
  -4   5   9   46.47    6.73
   4  -5   9   57.28    7.73
   4   5   9   63.87    7.52
   4   5  -9   45.55    7.54
  -4  -5   9   56.02    9.67
  -4   5  -9   39.29    7.15
  -4   5   9   63.89    9.25
   4   6  -9   -0.30    5.09
   4   6  -9    2.21    6.04
  -4  -6   9  -11.48    7.08
  -4   6  -9    0.43    5.82
   4   6   9    3.46    5.59
  -4   6   9    9.00    6.30
  -4   6   9    1.08    6.11
   4   7  -9    9.71    7.57
   4   7  -9   -0.02    6.10
  -4  -7   9    8.32    9.94
   4   7   9    5.47    6.76
  -4   7   9   -2.11    7.66
   5   0   9   14.81    4.45
  -5   0   9   13.40    4.93
   5   0  -9   14.61    3.79
  -5   0  -9    9.06    4.05
   5   1  -9    1.80    3.00
   5   1   9    6.42    3.95
   5   1   9    1.86    2.92
  -5   1  -9   -2.52    2.64
   5  -1  -9    3.64    2.81
   5  -1   9   -8.34    3.53
  -5  -1   9   -1.56    3.75
  -5   1   9   -0.43    3.36
  -5   2   9  104.00    8.71
   5  -2   9   90.66    7.53
   5   2   9  103.80    7.04
   5   2   9  107.65    7.72
   5   2  -9   90.04    7.09
  -5   2  -9  101.42    8.12
  -5  -2   9   98.59    9.36
   5   3  -9  183.92   10.13
   5   3   9  170.12    9.48
  -5   3   9  168.88   10.94
  -5  -3   9  174.62   11.43
   5   3   9  161.70    8.64
   5  -3   9  166.49    9.56
  -5   3  -9  157.45   10.18
   5   4  -9   19.45    5.31
   5  -4   9   29.68    5.84
   5   4   9   20.91    5.31
  -5   4  -9   20.59    5.81
  -5   4   9   19.04    6.44
  -5  -4   9   14.30    6.97
  -5   5   9   34.61    8.38
   5   5   9   21.52    5.96
  -5  -5   9   39.89    9.07
   5  -5   9   22.49    6.55
   5   5  -9   24.66    6.42
  -5   5  -9   22.91    6.51
   5   6   9    5.17    6.04
  -5  -6   9    4.16    8.66
  -5   6   9   -2.17    7.02
  -5   6  -9    3.63    6.20
   5  -6   9    5.61    6.55
   5   6  -9    2.95    6.21
   5   7  -9    2.71    7.70
   5  -7   9   -1.86    7.29
  -5   7   9    6.85    8.87
   5   7   9    8.61    7.30
  -5  -7   9   -8.31    9.83
  -6   0   9    5.32    4.46
   6   0   9    8.97    4.77
   6   0  -9    9.07    3.56
   6  -1   9   88.80    7.76
   6   1  -9   78.36    6.67
  -6   1  -9   84.78    7.73
  -6  -1   9  100.41    8.89
   6  -1  -9   88.95    6.96
   6   1   9   87.16    7.49
   6   1   9   71.08    7.15
  -6   1   9   75.33    8.66
   6   2   9   13.22    4.55
  -6   2   9    7.34    5.35
   6   2  -9   13.47    3.90
   6  -2   9   20.86    5.47
  -6  -2   9   14.27    6.06
   6   2   9   14.78    4.46
  -6   2  -9   17.10    5.18
   6  -3   9   10.94    5.02
  -6  -3   9    6.21    6.05
   6   3   9   17.85    4.62
   6   3  -9   13.96    4.39
  -6   3  -9   15.80    5.57
   6   3   9    7.95    4.48
  -6   3   9   14.06    5.63
   6   4  -9    5.81    4.55
  -6  -4   9    8.89    6.94
   6  -4   9    0.30    5.38
   6   4   9   13.75    5.12
  -6   4   9    0.58    5.59
  -6   4  -9    7.94    5.48
   6   5  -9    0.60    4.99
  -6   5  -9   10.44    6.39
  -6   5   9    1.95    6.60
   6   5   9   -3.99    4.67
   6  -5   9    3.25    5.56
  -6  -5   9   -5.22    7.36
  -6   6   9   -2.99    7.50
   6  -6   9    1.50    7.02
   6   6  -9   -3.14    5.98
  -6  -6   9    3.50    8.87
   6   6   9    4.10    5.83
  -6   6  -9   12.81    7.17
   6   7   9    1.43    6.65
   6   7  -9   15.44    8.48
  -6   7   9    4.43   10.13
   6  -7   9   -6.41    7.71
  -6  -7   9   13.46   11.13
   7   0   9   -2.76    4.29
   7   0  -9    2.08    2.98
   7   0   9    0.73    4.02
  -7   0   9    4.25    4.93
  -7   1   9  139.02   11.37
   7   1   9  131.51    8.46
   7  -1   9  130.08    9.25
   7  -1  -9  127.35    8.10
   7   1  -9  124.26    8.65
   7   1   9  118.76    9.18
  -7  -1   9  135.33   11.21
  -7   2   9   60.07    9.50
   7   2   9   60.45    7.09
  -7  -2   9   73.82   10.05
   7   2   9   60.53    6.62
   7   2  -9   53.19    6.68
   7  -2   9   55.02    7.12
  -7   2  -9   61.52    7.73
   7   3  -9   97.38    8.41
  -7   3   9  107.72   11.63
   7   3   9   94.34    7.91
   7  -3   9  100.00    8.87
  -7   3  -9   98.35    9.80
   7   3   9  113.63    9.01
  -7  -3   9  128.24   13.18
   7   4   9    5.22    4.76
  -7   4   9   -0.14    7.47
   7   4  -9    2.29    4.89
   7  -4   9    1.66    5.94
  -7   4  -9    4.17    5.75
  -7  -4   9    3.86    7.68
   7   5   9    2.83    5.20
  -7  -5   9    3.92    8.19
   7  -5   9   -7.96    6.17
  -7   5   9    1.56    8.30
   7   5  -9   -9.30    4.55
  -7   5  -9    5.89    6.49
   7   6   9    8.47    6.40
   7   6  -9    4.27    6.84
  -7   6   9    2.30    9.52
  -7  -6   9    8.65    9.48
  -7   6  -9   21.08    8.37
   8   0   9   10.06    5.36
   8   0  -9    7.67    4.05
  -8   0   9    9.77    6.37
   8  -1  -9   36.03    5.59
   8  -1   9   28.64    6.86
   8   1  -9   43.47    6.46
  -8   1   9   57.50    9.62
   8   1   9   37.95    6.71
  -8  -1   9   48.39   10.03
   8   2  -9    5.04    3.89
  -8  -2   9   11.02    7.72
   8   2   9    3.82    4.89
   8  -2   9   10.81    5.24
  -8   2   9   -0.53    6.63
  -8   3   9   32.00    8.90
   8   3  -9   21.64    5.68
   8   3   9   32.62    7.05
  -8  -3   9   16.92    9.45
  -8   3  -9   31.30    7.20
  -8  -4   9   30.51   11.20
  -8   4  -9   14.87    6.98
   8   4  -9   22.68    6.48
  -8   4   9   37.10   10.69
  -8  -5   9   25.58   11.21
  -8   5  -9   -3.95    6.10
  -8   5   9   -4.21    8.50
   8   5  -9    4.86    5.68
   8   6  -9   -1.15    7.07
  -8   6  -9   -6.63    6.96
   9   0   9    5.08    5.23
  -9   0   9   -0.18    6.66
   9   0  -9    1.11    3.78
   9   1   9   24.24    6.64
  -9  -1   9   18.14    8.89
  -9   1   9   18.61    8.22
   9   1  -9   26.39    5.82
   9  -1  -9   15.45    4.81
   9  -1   9   13.96    6.36
  -9   2   9   19.26    8.70
  -9  -2   9   24.22    9.80
   9   2   9   23.43    6.78
   9  -2   9   21.65    6.55
   9   2  -9   17.86    5.77
   9   3  -9   35.13    7.11
  -9   3   9   43.36   10.52
   9  -3   9   45.71    8.32
  -9  -3   9   45.22   11.63
   9   3   9   44.52    8.24
   9   4  -9   -4.12    5.09
  -9  -4   9    2.75    9.94
   9  -4   9    7.67    5.99
  -9   4   9   -7.01    8.32
  -9   5   9   -2.52    9.32
   9  -5   9    3.32    6.41
   9   5  -9  -10.40    5.47
  -9  -5   9   -1.75   11.63
  10   0  -9   -1.53    4.14
  10   0   9    4.54    5.74
 -10   0   9    6.78    8.25
  10   1   9    7.96    6.37
 -10   1   9    3.73    8.24
  10   1  -9   12.55    5.53
  10  -1  -9    4.72    4.81
 -10  -1   9   17.46    9.04
  10  -1   9    8.95    6.34
  10   2  -9   -3.35    4.48
  10  -2   9    0.34    5.58
  10   2   9    0.46    5.66
 -10  -2   9    4.21    9.20
 -10   2   9    1.62    8.08
 -10   3   9   18.39    9.59
 -10  -3   9    7.02    9.75
  10  -3   9   18.17    7.43
  10   3  -9    8.17    5.72
  10   3   9   11.32    6.91
 -10   4   9   -6.18    9.50
  10  -4   9    5.07    7.35
 -10  -4   9   11.41   11.33
  10   4  -9   -7.15    5.98
  11   0  -9   10.50    5.67
  11   0   9    4.58    6.62
 -11   0   9    8.74    9.50
  11  -1   9    3.00    6.32
 -11  -1   9    6.42    9.37
  11   1  -9   -1.58    5.01
  11   1   9    2.78    6.52
 -11   1   9    1.18    8.55
 -11  -2   9    3.47   10.43
  11  -2   9    0.73    6.36
 -11   2   9    2.84    9.25
  11   2   9    4.84    7.14
  11   2  -9    8.28    5.83
   0   0  10  871.01   21.48
   0   0  10  827.04   20.90
   0   0 -10  877.42   21.97
   0  -1 -10   -3.01    1.93
   0   1  10    0.60    2.61
   0   1 -10    0.44    2.76
   0   1  10   -0.04    2.33
   0  -1  10   -2.87    2.34
   0  -1  10   -0.39    2.85
   0   2  10  795.09   20.30
   0  -2  10  771.64   20.03
   0  -2  10  766.01   20.29
   0   2 -10  826.65   22.63
   0   2  10  779.85   20.84
   0   3 -10    0.14    2.95
   0  -3  10   -4.82    3.35
   0   3  10   -4.38    3.79
   0   3  10    3.34    3.16
   0  -3  10    6.78    4.11
   0  -4  10  605.72   19.27
   0  -4  10  592.68   18.26
   0   4  10  634.89   20.35
   0   4 -10  628.86   21.06
   0   4  10  578.65   18.40
   0   5  10   -4.08    4.87
   0   5  10   -2.46    4.86
   0   5 -10    2.79    4.11
   0   5 -10   -2.45    4.41
   0  -5  10   -2.65    5.56
   0  -6 -10   -0.91    7.65
   0  -6  10  -10.22    6.67
   0   6 -10    9.66    5.45
   0   6 -10   -2.18    5.74
   0   6  10   -5.43    5.81
   0  -6 -10  -13.41    9.67
   0   7 -10    0.84    5.73
   0   7 -10   -1.04    6.75
   0  -7 -10  -24.17   11.22
   0   7  10  -10.46    6.38
   0  -7 -10   -9.42    8.88
   0  -7  10   -6.30    8.13
   0  -8 -10  112.65   21.16
   0  -8  10  102.30   13.97
   0   8 -10   97.86   10.93
   0   8  10   78.65   11.77
   0  -8 -10   78.77   14.75
  -1   0  10  449.35   13.50
   1   0 -10  440.61   13.79
  -1   0  10  444.49   13.85
  -1   0 -10  447.17   14.10
   1   0  10  462.36   14.11
   1   1  10 1419.32   32.04
  -1  -1  10 1467.46   31.55
  -1   1 -10 1483.59   34.07
   1  -1  10 1406.80   31.94
  -1  -1 -10 1412.72   31.81
  -1   1  10 1448.78   33.54
   1   1 -10 1417.85   33.56
  -1  -1  10 1461.77   33.34
   1  -1 -10 1410.95   31.39
   1  -1  10 1339.13   30.82
  -1   1  10 1439.71   31.40
  -1  -2  10   70.24    6.18
   1   2 -10   58.69    6.09
  -1   2 -10   56.60    6.21
   1   2  10   73.59    6.07
   1  -2 -10   53.18    4.21
   1  -2  10   59.20    4.94
   1  -2  10   72.05    6.08
   1   2  10   55.65    5.22
  -1  -2 -10   55.10    4.66
  -1  -2  10   69.27    5.69
  -1   2  10   70.68    5.61
  -1   2  10   64.94    6.10
   1  -3  10  715.70   19.40
   1  -3  10  693.92   19.22
  -1   3  10  716.20   21.33
   1   3  10  714.32   19.80
  -1  -3  10  668.40   20.26
   1   3  10  714.48   20.16
  -1   3 -10  724.64   22.11
  -1   3  10  729.71   19.21
  -1  -3  10  683.02   18.79
   1   3 -10  720.83   21.94
  -1   4  10    7.86    4.57
   1  -4  10    9.21    4.91
  -1   4  10    3.63    4.53
  -1   4 -10   14.82    5.41
  -1  -4  10   12.05    5.87
   1   4  10    5.67    4.46
   1   4  10    5.43    4.91
   1   4 -10   13.23    4.80
   1  -4  10   18.35    5.63
  -1   5  10  132.81    9.63
   1   5 -10  107.57   10.06
  -1  -5 -10  119.26   14.75
  -1   5 -10  117.22   10.15
   1   5 -10  106.58    8.41
   1   5  10  126.39    9.84
  -1   5  10  125.83   10.22
  -1  -5 -10  118.10   10.51
  -1  -5  10  127.53   10.75
   1  -5  10  131.71    9.86
  -1  -6 -10   -3.41    7.46
  -1  -6 -10   -8.23    9.77
  -1   6 -10    8.48    5.67
  -1   6  10    9.86    6.39
  -1   6  10   -5.81    5.63
   1   6 -10   -0.41    5.29
   1  -6  10   -9.96    6.38
   1   6 -10    9.56    5.41
   1   6  10    6.46    6.54
  -1   6 -10    7.33    6.41
  -1  -6  10   -5.91    6.97
   1  -7  10   75.16   11.65
  -1  -7 -10  109.82   18.43
  -1   7 -10  108.84   10.75
   1   7  10   85.13   10.93
  -1   7  10   83.33   10.92
   1  -7 -10   63.94   18.11
   1   7 -10  104.89   10.28
  -1  -7 -10   81.71   12.68
   1   7 -10   64.98   10.38
  -1  -7  10   96.95   12.95
  -1   7 -10   90.78   11.62
   1  -7 -10  100.63   14.39
   1   8  10    3.97    8.57
   1   8 -10   -5.11    6.43
  -1  -8 -10   25.83   12.08
  -1   8  10   -5.11    8.16
  -1   8 -10    3.73    7.59
  -1  -8  10   -5.99   10.35
   1  -8 -10  -25.11   14.67
   1  -8 -10   -8.07   11.60
  -2   0 -10 3710.00   75.46
   2   0 -10 3557.46   74.25
  -2   0  10 3692.87   71.18
   2   0  10 3719.85   72.79
  -2   0  10 3785.91   77.82
  -2   1 -10    4.09    3.15
  -2  -1  10    5.16    3.49
   2  -1 -10    2.19    2.22
  -2   1  10    1.15    2.43
  -2  -1 -10    0.97    2.53
  -2  -1  10    4.66    2.90
   2   1  10    3.88    3.71
   2   1 -10    1.23    2.69
  -2   1  10   -2.90    2.90
   2  -1  10    5.09    3.47
  -2  -2 -10  564.09   15.34
   2   2  10  549.73   16.53
  -2  -2  10  579.98   15.67
  -2   2  10  543.39   15.41
  -2   2 -10  567.32   18.38
  -2  -2  10  576.85   17.87
  -2   2  10  535.25   17.73
   2   2 -10  574.78   17.91
   2  -2  10  551.92   16.31
   2  -3  10    3.13    3.49
  -2  -3  10    1.75    3.62
  -2  -3  10    1.98    4.20
  -2   3  10   13.87    4.85
  -2   3  10    5.59    3.26
   2   3  10    2.86    3.49
  -2   3 -10    1.44    3.73
  -2  -3 -10   11.28    5.37
   2   3 -10    2.87    3.28
  -2   4 -10  632.39   22.28
  -2  -4 -10  698.78   26.83
  -2  -4  10  672.04   21.58
   2   4  10  707.45   20.43
   2   4 -10  700.56   22.82
  -2   4  10  665.28   22.30
  -2  -4 -10  673.07   20.15
  -2   4  10  669.55   19.63
   2  -4  10  675.23   19.86
  -2  -5 -10   17.22    6.93
   2   5  10   15.83    5.58
  -2   5  10   19.07    5.68
  -2  -5  10    8.20    6.83
  -2  -5 -10   11.22    8.97
  -2   5  10   23.54    6.53
  -2   5 -10   17.94    6.35
   2  -5  10    7.08    5.73
   2   5 -10   16.59    5.23
   2   5 -10    1.48    4.90
   2   6 -10  222.55   11.72
  -2   6 -10  147.61   12.44
  -2   6  10  228.28   13.24
   2   6  10  205.88   12.67
  -2  -6  10  208.67   13.94
  -2   6  10  210.35   13.89
  -2  -6 -10  224.33   14.52
   2   6 -10  204.68   13.54
   2   7 -10    7.41    6.29
   2   7 -10   -2.02    6.82
  -2  -7  10  -11.38    8.12
  -2   7 -10    1.49    7.61
  -2   7 -10  -12.50    6.18
   2   7  10   -0.90    7.07
  -2   7  10   12.35    7.64
  -2  -7 -10   21.72   10.29
  -2   7  10   -2.23    7.83
  -2  -8  10   48.09   12.56
   2  -8 -10   56.97   19.79
  -2   8  10   46.97   10.75
   2   8 -10   46.15    9.56
   2  -8 -10   39.40   14.42
  -3   0  10    1.79    3.67
   3   0 -10    1.15    2.39
  -3   0 -10   -0.89    2.90
  -3   0  10   -2.06    2.46
   3   0  10   -1.96    3.24
  -3   1  10 1374.60   34.44
  -3   1 -10 1401.13   33.79
  -3  -1  10 1383.69   29.92
   3   1 -10 1342.21   32.31
  -3  -1  10 1421.65   34.79
  -3  -1 -10 1352.23   31.95
  -3   1  10 1379.45   29.56
   3  -1  10 1362.20   31.74
   3   1  10 1370.76   31.86
   3  -1 -10 1331.99   30.51
  -3   2  10   88.50    7.92
  -3   2 -10   90.60    7.57
   3  -2  10   93.68    7.31
   3   2  10   88.83    7.26
  -3   2  10   71.20    5.50
  -3  -2  10   96.49    8.38
  -3  -2  10   79.57    6.09
   3   2 -10   79.50    6.79
   3  -3  10  567.54   17.20
  -3  -3  10  589.24   16.39
   3   3 -10  562.08   18.79
  -3   3 -10  575.92   19.81
   3   3  10  537.51   17.34
  -3  -3  10  581.42   19.32
  -3   3  10  578.73   16.29
  -3   3  10  586.22   19.86
   3   4 -10   22.32    5.57
  -3   4 -10   23.59    6.07
  -3   4  10   21.05    5.31
   3  -4  10   12.27    5.18
  -3   4  10   27.11    6.38
  -3  -4  10   24.52    6.72
   3   4  10   27.36    5.67
  -3   5 -10  224.10   13.42
   3   5 -10  260.56   11.64
   3  -5  10  216.42   11.81
   3   5 -10  243.10   13.93
  -3  -5  10  261.16   14.32
  -3   5  10  239.95   14.04
   3   5  10  251.14   12.37
  -3   5  10  240.35   12.22
  -3  -6  10   16.11    8.79
   3   6  10   19.09    6.33
  -3   6  10    5.67    7.20
  -3   6 -10    6.37    6.41
   3   6 -10    2.93    6.37
   3   6 -10   26.00    6.22
  -3   6  10   -5.94    5.85
  -3   7  10  105.51   11.25
   3   7 -10  121.20   10.06
  -3   7  10  103.32   13.47
  -3  -7  10  121.17   14.11
   3   7  10   92.36   10.95
  -3   7 -10   58.19   10.26
   3   7 -10   54.03   10.20
   4   0 -10 2426.03   52.05
   4   0  10 2394.24   51.21
  -4   0 -10 2500.93   53.88
  -4   0  10 2439.00   48.26
  -4   0  10 2465.01   56.43
  -4  -1 -10   13.21    4.27
  -4   1 -10   15.85    4.46
  -4   1  10    9.96    4.63
  -4  -1  10   12.57    3.40
  -4  -1  10    9.67    4.98
   4  -1 -10    8.77    3.18
   4   1 -10   12.04    3.66
   4  -1  10   12.55    4.65
   4   1  10    4.35    4.63
  -4   1  10   11.62    3.00
   4   2  10  365.67   12.96
  -4   2 -10  408.10   15.30
  -4   2  10  382.62   15.54
   4  -2  10  389.16   13.80
   4   2  10  385.19   13.67
  -4  -2  10  384.60   11.97
  -4   2  10  373.24   11.42
  -4  -2  10  359.26   15.31
   4   2 -10  381.04   14.18
   4   3 -10   38.30    5.52
  -4   3  10   35.99    6.75
  -4  -3  10   50.25    5.76
  -4   3 -10   46.10    6.74
  -4   3  10   54.14    5.24
   4   3  10   51.12    6.45
   4  -3  10   41.53    6.21
  -4  -3  10   47.23    7.45
   4   4  10   26.95    5.52
   4   4 -10   27.87    5.77
  -4   4  10   26.25    6.75
  -4  -4  10   25.02    6.97
   4  -4  10   46.48    6.41
  -4   4  10   36.24    5.40
  -4   4 -10   35.31    6.73
  -4  -5  10   -2.34    6.92
   4  -5  10    3.50    5.67
  -4   5 -10    4.42    5.47
   4   5 -10    6.31    5.51
   4   5 -10    3.32    4.35
  -4   5  10   -2.64    6.02
   4   5  10   -4.44    4.63
   4   6  10  135.69   10.44
  -4   6 -10   92.75   10.80
  -4  -6  10  149.25   14.26
  -4   6  10  120.58   12.66
   4  -6  10  112.55   10.88
   4   6 -10  101.60   11.64
   4   6 -10  132.54    9.51
  -4  -7  10   -1.42   10.23
   4   7 -10   -7.89    6.81
  -4   7  10    3.73    8.12
   4   7 -10    7.28    6.06
   4  -7  10   -7.10    7.32
  -4   7 -10   -4.56    6.93
   4   7  10   -4.43    6.72
  -5   0  10  169.79   10.78
   5   0 -10  158.15    8.54
   5   0  10  157.36    9.80
  -5   0 -10  164.03    9.49
   5   1  10  939.57   25.96
   5   1  10  931.77   24.79
   5  -1  10  927.67   24.90
  -5  -1  10  936.60   28.25
  -5   1  10 1010.21   28.92
  -5   1 -10  989.50   27.18
   5   1 -10  979.41   25.90
   5  -1 -10  962.38   24.26
  -5   2  10  111.12    9.28
  -5  -2  10  113.27    9.57
   5   2 -10   96.29    7.61
  -5   2 -10  114.28    8.71
   5   2  10  111.54    7.51
   5  -2  10  117.09    8.32
   5   2  10  132.33    8.42
   5   3  10   83.56    7.68
  -5   3  10   63.91    7.98
  -5   3 -10   69.32    7.80
   5   3 -10   67.71    7.02
  -5  -3  10   70.10    9.24
   5  -3  10   75.94    7.65
  -5   4 -10    6.95    5.31
   5   4 -10    4.91    4.57
   5   4  10    3.93    4.63
  -5   4  10   -3.19    5.40
  -5  -4  10    4.88    5.80
   5  -4  10   -4.41    5.03
  -5  -5  10   88.30   11.36
  -5   5 -10   68.96    8.94
  -5   5  10   74.48   10.75
   5   5  10   87.49    8.76
   5   5 -10   70.86    9.13
   5  -5  10   57.67    8.37
  -5   6 -10    6.48    6.58
   5  -6  10   -1.16    6.60
   5   6 -10    6.32    6.53
  -5   6  10   -3.53    7.49
   5   6  10    6.07    6.04
  -5  -6  10  -10.08    7.87
  -5  -7  10  136.66   15.57
  -5   7  10  106.07   14.29
   5   7 -10  113.43   13.51
  -6   0  10  753.83   24.87
   6   0 -10  769.72   21.84
   6   0  10  722.22   21.30
  -6   0 -10  746.61   22.73
  -6   1  10   39.65    7.22
   6   1  10   32.11    5.84
   6   1 -10   32.90    5.15
   6   1  10   33.25    5.86
  -6   1 -10   33.65    6.01
   6  -1  10   31.13    6.04
  -6  -1  10   38.78    7.15
   6  -1 -10   34.35    5.04
  -6   2 -10  360.31   15.54
  -6   2  10  343.67   16.44
  -6  -2  10  345.39   16.21
   6   2 -10  347.62   14.39
   6  -2  10  354.44   14.07
   6   2  10  337.11   14.02
   6   2  10  357.33   13.65
  -6  -3  10    0.58    5.81
   6   3  10    4.00    4.68
  -6   3 -10    5.41    5.15
   6   3  10    2.16    3.92
   6  -3  10    2.24    5.05
   6   3 -10    5.57    3.87
  -6   3  10    1.86    5.28
  -6  -4  10  176.82   12.97
  -6   4  10  181.37   13.17
   6  -4  10  206.66   11.22
  -6   4 -10  180.50   12.39
   6   4  10  161.54   10.28
   6   4 -10  178.17   11.78
  -6   5  10  -10.34    5.76
   6   5  10   -5.44    5.10
   6  -5  10   -8.17    5.79
   6   5 -10    7.08    5.93
  -6  -5  10   -1.17    7.78
  -6   5 -10   -3.84    5.53
   6  -6  10  165.10   11.64
  -6   6 -10  140.09   13.22
   6   6  10  173.15   11.84
   6   6 -10  127.47   12.91
  -6  -6  10  170.48   14.85
  -6   6  10  150.13   15.35
   6  -7  10    0.58    7.89
   6   7 -10   -5.79    7.52
   6   7  10  -14.86    6.97
  -7   0  10   16.66    6.44
   7   0  10   19.19    5.64
   7   0 -10   20.75    4.66
   7   0  10   14.53    5.56
  -7   1  10  472.62   19.90
   7  -1  10  467.76   16.56
   7   1  10  449.70   15.84
  -7   1 -10  454.48   17.81
   7  -1 -10  461.51   16.15
   7   1  10  463.72   17.78
   7   1 -10  456.67   17.07
  -7  -1  10  471.63   20.14
   7   2 -10    7.10    3.93
   7  -2  10    7.95    5.50
  -7   2 -10   10.87    5.56
  -7   2  10    3.67    5.78
  -7  -2  10    0.27    5.93
   7   2  10   11.49    4.84
   7   2  10    3.94    4.31
   7   3  10  356.17   13.99
  -7   3 -10  317.91   16.01
  -7   3  10  320.86   17.29
  -7  -3  10  340.04   17.30
   7  -3  10  352.07   14.68
   7   3  10  361.66   15.33
   7   3 -10  314.70   15.15
  -7  -4  10  -15.33    6.98
   7   4 -10    6.07    5.02
   7   4  10   -2.19    4.88
   7  -4  10   -4.11    5.83
  -7   4 -10    6.33    6.02
  -7   4  10   -7.65    6.76
   7   5  10   57.39    8.29
   7  -5  10   44.63    8.53
  -7   5  10   33.23   10.39
   7   5 -10   51.36    8.83
  -7   5 -10   38.05    8.78
  -7  -5  10   73.58   11.70
   7  -6  10   13.71    8.03
  -7   6  10    3.43   10.01
  -7   6 -10    3.74    7.45
  -7  -6  10   13.14   10.08
   7   6 -10    8.19    7.50
   7   6  10    6.43    6.42
   8   0  10  124.75   10.57
   8   0 -10  133.43    9.40
  -8   0  10  142.49   12.44
  -8  -1  10   69.29   11.12
   8   1  10   63.29    8.22
   8  -1  10   58.71    8.44
   8   1 -10   63.44    7.33
   8  -1 -10   76.10    7.41
  -8   1  10   75.23   11.08
   8   2  10  356.91   16.20
  -8  -2  10  362.23   18.87
  -8   2  10  353.11   19.03
   8   2 -10  357.59   15.93
   8   3  10    7.29    5.56
  -8  -3  10   34.46   10.14
   8   3 -10   10.27    4.86
  -8   3 -10    9.01    6.28
  -8   3  10   24.00    8.75
   8   4 -10   64.18    9.06
  -8   4  10   61.89   12.17
  -8   4 -10   62.77    9.64
  -8  -4  10   73.44   13.58
  -8   5 -10    5.33    7.50
  -8   5  10   -4.42    9.07
   8   5 -10    0.54    6.12
  -8  -5  10   -6.46    9.93
   9   0  10    8.64    6.33
  -9   0  10   17.21    8.64
   9   0 -10    8.92    4.79
   9  -1  10   98.71   10.97
  -9   1  10  120.39   13.83
  -9  -1  10  133.05   14.85
   9  -1 -10   99.14    8.59
   9   1 -10   90.47    9.11
   9   1  10   95.52   10.12
   9  -2  10    8.54    6.09
  -9  -2  10  -11.91    7.75
   9   2  10    7.57    5.99
  -9   2  10   -4.82    7.65
   9   2 -10    8.07    5.24
  -9  -3  10  110.81   15.29
  -9   3  10  111.43   14.33
   9   3  10  130.10   12.09
   9  -3  10  140.33   12.07
   9   3 -10  119.93   10.51
  -9   4  10    3.99    9.38
  -9  -4  10   -3.15   10.72
   9   4 -10    8.68    6.27
   9  -4  10   15.96    7.32
  10   0 -10  107.32   10.14
 -10   0  10  125.24   15.18
  10   0  10   99.96   11.50
 -10  -1  10    1.48    7.70
  10   1 -10    1.57    4.46
  10   1  10    4.85    6.27
 -10   1  10    7.47    8.16
  10  -1  10    2.94    6.62
 -10  -2  10   38.62   12.27
  10  -2  10   42.64    8.58
  10   2  10   55.99    9.47
 -10   2  10   41.53   11.05
  10   2 -10   29.56    6.75
 -10   3  10   -3.65    8.76
  10   3  10    8.72    7.00
 -10  -3  10  -11.43    9.05
  10  -3  10    3.08    6.27
  10   3 -10   -0.63    4.81
  11   0 -10   -0.37    4.95
 -11   0  10   -2.21    9.48
  11   0  10    2.68    6.90
 -11   1  10   52.94   12.68
  11   1  10   39.91    9.19
  11  -1  10   24.26    8.25
  11   1 -10   40.75    7.85
 -11  -1  10   56.21   12.94
  11   2 -10    4.74    5.41
  11   2  10    5.49    7.34
   0   0 -11    0.07    2.67
   0   0  11   -1.80    2.97
   0   0  11   -0.75    2.67
   0   1 -11    0.65    2.84
   0  -1 -11   -4.91    2.19
   0   1  11   -2.70    3.05
   0   1  11   -2.21    2.44
   0  -1  11   -1.63    3.22
   0  -1  11   -1.72    2.74
   0   2 -11  240.37   11.38
   0   2  11  221.51    9.77
   0   2  11  235.74    9.87
   0  -2  11  223.74    9.93
   0  -2  11  224.35    9.63
   0   3  11    1.47    4.30
   0   3 -11    2.60    3.60
   0   3  11   -4.36    3.58
   0  -3  11   -7.35    3.85
   0  -3  11   -5.14    3.91
   0  -4  11  203.65   10.86
   0   4  11  187.71   10.53
   0  -4  11  209.35   11.42
   0   4  11  198.84   11.45
   0   4 -11  198.57   11.84
   0  -5  11  -11.05    6.00
   0   5 -11   -2.34    4.80
   0   5  11   -4.14    5.30
   0  -5  11   -1.48    5.62
   0   5  11   -0.44    5.46
   0   6  11    2.18    6.37
   0   6 -11   -2.09    5.69
   0  -6  11   -8.53    6.98
   0  -6 -11   -9.04   11.09
   0  -7  11   -2.14    8.82
   0  -7 -11   -7.40   12.58
   0   7 -11    1.83    7.46
   0  -7 -11  -17.29    9.53
   0   7  11    6.54    7.79
   0   7 -11  -10.47    5.82
   0  -8 -11   -8.70   11.73
   0  -8 -11   -2.74   16.58
   1   0 -11    0.15    2.56
   1   0  11   -2.46    2.88
  -1   0 -11   -0.36    2.59
  -1   0  11   -1.45    2.74
  -1   0  11   -2.45    2.82
  -1   1 -11  162.30    9.07
  -1   1  11  165.34    8.60
   1   1 -11  147.58    8.49
   1   1  11  153.00    8.36
   1  -1  11  150.95    8.39
  -1   1  11  158.02    8.17
   1  -1 -11  177.51    7.82
  -1  -1 -11  154.64    7.78
  -1  -1  11  150.33    8.26
  -1  -1  11  165.34    8.30
   1   2  11  141.38    7.56
  -1   2  11  152.33    8.53
  -1   2 -11  149.12    9.40
   1   2  11  156.79    8.36
   1  -2  11  136.83    8.30
  -1   2  11  141.75    7.86
  -1  -2 -11  150.27    7.11
  -1  -2  11  142.36    8.55
   1   2 -11  156.91    9.26
  -1  -2  11  148.36    8.21
  -1   3 -11  330.80   14.31
  -1  -3  11  314.57   12.06
   1  -3  11  336.36   12.65
  -1  -3  11  315.02   12.88
  -1   3  11  349.69   12.40
  -1   3  11  317.62   13.57
   1   3  11  326.57   12.90
   1   3 -11  332.17   14.15
   1   3  11  320.13   12.64
   1   4 -11   -1.18    4.19
  -1  -4  11   -3.52    4.90
   1  -4  11   -0.54    5.08
  -1  -4  11   -0.92    5.01
  -1   4 -11   -0.68    4.20
   1   4  11   -9.56    4.20
   1   4  11   -0.36    4.55
  -1   4  11   -1.01    4.21
  -1   4  11   -0.22    4.57
  -1   5  11    5.51    5.81
   1   5 -11    4.47    5.35
  -1  -5  11    8.30    6.34
   1  -5  11    1.61    6.33
   1   5  11    9.72    5.79
  -1  -5 -11   -7.85    8.63
  -1  -5 -11   -1.43    6.87
  -1   5  11    4.45    5.79
  -1   5 -11   14.66    6.30
  -1  -6 -11  -12.04    9.98
   1   6  11    9.51    6.57
  -1   6  11   -7.83    5.83
  -1  -6  11   19.13    8.38
  -1   6  11   16.54    7.11
  -1  -6 -11    3.23    8.38
   1   6 -11    9.58    6.68
  -1   6 -11   11.06    6.76
   1   6 -11    5.79    5.61
  -1  -7  11   17.15   10.04
  -1   7  11   -5.15    7.41
  -1  -7 -11   10.57   13.49
  -1  -7 -11    1.90    9.46
   1   7  11    7.43    8.11
   1  -7 -11    8.51   10.83
   1   7 -11   -4.39    6.68
  -1   7 -11    7.19    7.72
   1   7 -11    6.14    7.53
   1  -7 -11  -18.06   13.51
  -1  -8  11  -15.89   10.35
  -1  -8 -11   11.57   12.28
   1  -8 -11  -14.49   11.57
   1  -8 -11  -32.94   14.68
  -2   0 -11    0.33    3.10
   2   0  11   -2.27    3.27
   2   0 -11   -1.38    2.76
  -2   0  11   -4.44    3.31
  -2   0  11   -4.88    2.66
  -2   1 -11   48.48    5.90
   2  -1 -11   31.71    4.10
   2   1 -11   31.45    4.73
  -2  -1  11   42.17    5.84
  -2  -1  11   32.89    4.75
  -2   1  11   26.28    4.12
   2   1  11   38.73    5.61
   2  -1  11   39.33    5.49
  -2   1  11   28.10    4.87
  -2  -1 -11   29.69    4.54
  -2  -2  11  117.41    7.24
   2   2  11  113.59    7.68
  -2   2  11  109.91    8.08
  -2  -2  11  121.17    8.63
  -2  -2 -11   97.54    6.42
  -2   2 -11  133.10    9.00
   2  -2  11  107.89    7.68
   2   2 -11  117.61    8.23
  -2   2  11  105.95    6.97
   2   3 -11    3.96    3.93
  -2   3  11    8.00    3.69
   2   3  11   10.59    4.72
  -2  -3  11   14.72    5.35
   2  -3  11   16.26    4.67
  -2  -3  11   10.77    4.19
  -2   3 -11   10.13    4.77
  -2   3  11   10.61    5.13
   2   4 -11    5.42    4.77
  -2   4  11    6.85    5.36
   2   4  11   13.67    5.36
  -2   4  11   10.38    5.00
   2  -4  11    9.76    5.12
  -2  -4  11   17.15    6.23
  -2  -4  11    5.84    5.42
  -2   4 -11    6.43    5.14
   2   5  11    0.05    5.46
  -2   5  11    2.61    6.06
   2   5 -11    1.84    5.35
  -2   5  11    6.43    5.57
  -2   5 -11    4.15    5.65
  -2  -5  11    5.35    6.78
   2  -5  11    2.13    5.56
  -2   6 -11    5.54    6.68
  -2   6  11   17.21    7.42
   2   6 -11   31.03    7.93
  -2   6  11   17.90    7.78
  -2  -6  11   13.12    8.32
   2  -6  11   29.69    7.66
   2   6 -11   16.88    6.42
   2   6  11   18.79    7.19
  -2   7  11    1.88    7.67
  -2   7  11   -1.45    8.30
   2   7 -11    5.79    6.67
  -2   7 -11   -4.77    6.65
   2   7 -11   -5.81    6.79
  -2  -7  11    1.35    9.17
   2   7  11    6.01    7.98
  -3   0  11    7.19    3.25
   3   0  11    6.85    4.13
   3   0 -11    4.26    3.24
  -3   0  11    0.06    3.81
  -3   0 -11    7.24    3.79
   3   1  11   58.18    6.56
   3   1 -11   52.52    5.66
  -3   1  11   63.68    5.33
  -3  -1  11   61.11    5.45
  -3  -1 -11   46.51    5.57
   3  -1 -11   52.14    4.91
  -3  -1  11   64.15    7.46
  -3   1  11   54.71    6.57
  -3   1 -11   49.04    6.33
   3  -1  11   59.20    6.47
  -3  -2  11  114.19    9.21
   3   2 -11   76.00    6.90
   3  -2  11   87.52    7.57
   3   2  11   78.09    7.36
  -3   2  11   86.75    7.76
  -3   2 -11   86.62    7.95
  -3  -2  11   84.16    6.53
  -3   2  11   81.11    6.16
  -3  -2 -11   82.25    6.51
  -3  -3  11   76.59    8.28
   3   3  11   62.01    6.94
  -3   3  11   64.84    7.77
   3   3 -11   58.96    6.84
  -3  -3  11   62.82    6.29
  -3   3 -11   64.03    7.77
  -3   3  11   74.89    6.22
   3  -3  11   72.27    7.21
  -3   4  11   39.71    6.37
  -3   4  11   34.79    7.71
   3  -4  11   43.31    6.43
  -3   4 -11   36.10    7.09
   3   4  11   30.58    6.09
  -3  -4  11   39.41    6.85
   3   4 -11   33.65    6.70
  -3  -4  11   48.01    7.94
  -3   5  11    7.29    6.35
  -3  -5  11    7.18    7.29
  -3   5 -11   14.47    6.51
  -3   5  11    7.46    5.73
   3   5 -11   21.51    6.92
   3   5  11   20.06    5.88
   3  -5  11   20.39    6.51
  -3  -6  11   19.29    8.92
   3   6  11   18.18    6.58
  -3   6  11    8.76    6.78
  -3   6 -11    4.51    6.63
   3  -6  11   15.58    7.23
   3   6 -11   24.82    6.83
  -3   6  11    8.01    7.69
   3   6 -11    1.08    6.17
   3   7 -11   25.64    8.52
  -3  -7  11   17.89   10.83
  -3   7  11   17.87    9.72
   3  -7  11    2.86    8.12
  -3   7 -11   16.06    8.30
   3   7  11   22.48    8.06
   3   7 -11   15.58    7.36
  -3   7  11   27.30    8.92
  -4   0  11    0.81    4.14
   4   0  11    2.59    4.31
   4   0 -11    2.88    2.97
  -4   0 -11   -0.35    3.88
   4  -1 -11   16.85    3.80
  -4   1  11   16.55    5.19
  -4  -1  11   14.66    5.39
   4  -1  11   18.82    5.09
  -4  -1 -11   21.93    4.97
   4   1 -11   14.42    4.13
   4   1  11   27.32    5.44
  -4   1 -11   17.16    4.59
  -4  -1  11   26.55    4.08
   4   2  11  246.36   10.51
  -4  -2  11  237.99    9.69
   4   2 -11  238.23   11.25
  -4   2 -11  234.43   11.95
   4  -2  11  228.29   10.91
  -4   2  11  199.43   11.74
  -4  -2  11  225.40   12.24
   4   2  11  228.22   10.80
  -4  -3  11   54.22    7.98
   4   3  11   45.43    6.64
  -4  -3  11   51.81    6.00
  -4   3 -11   50.49    7.33
   4   3 -11   50.86    6.51
  -4   3  11   40.96    7.16
   4  -3  11   61.07    7.02
   4   4  11   -7.54    4.23
   4  -4  11   -4.21    4.86
  -4   4  11    0.70    5.45
  -4   4 -11    5.17    5.05
   4   4 -11   -5.28    4.09
  -4  -4  11   -2.88    5.57
  -4  -4  11   -2.33    5.89
   4   5 -11    3.45    5.56
   4  -5  11   -0.67    5.77
  -4   5 -11    0.44    5.80
  -4   5  11   -7.60    6.15
  -4  -5  11    1.46    7.22
   4   5  11    3.43    4.96
   4   6 -11    8.48    7.17
  -4  -6  11   -0.82    8.59
  -4   6  11    0.95    6.98
  -4   6 -11    9.94    7.09
   4  -6  11    6.63    7.26
   4   6  11    4.23    5.89
   4  -7  11    2.96    7.79
  -4   7  11    5.29    8.74
   4   7 -11   -2.71    6.42
   4   7  11   -5.86    6.35
   4   7 -11  -12.61    6.59
  -4   7 -11    2.84    7.85
  -4  -7  11    9.32   10.76
   5   0 -11   23.67    4.60
  -5   0 -11   23.30    4.98
   5   0  11   30.31    5.91
  -5   0  11   26.95    5.79
   5   1  11  124.48    8.78
  -5   1 -11  119.03    8.92
   5  -1 -11  129.36    7.88
  -5   1  11  127.56    9.65
   5  -1  11  124.09    8.79
  -5  -1  11  130.90   10.03
   5   1 -11  124.86    8.12
  -5  -1 -11  128.81    8.53
  -5   2  11    0.40    4.38
  -5  -2  11    0.49    4.79
   5   2  11   -0.39    2.94
   5  -2  11   -3.02    4.59
   5   2  11    5.41    4.22
  -5   2 -11   -2.25    3.83
   5   2 -11   -3.36    2.79
   5   3 -11    9.56    4.30
   5   3  11   -3.95    4.33
  -5   3  11    0.77    4.37
  -5   3 -11   -1.36    4.16
   5  -3  11   -1.73    4.48
  -5  -3  11   -5.08    5.52
   5  -4  11   14.09    6.30
   5   4 -11    6.30    5.08
  -5  -4  11   13.29    7.29
   5   4  11    9.99    5.51
  -5   4 -11   30.63    6.95
  -5   4  11   -0.85    5.76
  -5  -5  11   14.22    8.19
   5   5 -11    2.85    5.81
   5   5  11    2.25    5.30
   5  -5  11   20.71    6.84
  -5   5 -11   10.91    6.40
  -5   5  11   12.22    7.23
  -5   6 -11    5.27    6.76
   5   6 -11    0.76    6.95
   5   6  11   -0.15    5.92
  -5  -6  11   -2.02    8.50
   5  -6  11   -4.32    6.86
  -5   6  11    6.79    8.08
   5   7 -11    9.26    8.58
   5  -7  11    4.32    8.29
  -5  -7  11   13.03   10.95
  -5   7  11    4.56    9.67
  -5   7 -11   -4.05    7.60
   5   7  11    7.44    7.24
   6   0  11   -1.34    4.14
  -6   0 -11   -0.20    3.77
   6   0 -11    1.39    3.01
  -6   0  11    0.98    4.44
   6   1  11   17.39    5.39
  -6   1  11   21.56    6.14
   6  -1 -11   20.60    4.54
   6   1 -11   14.73    4.31
  -6  -1  11   27.18    6.48
   6  -1  11   17.64    5.59
   6   1  11   18.45    5.53
  -6   1 -11   18.73    5.30
   6  -2  11   32.07    6.50
   6   2  11   21.79    5.92
   6   2  11   31.17    5.90
  -6   2 -11   20.76    5.82
  -6  -2  11   28.57    7.49
  -6   2  11   19.54    6.13
   6   2 -11   32.49    5.62
   6   3  11   12.46    5.22
  -6  -3  11    1.77    6.68
   6   3 -11   15.45    4.92
  -6   3 -11   14.98    5.98
  -6   3  11   12.99    6.06
   6  -3  11    5.56    5.37
  -6  -4  11   17.10    8.61
  -6   4 -11   18.68    6.60
  -6   4  11   12.65    7.41
   6  -4  11   20.44    6.78
   6   4 -11   10.51    5.50
   6   4  11    6.86    5.81
  -6   5  11    6.12    7.40
   6  -5  11   12.45    7.17
  -6   5 -11   12.84    6.97
   6   5  11   14.99    6.08
  -6  -5  11   13.28    8.79
   6   5 -11    8.00    6.39
   6   6  11   51.37    8.81
  -6   6  11   66.77   12.31
   6   6 -11   28.62    8.97
  -6  -6  11   57.52   12.34
   6  -6  11   42.50    9.05
  -6   6 -11   45.81    9.62
   7   0 -11   37.06    5.72
   7   0  11   34.39    6.58
   7   0  11   31.16    6.84
  -7   0  11   33.78    7.99
  -7   1 -11   86.53    8.98
   7   1  11   64.13    7.62
  -7  -1  11   65.70    9.89
  -7   1  11   70.34    9.49
   7  -1 -11   66.03    6.76
   7   1  11   59.20    8.09
   7   1 -11   67.38    7.09
   7  -1  11   80.61    8.40
  -7  -2  11   40.97    8.83
   7   2  11   52.04    7.30
  -7   2 -11   41.80    7.62
   7  -2  11   46.41    7.40
  -7   2  11   38.86    8.56
   7   2  11   48.67    7.20
   7   2 -11   44.75    6.64
   7   3  11    3.41    5.12
  -7   3 -11    9.75    6.25
  -7  -3  11   -2.49    7.36
   7   3 -11   10.22    5.03
   7  -3  11    2.04    5.98
  -7   3  11   11.51    6.82
  -7  -4  11   -9.11    8.14
   7   4  11   -5.64    4.66
  -7   4 -11   -2.41    6.22
  -7   4  11   -7.32    6.45
   7   4 -11    1.82    5.18
   7  -4  11    9.85    6.84
  -7   5 -11    1.93    6.95
  -7   5  11   12.10    8.51
   7  -5  11    8.35    7.40
   7   5 -11   14.02    6.80
  -7  -5  11    5.69    9.62
   7   5  11    4.98    6.35
  -7   6 -11   -6.28    7.07
   7   6  11   -7.80    5.93
   7  -6  11   -6.72    7.98
   7   6 -11    4.97    7.66
  -7  -6  11    6.91   10.62
   8   0  11   -2.27    4.71
   8   0 -11    6.21    4.20
  -8   0  11   -0.09    6.10
  -8  -1  11   18.52    8.17
   8   1 -11   12.25    4.84
   8   1  11   21.66    6.77
   8  -1  11   30.76    7.24
  -8   1  11   33.40    8.97
  -8   2 -11   -0.90    5.24
  -8  -2  11   -3.66    6.40
   8   2 -11   -3.10    3.53
  -8   2  11  -10.99    5.86
   8   2  11    3.82    5.20
  -8   3 -11   18.45    7.34
   8   3 -11    6.36    5.07
  -8   3  11   11.92    8.52
  -8  -3  11   12.32    8.65
  -8  -4  11   -1.77    8.79
  -8   4  11    2.91    8.65
   8   4 -11   -1.28    4.41
  -8   4 -11   14.11    7.86
  -8  -5  11   -5.44   10.00
   8   5 -11    6.33    7.10
  -8   5 -11    1.58    7.52
  -8   5  11   -4.82    9.49
   9   0  11    5.52    6.19
   9   0 -11    6.84    4.46
  -9   0  11    6.62    8.28
  -9   1  11   -3.38    7.86
  -9  -1  11   -4.90    7.80
   9  -1  11   -1.68    5.57
   9   1  11    3.68    5.72
   9   1 -11    2.72    4.41
   9   2  11    1.77    5.72
   9  -2  11   -4.04    5.53
   9   2 -11    0.19    3.93
  -9  -2  11   -1.59    8.52
  -9   2  11   -3.06    8.34
   9   3 -11   -0.77    4.97
  -9   3  11   -3.16    8.10
   9  -3  11    3.44    5.92
  -9  -3  11   15.42   10.07
  -9   4  11   -0.55    9.88
   9   4 -11    8.79    5.66
  -9  -4  11   18.85   11.39
  10   0 -11   -3.45    3.91
 -10   0  11    4.72    9.21
  10   0  11   -2.93    5.82
 -10   1  11    1.74    8.98
 -10  -1  11    2.64    8.73
  10   1  11    6.01    6.69
  10  -1  11    8.61    7.11
  10   1 -11    6.72    5.20
  10  -2  11    1.41    5.43
  10   2  11   -0.84    6.31
 -10  -2  11  -15.59    8.69
  10   2 -11   -4.04    4.66
 -10   2  11    3.64    9.21
  10   3 -11    1.97    5.74
  10  -3  11    0.93    6.71
 -10  -3  11   -2.96   10.42
 -10   3  11    3.59    9.96
  11   0 -11   -2.55    5.13
  11   0  11   -3.06    6.50
  11   1  11   10.32    7.89
  11   1 -11   13.71    6.00
   0   0  12   42.98    5.54
   0   0 -12   48.45    5.47
   0   0  12   48.27    4.97
   0  -1  12    0.00    3.18
   0   1  12   -1.42    3.28
   0  -1 -12   -1.05    2.70
   0   1 -12   -0.99    3.09
   0   1  12   -2.47    2.89
   0  -1  12   -3.42    2.89
   0  -2  12  801.49   21.79
   0   2  12  791.74   21.73
   0  -2  12  819.90   21.83
   0   2 -12  864.83   24.42
   0   3  12   -3.07    3.99
   0  -3  12   -3.28    4.47
   0   3  12   -4.06    4.04
   0  -3  12   -7.23    3.83
   0   3 -12   -4.64    2.97
   0   4  12  240.59   12.58
   0   4  12  250.52   12.29
   0   4 -12  241.61   13.20
   0  -4  12  265.91   12.52
   0  -4  12  219.19   11.52
   0  -5  12   -4.52    6.41
   0   5 -12   -2.70    5.26
   0   5  12   -8.00    5.69
   0  -5  12   -4.30    6.04
   0   5  12    5.46    6.15
   0   6  12  185.25   12.98
   0  -6  12  146.09   12.53
   0   6 -12  130.72   12.84
   0   7  12   -4.48    8.00
   0  -7 -12    1.08   10.56
   0  -7 -12    2.72   13.15
   0   7 -12    1.55    7.87
  -1   0  12  113.18    7.85
  -1   0  12  100.16    7.36
   1   0 -12  120.70    7.55
  -1   0 -12  108.27    7.46
   1   0  12  110.73    8.05
  -1  -1  12  886.19   23.73
   1  -1 -12  885.52   22.60
   1  -1  12  899.79   23.41
   1   1 -12  906.05   24.60
  -1   1  12  891.75   23.86
  -1  -1 -12  848.56   22.82
  -1   1  12  848.56   22.58
  -1   1 -12  925.88   25.02
  -1  -1  12  899.67   22.88
   1   1  12  907.22   23.58
  -1   2  12    0.13    3.70
  -1   2  12    1.20    3.19
   1   2 -12   -1.32    3.23
   1  -2  12   -1.27    4.07
   1   2  12    4.05    4.02
  -1  -2  12    3.96    3.93
  -1   2 -12    0.98    3.41
  -1  -2  12    7.64    4.48
  -1   3 -12  527.17   19.05
  -1  -3  12  498.71   17.26
   1   3  12  533.95   17.42
   1  -3  12  505.81   16.86
   1   3 -12  517.51   18.90
  -1  -3  12  547.73   16.85
  -1   3  12  532.13   16.96
  -1   3  12  522.62   18.28
   1   4 -12   -0.42    4.16
  -1   4  12   -1.52    4.55
  -1   4  12    0.43    5.21
  -1  -4  12    4.33    5.16
   1  -4  12   -1.17    5.08
   1   4  12    1.20    4.76
  -1  -4  12    2.08    5.41
  -1   4 -12    4.42    4.87
   1  -5  12  140.67   10.78
  -1  -5  12  155.67   11.66
   1   5  12  141.37   10.89
  -1   5  12  151.63   10.97
   1   5 -12  124.81   10.91
  -1   5  12  135.23   11.07
  -1  -5  12  139.14   10.83
  -1   5 -12  126.36   11.74
  -1  -6  12   -7.80    7.24
  -1   6 -12    4.24    6.77
  -1   6  12   -3.68    6.66
  -1   6  12   -3.78    6.73
   1  -6  12    2.18    8.19
   1   6  12    3.64    7.03
  -1  -6  12    3.34    7.72
   1   6 -12    3.36    6.30
   1  -7  12  105.70   12.45
   1   7 -12   98.93   12.75
  -1   7  12  151.91   13.67
   1   7  12  120.44   12.99
  -1   7 -12  103.80   13.22
   1  -7 -12  118.21   21.70
   1  -7 -12  142.34   16.63
  -1  -7  12  169.68   15.54
   2   0  12 1503.43   34.56
   2   0 -12 1465.09   34.76
  -2   0  12 1518.19   33.36
  -2   0  12 1445.57   35.96
  -2   0 -12 1468.88   35.64
   2   1  12    5.99    4.59
  -2   1 -12    9.61    4.18
   2   1 -12   13.43    4.07
  -2   1  12    7.95    3.60
   2  -1  12    9.43    4.59
  -2  -1  12   10.19    4.53
  -2   1  12    3.82    3.86
   2  -1 -12    3.00    3.05
  -2  -1 -12    9.72    3.83
  -2  -1  12    6.76    3.70
  -2  -2 -12 1129.19   26.86
   2   2  12 1089.51   27.89
  -2   2  12 1101.76   26.54
  -2   2  12 1110.99   29.79
  -2  -2  12 1070.87   26.55
   2  -2  12 1078.67   27.61
   2   2 -12 1120.72   29.79
  -2   2 -12 1099.95   30.15
  -2  -2  12 1113.42   29.50
  -2   3  12   -2.97    4.27
  -2   3  12    2.26    3.69
  -2  -3  12   -3.28    4.17
  -2  -3  12    0.38    4.50
  -2   3 -12    6.21    4.55
   2  -3  12   -2.76    4.45
   2   3  12    3.78    4.42
   2   3 -12   -1.46    3.35
   2   4  12  372.18   15.14
  -2   4 -12  362.95   17.01
  -2   4  12  394.10   14.97
  -2  -4  12  395.42   14.78
   2  -4  12  365.56   14.65
  -2   4  12  358.45   16.21
  -2  -4  12  398.57   16.19
   2   4 -12  384.36   17.05
  -2   5  12    1.55    5.75
  -2   5 -12    1.80    5.84
  -2   5  12    4.33    6.32
   2   5 -12   -2.80    4.92
  -2  -5  12   -7.94    6.71
   2  -5  12    4.85    6.01
  -2  -5  12  -14.31    6.14
   2   5  12   -2.57    5.65
   2   6  12  214.19   13.46
  -2   6  12  200.36   13.52
  -2   6  12  185.84   13.76
   2  -6  12  205.45   12.68
  -2  -6  12  191.00   14.18
  -2   6 -12  153.56   13.31
   2   6 -12  163.20   13.48
   2   7  12  -11.95    7.72
  -2  -7  12  -11.58    9.55
   2   7 -12    4.70    7.70
  -2   7 -12   -5.80    7.14
  -2   7  12   -1.71    7.95
  -2   7  12  -13.10    7.22
   2  -7  12   -2.19    7.44
  -3   0 -12  453.32   16.02
   3   0 -12  437.39   14.86
  -3   0  12  445.56   16.30
   3   0  12  474.93   15.93
  -3   0  12  440.41   14.02
   3   1  12  672.72   20.11
  -3  -1  12  683.08   18.31
  -3   1  12  678.30   21.42
   3  -1  12  670.85   19.85
  -3   1 -12  678.89   21.32
   3   1 -12  663.08   20.15
  -3  -1 -12  662.57   19.85
   3  -1 -12  659.20   18.56
  -3   1  12  640.47   17.80
  -3  -1  12  661.23   21.17
  -3  -2 -12    2.96    3.54
  -3   2  12    0.17    3.46
   3   2 -12   -0.24    3.29
   3   2  12   -1.99    3.96
  -3   2 -12    0.65    3.81
   3  -2  12    2.19    4.15
  -3   2  12    1.30    4.05
  -3  -2  12    1.51    4.54
  -3  -2  12    5.59    3.85
   3  -3  12  958.42   25.50
  -3  -3  12  937.22   24.28
  -3   3  12  985.79   24.56
  -3   3 -12  922.87   28.55
   3   3  12  952.65   25.90
   3   3 -12  992.17   28.28
  -3   3  12  892.12   27.88
  -3  -3  12  948.40   27.77
   3   4  12  105.06    9.01
   3   4 -12   84.95    9.25
  -3   4  12  108.00    8.83
  -3   4 -12   82.94    9.56
  -3  -4  12   91.76    8.62
   3  -4  12  101.52    8.97
  -3  -4  12  106.03   10.36
  -3   4  12   95.71   10.24
  -3   5  12  173.52   11.80
   3   5 -12  141.43   11.83
   3  -5  12  182.33   11.09
  -3  -5  12  169.78   12.92
  -3  -5  12  176.75   11.72
  -3   5 -12  160.15   12.55
  -3   5  12  155.58   12.48
   3   5  12  177.53   11.16
  -3  -6  12   -0.17    8.40
   3   6  12   -1.06    5.89
  -3   6  12   -9.61    7.12
  -3   6 -12   -5.63    6.37
   3  -6  12    0.71    6.75
  -3   6  12    3.96    7.20
   3   6 -12   -7.27    5.82
  -3  -7  12   46.65   12.10
   3   7  12   61.13    9.82
  -3   7  12   34.94   10.91
  -3   7 -12   21.26    9.34
  -3   7  12   49.44   10.03
   3  -7  12   20.34    8.49
   3   7 -12   26.71    9.14
  -4   0  12  677.71   21.88
  -4   0 -12  652.13   20.81
   4   0 -12  648.85   19.41
   4   0  12  658.98   20.15
   4  -1 -12  109.04    7.21
   4  -1  12  102.25    8.28
   4   1  12   99.68    8.39
  -4   1 -12   98.67    8.23
  -4  -1  12  111.69    9.00
  -4   1  12  103.46    8.66
  -4  -1 -12   98.87    8.22
   4   1 -12   99.46    7.50
  -4  -2  12  292.61   14.16
  -4   2 -12  297.94   14.09
   4  -2  12  311.82   13.21
   4   2  12  327.80   12.74
   4   2  12  282.55   12.64
  -4   2  12  300.23   14.47
   4   2 -12  319.95   13.57
   4   3 -12   23.73    5.27
  -4   3 -12   24.56    6.42
  -4   3  12   20.93    6.38
  -4  -3  12   17.01    6.38
   4   3  12   38.28    6.52
   4  -3  12   35.75    6.62
   4  -4  12  175.88   10.72
  -4   4  12  203.44   13.10
  -4   4 -12  171.02   12.38
   4   4  12  196.78   11.09
   4   4 -12  196.33   12.58
  -4  -4  12  197.65   12.97
   4  -5  12    8.63    6.50
   4   5 -12   -0.62    6.03
   4   5  12   -0.76    5.22
  -4   5 -12    3.52    6.47
  -4  -5  12    8.53    7.78
  -4   5  12    6.75    7.38
  -4   6 -12   35.62    9.13
  -4  -6  12   60.55   11.72
   4  -6  12   60.83    9.70
  -4   6  12   61.76   11.14
   4   6 -12   49.98    9.93
   4   6  12   59.96    9.00
  -4   7  12    7.25    9.01
   4  -7  12    9.24    8.19
   4   7  12   12.60    8.07
   4   7 -12   -5.49    7.90
  -4  -7  12    3.75   10.70
  -4   7 -12   -9.75    7.41
  -5   0 -12  102.52    8.43
   5   0 -12  102.46    7.65
   5   0  12   96.39    8.79
  -5   0  12  108.37    9.78
   5  -1  12  309.94   13.43
  -5  -1 -12  306.50   13.17
   5   1 -12  315.65   13.21
  -5   1  12  284.75   14.48
   5  -1 -12  298.76   12.10
   5   1  12  317.66   13.43
  -5  -1  12  318.09   15.21
  -5   1 -12  318.69   14.46
   5   2  12    7.23    4.61
   5  -2  12   -3.57    4.71
  -5   2 -12   -3.39    3.87
   5   2 -12    2.62    3.51
   5   2  12   -0.12    3.68
  -5   2  12   -2.67    4.56
  -5  -2  12    0.33    5.10
   5   3  12  197.76   11.26
   5   3 -12  203.60   11.76
  -5  -3  12  210.46   13.33
  -5   3 -12  170.05   11.79
  -5   3  12  209.41   12.72
   5  -3  12  188.53   10.95
   5   4 -12    6.84    5.28
  -5   4  12   -6.63    5.61
   5  -4  12   -1.78    5.76
   5   4  12    0.80    5.16
  -5  -4  12   -6.48    6.46
  -5   4 -12    3.47    5.26
  -5   5 -12  103.13   11.45
  -5   5  12  140.18   13.42
   5   5  12  119.46   10.77
  -5  -5  12  143.52   13.96
   5   5 -12   96.77   10.95
   5  -5  12  110.74   10.60
  -5   6 -12   -4.69    6.39
   5  -6  12    4.57    7.15
   5   6 -12    0.19    7.77
  -5   6  12    6.78    8.94
   5   6  12    4.16    6.36
  -5  -6  12    7.36    9.64
   6   0  12  767.22   23.08
  -6   0 -12  823.65   24.96
   6   0 -12  765.43   22.93
  -6   0  12  768.61   26.23
  -6   1 -12    1.74    4.53
   6  -1  12   -1.09    5.26
  -6  -1  12   -1.40    5.64
   6   1 -12    6.57    3.94
   6   1  12    1.83    4.93
   6   1  12    2.92    4.76
  -6   1  12   -1.09    4.79
   6   2 -12  137.76    9.65
   6   2  12  147.07   10.06
  -6  -2  12  141.92   11.76
   6   2  12  139.44    9.64
  -6   2  12  147.77   11.28
   6  -2  12  138.17    9.99
  -6   2 -12  121.25   10.31
   6  -3  12   22.88    6.46
   6   3  12   16.17    6.28
  -6  -3  12   14.80    8.03
  -6   3  12   24.14    7.31
  -6   3 -12   34.15    7.71
   6   3 -12   11.99    4.66
   6  -4  12  390.07   16.14
  -6  -4  12  386.37   19.19
  -6   4 -12  349.34   17.92
  -6   4  12  386.40   19.21
   6   4  12  366.16   15.97
   6   5 -12    1.12    6.32
  -6  -5  12   19.30    9.22
   6  -5  12    8.43    7.21
  -6   5 -12    0.38    6.46
   6   5  12   10.53    6.06
  -6   5  12   -1.27    7.40
  -6   6  12   10.67    9.54
   6  -6  12   31.78    8.96
  -6  -6  12   44.81   11.32
  -6   6 -12   27.26    8.89
   6   6 -12   23.61    9.00
   6   6  12   42.22    8.62
   7   0  12   71.83    9.00
  -7   0  12   71.91   10.28
   7   0  12   60.14    7.89
   7   0 -12   69.34    7.20
   7   1  12  539.42   20.34
   7   1  12  531.06   18.53
  -7   1  12  540.49   22.29
  -7  -1  12  586.13   22.99
   7  -1  12  543.06   18.88
   7   1 -12  502.50   18.98
  -7   1 -12  501.32   20.15
   7   2 -12    2.00    4.06
   7   2  12    3.12    4.85
  -7   2 -12   -0.17    5.02
  -7   2  12   -2.41    5.48
   7   2  12    1.06    5.11
   7  -2  12    3.73    5.81
  -7  -2  12    3.54    6.29
   7   3  12  140.76   10.50
  -7  -3  12  145.77   13.05
  -7   3 -12  138.31   12.05
   7   3 -12  147.34   10.86
  -7   3  12  138.16   13.72
   7  -3  12  138.92   10.86
   7   4  12   16.77    6.50
  -7  -4  12   14.67    9.40
   7  -4  12    0.86    6.96
   7   4 -12    7.56    5.33
  -7   4 -12    6.71    7.01
  -7   4  12   14.39    8.37
  -7   5  12  116.92   14.53
  -7   5 -12  104.01   12.61
   7  -5  12  102.88   11.40
  -7  -5  12  114.69   15.14
   7   5  12  113.88   11.19
  -8   0  12  396.13   19.88
   8   0  12  394.64   18.22
   8   0 -12  379.78   15.94
  -8  -1  12   -0.84    6.92
   8  -1  12    1.84    5.55
   8   1 -12   -1.78    3.79
   8   1  12    4.26    5.76
  -8   1  12    2.20    6.46
   8   2  12   62.34    8.77
   8   2 -12   46.83    7.41
  -8  -2  12   64.59   11.35
  -8   2  12   51.39   10.29
  -8   2 -12   59.90    9.15
  -8  -3  12   25.91    9.73
  -8   3  12   14.04    7.77
   8   3 -12   22.41    6.16
  -8   3 -12    9.91    6.85
  -8   4  12  130.96   14.88
  -8  -4  12  152.44   16.15
  -8   4 -12  138.32   13.75
   8   5 -12   10.00    7.30
  -8   5 -12   18.24    9.25
  -9   0  12    6.65    8.69
   9   0  12   -0.51    5.63
   9   0 -12   -4.41    3.80
   9   1 -12   73.36    8.54
  -9  -1  12   76.20   12.06
  -9   1  12   82.90   13.05
   9  -1  12   68.02   10.21
   9   1  12   65.31    9.66
   9   2  12    9.89    6.79
  -9  -2  12  -11.10    8.21
   9  -2  12    5.96    6.91
  -9   2  12   -5.10    8.32
   9   2 -12    6.38    5.03
  -9   3  12   46.67   11.96
  -9  -3  12   64.43   12.10
   9   3 -12   46.74    8.10
   9  -3  12   60.35    9.63
   9   4 -12    3.81    6.04
  -9   4 -12    0.96    7.86
  10   0 -12  145.26   11.41
 -10   0  12  169.44   18.08
  10   0  12  159.56   14.14
  10   1  12    5.13    6.65
  10   1 -12   -6.66    4.14
 -10  -1  12   10.62   10.15
  10  -1  12    0.99    6.88
 -10   1  12   15.20   10.05
  10   2  12   25.09    8.30
  10  -2  12    8.44    7.67
 -10   2  12   22.75   11.17
  10   2 -12   18.26    6.43
 -10  -2  12   22.26   11.97
   0   0  13   -5.92    3.32
   0   0 -13   -0.65    3.32
   0   1 -13    5.53    3.82
   0  -1 -13   -1.66    2.96
   0   1  13   -3.89    3.67
   0  -1  13   -3.86    4.04
   0   2 -13   26.11    5.38
   0  -2  13   21.94    5.29
   0   2  13   21.17    5.31
   0   3  13    0.26    4.68
   0   3 -13   -2.14    3.75
   0   3  13   -4.07    4.06
   0  -3  13   -3.26    4.47
   0  -4  13  135.58    9.78
   0   4  13  127.20    9.98
   0   4 -13  121.39   10.59
   0   4  13  150.61   10.65
   0  -5  13    0.18    6.55
   0   5 -13   -2.51    5.01
   0   5  13   -7.77    6.04
   0   5  13    1.59    5.70
   0   6 -13   61.47   10.36
   0  -6  13   47.67    9.70
   0   6  13   36.31    8.93
   0  -7  13    3.34    8.91
   0   7  13  -16.09    8.01
   0   7 -13    5.68    8.29
   1   0 -13    1.94    3.53
   1   0  13    5.10    4.37
  -1   0  13   -1.25    3.68
  -1   0  13   -0.45    3.56
  -1   0 -13    5.03    3.52
  -1  -1 -13   61.05    6.17
  -1  -1  13   76.97    7.00
   1   1 -13   56.06    6.40
  -1   1 -13   57.00    6.81
   1  -1  13   72.79    7.45
   1  -1 -13   57.71    5.63
  -1  -1  13   56.26    6.51
  -1   1  13   64.55    6.59
   1   1  13   56.73    7.11
  -1   1  13   78.00    7.07
  -1   2  13    1.18    3.92
   1   2 -13    2.51    3.79
  -1   2  13    4.18    4.20
  -1  -2  13    2.49    4.38
  -1  -2  13    1.16    4.30
   1   2  13    1.73    4.37
  -1   2 -13    1.41    3.72
   1  -2  13    2.54    4.77
  -1  -3  13   16.10    5.49
  -1  -3  13    8.21    5.29
   1   3  13    9.28    4.91
  -1   3 -13    9.12    4.87
   1   3 -13    3.72    4.17
   1  -3  13    7.58    5.32
  -1   3  13   11.95    5.12
  -1   3  13    5.60    5.11
   1  -4  13   21.06    6.66
   1   4  13   20.45    6.20
   1   4 -13    7.24    5.33
  -1  -4  13   18.99    6.46
  -1   4  13   14.62    5.95
  -1  -4  13   15.65    6.29
  -1   4  13   14.31    6.30
  -1   4 -13   20.75    6.41
  -1  -5  13   13.12    7.47
   1   5 -13   11.44    6.40
   1  -5  13    7.05    7.41
  -1   5  13   13.41    7.08
  -1   5  13    2.30    5.97
  -1  -5  13   10.72    7.15
   1   5  13    3.58    6.27
  -1   5 -13   11.38    6.42
  -1   6  13    9.83    7.50
  -1  -6  13   -0.09    8.17
   1   6 -13   -1.76    6.27
  -1   6 -13    7.29    7.27
  -1   6  13   -4.55    6.72
   1  -6  13    3.29    8.22
   1   6  13    1.13    7.47
  -1  -7  13   11.73    9.80
   1  -7  13   18.32    9.63
   1   7  13    5.01    9.12
   1  -7 -13    0.19   16.16
   1   7 -13   14.69    8.95
  -1   7 -13   -0.71    8.22
  -1   7  13   19.47    9.45
   2   0 -13    1.02    3.16
   2   0  13   -0.47    4.45
  -2   0 -13    0.30    3.96
  -2   0  13   -3.01    4.00
  -2   0  13   -0.67    3.49
  -2  -1  13   -3.63    3.47
  -2   1 -13    3.25    3.63
  -2   1  13    3.29    3.74
   2  -1  13    1.03    4.83
   2   1 -13    6.49    4.06
  -2  -1  13    5.18    4.40
  -2   1  13    2.21    4.12
   2   1  13   -1.43    4.84
   2  -1 -13    4.97    3.45
  -2  -1 -13    2.06    3.87
  -2  -2  13   38.27    5.73
   2  -2  13   22.85    5.89
   2   2  13   22.02    5.88
  -2  -2  13   20.30    5.97
  -2   2  13   29.06    5.20
  -2   2 -13   29.67    5.79
   2   2 -13   28.29    5.43
  -2   2  13   22.05    5.66
  -2   3  13    3.24    4.45
   2  -3  13    5.87    5.56
  -2   3 -13   10.90    4.98
   2   3  13    8.07    5.18
   2   3 -13    9.47    4.78
  -2  -3  13    7.58    5.16
  -2  -3  13    7.49    5.33
  -2   3  13    5.61    5.05
   2   4  13   31.02    6.78
  -2  -4  13   28.75    6.67
   2  -4  13   19.25    6.64
  -2  -4  13   30.02    7.25
  -2   4  13   29.56    6.61
  -2   4  13   28.28    7.21
  -2   4 -13   26.67    7.15
   2   4 -13   23.06    6.51
  -2  -5  13    3.62    6.75
  -2  -5  13   10.93    7.45
  -2   5  13   -0.04    6.38
  -2   5  13  -13.03    5.44
  -2   5 -13   -4.85    5.69
   2   5 -13    7.57    6.16
   2   5  13   -4.92    5.94
   2  -5  13  -10.41    6.55
  -2   6  13   38.09    9.78
   2   6  13   56.51   10.03
  -2   6 -13   29.48    9.13
  -2   6  13   47.95    9.71
   2   6 -13   53.40   10.02
   2  -6  13   59.44   10.10
  -2  -6  13   61.19   11.45
  -2  -6  13   65.65   10.35
  -2   7 -13    0.45    8.05
  -2   7  13   -5.49    8.05
  -2   7  13    3.20    8.43
   2   7 -13   18.26    8.98
   2   7  13  -12.97    8.33
   2  -7  13   -7.17    8.73
  -2  -7  13  -17.27    9.42
  -2  -7  13   -2.18    8.77
  -3   0  13    4.36    3.88
   3   0  13    9.14    4.68
  -3   0  13   -0.98    4.19
  -3   0 -13   -2.30    3.85
   3   0 -13    0.53    3.30
  -3   1 -13   20.07    5.37
  -3  -1  13   14.20    5.84
   3  -1  13   27.60    5.63
   3   1 -13   13.25    4.35
  -3   1  13   17.98    5.39
  -3   1  13   10.99    3.98
  -3  -1 -13    8.41    4.71
  -3  -1  13   14.19    4.47
   3   1  13   15.43    5.06
   3  -1 -13   17.68    4.31
  -3   2 -13  268.50   13.50
   3   2 -13  261.09   12.77
  -3   2  13  257.22   10.89
  -3  -2  13  263.75   13.12
  -3   2  13  269.95   13.00
  -3  -2  13  251.13   11.23
   3  -2  13  253.97   12.34
   3   2  13  268.44   12.33
  -3  -3  13   15.50    6.70
   3   3 -13   11.04    4.90
   3  -3  13   14.72    5.59
  -3  -3  13   24.42    5.92
  -3   3  13   21.87    5.26
   3   3  13   13.52    5.19
  -3   3  13    9.97    5.66
  -3   3 -13   22.63    6.13
  -3   4  13   24.26    6.97
  -3  -4  13   32.98    7.91
   3   4  13   14.77    5.72
   3   4 -13   18.25    6.39
  -3   4  13   19.72    6.31
   3  -4  13   26.44    6.66
  -3  -4  13   31.45    6.99
  -3   4 -13   14.41    6.59
   3   5  13   59.83    8.66
  -3  -5  13   75.73   10.66
   3   5 -13   52.14    8.93
   3  -5  13   55.50    8.57
  -3   5  13   76.68    9.17
  -3  -5  13   65.65    9.27
  -3   5 -13   68.93   10.19
  -3   5  13   58.53    9.96
  -3   6  13  -12.79    6.69
   3  -6  13    1.90    6.72
  -3  -6  13  -10.82    8.12
   3   6 -13   -6.20    6.44
  -3   6 -13  -14.42    5.93
  -3  -6  13    0.18    8.55
  -3   6  13   -6.21    7.35
   3   6  13    2.26    6.56
  -3  -7  13   -5.04    9.34
   3   7 -13    7.16    8.64
  -3   7  13    3.08    9.44
  -3  -7  13   10.63   10.47
  -3   7 -13   -3.83    7.85
   4   0 -13    3.08    3.75
  -4   0 -13   -2.12    3.43
   4   0  13    0.03    4.53
  -4   0  13    1.60    4.79
  -4   1 -13   62.68    7.61
  -4  -1 -13   58.56    6.96
   4   1 -13   74.44    7.15
  -4  -1  13   60.09    8.43
   4  -1  13   70.57    7.72
  -4   1  13   72.33    8.29
   4   1  13   80.39    8.19
   4  -2  13   83.17    8.48
  -4   2  13   78.60    8.93
  -4  -2  13   88.74    9.46
   4   2 -13   88.68    8.09
   4   2  13   93.66    8.63
  -4   2 -13   79.09    8.58
  -4   3 -13   49.76    7.93
   4   3 -13   32.12    6.52
  -4  -3  13   42.35    8.29
   4   3  13   30.60    6.76
   4  -3  13   52.36    7.65
  -4   3  13   27.75    7.05
  -4   4 -13    2.00    5.59
   4  -4  13    4.30    6.10
  -4  -4  13    5.23    6.75
   4   4 -13    7.02    5.57
   4   4  13    3.94    5.06
  -4   4  13   -3.78    5.73
   4  -5  13    7.23    7.01
  -4  -5  13   30.32    9.05
  -4   5 -13   24.42    8.33
  -4   5  13   15.11    8.42
   4   5  13    7.25    6.11
   4   5 -13   21.66    7.79
   4   6 -13   -9.36    7.05
  -4  -6  13    8.46    9.66
  -4   6  13    5.62    8.48
  -4   6 -13    2.61    7.23
   4   6  13    3.80    7.43
   4  -6  13   14.43    7.56
  -5   0  13    4.72    5.22
   5   0 -13   -3.57    3.01
   5   0  13   -4.51    4.60
  -5   0 -13    7.34    4.57
  -5  -1  13  148.98   11.38
  -5   1 -13  159.63   10.98
   5   1  13  178.55   10.63
  -5   1  13  162.74   11.34
  -5  -1 -13  171.89   10.21
   5  -1  13  158.46   10.70
   5   1 -13  156.16    9.72
  -5   2 -13   61.32    8.11
   5   2 -13   58.30    7.26
  -5  -2  13   59.42    9.04
   5  -2  13   58.73    7.67
  -5   2  13   52.55    8.55
   5   2  13   71.24    7.84
   5   2  13   57.52    7.29
   5   3 -13    1.21    4.50
  -5   3 -13   -0.05    4.84
   5   3  13   -1.12    5.18
  -5  -3  13    0.73    6.37
   5  -3  13   16.18    5.94
  -5   3  13    0.77    4.93
  -5  -4  13   -6.61    6.46
   5  -4  13    1.01    6.21
  -5   4  13   -3.48    6.27
   5   4  13   -0.79    4.89
   5   4 -13    4.39    5.22
  -5   4 -13    5.16    6.00
   5   5 -13    6.34    7.07
   5   5  13   15.98    6.86
  -5   5  13   17.59    8.18
   5  -5  13   10.48    7.18
  -5  -5  13   10.84    8.78
  -5   5 -13    1.57    6.56
   5   6 -13   12.38    8.33
  -5   6 -13   -2.72    7.11
  -5   6  13   -3.69    8.54
   5  -6  13   -5.72    7.81
   5   6  13    4.83    7.07
  -5  -6  13   15.65    9.83
  -6   0  13    3.28    5.33
   6   0 -13   -2.53    3.09
  -6   0 -13   -2.14    4.25
   6   0  13   -3.52    5.00
   6   1  13    1.02    4.52
   6  -1  13    4.77    5.38
   6   1  13    4.73    5.57
  -6   1  13    7.64    6.05
  -6   1 -13   -1.13    4.41
   6   1 -13    0.32    3.68
  -6  -1  13    8.02    6.31
  -6   2  13   -4.49    5.24
   6   2  13    0.60    4.83
   6  -2  13    2.24    5.68
  -6  -2  13    7.21    7.03
  -6   2 -13   -4.38    4.77
   6   2  13    2.52    5.06
   6   2 -13    0.88    4.06
   6   3  13   -2.29    5.58
  -6   3 -13   10.58    6.42
   6  -3  13   10.25    6.65
  -6  -3  13   15.22    8.31
   6   3 -13    8.56    5.12
  -6   3  13    9.46    6.74
  -6  -4  13   44.49   11.16
  -6   4  13   30.87    9.03
   6  -4  13   26.86    8.12
   6   4 -13   39.91    7.78
  -6   4 -13   30.14    8.17
   6   4  13   32.63    7.42
  -6  -5  13   -0.72    9.31
  -6   5 -13    9.27    7.83
   6   5 -13   14.59    7.64
   6  -5  13   22.61    8.34
   6   5  13    7.69    6.54
  -6   5  13    9.31    8.50
   6   6  13    9.04    7.34
  -6   6  13    5.78    9.69
  -6  -6  13    9.65   10.57
   6   6 -13    5.15    8.41
   6  -6  13    1.08    8.22
  -6   6 -13    5.43    8.35
  -7   0  13    1.17    6.11
   7   0 -13    4.01    4.21
   7   0  13    3.21    5.72
   7   0  13    7.06    5.97
   7  -1  13    0.85    5.84
  -7  -1  13   -3.26    6.58
   7   1  13   -0.15    5.68
  -7   1 -13    5.11    5.13
  -7   1  13    8.66    6.73
   7   1  13    3.87    5.54
   7   1 -13    7.30    4.19
  -7   2  13   21.47    8.13
   7   2  13   38.21    7.51
   7   2 -13   33.41    6.33
  -7   2 -13   37.59    8.07
   7  -2  13   25.78    7.19
  -7  -2  13   45.85    9.89
   7   2  13   32.59    7.33
   7  -3  13   43.04    8.31
  -7   3  13   40.41    9.49
   7   3  13   46.47    8.15
  -7  -3  13   52.10   10.71
   7   3 -13   26.23    6.59
  -7   3 -13   49.14    9.27
  -7   4 -13   -2.41    6.63
  -7   4  13    3.75    7.92
   7  -4  13   -0.37    7.29
  -7  -4  13    0.91    8.64
   7   4 -13   -2.80    5.23
   7   4  13   -0.86    6.23
  -7   5 -13    7.88    8.55
  -7   5  13    6.82    8.58
   7   5  13    7.22    6.85
   7   5 -13    8.71    7.80
  -7  -5  13   -2.85    9.57
   7  -5  13   -4.15    7.93
   8   0  13   -0.88    5.97
  -8   0  13    3.09    6.94
   8   0 -13   -5.45    3.96
   8   0  13    0.64    6.21
   8   1  13   24.60    6.99
   8  -1  13   37.94    8.60
   8   1 -13   36.89    6.73
   8   1  13   37.34    8.07
  -8   1  13   37.66    9.53
  -8  -1  13   41.15    9.78
   8  -1  13   26.48    8.15
   8   2  13   13.00    6.92
  -8  -2  13   18.83    8.38
   8   2  13   12.39    6.19
  -8   2 -13   10.91    6.45
   8   2 -13    6.68    5.12
  -8   2  13    4.90    7.15
  -8   3 -13   14.09    8.18
   8   3  13   20.06    7.07
   8   3 -13   15.75    6.22
  -8   3  13    5.32    8.19
  -8  -3  13   16.83    9.73
  -8   4 -13   -3.84    7.55
  -8  -4  13   -5.02    8.95
   8   4 -13    9.22    6.15
  -8   4  13    0.75    8.56
   8   4  13    8.74    6.81
   9   0 -13   -0.65    4.28
  -9   0  13   -5.15    7.26
   9   0  13   -4.89    6.30
   9   1  13    0.24    6.25
  -9  -1  13    9.23    8.00
  -9   1  13   12.37    8.44
   9   1 -13   -2.02    4.48
   9  -1  13    5.80    7.34
  -9  -2  13   -5.58    8.13
   9   2 -13    4.05    5.32
   9   2  13    4.39    6.66
  -9   2  13   -2.76    7.74
   9  -2  13    1.19    7.00
  -9  -3  13   12.55    9.50
  -9   3  13    9.22    8.86
   9   3 -13    0.54    5.22
 -10   0  13   -0.33    9.63
  10   0  13   -0.04    6.77
  10  -1  13    7.76    8.18
  10   1  13    6.33    7.16
 -10  -1  13   11.50   10.66
 -10   1  13    7.14   10.26
  10   1 -13    5.77    5.81
  10   2  13    4.98    7.29
  10   2 -13    0.72    5.87
   0   0 -14 1721.74   40.63
   0   0  14 1718.92   39.58
   0  -1  14    2.74    4.88
   0  -1 -14    0.95    3.49
   0   1 -14   -2.45    3.43
   0   1  14   -7.42    4.56
   0   2 -14   12.43    4.77
   0   2  14    3.54    4.64
   0  -2  14   13.61    5.51
   0   3  14    2.54    5.11
   0   3 -14   -3.72    3.97
   0  -3  14   10.34    5.88
   0   4  14  505.77   18.36
   0  -4  14  480.46   17.91
   0   4 -14  487.05   20.28
   0   5  14   -1.39    6.37
   0   5 -14    0.82    6.31
   0  -5  14   -6.79    6.61
   0   6 -14  151.10   14.38
   0  -6  14  169.10   13.25
   0   6  14  195.16   14.06
   0   7  14  -18.95    7.92
   0  -7  14    4.32    9.71
   0   7 -14    3.26    8.57
  -1   0  14   29.36    6.08
   1   0 -14   20.73    4.82
   1   0  14   26.04    6.12
  -1   0 -14   38.78    5.98
  -1  -1  14  493.29   16.63
   1   1  14  487.36   17.14
   1  -1  14  460.91   16.77
   1   1 -14  489.71   17.19
   1  -1 -14  501.05   16.00
  -1   1 -14  497.91   17.85
  -1   1  14  469.68   16.32
  -1  -1 -14  470.95   16.15
  -1   1  14  475.30   16.27
  -1   2  14    3.32    4.64
  -1   2 -14    5.93    4.36
   1  -2  14    5.53    5.46
  -1   2  14   11.40    5.18
   1   2 -14   11.80    4.81
   1   2  14   12.03    5.45
  -1  -2  14    5.53    5.20
   1   3 -14  336.29   15.37
   1  -3  14  311.20   14.05
  -1   3  14  332.29   14.10
  -1   3 -14  347.91   15.80
  -1   3  14  330.84   14.53
  -1  -3  14  331.44   14.15
   1   3  14  334.70   14.46
   1   4  14   -3.26    5.36
   1   4 -14    3.63    5.18
  -1   4 -14    2.69    5.76
  -1   4  14   -2.44    5.52
  -1   4  14    1.36    5.39
   1  -4  14   -0.95    6.23
  -1  -4  14   -1.11    6.29
  -1   5 -14  341.62   18.16
  -1  -5  14  360.63   15.98
  -1   5  14  392.06   17.13
   1   5  14  357.50   16.64
   1   5 -14  360.08   18.30
   1  -5  14  367.69   16.20
  -1   5  14  352.97   17.46
  -1   6 -14    6.93    7.74
  -1  -6  14    3.86    8.08
   1   6 -14    8.68    7.61
  -1   6  14   -4.54    7.57
   1  -6  14   -1.66    8.60
  -1   6  14   16.40    7.98
   1   6  14    0.68    7.82
   1   7 -14   14.01    9.52
  -1   7 -14   15.00    9.72
  -1  -7  14   19.39   10.38
  -1   7  14   21.81   10.25
   1   7  14   11.67    9.78
  -2   0 -14 1327.81   34.22
   2   0  14 1332.11   33.29
  -2   0  14 1292.09   33.99
  -2   0  14 1352.73   31.96
   2   0 -14 1350.29   33.46
   2   1 -14    6.87    3.83
  -2  -1 -14    5.87    4.37
   2   1  14   -1.72    5.14
  -2   1  14   -3.99    4.36
  -2  -1  14    2.52    4.64
  -2  -1  14   -3.40    4.55
   2  -1  14   -2.42    4.94
  -2   1 -14    1.68    4.11
  -2   1  14   -1.67    4.46
   2   2  14  553.21   18.87
  -2   2  14  583.90   19.60
  -2  -2  14  583.06   19.62
  -2   2  14  555.59   17.94
   2  -2  14  547.40   18.96
   2   2 -14  583.13   20.22
  -2  -2  14  592.95   18.64
  -2   2 -14  579.09   20.57
  -2   3  14   -4.46    4.46
   2   3  14   -3.30    5.04
  -2  -3  14   -0.45    5.09
  -2  -3  14   -5.05    5.07
  -2   3 -14   -7.29    4.02
   2   3 -14    6.34    4.61
  -2   3  14   -5.90    4.36
   2  -3  14    5.85    6.28
  -2   4  14  623.85   20.53
   2   4  14  613.17   20.92
  -2   4  14  619.48   22.50
  -2  -4  14  627.24   21.88
   2   4 -14  601.91   23.01
  -2   4 -14  595.66   23.40
  -2  -4  14  608.51   20.04
   2  -4  14  602.47   20.56
  -2  -5  14   -4.37    7.02
  -2   5  14   -0.11    6.79
   2  -5  14   21.66    8.07
  -2   5 -14   -4.18    6.41
  -2   5  14    3.26    6.76
   2   5  14   13.43    7.53
   2   5 -14    1.85    6.17
  -2  -5  14    8.21    7.75
   2   6 -14   14.66    7.92
  -2   6  14   30.32    9.15
  -2  -6  14   32.89    9.36
   2  -6  14    3.68    8.46
  -2  -6  14   27.68    9.82
   2   6  14   27.89    9.33
  -2   6  14   23.36    9.13
  -2   6 -14    5.87    7.67
  -2   7 -14    3.19    8.47
   2   7 -14    7.75    8.88
  -2   7  14   11.56    9.42
  -2  -7  14   -2.18    9.47
  -2   7  14   -4.60    8.09
  -3   0 -14   89.80    8.18
  -3   0  14   84.15    8.65
  -3   0  14   80.35    7.40
   3   0  14   96.84    9.01
   3   0 -14   90.69    7.90
  -3   1 -14  677.71   22.66
  -3   1  14  661.87   19.29
  -3  -1  14  670.39   22.47
   3  -1  14  688.58   21.22
  -3   1  14  716.14   22.56
  -3  -1 -14  661.43   21.24
  -3  -1  14  747.10   20.25
   3   1  14  677.26   21.48
   3   1 -14  690.06   21.93
  -3  -2  14   13.22    5.73
  -3   2  14   20.30    5.43
   3   2 -14   15.95    5.21
  -3   2 -14   10.90    5.45
   3  -2  14   27.87    6.36
  -3  -2  14   25.41    6.26
  -3   2  14   19.83    5.50
   3   2  14   17.79    5.73
  -3   3  14  492.58   19.62
  -3   3 -14  516.74   20.51
  -3  -3  14  512.68   17.45
   3  -3  14  484.02   17.79
  -3   3  14  517.94   17.08
   3   3  14  504.07   18.36
   3   3 -14  487.66   19.60
  -3  -3  14  503.42   19.63
  -3   4  14   -2.44    5.27
  -3  -4  14    3.78    6.29
  -3  -4  14   -1.91    6.19
   3   4  14   -0.69    4.78
  -3   4 -14   -5.19    5.32
   3  -4  14   -3.75    5.58
  -3   4  14   -5.70    5.35
   3   4 -14   -1.60    4.59
  -3   5  14  145.07   11.97
   3   5  14  145.42   11.12
   3  -5  14  153.89   11.27
  -3  -5  14  132.52   12.83
  -3   5  14  122.21   12.99
  -3  -5  14  138.16   11.57
  -3   5 -14  116.57   12.57
   3   5 -14  101.15   11.57
  -3   6  14   -6.16    7.67
  -3  -6  14    8.34    9.49
   3   6  14   -5.57    6.74
  -3  -6  14    6.55    8.39
   3   6 -14   10.76    7.82
   3  -6  14   11.15    7.46
  -3   6 -14  -14.89    6.82
   4   0  14    8.35    5.66
  -4   0  14   10.97    5.45
   4   0 -14   21.30    4.81
  -4   0 -14   11.49    4.86
  -4   1 -14    4.15    4.73
   4   1 -14   10.49    4.55
  -4  -1  14    4.28    5.97
   4  -1  14    5.43    5.29
  -4  -1 -14    6.42    4.63
  -4   1  14   14.36    5.65
   4   1  14    8.88    5.25
  -4   2 -14  228.79   13.34
  -4  -2  14  256.97   14.00
   4   2  14  247.89   12.52
   4  -2  14  264.05   12.82
   4   2 -14  245.75   12.84
  -4   2  14  255.28   13.83
   4  -3  14    4.91    5.82
  -4  -3  14   -0.98    6.17
   4   3 -14    8.67    5.41
  -4   3 -14   -1.77    4.88
   4   3  14    1.07    5.02
  -4   3  14    3.00    5.45
   4  -4  14  450.17   17.90
  -4   4  14  479.80   20.62
  -4   4 -14  398.93   19.66
   4   4  14  466.83   17.94
   4   4 -14  466.44   20.18
  -4  -4  14  445.25   19.58
  -4  -5  14   11.96    8.36
  -4   5 -14    2.85    7.08
   4   5 -14    0.30    6.51
  -4   5  14   -1.68    7.68
   4   5  14   -4.59    5.55
   4  -5  14   -6.22    6.72
  -4  -6  14   49.87   12.06
  -4   6 -14   44.14   10.43
   4  -6  14   54.46    9.89
   4   6 -14   26.13    9.09
   4   6  14   54.45    9.72
  -4   6  14   39.67   10.84
   5   0 -14   13.30    4.33
  -5   0 -14   13.16    5.53
   5   0  14    1.27    5.51
  -5   0  14   10.08    6.20
  -5   1  14   41.30    7.83
  -5   1 -14   31.30    7.00
  -5  -1  14   34.70    7.87
   5  -1  14   31.25    7.16
  -5  -1 -14   39.94    6.63
   5   1 -14   27.48    5.64
   5   1  14   37.93    6.75
   5   2  14    8.97    5.45
  -5  -2  14    1.32    6.19
  -5   2 -14   -3.39    4.48
  -5   2  14   -3.09    5.69
   5  -2  14   -2.78    5.41
   5   2 -14    0.59    4.24
   5   3 -14  536.88   21.12
  -5   3  14  563.66   22.44
   5   3  14  567.29   20.13
  -5  -3  14  564.11   22.24
   5  -3  14  547.24   19.76
  -5   3 -14  540.18   22.13
  -5  -4  14   12.47    8.37
  -5   4  14   17.97    8.30
   5   4 -14   10.70    6.13
   5   4  14   18.17    6.83
  -5   4 -14   14.05    7.40
   5  -4  14    3.18    7.22
  -5   5  14   58.88   11.07
  -5  -5  14   62.07   11.39
  -5   5 -14   30.46    9.15
   5   5  14   56.38    8.99
   5   5 -14   29.73    8.99
   5  -5  14   53.01    9.24
  -5  -6  14    8.83   10.01
   5  -6  14    0.51    8.08
   5   6  14   -7.89    6.92
  -5   6 -14    4.84    8.35
  -5   6  14   -2.99    8.46
   5   6 -14   13.15    9.29
  -6   0  14  132.85   11.51
   6   0 -14  117.04    9.02
   6   0  14  126.80   10.38
  -6   0 -14  118.31   10.74
   6   1  14    4.60    5.37
   6   1 -14    6.17    4.19
  -6   1 -14    5.83    5.72
  -6  -1  14    3.92    6.91
   6   1  14    3.16    5.94
  -6   1  14    0.99    5.81
   6  -1  14    1.32    5.67
  -6  -2  14  602.60   23.24
   6   2  14  564.97   20.02
   6   2 -14  566.32   20.95
  -6   2 -14  501.95   21.78
   6  -2  14  554.43   19.99
  -6   2  14  558.41   22.85
  -6   3  14    0.63    6.00
  -6  -3  14   -2.66    6.89
   6  -3  14    0.71    6.24
   6   3 -14   10.15    5.44
  -6   3 -14    0.41    5.53
   6   3  14    2.71    6.11
   6  -4  14   91.05   10.35
   6   4 -14   70.49    9.47
  -6   4 -14   74.39   10.95
  -6  -4  14   96.89   13.15
   6   4  14  102.35   10.48
  -6   4  14   74.53   11.53
  -6   5 -14    3.83    7.98
   6  -5  14   -1.39    7.42
   6   5 -14   -0.11    7.23
   6   5  14    9.51    7.17
  -6  -5  14  -25.50    8.76
  -6   5  14    6.39    8.80
  -7   0  14   13.29    7.62
   7   0  14    5.07    6.70
   7   0 -14    9.45    4.86
   7   1 -14  267.00   13.74
  -7  -1  14  256.30   16.25
   7   1  14  249.75   13.67
   7  -1  14  235.85   13.81
  -7   1 -14  259.14   15.18
   7   1  14  264.71   15.06
  -7   1  14  247.96   15.86
  -7   2  14   -9.35    5.82
  -7   2 -14    3.58    6.03
  -7  -2  14    4.76    7.84
   7  -2  14    0.84    6.53
   7   2  14   -0.62    6.07
   7   2 -14   -1.51    4.63
  -7  -3  14  320.71   18.78
  -7   3  14  311.64   18.21
   7   3  14  322.71   15.81
  -7   3 -14  265.66   16.86
   7  -3  14  314.35   15.75
  -7   4 -14    4.23    7.66
   7   4  14   -5.83    6.34
  -7  -4  14   -8.36    8.87
   7   4 -14   12.14    6.66
   7  -4  14   -9.00    7.63
  -7   4  14    2.82    7.95
   7   5  14   47.94    9.22
  -7  -5  14   48.73   13.44
  -7   5 -14   52.72   11.27
  -7   5  14   40.32   11.62
   7  -5  14   21.22    9.03
   8   0  14  124.99   12.49
  -8   0  14  130.25   14.17
   8   0  14  130.86   11.80
   8  -1  14  -12.67    6.24
   8   1  14   -3.92    6.00
   8   1 -14   -2.23    4.10
   8  -1  14   -1.22    6.49
  -8   1  14    2.48    6.94
  -8  -1  14    2.80    6.47
   8   1  14    1.62    6.04
   8  -2  14  143.98   11.83
   8   2  14  131.15   11.70
  -8   2  14  131.10   14.45
  -8  -2  14   94.34   14.32
  -8   2 -14  133.44   12.72
   8   2 -14  124.30   10.74
  -8   3 -14    4.51    7.84
  -8   3  14   -0.98    7.34
   8   3  14   -2.36    6.16
   8   3 -14   -0.82    5.31
  -8  -3  14   -0.95    8.47
  -8   4 -14   48.38   11.17
  -8  -4  14   33.62   11.81
   8   4 -14   35.86    8.27
  -8   4  14   56.85   12.52
   8   4  14   26.80    8.29
   9   0  14   14.08    8.25
  -9   0  14   27.80   10.25
   9   1  14   47.10    9.68
  -9  -1  14   41.06   11.01
   9  -1  14   41.54    9.92
   9   1 -14   32.76    6.95
  -9   1  14   45.98   11.28
  -9  -2  14   -5.97    8.74
   9  -2  14   -1.85    7.19
  -9   2  14   -5.02    8.68
   9   2 -14   -3.34    4.56
   9   3 -14   30.89    8.13
  10   0  14   40.86   10.67
   0   0 -15    2.09    3.90
   0   0  15    7.78    5.53
   0   1 -15    2.07    3.83
   0  -1  15   -1.32    5.18
   0   1  15   -5.21    4.92
   0   2 -15    5.60    4.76
   0  -2  15   -2.21    5.38
   0   2  15   -0.57    5.01
   0  -3  15    2.73    6.07
   0   3  15    0.61    5.49
   0   3 -15   -7.16    4.08
   0  -4  15   19.42    7.57
   0   4 -15   12.84    6.31
   0   4  15   17.48    6.62
   0   5  15    0.21    6.62
   0   5 -15    0.34    6.71
   0  -5  15    2.91    7.46
   0  -6  15   -1.96    8.48
   0   6 -15   13.20    8.50
   0   6  15    6.58    8.66
  -1   0 -15   -3.29    3.33
   1   0  15   -0.78    4.94
   1   0 -15    2.10    3.93
  -1   0  15    0.30    4.81
  -1  -1 -15   75.35    7.48
  -1   1  15   93.59    8.52
   1   1 -15   71.16    7.49
  -1   1 -15   93.56    8.59
   1   1  15   82.58    8.92
  -1  -1  15   95.24    8.64
   1  -1  15   81.42    8.62
  -1   2 -15    3.83    4.43
   1  -2  15   -2.67    5.65
   1   2 -15    1.05    4.25
  -1  -2  15   -4.74    5.31
  -1   2  15   -3.48    4.77
   1   2  15    7.66    5.50
   1   3  15    0.75    5.48
  -1   3  15   -1.18    5.53
  -1  -3  15    6.89    6.16
   1   3 -15    7.72    5.24
   1  -3  15    3.97    6.27
  -1   3 -15    5.28    5.36
   1   4 -15   -5.15    4.84
  -1  -4  15   10.65    6.93
  -1   4  15    4.66    6.20
  -1   4 -15    2.38    5.67
   1   4  15    6.37    6.00
   1  -4  15    3.37    6.91
  -1  -5  15   32.33    8.50
   1  -5  15   19.32    8.91
  -1   5  15   24.25    8.08
   1   5  15   21.03    8.20
  -1   5 -15   16.64    7.81
   1   5 -15   13.05    7.07
   1  -6  15    3.20    8.69
  -1   6  15    4.72    7.87
  -1  -6  15  -12.72    8.07
   1   6 -15   -2.05    7.49
  -1   6 -15    1.10    7.99
   1   6  15    0.46    8.28
  -2   0  15    6.55    4.86
   2   0  15   -2.07    5.30
  -2   0 -15    3.17    4.04
   2   0 -15    0.41    3.74
  -2   0  15   -6.45    5.00
  -2  -1  15    3.61    5.16
   2   1 -15    1.29    4.02
  -2  -1  15    0.02    5.24
  -2   1 -15    3.52    4.11
  -2   1  15    0.08    4.75
  -2  -1 -15    1.72    4.50
  -2   1  15    1.95    4.67
   2  -1  15   -0.86    5.15
   2   1  15   -5.12    5.02
  -2   2 -15    5.92    4.85
  -2   2  15    4.14    4.62
  -2  -2  15    4.22    5.67
  -2   2  15    1.89    5.03
   2   2 -15    2.39    4.39
   2   2  15   -0.41    5.13
  -2  -2  15    5.41    4.93
   2  -2  15    0.31    5.64
   2   3  15   -3.10    6.01
  -2   3  15   -3.75    4.97
   2   3 -15    2.73    4.80
  -2   3 -15   10.00    5.35
  -2   3  15   -6.21    5.33
  -2  -3  15    0.44    5.78
   2  -3  15    1.05    6.16
   2   4  15   88.09    9.76
   2  -4  15   99.16   10.66
   2   4 -15   73.29    9.56
  -2   4  15   99.89    9.99
  -2  -4  15  100.46   10.19
  -2   4 -15   74.35   10.31
  -2   4  15   84.21   10.46
  -2   5  15   -4.33    6.36
  -2   5 -15   -6.80    6.09
   2  -5  15    4.32    7.85
  -2  -5  15    9.78    7.63
  -2   5  15    3.30    7.08
   2   5  15   -7.05    6.56
   2   5 -15   -4.55    6.19
  -2   6  15   23.30    9.50
   2   6 -15   30.31    9.29
  -2  -6  15    3.12    8.76
   2   6  15    8.77    8.59
   2  -6  15   19.15    9.61
  -2   6 -15   11.09    8.56
  -2   6  15   14.39    8.61
  -3   0  15    7.78    5.10
  -3   0 -15    2.99    4.32
   3   0 -15    7.33    3.96
  -3   0  15    4.79    5.08
   3   0  15    0.99    5.25
  -3   1  15   -0.77    4.71
   3  -1  15   10.54    5.61
  -3  -1  15   -2.53    4.68
  -3  -1  15   -1.83    5.29
  -3   1 -15    8.42    5.39
  -3   1  15    1.41    4.63
   3   1 -15    5.73    4.36
  -3  -1 -15    5.80    4.47
   3   1  15    4.79    5.37
  -3  -2  15   53.59    7.62
  -3   2 -15   63.42    8.64
   3  -2  15   51.37    7.68
   3   2  15   61.08    7.84
  -3  -2  15   41.31    7.76
  -3   2  15   43.92    7.01
  -3   2  15   58.76    7.93
   3   2 -15   45.55    7.00
  -3   3  15   36.33    7.58
  -3   3  15   47.42    6.94
   3   3  15   51.71    8.01
  -3  -3  15   47.71    7.81
   3   3 -15   49.12    7.94
   3  -3  15   41.57    7.52
  -3   3 -15   42.90    8.04
  -3  -3  15   34.80    8.10
  -3  -4  15    5.42    6.82
  -3  -4  15    7.66    7.63
  -3   4  15    1.95    6.43
  -3   4  15    0.28    6.16
   3   4 -15    8.34    6.20
   3  -4  15   -3.00    6.37
  -3   4 -15   -4.15    5.65
   3   4  15    7.69    5.96
   3   5  15    4.13    6.11
  -3  -5  15    6.95    7.95
  -3  -5  15   10.88    8.06
   3  -5  15   -0.10    7.10
   3   5 -15    3.01    6.27
  -3   5 -15    0.18    7.00
  -3   5  15   -2.87    7.13
  -3   6  15   -2.57    8.54
   3   6  15   -0.98    6.94
  -3   6 -15  -15.89    6.98
  -3  -6  15   -4.08    8.49
  -3  -6  15   -2.74    9.04
   3   6 -15    0.50    7.50
   3  -6  15  -14.20    7.59
   4   0 -15    6.98    4.22
  -4   0 -15   -0.79    4.23
   4   0  15   -3.52    5.42
  -4   0  15    2.81    5.54
   4   1 -15   15.46    5.05
   4   1  15   10.20    5.85
  -4   1  15   13.22    5.69
  -4  -1 -15   11.04    5.19
  -4  -1  15   14.42    6.40
   4  -1  15   17.16    6.51
  -4   1 -15    9.83    5.67
  -4  -2  15   70.41    9.35
   4   2  15   66.82    8.63
  -4   2  15   73.66    8.93
   4   2 -15   70.28    8.34
  -4   2 -15   66.00    8.90
   4  -2  15   67.67    8.66
  -4  -3  15   -5.20    6.37
  -4   3  15   12.22    6.36
   4   3  15    9.04    6.15
   4   3 -15    4.87    5.52
   4  -3  15    0.47    5.58
  -4   3 -15    9.48    6.60
  -4   4 -15    5.61    6.69
   4  -4  15  -12.56    6.42
   4   4  15    7.46    6.20
   4   4 -15    3.06    6.17
  -4  -4  15   -6.41    7.54
  -4   4  15    6.02    7.16
   4   5 -15   -7.57    6.35
  -4   5 -15    6.11    7.69
   4  -5  15    5.94    7.43
  -4  -5  15   19.85    8.82
  -4   5  15    4.17    8.02
   4   5  15    5.56    6.64
   4   6 -15   24.97    9.56
  -4   6 -15   41.41   10.95
   4   6  15   22.83    8.96
   4  -6  15   35.45    9.87
  -4   6  15   49.41   12.06
  -4  -6  15   63.72   12.47
   5   0 -15   -4.49    3.60
   5   0  15    0.88    5.66
  -5   0  15    1.43    5.60
  -5   0 -15   -3.95    4.51
   5  -1  15   47.98    8.15
  -5   1 -15   30.53    7.36
   5   1  15   49.83    8.11
  -5  -1  15   33.38    8.40
  -5  -1 -15   30.79    6.72
  -5   1  15   39.55    8.07
   5   1 -15   46.46    6.98
  -5  -2  15   14.02    7.18
  -5   2  15   -2.89    5.86
   5   2 -15   -2.78    4.42
  -5   2 -15   -2.42    5.03
   5  -2  15    5.95    6.10
   5   2  15    4.69    5.42
   5   3  15    3.05    6.01
  -5  -3  15   10.58    7.41
   5   3 -15    2.61    5.43
  -5   3  15    0.66    6.56
   5  -3  15    2.97    5.74
  -5   3 -15    6.25    6.21
  -5  -4  15   -5.09    8.16
  -5   4  15  -11.12    6.89
   5   4  15   -2.05    5.96
   5  -4  15   -0.54    6.67
   5   4 -15    1.05    6.05
  -5   4 -15   -2.81    6.57
   5   5 -15    8.09    7.96
  -5   5  15   16.65    9.41
  -5  -5  15   -6.52    9.52
   5  -5  15   -6.66    7.68
   5   5  15    7.84    7.26
  -5   5 -15   -7.14    6.87
  -6   0  15   -1.36    6.19
   6   0 -15   -0.80    4.00
  -6   0 -15   -5.03    5.02
   6   0  15    1.31    5.95
  -6   1 -15   11.53    6.43
   6  -1  15   -2.40    6.28
  -6   1  15    5.74    6.48
   6   1  15    7.66    6.58
  -6  -1  15    3.45    6.90
   6   1 -15    8.54    4.92
  -6  -2  15   22.41    8.53
  -6   2 -15   15.87    6.83
   6  -2  15    0.27    6.33
   6   2 -15    6.56    5.08
   6   2  15   -0.89    6.06
  -6   2  15   -0.23    6.72
  -6  -3  15   10.07    8.41
   6   3  15   -9.10    5.95
  -6   3  15   -0.35    6.58
  -6   3 -15   -2.26    5.80
   6   3 -15   12.45    6.20
   6  -3  15   -2.86    6.65
  -6   4 -15    7.72    7.47
  -6  -4  15    9.02    9.42
   6   4  15   12.74    7.04
  -6   4  15   11.69    8.70
   6   4 -15   10.73    7.02
   6  -4  15   19.78    7.99
  -6   5  15    4.77    8.88
   6  -5  15   -6.41    8.44
  -6  -5  15    4.08   10.67
  -6   5 -15    7.78    8.63
   6   5  15   -4.65    6.79
   6   5 -15   -3.25    7.71
   7   0  15   -7.12    6.34
  -7   0  15    9.11    7.51
   7   1  15    0.96    6.27
   7   1 -15   -1.40    4.64
  -7  -1  15   -2.11    6.34
   7  -1  15   -1.75    6.36
  -7   1 -15    5.01    6.49
   7   1  15    2.20    6.24
  -7   1  15    5.51    6.78
   7   2 -15    8.09    5.64
   7  -2  15   -0.38    6.87
   7   2  15    8.46    7.27
  -7  -2  15    2.19    8.28
  -7   2  15   -3.80    6.98
  -7   2 -15   13.87    7.05
   7   3  15   -3.04    6.81
  -7  -3  15    3.01    8.28
   7  -3  15   15.45    7.72
   7   3 -15   14.24    6.44
  -7   3  15   -8.79    6.61
  -7   3 -15    2.60    6.81
  -7  -4  15    7.30    9.54
  -7   4  15    5.35    9.05
   7   4 -15   16.10    7.37
  -7   4 -15   16.24    9.10
   7  -4  15    1.58    7.95
   7   4  15    6.52    7.27
   8   0  15    7.64    7.27
  -8   0  15   -0.39    7.64
   8   0  15   -0.95    6.53
  -8  -1  15   19.85    8.82
   8   1  15   15.66    7.51
   8  -1  15    8.85    7.81
   8   1  15    4.75    7.25
  -8   1  15    6.83    8.14
   8   1 -15   12.97    5.68
   8   2 -15   -0.51    5.21
  -8   2  15   -5.11    7.83
   8   2  15    1.71    6.93
  -8  -2  15  -10.74    8.08
   8  -2  15   -1.01    7.22
  -8   2 -15    7.11    7.06
  -8   3  15    3.16    8.46
  -8  -3  15    7.69    8.86
  -8   3 -15   -7.30    6.89
   8  -3  15   12.36    7.93
   8   3 -15    2.66    5.73
   8   3  15   -4.73    6.91
   9   0  15   -7.28    6.83
  -9   0  15    2.50    8.86
   9   1 -15    0.86    5.30
   9   1  15   -2.97    7.21
   9  -1  15   -2.66    7.59
  -9   1  15   -4.34    8.05
  -9  -1  15   -5.45    8.48
   9   2 -15   17.70    6.94
   0   0 -16    2.99    4.03
   0   0  16    6.95    6.13
   0   1  16    3.42    5.55
   0  -1  16   -5.56    5.60
   0   1 -16   -2.60    3.78
   0   2  16  612.52   20.33
   0   2 -16  629.01   22.01
   0  -2  16  590.16   20.31
   0  -3  16   -0.52    6.24
   0   3 -16    2.51    5.35
   0   3  16   -4.38    5.54
   0   4 -16  123.59   11.67
   0  -4  16  136.22   11.43
   0   4  16  137.57   11.34
   0   5  16   -9.10    6.94
   0  -5  16  -11.22    7.83
   0   5 -16    6.48    7.41
   0   6 -16   88.80   12.78
   0   6  16   78.57   12.21
   0  -6  16   70.07   11.73
  -1   0  16    3.72    6.06
  -1   0 -16   11.44    4.72
   1   0  16   10.95    6.34
   1   0 -16    8.20    4.25
   1  -1  16  208.36   12.58
  -1  -1  16  219.94   12.54
  -1   1 -16  222.68   12.44
   1   1  16  198.33   12.25
   1   1 -16  219.83   11.97
  -1   1  16  213.82   11.80
  -1   2 -16    3.85    4.98
   1   2  16    3.15    5.74
   1   2 -16    4.83    4.61
  -1  -2  16   -2.34    5.77
  -1   2  16    3.64    5.20
   1  -2  16    0.10    6.07
  -1   3 -16  685.70   24.81
   1   3  16  700.55   22.93
   1   3 -16  721.52   24.91
  -1  -3  16  713.37   22.27
  -1   3  16  662.65   22.13
   1  -3  16  659.33   22.30
  -1   4 -16    5.70    5.83
   1   4  16    7.28    6.54
   1  -4  16   -1.55    7.42
  -1  -4  16    6.18    7.67
  -1   4  16    2.59    6.44
   1   4 -16   13.91    6.43
   1   5 -16   64.19   10.32
   1  -5  16   46.15   10.26
  -1   5 -16   55.72   10.27
   1   5  16   44.77    9.75
  -1   5  16   50.74    9.78
  -1  -5  16   36.67    9.41
   1  -6  16    2.77    9.49
  -1   6  16    3.41    8.69
   1   6 -16   -6.64    7.69
   1   6  16   -6.67    8.43
  -1  -6  16    7.88    9.26
  -1   6 -16   -1.14    8.19
  -2   0 -16  436.13   17.55
   2   0 -16  443.61   16.75
   2   0  16  474.82   18.17
  -2   0  16  467.37   17.14
  -2   1  16   -0.14    5.21
   2  -1  16   -7.62    6.24
  -2  -1  16  -11.63    5.41
   2   1  16  -11.79    5.84
  -2   1 -16   -0.42    4.45
   2   1 -16   -2.38    4.07
   2   2 -16  810.95   26.32
   2   2  16  847.50   25.42
  -2   2  16  818.98   23.98
  -2   2 -16  831.95   27.08
  -2  -2  16  835.05   24.39
   2  -2  16  807.03   25.15
  -2   3 -16    4.13    5.61
   2   3 -16    0.09    4.95
  -2   3  16   -0.26    5.85
   2  -3  16   -6.51    6.65
   2   3  16    3.95    6.56
  -2  -3  16   -3.67    6.07
  -2  -4  16  175.05   12.44
  -2   4  16  166.50   12.27
  -2   4 -16  169.08   13.02
   2   4 -16  164.91   12.58
   2  -4  16  151.41   12.36
   2   4  16  153.41   12.01
   2  -5  16   -2.23    8.39
   2   5 -16    5.80    6.93
  -2   5 -16  -14.22    5.95
  -2  -5  16   -5.93    8.01
   2   5  16  -12.36    6.89
  -2   5  16    2.78    7.58
  -2  -6  16   64.95   11.43
  -2   6 -16   43.93   10.74
   2   6 -16   64.59   11.61
  -2   6  16   49.04   10.91
   2  -6  16   71.54   11.91
   2   6  16   58.28   11.40
   3   0 -16  315.07   14.06
  -3   0  16  297.23   14.63
   3   0  16  307.35   14.69
  -3   0  16  316.73   13.79
  -3   0 -16  302.11   14.66
  -3   1  16  622.16   19.58
   3   1 -16  636.32   21.79
   3  -1  16  628.06   21.35
  -3   1  16  604.92   21.74
  -3  -1 -16  653.53   21.56
  -3  -1  16  601.77   19.83
  -3   1 -16  636.33   22.82
   3   1  16  626.42   21.51
   3   2  16    7.07    5.92
  -3  -2  16    5.59    5.87
  -3   2 -16   -0.27    5.56
  -3   2  16   -2.13    5.61
   3  -2  16    2.62    5.74
   3   2 -16    7.24    4.96
  -3   2  16   11.14    5.71
  -3  -2  16    3.68    5.55
   3   3  16  190.65   12.45
  -3  -3  16  207.20   13.20
   3  -3  16  211.20   12.77
  -3   3  16  216.44   13.28
  -3  -3  16  198.93   12.69
  -3   3 -16  203.11   13.93
   3   3 -16  212.32   13.42
   3  -4  16   10.59    7.41
  -3   4 -16   14.83    7.31
   3   4  16   14.32    6.71
  -3   4  16   19.56    7.86
  -3  -4  16   19.52    7.95
   3   4 -16   19.28    6.85
  -3   5  16  115.50   13.30
  -3   5 -16  110.44   13.12
  -3  -5  16  128.18   12.50
   3   5 -16  118.98   13.13
   3   5  16  132.64   12.82
   3  -5  16  139.00   12.24
  -3   6  16  -13.71    8.38
  -3   6 -16  -11.07    7.66
   3   6 -16   -8.40    7.58
  -4   0 -16  314.34   15.50
   4   0  16  319.56   15.21
   4   0 -16  318.47   14.67
  -4   0  16  324.19   15.75
   4  -1  16   44.74    7.83
   4   1 -16   39.44    7.07
  -4   1 -16   40.63    7.85
   4   1  16   44.42    8.04
  -4   1  16   42.88    7.94
  -4  -1  16   39.37    7.58
  -4  -1 -16   42.48    7.19
   4   2 -16   63.41    8.79
  -4   2  16   85.44    9.64
   4  -2  16   96.22    9.92
  -4  -2  16   92.22   10.37
   4   2  16   77.47    9.49
  -4   2 -16   78.29    9.91
  -4   3  16   32.69    8.16
   4  -3  16   21.26    7.16
   4   3 -16   25.13    7.17
  -4   3 -16   20.65    7.44
  -4  -3  16   30.38    8.70
   4   3  16   34.29    7.96
  -4   4 -16  191.86   14.82
   4   4 -16  237.49   15.29
   4   4  16  224.14   13.71
  -4  -4  16  222.92   15.32
   4  -4  16  223.45   13.30
  -4   4  16  240.57   15.69
  -4  -5  16  -25.06    8.28
   4   5 -16   -4.99    6.26
  -4   5 -16   -7.03    7.02
   4  -5  16  -10.95    7.43
   4   5  16   -9.59    5.95
  -4   5  16  -12.77    8.15
  -5   0 -16   27.98    7.14
   5   0  16   50.79    8.43
  -5   0  16   31.41    8.11
  -5  -1 -16  188.76   12.44
   5  -1  16  165.46   11.81
   5   1  16  183.77   12.05
  -5   1  16  192.33   12.87
   5   1 -16  183.09   11.92
  -5  -1  16  166.15   12.41
  -5   1 -16  166.66   12.73
  -5   2  16   -3.16    5.49
  -5   2 -16    3.57    5.91
   5   2 -16   -0.73    5.16
  -5  -2  16   -2.64    6.20
   5  -2  16    3.49    6.15
   5   2  16   -2.39    5.44
  -5   3  16   50.13    9.58
   5  -3  16   69.89    9.66
   5   3  16   66.71    9.62
  -5   3 -16   75.67   10.50
   5   3 -16   63.04    9.11
  -5  -3  16   66.45   10.65
  -5   4 -16    3.26    7.35
  -5  -4  16    1.70    8.61
  -5   4  16   -9.66    7.47
   5   4  16   -3.96    6.09
   5  -4  16    0.23    7.34
   5   4 -16    6.11    6.90
  -5  -5  16  118.31   15.38
  -5   5 -16  120.85   14.20
   5   5 -16  114.10   13.30
   5  -5  16  123.16   12.78
  -5   5  16  122.50   14.68
   5   5  16  135.68   12.90
   6   0  16  723.55   23.96
  -6   0 -16  669.55   25.21
  -6   0  16  691.14   26.35
   6   1 -16    8.69    5.32
  -6   1 -16   -2.82    5.91
  -6   1  16    6.98    6.78
   6  -1  16    5.96    6.99
  -6  -1  16    4.43    6.28
   6   1  16   -2.28    6.47
  -6  -2  16   65.74   11.06
   6  -2  16   62.97    9.61
  -6   2  16   61.76   10.61
  -6   2 -16   79.96   10.83
   6   2  16   73.09    9.78
   6   2 -16   55.80    8.51
  -6   3 -16    9.92    7.41
  -6  -3  16   -2.26    7.68
   6   3 -16   10.36    6.63
  -6   3  16   -3.14    6.93
   6  -3  16    6.96    7.28
   6   3  16   14.66    7.86
   6   4 -16  131.36   13.16
  -6   4  16  114.48   14.19
   6  -4  16  124.40   12.57
  -6  -4  16  134.56   15.07
  -6   4 -16  113.81   13.35
   6   4  16  129.08   12.38
   7   0  16   26.38    8.66
  -7   0  16   27.62    9.27
  -7   0 -16   33.18    8.39
   7   1  16  217.28   14.70
   7   1  16  254.95   14.36
  -7   1  16  232.25   15.75
   7   1 -16  219.73   13.64
  -7  -1  16  246.60   16.03
   7  -1  16  217.66   14.27
  -7   1 -16  193.40   14.70
  -7   2 -16   -5.72    6.22
   7   2  16   -3.10    6.89
  -7  -2  16  -10.51    7.87
  -7   2  16   -8.85    7.37
   7  -2  16   -3.13    6.96
   7   2 -16   -1.66    5.40
  -7   3  16  163.29   14.45
  -7  -3  16  195.59   15.43
   7  -3  16  187.27   13.42
   7   3  16  160.57   13.96
  -7   3 -16  157.45   15.05
  -7   4  16   -4.11    8.46
   7   4  16   -0.61    7.09
  -7  -4  16   -5.95    9.85
   7  -4  16    3.13    7.98
   8   0  16  150.23   12.42
  -8   0  16  138.25   15.40
   8   0  16  152.16   14.72
   8   1 -16    0.69    5.28
  -8  -1  16   -0.97    8.44
   8  -1  16    4.18    7.54
  -8   1  16    1.74    7.84
   8   1  16    8.39    7.24
   8   1  16    3.33    7.69
  -8   2 -16   45.14    9.84
   8  -2  16   28.67    9.14
   8   2 -16   24.47    7.28
   8   2  16   37.76    9.46
  -8   2  16   31.73   10.82
  -8  -2  16   28.94   11.09
   8  -3  16    8.28    8.45
   8   3 -16   16.21    7.51
   8   3  16    4.20    7.81
   9   0  16    2.75    8.08
   9   1 -16   15.83    6.99
   9   1  16    1.77    8.27
   0   0 -17    2.18    4.31
   0   0  17   -0.36    6.31
   0  -1  17   -9.37    6.01
   0   1  17   -0.88    5.63
   0   1 -17    0.94    4.63
   0   2 -17   47.26    7.82
   0  -2  17   76.51    9.67
   0   2  17   62.07    8.60
   0   3 -17   -4.57    4.79
   0  -3  17   -3.12    7.04
   0   3  17    2.62    6.61
   0   4  17   43.53    8.54
   0   4 -17   24.37    7.47
   0  -4  17   33.02    9.31
   0   5  17  -10.28    7.63
   0  -5  17   -1.86    8.60
   0   5 -17    7.07    8.02
   0  -6  17   -3.25   10.00
   0   6  17    1.39    9.24
   1   0  17   -1.94    6.49
  -1   0 -17   -2.09    4.10
   1   0 -17    2.68    4.43
  -1   0  17   -8.44    5.86
  -1   1  17   34.26    7.30
   1   1  17   21.99    7.59
   1   1 -17   32.84    6.46
   1  -1  17   31.90    8.18
  -1  -1  17   46.03    8.47
  -1   1 -17   24.90    6.39
   1  -2  17   -4.15    6.39
  -1   2  17   -4.11    5.46
   1   2  17   -1.69    6.01
  -1   2 -17    3.93    5.62
  -1  -2  17   -4.25    6.48
   1   2 -17    2.55    5.13
   1   3  17   25.49    8.06
  -1   3 -17   24.10    7.16
  -1   3  17   35.41    8.47
   1  -3  17   12.47    8.01
  -1  -3  17   18.44    8.07
   1   3 -17   20.38    6.75
  -1  -4  17    8.58    8.05
  -1   4 -17    0.28    6.14
   1   4  17   16.21    7.49
   1  -4  17   14.02    8.48
   1   4 -17   15.06    6.99
  -1   4  17   15.62    7.63
   1  -5  17   18.53    9.76
  -1   5  17    6.62    8.19
   1   5  17   -3.60    7.64
   1   5 -17   10.86    8.01
  -1  -5  17   12.76    9.20
  -1   5 -17    0.30    7.50
  -1   6  17   -1.52    9.04
  -1  -6  17    0.91    9.65
   2   0 -17    2.88    4.24
  -2   0  17   -5.42    5.72
   2   0  17   -6.11    6.77
  -2   0 -17   -3.02    4.48
  -2   1 -17    5.61    5.38
   2  -1  17   -7.03    6.62
   2   1  17   -5.70    6.31
  -2   1  17    0.46    5.91
  -2  -1  17   -4.52    6.22
   2   1 -17   -0.37    4.39
   2   2 -17   26.42    6.52
  -2   2  17   30.35    7.56
   2   2  17   34.65    8.25
  -2  -2  17   45.49    8.31
  -2   2 -17   40.50    7.79
   2  -2  17   31.63    8.20
   2   3 -17    6.53    5.49
  -2   3 -17   10.61    6.20
  -2   3  17   -0.13    6.46
  -2  -3  17    7.34    7.68
   2  -3  17    5.41    7.66
   2   3  17    1.91    7.05
   2  -4  17   19.75    8.76
  -2  -4  17    7.74    7.90
  -2   4 -17   13.51    7.05
  -2   4  17    9.08    7.37
   2   4  17   11.41    7.75
   2   4 -17    6.09    6.19
   2   5  17   -8.95    7.74
   2  -5  17    5.95    9.14
  -2  -5  17   -0.24    9.00
  -2   5  17   -6.10    7.70
   2   5 -17   -0.73    6.84
  -2   5 -17   -2.67    7.68
  -3   0 -17    4.25    5.27
   3   0  17   -5.74    6.26
   3  -1  17    6.67    6.35
   3   1 -17    6.35    5.24
  -3   1 -17   -0.71    5.40
   3   1  17   10.64    7.11
  -3   2 -17  112.90   11.24
   3  -2  17  100.21   10.24
   3   2  17   81.94   10.10
   3   2 -17   93.93    9.86
   3  -3  17   15.95    7.13
  -3   3 -17   19.65    7.42
   3   3 -17   17.93    6.98
   3   3  17   14.54    7.77
   3  -4  17    1.84    7.12
  -3   4 -17    5.43    6.86
   3   4  17    2.43    7.21
   3   4 -17   -3.29    6.42
   3  -5  17    0.03    7.42
  -3   5 -17    4.56    8.12
   3   5 -17    3.30    6.74
   3   5  17  -10.12    7.82
  -4   0  17   -2.10    5.84
  -4   0 -17   -3.50    5.22
   4   0  17   -2.14    6.22
   4  -1  17   53.15    8.68
   4   1 -17   44.64    7.59
  -4  -1  17   54.81    8.64
  -4   1  17   41.66    8.30
   4   1  17   70.63    9.34
  -4   1 -17   42.28    8.16
  -4  -2  17   23.49    8.33
   4   2  17   28.69    7.58
   4  -2  17   23.26    7.27
   4   2 -17   26.80    7.02
  -4   2  17   28.22    7.46
  -4   2 -17   22.59    7.47
   4  -3  17    1.93    6.84
  -4   3 -17   -5.39    6.07
   4   3 -17    9.04    6.35
  -4   3  17    5.50    7.30
   4   3  17    4.70    6.97
  -4  -3  17    7.27    7.56
   4   4 -17   12.06    7.20
   4   4  17   -5.80    6.50
   4  -4  17   -6.47    7.56
  -4   4 -17    3.43    7.70
  -4   4  17   19.91    8.13
   4  -5  17   -0.98    8.42
  -4   5 -17  -10.35    7.56
   4   5 -17    3.38    7.33
   4   5  17   -7.44    6.54
  -4   5  17   -6.47    8.34
  -5   0 -17    0.48    5.52
   5   0  17    8.89    6.83
  -5   0  17    9.97    6.82
   5   1  17   34.53    8.24
  -5   1  17   32.59    7.88
  -5  -1  17   49.80    8.44
  -5   1 -17   44.70    8.73
   5  -1  17   16.23    7.37
   5   1 -17   31.76    7.34
  -5  -2  17   21.07    9.36
  -5   2 -17   40.26    8.76
  -5   2  17   46.80    8.83
   5  -2  17   38.37    8.87
   5   2  17   45.25    8.63
   5   2 -17   34.36    7.79
  -5  -3  17    1.25    7.77
  -5   3  17    1.71    7.04
   5   3  17   -0.46    6.68
   5   3 -17    0.93    6.24
   5  -3  17   -1.97    6.87
  -5   3 -17   -3.73    6.27
  -5   4 -17    6.05    7.42
   5   4  17    1.86    6.90
   5   4 -17    2.25    6.97
  -5   4  17  -10.57    7.64
   5  -4  17    2.24    8.09
  -5  -4  17   13.49    9.32
   6   0  17   -2.92    6.79
  -6   0  17   -3.38    6.77
  -6   0 -17   -2.13    6.52
   6  -1  17   11.27    7.75
   6   1  17   17.12    8.20
   6   1 -17   11.86    5.85
  -6   1 -17    0.42    6.79
  -6   1  17   10.38    7.36
  -6  -1  17   16.04    7.96
   6  -2  17   11.00    8.13
   6   2  17   24.16    8.29
  -6   2  17   31.68    8.92
   6   2 -17   24.27    7.19
  -6  -2  17    7.94    8.14
  -6   2 -17   26.34    8.53
  -6   3  17   -9.96    6.84
  -6   3 -17    7.19    8.09
   6   3  17   -2.17    7.11
  -6  -3  17    0.40    8.04
   6  -3  17   -2.88    7.38
   6   3 -17   -1.33    6.71
  -6   4 -17    0.39    7.91
  -6   4  17   -6.85    8.38
   6   4  17   -6.19    6.58
   6   4 -17   12.17    7.80
  -6  -4  17   -2.42    8.74
   6  -4  17   -1.62    7.93
  -7   0  17    2.80    7.50
  -7   0 -17   10.97    7.18
   7   0  17   16.49    8.52
  -7   1 -17    2.22    7.48
   7   1 -17   11.58    6.20
   7  -1  17  -11.23    7.00
   7   1  17    1.33    6.91
  -7  -1  17    8.42    8.12
  -7   1  17   -4.79    6.55
  -7   2  17   17.93    9.24
  -7  -2  17   23.18    9.74
  -7   2 -17   20.63    8.52
   7  -2  17   31.99    8.97
   7   2 -17   22.52    7.48
   7   2  17   20.47    8.80
  -7   3 -17   14.20    8.75
   7  -3  17    1.05    7.81
   7   3 -17    3.61    7.20
   7   3  17   -2.76    7.97
  -7   3  17    7.02    8.78
  -7  -3  17    3.00    8.99
   8   0  17   -2.50    7.74
   8   0  17   11.34    7.94
  -8   0  17    3.71    8.40
   8  -1  17    8.22    7.78
  -8   1  17    5.57    8.27
  -8  -1  17   27.00    9.86
   8   1  17    2.85    7.28
   8   2  17   -5.20    7.14
   8  -2  17    1.28    8.14
   8   2 -17    4.74    6.97
   0   0 -18  432.95   17.73
   0   0  18  427.29   18.13
   0  -1  18   -5.81    6.58
   0   1  18   -4.68    6.36
   0   1 -18   -5.91    4.61
   0   2 -18   97.04   10.17
   0   2  18  111.03   10.92
   0  -2  18  127.37   11.87
   0   3  18   -3.12    6.86
   0  -3  18   -2.57    7.22
   0   3 -18   -6.86    5.20
   0  -4  18  294.06   16.03
   0   4 -18  243.73   15.89
   0   4  18  259.19   15.43
   0   5 -18   -1.15    6.55
   0  -5  18   -2.72    9.29
   0   5  18   -8.25    8.35
  -1   0  18    7.31    7.06
   1   0  18    6.82    7.44
  -1   0 -18    7.21    5.44
  -1   1 -18  465.60   19.12
   1   1 -18  436.22   18.36
   1   1  18  452.83   18.49
  -1  -1  18  469.78   18.55
   1  -1  18  477.39   18.86
  -1   1  18  430.71   17.66
  -1   2  18    4.38    6.71
   1   2 -18   12.98    6.12
   1  -2  18   18.35    8.13
   1   2  18   13.47    7.36
  -1   2 -18    8.94    6.24
  -1  -2  18   11.91    7.66
  -1   3  18  116.98   11.65
   1  -3  18  105.36   11.79
   1   3  18  121.64   12.19
  -1   3 -18  124.50   12.21
   1   3 -18  135.75   12.14
  -1  -3  18  108.47   11.80
  -1   4  18    5.87    7.32
   1   4 -18   -7.50    5.90
  -1  -4  18    6.10    7.87
   1  -4  18   20.15    9.32
   1   4  18    2.57    7.53
  -1   4 -18   -2.04    6.30
   1  -5  18   76.25   12.42
  -1   5  18   84.38   12.11
   1   5 -18   64.74   11.16
   1   5  18   70.47   11.91
  -1  -5  18  105.57   12.78
  -1   5 -18   78.61   12.52
   2   0  18  993.41   29.97
  -2   0 -18 1028.51   30.89
  -2   0  18 1039.96   28.94
  -2  -1  18   -1.47    6.82
   2   1  18  -10.70    6.84
  -2   1  18   -7.55    6.43
  -2   1 -18    6.26    5.80
   2  -1  18    4.01    7.44
   2   1 -18    5.27    5.14
   2  -2  18  155.57   12.98
  -2   2 -18  137.37   11.80
  -2   2  18  134.24   11.53
   2   2 -18  112.73   10.84
   2   2  18  147.88   11.85
  -2  -2  18  149.29   12.37
   2  -3  18   -4.11    7.91
  -2   3  18   -4.92    6.58
  -2   3 -18    5.67    6.06
  -2  -3  18   -6.86    7.53
   2   3  18   -7.14    7.06
   2   3 -18   -3.13    5.56
  -2  -4  18  242.81   14.81
  -2   4 -18  250.50   16.30
   2   4 -18  218.73   15.20
   2  -4  18  212.75   14.77
  -2   4  18  248.22   15.35
   2   4  18  200.85   14.33
  -2  -5  18   -6.83    9.46
   2  -5  18   -0.44    9.62
   2   5  18  -13.25    8.01
  -2   5  18    2.79    8.61
   2   5 -18   -1.73    7.18
  -2   5 -18    9.77    8.07
  -3   0 -18    7.91    6.19
   3   0  18   20.53    8.41
  -3   1 -18  311.12   16.55
   3   1 -18  317.13   15.63
   3  -1  18  316.84   16.15
   3   1  18  318.96   16.16
   3   2 -18   17.04    6.56
   3  -2  18    9.01    7.85
  -3   2 -18   17.15    7.50
   3   2  18    9.84    7.54
   3   3 -18  248.09   15.30
  -3   3 -18  261.74   16.58
   3  -3  18  228.23   14.75
   3   3  18  251.73   15.52
   3   4 -18    7.96    7.16
   3  -4  18   -5.68    8.39
   3   4  18   -2.08    7.85
  -3   4 -18   -2.13    6.70
  -4   0 -18  427.58   19.30
   4   0  18  415.55   18.19
  -4   1 -18    5.05    6.19
   4  -1  18    9.94    7.02
   4   1  18   14.73    6.93
   4   1 -18   12.73    6.03
   4   2  18  201.28   13.12
   4   2 -18  206.94   13.80
   4  -2  18  183.37   12.91
  -4   2 -18  194.41   14.38
   4  -3  18   -5.86    6.93
   4   3  18   -0.66    7.31
  -4   3 -18   -4.22    6.50
   4   3 -18    8.16    6.62
   4   4 -18   26.82    8.08
   4   4  18   -2.01    7.29
  -4   4 -18   18.89    9.16
   4  -4  18    6.27    8.49
   5   0  18   52.74    9.40
  -5   0 -18   41.82    8.59
  -5   0  18   19.66    7.99
   5  -1  18  215.78   14.04
   5   1  18  218.93   14.16
   5   1 -18  223.29   14.13
  -5   1 -18  183.95   14.50
  -5  -2  18   -3.31    7.49
   5   2 -18    3.60    6.02
  -5   2 -18    0.68    6.71
   5  -2  18   -3.57    7.31
   5   2  18    9.05    6.76
  -5   2  18    3.13    6.66
  -5  -3  18   63.78   10.88
   5   3 -18   45.34    9.51
   5  -3  18   62.50   10.24
  -5   3  18   48.34   10.23
   5   3  18   65.24   10.61
  -5   3 -18   47.78   10.32
  -5   4  18   -4.50    8.20
   5   4 -18    3.65    7.38
   5  -4  18   -3.41    7.93
  -5   4 -18   -4.67    7.86
  -6   0 -18  123.21   12.97
   6   0  18  126.72   12.59
  -6   0  18  131.46   13.60
  -6  -1  18    2.30    7.19
  -6   1 -18   -5.87    6.86
   6   1  18    0.40    7.41
   6  -1  18   -5.38    7.18
   6   1 -18   12.34    6.54
  -6   1  18   -3.76    7.05
   6   2 -18  176.57   13.78
   6  -2  18  159.09   13.77
  -6  -2  18  151.20   15.30
  -6   2 -18  160.84   15.10
   6   2  18  159.13   12.92
   6   3  18    2.57    7.98
   6  -3  18   -5.24    7.24
  -6  -3  18    3.42    8.30
  -6   3 -18    0.47    8.00
   6   3 -18    2.10    7.26
  -6   3  18   -7.99    7.71
  -7   0 -18   18.30    8.30
   7   0  18    4.59    8.20
  -7   0  18   12.36    8.65
   7   1  18  173.63   13.41
  -7  -1  18  182.79   15.23
   7  -1  18  208.52   14.63
  -7   1  18  167.32   14.69
  -7   1 -18  183.28   15.47
   7   2 -18    6.95    6.82
   7  -2  18    0.29    8.02
  -7   2 -18   -2.39    7.60
  -7   2  18   10.21    8.28
  -7  -2  18    1.71    8.86
   7   2  18   -5.08    8.05
   0   0  19   -2.53    7.35
   0   1 -19   -4.32    5.17
   0   1  19    3.16    6.76
   0  -1  19    2.58    7.48
   0  -2  19   54.99    9.83
   0   2 -19   38.26    8.05
   0   2  19   32.50    8.64
   0  -3  19  -10.86    7.39
   0   3  19   -2.19    7.54
   0   3 -19    3.54    6.19
   0   4  19    5.96    7.61
   0  -4  19  -20.75    8.36
   0   4 -19   -1.63    6.83
   0  -5  19    1.60    9.99
   0   5  19  -18.23    8.53
  -1   0  19    4.47    7.13
   1   0  19   -6.68    7.43
   1   1 -19  123.75   10.77
  -1   1 -19  108.36   10.56
   1  -1  19  108.49   12.00
  -1  -1  19  130.61   11.96
   1   1  19  137.51   12.49
  -1   1  19  113.95   11.32
   1   2  19   -8.99    6.58
  -1  -2  19    7.99    7.95
   1   2 -19    4.07    5.86
  -1   2  19   -0.02    7.21
   1  -2  19    2.60    8.06
  -1   2 -19   11.29    6.19
  -1  -3  19   -3.47    8.16
  -1   3  19    8.74    8.12
   1   3  19    4.01    7.78
   1   3 -19    7.07    6.55
  -1   3 -19    6.26    6.68
   1  -3  19   -4.67    8.08
  -1   4 -19   15.34    8.04
  -1   4  19   16.14    8.26
   1  -4  19   -1.56    9.66
   1   4 -19   -2.45    6.57
  -1  -4  19   -2.17    9.24
   1   4  19   12.56    8.84
  -1  -5  19   -5.14    9.47
  -1   5  19    2.63    9.32
  -2   0  19   -2.88    6.62
   2   0  19    1.61    7.90
  -2   1 -19   10.13    6.71
   2   1 -19   -3.14    5.09
  -2   1  19   -8.39    6.28
   2   1  19    6.92    7.97
  -2  -1  19   -0.88    7.43
   2  -1  19    0.79    7.96
  -2  -2  19   32.39    9.30
   2   2  19   23.57    8.55
   2   2 -19   28.15    7.52
   2  -2  19   35.76    9.44
  -2   2 -19   22.59    7.73
  -2   2  19   12.00    7.45
  -2   3  19    5.99    7.96
  -2   3 -19   -2.84    6.58
   2  -3  19   -2.74    8.44
  -2  -3  19   -5.30    7.98
   2   3 -19    9.37    6.79
   2   3  19   -2.88    8.04
  -2   4  19   -0.50    7.66
   2   4  19   -3.51    8.17
  -2   4 -19    7.78    7.41
  -2  -4  19   -4.57    9.08
   2  -4  19   -7.04    9.27
   2   4 -19    1.81    6.67
  -3   0 -19    4.65    6.06
   3   0  19    0.76    7.54
   3  -1  19    3.64    8.24
  -3   1 -19    9.72    6.73
   3   1  19    3.41    7.60
   3   1 -19   -2.14    5.23
  -3   2 -19    4.03    7.00
   3   2 -19   13.75    6.88
   3   2  19   -1.32    7.60
   3  -2  19    5.10    8.67
   3   3  19   12.51    9.06
  -3   3 -19   16.16    8.13
   3   3 -19   12.89    7.23
   3  -3  19   11.64    9.05
   3   4 -19    9.11    7.58
   3  -4  19   13.58   10.20
  -3   4 -19    7.54    8.68
   3   4  19   13.30    9.27
  -4   0 -19    0.35    6.17
   4   0  19  -12.51    6.28
   4   1 -19    6.31    6.39
   4   1  19   11.42    7.98
   4  -1  19   -2.96    7.11
  -4   1 -19    7.78    7.18
   4   2 -19   29.11    8.14
   4   2  19   24.22    7.91
   4  -2  19   14.84    8.65
  -4   2 -19   30.46    9.03
   4  -3  19    0.85    7.83
   4   3 -19    0.38    6.85
   4   3  19   -7.70    7.64
  -4   3 -19    4.24    7.44
   4   4 -19   18.16    9.22
  -5   0 -19    7.17    7.41
   5   0  19   -7.60    7.10
  -5   1 -19    5.17    7.38
   5   1  19   -9.58    7.05
   5  -1  19   -7.31    7.30
   5   2 -19   19.60    7.36
  -5   2 -19   -3.93    7.26
   5  -2  19    6.78    7.94
   5   2  19   13.11    7.68
   5  -3  19   54.23   10.17
   5   3 -19   33.44    9.29
   5   3  19   16.55    9.00
  -5   3 -19   26.71    9.63
  -6   0 -19   -8.37    6.66
  -6   0  19    1.55    7.31
   6   0  19   -0.97    7.84
  -6   1 -19   -0.62    7.46
   6   1  19   13.18    8.19
   6  -1  19   -7.80    7.73
  -6   1  19    9.35    8.52
  -6  -1  19   19.39    8.76
   6  -2  19    7.07    7.78
   6   2 -19    1.37    7.24
  -6  -2  19    2.41    7.95
  -6   2  19    8.59    7.73
   6   2  19   -2.48    7.70
  -6   2 -19   -4.82    7.79
  -7   0 -19   -7.98    7.20
   7   0  19   11.88    8.57
  -7   0  19    5.89    8.40
   0   0  20  461.12   19.65
   0  -1  20   -4.35    7.74
   0   1 -20   -4.44    5.66
   0   1  20    4.84    7.41
   0  -2  20  230.69   15.68
   0   2  20  231.37   14.70
   0   2 -20  247.37   15.50
   0   3 -20    2.31    6.83
   0   3  20   -1.30    8.42
   0  -3  20   -1.16    8.61
   0  -4  20   -4.54    9.72
   0   4 -20    8.74    7.91
   0   4  20    7.22    8.59
   1   0  20   15.91    8.75
  -1   0  20   12.54    8.57
   1   1  20  390.44   18.15
  -1   1  20  341.74   17.18
  -1   1 -20  368.20   18.19
  -1  -1  20  372.61   18.09
   1   1 -20  346.49   17.24
   1  -1  20  357.76   18.01
  -1   2  20   -1.61    7.81
   1   2  20    5.27    7.72
  -1  -2  20   -7.26    8.59
   1   2 -20   13.40    7.17
  -1   2 -20   15.68    7.38
   1  -2  20   15.56    9.57
   1   3 -20   41.74    9.17
   1  -3  20   54.29   11.11
  -1  -3  20   52.07   10.66
  -1   3 -20   78.92   10.81
   1   3  20   57.02   10.94
  -1   3  20   69.52   11.10
   1   4 -20   -4.15    6.92
  -1   4  20   -0.45    8.15
  -1   4 -20    1.88    6.97
   1  -4  20  -11.09    9.51
   1   4  20    2.87    8.83
  -1  -4  20  -15.43    9.20
  -2   0  20  188.61   13.48
   2   0  20  179.59   13.79
  -2   1  20   -5.61    6.95
   2  -1  20   -3.30    8.51
  -2  -1  20   -3.25    7.82
  -2   1 -20   -5.99    6.15
   2   1  20    4.60    8.25
   2   1 -20    2.10    5.99
  -2  -2  20  200.40   15.00
   2   2 -20  222.13   14.68
  -2   2  20  234.00   14.64
   2   2  20  206.66   14.63
  -2   2 -20  222.08   15.47
   2  -2  20  213.66   15.35
   2  -3  20   14.68    9.44
  -2   3  20   -1.88    8.12
   2   3  20   -5.45    8.58
  -2  -3  20    4.56    8.72
  -2   3 -20    2.87    7.00
   2   3 -20   -7.82    6.23
  -2   4 -20   68.34   11.61
   2   4 -20   56.90   10.73
  -2  -4  20   61.72   12.24
   3   0  20    7.65    8.60
  -3   1 -20  202.62   14.65
   3  -1  20  188.85   14.60
   3   1  20  179.65   13.92
   3   2 -20    1.24    6.83
   3  -2  20   11.13    9.66
  -3   2 -20    1.17    7.69
   3   2  20    5.34    8.41
   3   3 -20  174.92   14.42
   3   3  20  183.41   15.16
  -3   3 -20  193.41   15.67
   3  -3  20  164.04   15.13
   4   0  20  227.34   14.90
  -4   1 -20   -0.03    7.26
   4   1  20   -0.39    7.65
   4  -1  20  -13.72    7.24
   4   2 -20  166.10   13.68
  -4   2 -20  152.97   14.79
   4   2  20  148.42   13.45
   4  -2  20  153.00   13.78
   4   3 -20    8.27    7.64
  -4   3 -20   16.12    8.89
   5   0  20    3.44    8.50
  -5   1 -20  119.29   13.52
   5   1  20  121.29   13.25
   5  -1  20  131.77   13.65
  -5   2 -20    5.25    8.57
   5   2 -20   22.36    7.97
  -6   1 -20    7.22    8.81
   0   0  21   -7.40    8.37
   0   1  21   -8.32    7.78
   0  -1  21   -9.49    8.51
   0  -2  21   64.91   11.62
   0   2  21   31.88   10.39
   0   2 -21   53.08    9.60
   0  -3  21   -4.04    9.14
   0   3  21    0.83    8.99
   0   3 -21   -3.62    6.98
  -1   0  21  -16.71    7.68
   1   0  21    0.69    8.38
  -1   1 -21    3.59    6.70
   1   1  21    0.71    8.25
   1  -1  21    2.80    9.17
  -1  -1  21    0.53    8.68
  -1   1  21   -2.91    8.01
   1   2  21   -3.65    8.24
  -1  -2  21   14.15    9.60
   1   2 -21   -1.36    6.38
  -1   2  21    0.87    8.29
   1  -2  21    0.41    9.48
  -1   2 -21   15.60    7.70
   1  -3  21   40.43   11.36
  -1   3 -21   43.06   10.19
  -1  -3  21   27.52   10.34
   1   3 -21   24.50    8.82
   1   3  21   35.22   10.84
  -1   3  21   30.11   10.25
  -2   0  21  -22.19    7.13
   2   0  21   -4.07    8.71
   2  -1  21   -2.21    9.39
  -2   1 -21    0.87    6.52
   2   1  21   -7.62    8.36
  -2  -1  21    1.34    8.71
   2   2 -21   -2.35    6.73
  -2   2 -21   -1.63    7.36
  -2  -2  21  -10.74    8.56
   2  -2  21   -0.70    9.18
   2   2  21   -8.94    8.01
  -2   3 -21    3.27    7.99
   2   3 -21    0.05    7.24
   3   0  21   -7.76    8.98
   3  -1  21   -4.47    9.29
  -3   1 -21    6.40    7.57
   3   1  21   -0.35    9.03
   3   2  21   -1.25    8.84
  -3   2 -21   21.96    9.02
   3   2 -21   12.72    7.39
   3  -2  21   13.07    9.93
   4   0  21    0.45    8.58
   4  -1  21   -6.46    7.81
   4   1  21    2.52    8.30
  -4   1 -21   -8.05    6.87
   4   2 -21    9.97    7.48
  -4   2 -21    1.22    8.12
   0   0  22  297.47   17.75
   0  -1  22  -10.40    9.23
   0   1  22  -12.68    8.47
   0   2  22   54.15   11.84
   0  -2  22   68.50   12.32
   0   2 -22   61.44   10.47
  -1   0  22  -16.36    8.17
   1   0  22   -8.46    9.24
  -1  -1  22  127.03   13.97
  -1   1  22  103.81   12.73
   1   1  22  108.11   13.58
   1  -1  22  110.56   14.18
  -1   2 -22    4.32    7.38
  -1  -2  22   -2.06    9.30
   1  -2  22   -5.17    9.48
   1   2 -22    1.42    7.43
  -1   2  22   -3.12    8.54
   2   0  22  116.34   14.16
   2   1  22   -9.18    9.10
   2  -1  22    0.36    9.89
  -2   2 -22   88.54   12.61
   2   2 -22   81.88   11.33
   0   0   0    0.00    0.00

;
_shelx_hkl_checksum    6835
