# Supplementary material for: Multidimensional Transition Metal Complexes Based on 3-Amino-1H-1,2,4-triazole-5-carboxylic Acid: From Discrete Mononuclear Complexes to Layered Materials
Source: Molecules. 2015 Jul 7;20(7):12341–63. doi: 10.3390/molecules200712341 (PMC6332153; doi:10.3390/molecules200712341)
Supplement: Supplementary file 1 [file molecules-20-12341-s001.zip › comp_1.fcf]

#
# h,k,l, Fc-squared, Fo-squared, sigma(Fo-squared), status flag
#
data_comp_1
_shelx_title ' A in Pbcn'
_shelx_refln_list_code          4
_shelx_F_calc_maximum      201.56
_exptl_crystal_F_000       680.00
_reflns_d_resolution_high  0.8001

loop_
 _space_group_symop_operation_xyz
 'x, y, z'
 '-x+1/2, -y+1/2, z+1/2'
 '-x, y, -z+1/2'
 'x+1/2, -y+1/2, -z'
 '-x, -y, -z'
 'x-1/2, y-1/2, -z-1/2'
 'x, -y, z-1/2'
 '-x-1/2, y-1/2, z'

_cell_length_a     9.5375
_cell_length_b     6.8646
_cell_length_c    17.1196
_cell_angle_alpha  90.000
_cell_angle_beta   90.000
_cell_angle_gamma  90.000

_shelx_F_squared_multiplier     1.000

loop_
 _refln_index_h
 _refln_index_k
 _refln_index_l
 _refln_F_squared_calc
 _refln_F_squared_meas
 _refln_F_squared_sigma
 _refln_observed_status
   2   0   0       9291.04       9556.15       200.63 o
   4   0   0      14649.04      14814.84       365.26 o
   6   0   0        537.34        494.30        39.75 o
   8   0   0       4300.61       4187.83        81.17 o
  10   0   0        460.31        508.96        38.86 o
   1   1   0      28862.76      28148.48       214.60 o
   3   1   0      10341.93      10632.99       140.80 o
   5   1   0       7504.44       7652.93       106.10 o
   7   1   0        414.36        430.35        15.58 o
   9   1   0       3178.64       3179.03        49.96 o
  11   1   0        282.79        305.46        25.48 o
   0   2   0        944.30       1210.76        31.87 o
   2   2   0        104.33         69.33         4.01 o
   4   2   0      10387.73      10427.92        99.47 o
   6   2   0       5228.17       5397.36        65.41 o
   8   2   0       1372.18       1445.61        29.94 o
  10   2   0        748.80        660.28        31.90 o
   1   3   0       1937.54       1732.09        19.25 o
   3   3   0       1498.30       1441.67        17.91 o
   5   3   0       9777.02       9956.59        84.95 o
   7   3   0       1758.25       1749.81        32.21 o
   9   3   0        449.65        476.22        20.52 o
  11   3   0         51.05         37.07        18.31 o
   0   4   0       1968.18       1762.50        28.11 o
   2   4   0       5669.38       5417.60        57.82 o
   4   4   0       3283.06       3286.23        34.99 o
   6   4   0        482.62        489.09        15.33 o
   8   4   0         75.37         62.55        11.98 o
  10   4   0        446.04        414.15        43.03 o
   1   5   0       2755.81       2770.10        37.10 o
   3   5   0        524.03        534.85        14.82 o
   5   5   0         61.56         61.10         8.95 o
   7   5   0        398.94        434.34        28.48 o
   9   5   0        141.83        124.96        24.67 o
   0   6   0       1604.89       1641.96        44.22 o
   2   6   0        516.96        500.35        17.75 o
   4   6   0        182.54        204.39        20.52 o
   6   6   0        531.13        590.53        25.99 o
   8   6   0        543.45        509.69        39.78 o
   1   7   0        559.25        561.35        21.91 o
   3   7   0        927.94        952.32        25.43 o
   5   7   0        483.01        520.75        22.12 o
   0   8   0        506.79        609.09        36.78 o
   2   8   0        398.17        416.68        23.86 o
   4   8   0        277.21        296.58        28.69 o
   1   1   1       1002.34       1047.96         9.67 o
   2   1   1        624.39        643.68         5.78 o
   3   1   1         66.71         81.96         4.97 o
   4   1   1         44.98        179.11         4.64 o
   5   1   1        333.45        398.38         7.70 o
   6   1   1         37.54        108.71         6.04 o
   7   1   1        273.08        299.85         9.31 o
   8   1   1       1230.98       1232.95        18.92 o
   9   1   1         90.58         96.72         9.47 o
  10   1   1         13.25         44.35         9.67 o
  11   1   1          0.10         10.76         9.47 o
   0   2   1      36805.72      36563.68       267.24 o
   1   2   1        743.87        884.60         7.67 o
   2   2   1        173.05        154.89         3.51 o
   3   2   1        271.15        301.66         4.87 o
   4   2   1        845.30        863.60         9.83 o
   5   2   1        438.71        652.79         8.62 o
   6   2   1          6.76         12.92         3.80 o
   7   2   1         44.72         76.21         6.39 o
   8   2   1        475.69        481.41        12.75 o
   9   2   1        112.08        189.69        11.72 o
  10   2   1          0.08          6.47         8.45 o
  11   2   1         58.70         51.39        12.63 o
   1   3   1       1081.86       1119.98        10.02 o
   2   3   1          4.68          8.01         2.10 o
   3   3   1        608.17        677.87         8.16 o
   4   3   1         10.08         34.06         3.16 o
   5   3   1       1717.14       1741.07        16.19 o
   6   3   1         72.36        165.47         7.01 o
   7   3   1          3.12          1.16         5.23 o
   8   3   1         76.48         81.27         7.79 o
   9   3   1        384.78        371.60        15.32 o
  10   3   1          2.92         62.13        13.60 o
  11   3   1          0.12         12.70        11.48 o
   0   4   1         89.37         97.07         5.59 o
   1   4   1        224.87        239.12         5.60 o
   2   4   1        132.94        158.45         4.99 o
   3   4   1        548.42        565.05         8.93 o
   4   4   1        533.26        574.73         9.46 o
   5   4   1         66.45         80.91         5.23 o
   6   4   1         21.93         18.80         5.33 o
   7   4   1         31.60         52.96         8.28 o
   8   4   1          6.88         -6.23         7.66 o
   9   4   1        120.21        103.48        15.58 o
  10   4   1         15.40          6.70        14.79 o
   1   5   1          6.55         11.75         4.24 o
   2   5   1         29.51         32.43         4.78 o
   3   5   1        112.23        115.27         6.44 o
   4   5   1        119.45        102.11         6.49 o
   5   5   1        233.83        234.76         9.24 o
   6   5   1         34.13         47.57         7.47 o
   7   5   1          7.17         -0.74         9.24 o
   8   5   1        104.99         79.30        13.24 o
   9   5   1          0.34         -8.87        12.94 o
   0   6   1        102.70        136.75        17.58 o
   1   6   1         87.57         82.74        10.27 o
   2   6   1         19.49         38.74         7.18 o
   3   6   1          5.96         -6.59         7.03 o
   4   6   1        157.56        162.28        10.64 o
   5   6   1         40.52         43.55         8.31 o
   6   6   1          5.48          1.17         8.68 o
   7   6   1         28.52         43.11        13.70 o
   8   6   1          9.72         -7.20        15.39 o
   1   7   1         71.67         77.83        11.22 o
   2   7   1          1.14         -8.07         8.07 o
   3   7   1          0.67          5.28         8.57 o
   4   7   1         27.82          8.45         8.83 o
   5   7   1          6.66         20.01         9.66 o
   6   7   1         34.33         17.26        18.32 o
   0   8   1         72.54         76.90        17.22 o
   1   8   1          0.04         -4.75        10.10 o
   2   8   1          4.91          2.45        10.64 o
   3   8   1          9.72          3.48        11.19 o
   4   8   1          0.61         -0.46        10.90 o
   2   0   2       2292.80       2143.39        24.86 o
   3   0   2         31.37         63.05         4.02 o
   4   0   2      27190.51      29333.59       250.69 o
   5   0   2       1413.87       1568.02        21.14 o
   6   0   2       9432.74       9799.81       106.20 o
   7   0   2        127.35        125.28         9.66 o
   8   0   2       3361.95       3402.99        57.64 o
   9   0   2        339.36        276.72        18.24 o
  10   0   2       1211.08       1132.90        34.16 o
  11   0   2        116.92        111.96        20.24 o
   1   1   2      10864.92      10534.38        73.34 o
   2   1   2        213.06        220.68         3.97 o
   3   1   2       4636.64       4466.22        31.30 o
   4   1   2        152.46        221.88         5.19 o
   5   1   2      10736.27      10987.86       116.01 o
   6   1   2        347.13        393.30        10.59 o
   7   1   2       1253.51       1307.16        18.30 o
   8   1   2       1361.60       1331.76        37.44 o
   9   1   2       1718.58       1706.45        28.11 o
  10   1   2          1.79         -1.16         7.34 o
  11   1   2        139.52        141.89        14.28 o
   0   2   2      40625.73      39878.65       333.51 o
   1   2   2       2330.31       2250.22        15.42 o
   2   2   2       5073.00       4613.03        28.37 o
   3   2   2       1232.89       1253.77        12.69 o
   4   2   2       3996.62       3717.40        24.81 o
   5   2   2        429.96        428.75         6.65 o
   6   2   2        211.30        214.32         6.64 o
   7   2   2         75.70         92.55         8.07 o
   8   2   2        482.55        600.17        15.04 o
   9   2   2        113.59         87.50         9.58 o
  10   2   2        459.29        501.99        17.57 o
  11   2   2          0.73         -3.23        10.27 o
   1   3   2      12452.92      11950.91        68.29 o
   2   3   2        562.05        539.61         6.88 o
   3   3   2       4030.98       3855.86        26.04 o
   4   3   2        127.71        183.15         5.09 o
   5   3   2       2663.03       2575.67        21.44 o
   6   3   2         55.30         93.83         6.00 o
   7   3   2        691.86        737.75        16.59 o
   8   3   2        746.99        654.91        16.12 o
   9   3   2       1143.93       1162.09        23.91 o
  10   3   2         39.60         27.54         9.31 o
  11   3   2        296.02        315.19        22.90 o
   0   4   2       2503.96       2417.42        28.56 o
   1   4   2        545.88        551.67         9.93 o
   2   4   2       1383.38       1263.32        15.26 o
   3   4   2         14.16         18.34         3.52 o
   4   4   2       3219.98       3125.82        25.18 o
   5   4   2        212.55        211.25         6.92 o
   6   4   2       2496.75       2600.79        29.40 o
   7   4   2         96.03         92.65         9.17 o
   8   4   2       1381.62       1371.90        26.34 o
   9   4   2          2.89         10.00        10.20 o
  10   4   2        469.35        492.69        26.72 o
   1   5   2        495.25        485.77        11.30 o
   2   5   2          3.94         -4.07         4.07 o
   3   5   2       1063.75       1061.00        14.13 o
   4   5   2         21.39         24.36         4.88 o
   5   5   2       1460.32       1478.13        18.13 o
   6   5   2         37.78         30.35         7.39 o
   7   5   2        610.31        603.35        19.27 o
   8   5   2         40.36         44.10        15.86 o
   9   5   2        260.55        249.78        20.32 o
   0   6   2       1245.23       1305.84        33.51 o
   1   6   2         23.90         19.04         6.88 o
   2   6   2       1329.13       1371.37        19.15 o
   3   6   2        142.13        143.21         8.85 o
   4   6   2        726.98        769.55        14.81 o
   5   6   2         24.11         16.50         7.67 o
   6   6   2        272.74        259.19        15.14 o
   7   6   2         35.54          2.30        12.71 o
   8   6   2         64.14         43.05        18.12 o
   1   7   2       1115.72       1170.45        23.62 o
   2   7   2          3.38         -2.25         8.39 o
   3   7   2        654.19        682.40        15.92 o
   4   7   2          6.82         -9.19         9.19 o
   5   7   2        254.70        283.30        13.53 o
   6   7   2          5.36        -13.29        13.29 o
   0   8   2        188.41        208.62        20.09 o
   1   8   2         59.68         43.64        11.32 o
   2   8   2        184.35        180.20        13.16 o
   3   8   2          2.39         -0.46        10.54 o
   4   8   2        153.11        158.67        13.44 o
   1   1   3       9797.80       9945.25        64.33 o
   2   1   3        170.06        217.45         3.53 o
   3   1   3       2372.07       2531.54        18.06 o
   4   1   3         20.53        123.63         4.19 o
   5   1   3       1324.82       1460.73        14.73 o
   6   1   3        343.51        422.72        11.05 o
   7   1   3         48.31         59.49         6.22 o
   8   1   3        315.76        311.87        12.70 o
   9   1   3         75.83         83.44         9.18 o
  10   1   3          2.13         77.85        10.17 o
  11   1   3         75.41         62.87        10.55 o
   0   2   3      12258.98      12432.40       108.65 o
   1   2   3       1253.27       1282.76        10.38 o
   2   2   3        402.06        404.83         5.34 o
   3   2   3        466.52        512.53         6.70 o
   4   2   3       1475.47       1549.51        12.99 o
   5   2   3        251.35        285.03         6.20 o
   6   2   3        230.33        243.38         7.04 o
   7   2   3        126.97        127.19         8.20 o
   8   2   3        182.15        165.18        10.64 o
   9   2   3         24.30         71.09         9.31 o
  10   2   3         89.28         62.78        10.04 o
  11   2   3         71.12         83.24        11.70 o
   1   3   3       2425.03       2427.93        17.90 o
   2   3   3          9.23         22.42         2.54 o
   3   3   3          7.97          9.72         3.20 o
   4   3   3        399.45        465.09         7.32 o
   5   3   3         83.00         90.05         4.61 o
   6   3   3          5.03          5.98         4.45 o
   7   3   3          2.54          4.78         5.89 o
   8   3   3        552.87        600.78        16.87 o
   9   3   3          7.98          1.83         8.15 o
  10   3   3          0.64         28.84        10.89 o
  11   3   3          1.43          8.29        12.56 o
   0   4   3       4676.14       4593.02        46.42 o
   1   4   3        625.80        642.31        12.54 o
   2   4   3        168.63        205.06         5.97 o
   3   4   3        221.91        244.35         9.76 o
   4   4   3         25.94         44.77         4.43 o
   5   4   3        204.32        269.77         7.67 o
   6   4   3        135.50        142.08        11.11 o
   7   4   3         86.10         98.23        10.12 o
   8   4   3         81.50         53.60        11.00 o
   9   4   3          4.24         82.79        12.68 o
  10   4   3         15.42          2.43        11.34 o
   1   5   3         74.87        100.14         6.47 o
   2   5   3        112.01        111.92         6.28 o
   3   5   3         17.68         14.69         4.85 o
   4   5   3          0.03         18.73         5.41 o
   5   5   3         21.83         10.60         5.60 o
   6   5   3         87.18        114.05         9.28 o
   7   5   3          0.42          7.43         8.81 o
   8   5   3        119.35         77.82        14.78 o
   9   5   3        248.57        186.16        19.45 o
   0   6   3        645.97        643.24        19.42 o
   1   6   3         54.64         59.23         7.09 o
   2   6   3         27.54         28.95         7.22 o
   3   6   3          4.29         -2.86         6.38 o
   4   6   3        255.33        272.36        10.85 o
   5   6   3         24.34         21.19         7.38 o
   6   6   3        214.34        185.72        28.23 o
   7   6   3         94.95         54.08        16.26 o
   8   6   3         63.58         48.10        19.28 o
   1   7   3         63.17         71.26         9.74 o
   2   7   3          0.24          2.71         8.46 o
   3   7   3        114.28         96.74        10.53 o
   4   7   3          1.35         -3.92         8.92 o
   5   7   3        261.42        242.43        21.36 o
   6   7   3          0.34          9.88        13.74 o
   0   8   3          7.83          3.87        15.01 o
   1   8   3          2.10          1.36        11.74 o
   2   8   3          1.97          5.77        10.74 o
   3   8   3         22.52         22.99        11.02 o
   0   0   4         93.37         50.16         5.10 o
   1   0   4       4084.04       4065.11        38.20 o
   2   0   4      29184.87      28645.85       239.95 o
   3   0   4       4439.86       4837.61        53.12 o
   4   0   4       9267.49       9101.97        86.68 o
   5   0   4        470.28        446.90        11.04 o
   6   0   4       2486.40       2461.93        30.95 o
   7   0   4        162.78        151.33        12.86 o
   8   0   4         23.70         34.45         9.79 o
   9   0   4         22.53         27.95        10.72 o
  10   0   4       1552.03       1515.76        39.72 o
  11   0   4          2.50         -3.12        11.83 o
   1   1   4       6229.20       5950.99        36.45 o
   2   1   4        222.69        260.76         4.09 o
   3   1   4       1505.37       1282.97        11.85 o
   4   1   4       1200.76       1306.13        12.89 o
   5   1   4       6072.86       6055.63        44.93 o
   6   1   4         84.54        111.98         5.17 o
   7   1   4       1654.64       1717.53        25.66 o
   8   1   4        104.38        189.29        10.73 o
   9   1   4        593.20        600.07        17.20 o
  10   1   4         47.72         54.97         9.71 o
  11   1   4        197.95        232.40        14.62 o
   0   2   4       7894.61       7475.80        68.52 o
   1   2   4        510.58        572.99         6.84 o
   2   2   4        103.72         55.34         2.51 o
   3   2   4        235.02        238.45         4.89 o
   4   2   4       4704.71       4550.59        31.26 o
   5   2   4         62.71         80.93         4.63 o
   6   2   4       2602.90       2604.88        23.46 o
   7   2   4         20.44         15.91         6.25 o
   8   2   4       2282.41       2216.86        31.90 o
   9   2   4         47.71         61.38         9.23 o
  10   2   4        502.81        543.18        18.37 o
  11   2   4          9.32         11.34         9.68 o
   1   3   4       9692.50       9344.95        56.38 o
   2   3   4         31.58         42.92         3.19 o
   3   3   4       7564.57       7088.06        45.59 o
   4   3   4         28.17         37.15         3.34 o
   5   3   4       3105.33       3033.48        24.43 o
   6   3   4        273.69        275.93         8.19 o
   7   3   4       1268.27       1340.58        23.18 o
   8   3   4        121.06        142.60        14.76 o
   9   3   4       1888.02       1805.60        34.30 o
  10   3   4          1.94          0.87        10.19 o
   0   4   4      24440.30      24322.13       212.00 o
   1   4   4         80.19        107.61         5.50 o
   2   4   4       4560.92       4451.90        31.57 o
   3   4   4         44.69         49.95         5.06 o
   4   4   4       2909.71       2843.37        23.90 o
   5   4   4         11.00         -0.48         4.01 o
   6   4   4       1084.25       1070.50        19.10 o
   7   4   4         61.04         42.11        10.99 o
   8   4   4        977.90        976.37        24.86 o
   9   4   4          3.40         23.17        11.10 o
  10   4   4        193.73        177.12        16.53 o
   1   5   4       2288.35       2338.20        22.44 o
   2   5   4          0.76         -1.94         4.47 o
   3   5   4       1885.91       1933.94        22.01 o
   4   5   4          0.01         -3.94         5.06 o
   5   5   4       1399.99       1464.68        19.41 o
   6   5   4          0.01         -4.14         7.54 o
   7   5   4         62.87         61.18        13.15 o
   8   5   4         19.32         19.81        12.61 o
   9   5   4        322.30        259.11        25.06 o
   0   6   4         62.37        102.53        11.40 o
   1   6   4          0.28         -4.84         5.76 o
   2   6   4        488.80        480.46        12.58 o
   3   6   4          4.45         -0.56         6.91 o
   4   6   4       1316.88       1363.70        19.54 o
   5   6   4         15.27         -7.67         7.67 o
   6   6   4        510.58        529.11        18.85 o
   7   6   4          5.50          9.29        15.99 o
   8   6   4        216.91        183.18        24.16 o
   1   7   4        225.50        240.69        12.46 o
   2   7   4          0.15         -9.93         9.93 o
   3   7   4        257.02        256.57        13.98 o
   4   7   4          3.83          2.94         9.52 o
   5   7   4        535.98        594.96        23.23 o
   6   7   4          3.11         30.39        16.85 o
   0   8   4        109.24        125.68        20.85 o
   1   8   4          4.31         12.82        10.85 o
   2   8   4        209.35        199.51        17.42 o
   3   8   4          2.01          8.00        10.96 o
   1   1   5        342.14        325.58         4.65 o
   2   1   5        627.38        767.19         7.35 o
   3   1   5       1209.10       1287.59        10.66 o
   4   1   5        575.09        666.72         8.75 o
   5   1   5       1355.70       1558.85        15.58 o
   6   1   5        371.96        377.40         9.74 o
   7   1   5        409.51        443.53        13.42 o
   8   1   5        254.53        267.31        12.33 o
   9   1   5        181.98        176.57        11.55 o
  10   1   5         18.66         82.54        10.41 o
  11   1   5          0.01         -2.04         8.90 o
   0   2   5       1856.55       1865.01        22.50 o
   1   2   5        101.97         98.12         3.41 o
   2   2   5        373.03        343.62         6.19 o
   3   2   5       1169.09       1250.47        10.91 o
   4   2   5        270.28        324.47         7.69 o
   5   2   5        762.43        888.48        10.77 o
   6   2   5          9.55         43.30         5.28 o
   7   2   5         81.52        211.59        10.70 o
   8   2   5         81.17        100.65         9.40 o
   9   2   5         14.30         71.63         9.69 o
  10   2   5        106.66         98.47        11.42 o
  11   2   5         31.58         43.97        10.64 o
   1   3   5        480.07        523.58        10.85 o
   2   3   5        138.90        121.03         4.40 o
   3   3   5         32.13         50.66         3.37 o
   4   3   5        166.26        217.51         5.95 o
   5   3   5        363.18        373.92         8.11 o
   6   3   5        162.28        212.15         9.49 o
   7   3   5        508.11        501.01        16.46 o
   8   3   5         16.98         69.50        10.56 o
   9   3   5         33.41         23.73        10.18 o
  10   3   5          3.51          7.62        10.97 o
   0   4   5          7.56         31.97        10.02 o
   1   4   5          0.73         -0.05         3.85 o
   2   4   5         82.02         87.50         5.52 o
   3   4   5          3.81         18.33         4.33 o
   4   4   5         78.02         77.99         5.28 o
   5   4   5          0.07         20.48         5.29 o
   6   4   5        154.44        138.14         9.20 o
   7   4   5        112.37         75.17         9.59 o
   8   4   5         10.53          8.96         9.93 o
   9   4   5         62.97         85.65        13.37 o
  10   4   5          3.79        -11.40        11.62 o
   1   5   5        672.84        698.64        12.07 o
   2   5   5          5.14          2.07         4.85 o
   3   5   5        290.90        343.46         9.92 o
   4   5   5          0.02         22.84         5.73 o
   5   5   5         46.90         36.44         6.62 o
   6   5   5         84.19         95.81        11.51 o
   7   5   5         69.01         39.78        12.54 o
   8   5   5        357.41        311.08        25.18 o
   9   5   5         19.96          2.19        14.17 o
   0   6   5       1986.91       2023.69        31.25 o
   1   6   5        453.57        463.89        11.80 o
   2   6   5        269.19        286.88        12.43 o
   3   6   5          0.13         -6.16         6.16 o
   4   6   5        237.01        250.80        12.69 o
   5   6   5          9.66         23.81         8.47 o
   6   6   5         17.43          0.58        10.68 o
   7   6   5         69.50         76.55        19.27 o
   8   6   5         37.13         42.20        20.06 o
   1   7   5         72.52         78.65        10.35 o
   2   7   5         24.26          9.66         9.22 o
   3   7   5         26.11         30.61         9.60 o
   4   7   5          5.69          0.81         9.54 o
   5   7   5        198.72        197.91        18.12 o
   6   7   5          1.75         11.06        13.39 o
   0   8   5          1.34         -6.32        19.10 o
   1   8   5          0.05        -10.86        10.86 o
   2   8   5         20.80          8.69        11.15 o
   3   8   5         51.65         40.44        11.88 o
   0   0   6      17739.01      17896.17       198.44 o
   1   0   6        673.10        715.56        10.29 o
   2   0   6       4234.22       3710.02        37.74 o
   3   0   6       1645.65       1910.23        23.31 o
   4   0   6       2138.71       1952.78        28.83 o
   5   0   6       1588.25       1683.88        27.62 o
   6   0   6       3930.55       4094.28        52.61 o
   7   0   6        148.38        155.81        11.41 o
   8   0   6       3113.66       2919.59        53.84 o
   9   0   6          1.14         -7.84         9.57 o
  10   0   6        917.60        972.70        55.59 o
  11   0   6        166.89        124.06        22.46 o
   1   1   6       6294.67       5795.35        35.08 o
   2   1   6       1096.50       1186.05        10.41 o
   3   1   6       4178.61       3878.53        28.19 o
   4   1   6        393.17        418.31         7.94 o
   5   1   6       1972.64       1895.13        20.99 o
   6   1   6        119.71        134.70         7.01 o
   7   1   6       1644.11       1691.72        21.57 o
   8   1   6         78.95         76.58         8.57 o
   9   1   6        994.06        988.98        26.87 o
  10   1   6         52.49         34.04         9.34 o
  11   1   6        495.43        522.65        26.18 o
   0   2   6       4129.05       3806.38        44.76 o
   1   2   6        162.17        199.10         4.81 o
   2   2   6       6694.31       6347.85        37.96 o
   3   2   6         52.07         45.42         3.02 o
   4   2   6       3573.36       3422.96        26.87 o
   5   2   6         36.97         46.76         4.96 o
   6   2   6       1695.04       1679.69        25.67 o
   7   2   6        258.22        239.39        11.97 o
   8   2   6        246.63        305.19        13.44 o
   9   2   6          4.89          7.55         7.86 o
  10   2   6        386.54        382.99        17.18 o
  11   2   6         12.37         16.05        11.68 o
   1   3   6       6204.05       6077.22        40.44 o
   2   3   6        165.74        169.88         5.72 o
   3   3   6       5628.67       5595.01        40.35 o
   4   3   6         79.28         77.77         4.67 o
   5   3   6       5843.21       5875.38        46.05 o
   6   3   6        298.18        300.95        11.10 o
   7   3   6       1084.82       1092.30        26.02 o
   8   3   6        734.46        638.38        21.82 o
   9   3   6        439.39        446.77        19.81 o
  10   3   6         20.10         15.59        11.64 o
   0   4   6       3216.51       3145.46        38.34 o
   1   4   6       1000.04       1101.70        13.81 o
   2   4   6       2938.89       2851.03        24.67 o
   3   4   6         90.13        111.27         6.16 o
   4   4   6       5193.20       5268.49        39.30 o
   5   4   6        155.17        149.89        10.24 o
   6   4   6       1821.27       1762.48        24.97 o
   7   4   6        273.25        264.91        13.31 o
   8   4   6        894.23        911.41        25.32 o
   9   4   6         17.91         11.78        11.17 o
  10   4   6        317.57        257.95        21.98 o
   1   5   6       1915.19       1941.67        20.70 o
   2   5   6         27.15         29.44         5.80 o
   3   5   6        808.45        812.33        13.71 o
   4   5   6          0.87          7.54         5.69 o
   5   5   6        861.82        876.84        16.96 o
   6   5   6          0.00          2.40         8.38 o
   7   5   6        585.48        578.19        20.51 o
   8   5   6        102.36         52.53        18.41 o
   9   5   6        403.33        351.63        23.71 o
   0   6   6       2346.22       2456.62        39.05 o
   1   6   6         20.73         13.99         7.24 o
   2   6   6        590.55        576.92        13.12 o
   3   6   6         54.23         48.56         7.46 o
   4   6   6        382.72        412.95        18.36 o
   5   6   6        105.43         90.79         9.97 o
   6   6   6        108.55        118.08        16.18 o
   7   6   6          1.55          2.76        13.01 o
   1   7   6        609.69        655.44        16.89 o
   2   7   6          5.87         -8.91         8.91 o
   3   7   6        438.66        468.17        19.75 o
   4   7   6         22.51         11.49         9.46 o
   5   7   6        121.74        122.73        12.99 o
   6   7   6          0.77         -3.07        13.61 o
   0   8   6         37.56         65.37        17.53 o
   1   8   6         65.20         37.48        11.94 o
   2   8   6        152.69        159.53        16.18 o
   1   1   7       2857.08       3044.61        20.92 o
   2   1   7        188.29        207.12         5.71 o
   3   1   7        115.26        190.34         6.76 o
   4   1   7        130.42        173.78         5.40 o
   5   1   7        179.11        203.45         7.76 o
   6   1   7        201.71        267.24         9.41 o
   7   1   7        146.10        153.29         8.41 o
   8   1   7        222.64        264.91        12.70 o
   9   1   7        186.39        177.07        12.24 o
  10   1   7          1.15         16.32         8.68 o
  11   1   7         19.91         20.64         9.96 o
   0   2   7       5191.90       5573.81        49.35 o
   1   2   7        133.39        216.93         4.96 o
   2   2   7        196.73        227.02         4.90 o
   3   2   7         66.99        119.90         5.56 o
   4   2   7        219.95        275.46         9.51 o
   5   2   7        247.95        291.11         9.00 o
   6   2   7         88.66         99.84         6.93 o
   7   2   7        256.78        261.72        10.81 o
   8   2   7        423.12        378.19        14.92 o
   9   2   7          1.47         11.48         9.24 o
  10   2   7          2.29         -8.99         9.65 o
   1   3   7       1794.90       1864.74        18.11 o
   2   3   7         57.15         74.25         5.42 o
   3   3   7        981.60        989.63        11.87 o
   4   3   7         24.33        104.62         5.39 o
   5   3   7          3.02          9.02         5.29 o
   6   3   7         14.97         29.08         6.67 o
   7   3   7        138.69        110.84         9.10 o
   8   3   7          7.33         -3.25         8.79 o
   9   3   7          2.48          2.10         9.74 o
  10   3   7         22.39         32.58        12.33 o
   0   4   7        225.14        266.58        14.38 o
   1   4   7        152.87        185.85         7.36 o
   2   4   7        484.62        513.20        10.12 o
   3   4   7          0.47          5.60         4.50 o
   4   4   7         38.31         46.72         6.06 o
   5   4   7         23.73         91.00         8.14 o
   6   4   7         13.67         25.02         7.99 o
   7   4   7          1.64         91.90        10.39 o
   8   4   7        155.24        129.04        19.21 o
   9   4   7          1.67         -5.99        11.53 o
   1   5   7        124.40        125.65         7.62 o
   2   5   7         12.50          7.39         5.65 o
   3   5   7          6.71         -1.94         5.61 o
   4   5   7         63.40         47.61         7.05 o
   5   5   7        522.13        524.03        16.30 o
   6   5   7         37.03         43.75         9.98 o
   7   5   7        209.95        172.46        15.04 o
   8   5   7        120.31        105.15        16.90 o
   0   6   7          6.73         27.13        12.71 o
   1   6   7        173.97        172.18         9.51 o
   2   6   7         25.25         16.03         7.11 o
   3   6   7        222.45        186.54        10.00 o
   4   6   7        413.57        406.18        16.28 o
   5   6   7          5.56         -0.92         9.84 o
   6   6   7        129.11        112.45        13.03 o
   7   6   7         39.48         24.13        14.89 o
   1   7   7        313.16        324.38        13.56 o
   2   7   7          0.73         -0.33        10.41 o
   3   7   7         24.10         16.93         9.33 o
   4   7   7         61.54         40.36        10.56 o
   5   7   7          1.13          3.59        14.16 o
   0   8   7        309.67        315.54        29.42 o
   1   8   7         29.21         19.10        12.26 o
   0   0   8      33356.29      34458.18       376.59 o
   1   0   8         32.11         47.29         4.57 o
   2   0   8       7037.42       6838.08        65.64 o
   3   0   8        264.35        260.26        14.65 o
   4   0   8       5967.05       5925.39        59.49 o
   5   0   8         23.62         22.83         6.89 o
   6   0   8       3628.19       3668.73        50.53 o
   7   0   8        964.28        867.78        22.76 o
   8   0   8       2785.19       2686.80        73.82 o
   9   0   8         21.04         16.93        11.56 o
  10   0   8        257.27        278.84        43.52 o
  11   0   8         39.97         11.10        14.76 o
   1   1   8       6996.42       6757.27        41.56 o
   2   1   8         10.49         14.22         2.75 o
   3   1   8       8628.59       8511.38        56.63 o
   4   1   8          0.01         -2.08         3.07 o
   5   1   8       2816.24       2837.37        28.84 o
   6   1   8        597.95        506.32        12.07 o
   7   1   8       1333.50       1445.34        21.24 o
   8   1   8         62.43         58.30         8.72 o
   9   1   8        946.05        866.42        21.51 o
  10   1   8         51.90         43.68        10.04 o
   0   2   8       1765.19       1541.51        18.97 o
   1   2   8       1187.56       1304.16        12.14 o
   2   2   8       5198.92       5063.96        36.33 o
   3   2   8        243.43        257.32         8.12 o
   4   2   8       2083.85       2019.47        19.09 o
   5   2   8          5.29         -2.14         4.11 o
   6   2   8       1877.53       1827.70        22.89 o
   7   2   8        167.23        136.83        13.78 o
   8   2   8        553.52        552.88        20.80 o
   9   2   8          0.01         -1.39         9.55 o
  10   2   8        429.11        392.95        20.51 o
   1   3   8       4001.38       3785.89        32.13 o
   2   3   8        319.09        329.40         7.81 o
   3   3   8       1935.74       1937.73        18.11 o
   4   3   8        458.00        421.39        10.66 o
   5   3   8       2453.08       2343.83        28.51 o
   6   3   8         35.48         14.38         6.35 o
   7   3   8       1738.92       1702.59        25.70 o
   8   3   8         42.28         21.59        11.60 o
   9   3   8        289.34        293.60        23.06 o
  10   3   8          7.20         12.15        11.43 o
   0   4   8        466.09        441.40        14.00 o
   1   4   8         69.37         89.09         6.41 o
   2   4   8       3184.74       3123.22        27.10 o
   3   4   8        744.89        768.43        12.71 o
   4   4   8       2180.12       2182.42        25.28 o
   5   4   8        146.20        129.40        12.41 o
   6   4   8        997.26        995.01        21.26 o
   7   4   8         28.54         29.81         9.43 o
   8   4   8        365.06        385.08        34.27 o
   9   4   8          0.84        -11.53        13.59 o
   1   5   8        959.29       1029.03        15.44 o
   2   5   8         40.31         35.50         6.39 o
   3   5   8        729.39        736.67        13.85 o
   4   5   8        112.59        116.89        10.28 o
   5   5   8        369.77        402.33        17.65 o
   6   5   8         78.06         86.07        11.16 o
   7   5   8        520.55        525.06        22.01 o
   8   5   8         13.96         -2.79        14.20 o
   0   6   8       1103.99       1106.36        24.33 o
   1   6   8          5.66         -6.89         6.89 o
   2   6   8        612.90        667.00        19.62 o
   3   6   8         10.38          8.10         7.70 o
   4   6   8        257.08        280.69        15.81 o
   5   6   8          2.21         -6.39        10.52 o
   6   6   8        283.89        291.27        28.62 o
   7   6   8          9.41          1.58        12.94 o
   1   7   8        553.04        577.22        15.67 o
   2   7   8         23.20         12.34         9.95 o
   3   7   8        566.29        629.00        27.47 o
   4   7   8         53.27         39.74        11.30 o
   5   7   8        211.66        210.90        33.49 o
   1   1   9       1073.48       1097.21        11.15 o
   2   1   9        315.50        319.67         7.32 o
   3   1   9        595.24        660.09        10.14 o
   4   1   9        132.35        252.58         7.22 o
   5   1   9          1.33          0.48         5.09 o
   6   1   9        347.41        342.59        10.84 o
   7   1   9        551.54        522.06        14.17 o
   8   1   9        131.32        166.60        14.12 o
   9   1   9         86.31         81.41        10.55 o
  10   1   9         24.96         35.94        10.38 o
   0   2   9       1631.29       1730.86        21.36 o
   1   2   9        196.61        226.81         5.83 o
   2   2   9        469.64        491.56         8.19 o
   3   2   9        501.10        493.71         8.95 o
   4   2   9        892.36        939.36        13.99 o
   5   2   9        347.68        403.43        11.99 o
   6   2   9         68.09         59.11         7.43 o
   7   2   9        124.64        242.82        11.57 o
   8   2   9         11.57         23.84         9.45 o
   9   2   9         11.44         85.58        12.90 o
  10   2   9          2.36          0.26        10.82 o
   1   3   9          1.20         -3.29         3.97 o
   2   3   9         20.46         27.74         4.49 o
   3   3   9        256.90        303.66         9.66 o
   4   3   9         11.08          6.82         4.66 o
   5   3   9        723.73        684.19        15.22 o
   6   3   9         31.42         51.61         7.67 o
   7   3   9        429.57        421.29        15.00 o
   8   3   9         91.24        111.71        13.20 o
   9   3   9        221.56        171.57        15.85 o
   0   4   9          0.54          5.69         6.99 o
   1   4   9        231.89        258.57         9.49 o
   2   4   9          2.56          7.23         5.09 o
   3   4   9        146.54        158.62         9.33 o
   4   4   9          3.32         19.95         6.23 o
   5   4   9         99.91         87.61         9.70 o
   6   4   9         31.97         25.09         8.90 o
   7   4   9         19.39         12.12         9.57 o
   8   4   9        155.15        100.77        17.58 o
   9   4   9         10.09         -0.66        13.43 o
   1   5   9        260.54        317.65        10.44 o
   2   5   9         29.05         13.45         6.16 o
   3   5   9          2.04         -6.58         6.82 o
   4   5   9        242.16        217.40        10.86 o
   5   5   9        137.47        110.28        11.43 o
   6   5   9          3.06          4.18         9.44 o
   7   5   9          0.51         -5.07        10.26 o
   8   5   9         32.38         14.78        22.58 o
   0   6   9         16.40          5.91        10.83 o
   1   6   9         11.47         -5.87         7.24 o
   2   6   9        258.61        268.61        13.42 o
   3   6   9        218.14        232.33        12.17 o
   4   6   9          2.34          3.39         9.07 o
   5   6   9         17.10         13.28        10.98 o
   6   6   9          0.30         10.16        11.34 o
   1   7   9         25.48         19.08         9.29 o
   2   7   9          2.56         -9.14         9.14 o
   3   7   9         42.86         25.49        10.65 o
   4   7   9         16.17         15.91        13.26 o
   0   0  10       3550.03       3477.45        60.33 o
   1   0  10       1628.59       1818.58        25.12 o
   2   0  10      14768.64      14964.32       134.45 o
   3   0  10          0.08         -1.81         5.11 o
   4   0  10       9683.25       9901.60        94.50 o
   5   0  10        658.78        655.91        19.35 o
   6   0  10       3101.35       3030.23        45.72 o
   7   0  10        121.80         74.28        11.07 o
   8   0  10        504.68        539.11        24.78 o
   9   0  10         56.98         43.83        14.16 o
  10   0  10        491.34        442.08        27.55 o
   1   1  10       6225.84       5784.12        39.42 o
   2   1  10          2.47          9.54         3.63 o
   3   1  10       5492.70       5556.30        40.94 o
   4   1  10         37.04         45.56         5.00 o
   5   1  10       3850.80       3884.53        39.41 o
   6   1  10        153.51        138.67         8.46 o
   7   1  10       1878.45       1870.04        25.03 o
   8   1  10        335.74        274.74        14.16 o
   9   1  10        382.28        417.15        22.80 o
  10   1  10         28.25         13.78        11.22 o
   0   2  10       3269.46       3188.06        37.62 o
   1   2  10        233.34        254.66         8.38 o
   2   2  10       2407.63       2271.01        22.53 o
   3   2  10        308.90        343.73        11.14 o
   4   2  10       1589.92       1542.90        18.33 o
   5   2  10        432.99        462.26        12.86 o
   6   2  10       1404.44       1417.15        22.66 o
   7   2  10         29.34         26.63         7.59 o
   8   2  10       1417.34       1448.44        35.11 o
   9   2  10         17.27         10.57        15.52 o
  10   2  10        188.35        170.19        16.34 o
   1   3  10       2844.59       2868.30        25.79 o
   2   3  10         29.60         18.22         5.09 o
   3   3  10       2471.90       2320.00        25.73 o
   4   3  10        187.25        189.53         8.81 o
   5   3  10        265.69        293.38        12.93 o
   6   3  10         20.27         13.11         7.16 o
   7   3  10       1389.40       1377.61        27.53 o
   8   3  10         67.32         60.19        18.94 o
   9   3  10        514.10        506.20        22.68 o
   0   4  10       2519.56       2458.39        37.85 o
   1   4  10         42.64         39.60         6.68 o
   2   4  10       2655.45       2743.86        29.04 o
   3   4  10         89.93         92.76         8.84 o
   4   4  10        126.71        136.04        10.76 o
   5   4  10         16.16          8.95         8.38 o
   6   4  10        701.86        735.57        19.58 o
   7   4  10         10.58         -8.71        11.29 o
   8   4  10        317.32        263.22        21.62 o
   1   5  10        468.60        492.75        13.01 o
   2   5  10         62.49         56.18         7.73 o
   3   5  10        976.58        983.80        18.41 o
   4   5  10          1.25          4.99         8.18 o
   5   5  10        276.66        303.90        16.26 o
   6   5  10          0.01         -9.66         9.66 o
   7   5  10        199.22        208.93        20.18 o
   0   6  10          6.43        -10.76        10.76 o
   1   6  10         15.26          4.96         8.93 o
   2   6  10        765.12        845.62        22.72 o
   3   6  10         51.58         43.13        14.84 o
   4   6  10        515.34        496.68        26.60 o
   5   6  10          0.00          4.73        11.20 o
   6   6  10        639.66        635.95        27.50 o
   1   7  10        351.09        369.08        16.11 o
   2   7  10         15.46          3.22        11.59 o
   3   7  10        365.61        398.69        35.03 o
   4   7  10          1.89         -8.10        11.02 o
   1   1  11        550.10        644.84        10.64 o
   2   1  11        116.19        140.17         7.80 o
   3   1  11        224.51        228.47         7.56 o
   4   1  11         35.63         82.17         6.25 o
   5   1  11        532.30        511.28        12.55 o
   6   1  11         43.26         79.02         7.56 o
   7   1  11        264.04        284.47        11.59 o
   8   1  11         75.71         93.08        14.06 o
   9   1  11          0.03         -0.48        10.57 o
  10   1  11         10.75         22.30        12.53 o
   0   2  11        967.19        926.76        18.23 o
   1   2  11        549.22        597.94        10.55 o
   2   2  11        476.90        457.59        10.93 o
   3   2  11        302.93        346.68         9.70 o
   4   2  11        987.61        937.73        15.83 o
   5   2  11          2.72         -2.42         5.66 o
   6   2  11        132.67        111.93         9.38 o
   7   2  11        194.61        184.95        11.57 o
   8   2  11          2.40         -8.90         8.90 o
   9   2  11          0.01         -4.43        10.25 o
   1   3  11       1380.20       1326.28        17.56 o
   2   3  11         36.18         42.34         6.38 o
   3   3  11        245.09        273.24        10.12 o
   4   3  11        193.53        207.72        10.53 o
   5   3  11         15.95         -0.44         7.40 o
   6   3  11         37.72         43.91         9.29 o
   7   3  11         31.66         24.01         9.79 o
   8   3  11         47.79         47.15        13.93 o
   9   3  11          6.58         10.71        13.33 o
   0   4  11        791.67        808.72        20.28 o
   1   4  11          1.76         -6.09         6.09 o
   2   4  11         33.56         37.45         7.53 o
   3   4  11        141.94        156.10         9.77 o
   4   4  11          9.20         -7.50         7.50 o
   5   4  11         52.38         51.41        12.86 o
   6   4  11         67.91         56.63        10.86 o
   7   4  11         13.37         -8.41         9.84 o
   8   4  11         36.99         11.39        13.22 o
   1   5  11         50.20         19.70         8.38 o
   2   5  11         25.96         12.78         8.77 o
   3   5  11         64.07         57.66         9.80 o
   4   5  11          1.78          0.94         9.59 o
   5   5  11         50.48         39.87        10.64 o
   6   5  11         34.74         45.77        11.56 o
   7   5  11         47.97         31.54        12.22 o
   0   6  11         11.33        -13.96        13.96 o
   1   6  11         22.05         25.33        11.21 o
   2   6  11         87.16         78.10        10.53 o
   3   6  11         70.81         50.80        10.63 o
   4   6  11         18.19         20.35        11.64 o
   5   6  11          1.59          4.00        11.62 o
   1   7  11         18.55         12.53        11.20 o
   2   7  11         18.93          1.15        11.42 o
   3   7  11         90.19         73.23        12.27 o
   0   0  12        223.03        189.79        12.42 o
   1   0  12        418.90        449.22        13.85 o
   2   0  12       6113.91       6004.92        63.10 o
   3   0  12       1854.23       1822.78        27.82 o
   4   0  12       2695.68       2669.33        41.54 o
   5   0  12        372.26        414.59        17.35 o
   6   0  12       3089.15       3164.58        49.36 o
   7   0  12        294.17        275.80        16.95 o
   8   0  12       1518.28       1576.28        41.62 o
   9   0  12          3.30         -3.54        12.00 o
   1   1  12       3718.46       3603.80        30.07 o
   2   1  12         47.01         31.76         5.01 o
   3   1  12       2727.99       2700.83        25.29 o
   4   1  12        428.22        417.63        11.65 o
   5   1  12       1195.56       1251.41        19.47 o
   6   1  12          0.47          6.51         7.28 o
   7   1  12       2178.20       2162.37        33.22 o
   8   1  12          9.82          3.63         9.63 o
   9   1  12        236.24        293.66        18.74 o
   0   2  12       3438.40       3314.03        53.51 o
   1   2  12         11.41          6.94         5.28 o
   2   2  12       4501.97       4462.43        38.08 o
   3   2  12         10.04          5.35         5.13 o
   4   2  12       1171.21       1238.95        21.74 o
   5   2  12          4.47          0.31         6.40 o
   6   2  12        549.34        564.25        15.78 o
   7   2  12          0.21          6.18         7.81 o
   8   2  12        241.46        229.53        16.49 o
   9   2  12         26.00          8.97        14.67 o
   1   3  12       2113.06       2122.21        25.27 o
   2   3  12          1.73          0.79         5.88 o
   3   3  12       3892.62       3852.15        37.88 o
   4   3  12        107.90        114.51        13.38 o
   5   3  12        814.70        796.58        20.98 o
   6   3  12        103.15         84.54        11.54 o
   7   3  12        580.99        574.31        19.30 o
   8   3  12         76.82         72.87        14.82 o
   0   4  12        982.09        987.91        23.85 o
   1   4  12         12.57          4.44         6.95 o
   2   4  12       1498.79       1539.28        22.45 o
   3   4  12        393.32        396.61        13.32 o
   4   4  12        782.92        770.30        20.26 o
   5   4  12          1.62         -1.44         9.17 o
   6   4  12       1613.58       1523.33        31.74 o
   7   4  12         87.49         39.68        11.44 o
   8   4  12        583.11        568.75        34.69 o
   1   5  12        547.69        567.41        15.89 o
   2   5  12          3.99         -7.34         8.38 o
   3   5  12        662.18        683.94        17.04 o
   4   5  12         43.92         15.84        10.58 o
   5   5  12        470.77        479.37        27.94 o
   6   5  12          0.02         23.85        11.49 o
   7   5  12        430.99        445.89        22.99 o
   0   6  12        608.93        636.26        62.52 o
   1   6  12         15.86          0.66        10.05 o
   2   6  12        737.20        770.37        27.95 o
   3   6  12         12.06        -10.19        10.19 o
   4   6  12        217.11        225.87        16.48 o
   5   6  12         17.58         10.69        12.29 o
   1   7  12        502.67        519.46        33.17 o
   1   1  13        231.33        259.46        10.21 o
   2   1  13          2.31          9.58         5.07 o
   3   1  13         63.47         66.36         6.15 o
   4   1  13        218.78        279.55        11.81 o
   5   1  13        717.94        660.76        16.33 o
   6   1  13          0.92         12.44         7.48 o
   7   1  13         10.67         13.96         8.39 o
   8   1  13        138.53        141.27        12.33 o
   9   1  13         12.45         15.92        11.52 o
   0   2  13        100.25         94.19        12.46 o
   1   2  13          7.20          8.64         5.93 o
   2   2  13        100.17        112.96         8.13 o
   3   2  13       1088.66       1058.51        17.63 o
   4   2  13        320.99        347.27        14.33 o
   5   2  13        204.80        244.71        12.10 o
   6   2  13         19.34          1.43         7.74 o
   7   2  13        116.18        138.18        11.63 o
   8   2  13         35.63         43.41        10.72 o
   9   2  13          6.35          3.03        12.21 o
   1   3  13         53.93         35.46         7.14 o
   2   3  13         37.48         29.35         7.21 o
   3   3  13         76.43         69.84         8.02 o
   4   3  13        159.00        163.16        16.31 o
   5   3  13          0.19         10.70         8.57 o
   6   3  13         22.39         32.80        10.34 o
   7   3  13        202.43        172.81        13.98 o
   8   3  13         71.47         59.10        13.80 o
   0   4  13        606.02        544.52        21.99 o
   1   4  13         69.58         66.82         8.83 o
   2   4  13        109.59        111.31         9.79 o
   3   4  13         78.33         94.44         9.48 o
   4   4  13         31.63         12.50         9.48 o
   5   4  13          0.39          0.48         9.51 o
   6   4  13        170.23        139.18        13.89 o
   7   4  13          0.00         -2.34        11.10 o
   1   5  13         26.86         36.18         9.61 o
   2   5  13          1.19         -7.71        10.58 o
   3   5  13        229.24        261.54        13.39 o
   4   5  13         78.74         68.47        14.14 o
   5   5  13         52.36         41.31        12.12 o
   6   5  13         58.70         42.84        13.04 o
   0   6  13        162.56        200.37        25.73 o
   1   6  13         10.08          8.03        11.15 o
   2   6  13        232.25        215.45        14.35 o
   3   6  13          2.39         -9.90         9.90 o
   4   6  13         44.38         15.78        12.85 o
   0   0  14       6951.71       6970.51       114.88 o
   1   0  14        105.93        119.21        12.57 o
   2   0  14       5180.97       5397.34        60.44 o
   3   0  14        361.46        357.38        14.80 o
   4   0  14         48.87         57.51        11.04 o
   5   0  14         49.19         39.35        10.64 o
   6   0  14        446.10        499.23        20.84 o
   7   0  14         47.90         37.04        14.16 o
   8   0  14        554.93        521.59        29.73 o
   9   0  14         73.99         81.84        27.80 o
   1   1  14       1885.63       1957.10        22.52 o
   2   1  14          9.20          2.46         6.00 o
   3   1  14       2830.45       2791.60        29.12 o
   4   1  14         29.44         31.16         7.78 o
   5   1  14        120.86        141.70        10.51 o
   6   1  14          0.10         15.58         8.41 o
   7   1  14       1041.37       1031.56        22.51 o
   8   1  14          0.50         -8.03         8.87 o
   0   2  14         42.49         39.00        12.30 o
   1   2  14         34.34         31.77         7.61 o
   2   2  14       2282.78       2318.09        27.58 o
   3   2  14         86.90         78.46         8.13 o
   4   2  14       1066.01       1013.84        21.82 o
   5   2  14          0.64          0.64         8.44 o
   6   2  14       2330.79       2264.57        35.97 o
   7   2  14         12.66         -2.86         9.81 o
   8   2  14        483.54        523.87        20.53 o
   1   3  14       1385.07       1344.33        22.36 o
   2   3  14          0.66         -6.81         6.81 o
   3   3  14       2021.70       2038.13        26.71 o
   4   3  14         18.99          9.85         8.94 o
   5   3  14       2352.27       2242.36        35.11 o
   6   3  14          0.68          8.98         9.89 o
   7   3  14       1258.04       1249.85        31.76 o
   0   4  14       1904.31       1991.14        43.91 o
   1   4  14          4.36          0.13         8.63 o
   2   4  14       2523.78       2479.85        30.81 o
   3   4  14          0.00         -7.64         7.64 o
   4   4  14       1877.78       1833.82        35.85 o
   5   4  14         66.78         51.19        11.99 o
   6   4  14        364.59        348.28        21.41 o
   7   4  14          0.05         -1.56        12.80 o
   1   5  14       1482.52       1469.94        26.13 o
   2   5  14         37.26         17.81        10.65 o
   3   5  14        531.34        546.01        21.08 o
   4   5  14          2.47         -0.43        11.26 o
   5   5  14        220.18        205.01        20.83 o
   0   6  14        681.53        704.18        46.56 o
   1   6  14         24.20         17.67        12.09 o
   2   6  14        116.87         82.80        14.75 o
   3   6  14          3.06          3.19        14.80 o
   1   1  15        362.08        343.47        13.39 o
   2   1  15          1.28          3.19         6.31 o
   3   1  15         22.58         13.70         6.60 o
   4   1  15         41.63         52.61         8.73 o
   5   1  15        187.48        165.78        12.04 o
   6   1  15          5.37         23.82        10.17 o
   7   1  15         10.79          4.15         9.23 o
   8   1  15         31.02         46.17        12.10 o
   0   2  15          6.50          4.44        11.77 o
   1   2  15         19.90          1.36         8.10 o
   2   2  15          2.64         12.29         7.14 o
   3   2  15        189.50        213.80        10.94 o
   4   2  15        276.82        280.40        14.53 o
   5   2  15          0.63          8.19         9.89 o
   6   2  15         47.41         26.53        13.80 o
   7   2  15         14.00         19.79        11.38 o
   8   2  15          1.58         -4.51        11.30 o
   1   3  15          0.92         15.76         9.32 o
   2   3  15          4.48          0.78         8.31 o
   3   3  15        163.88        181.18        11.05 o
   4   3  15         18.57         20.40        10.01 o
   5   3  15         33.27         16.82        10.15 o
   6   3  15          3.55          3.53        11.73 o
   7   3  15         32.40         15.16        13.10 o
   0   4  15        107.40         66.43        15.85 o
   1   4  15          3.26         12.94         9.85 o
   2   4  15        351.34        362.96        16.34 o
   3   4  15         11.97         11.52         9.08 o
   4   4  15         30.77          2.57        12.04 o
   5   4  15          4.38        -10.94        10.94 o
   6   4  15         52.19         48.48        12.91 o
   1   5  15         69.06         86.26        13.28 o
   2   5  15          7.96         -5.12        10.31 o
   3   5  15         15.66         12.15        10.70 o
   4   5  15         28.62         20.04        12.17 o
   0   6  15         14.62         24.03        19.99 o
   1   6  15          2.59         -3.74        13.30 o
   0   0  16         17.42         18.48        13.64 o
   1   0  16         32.85         35.23        10.38 o
   2   0  16       1713.22       1845.95        36.52 o
   3   0  16       1183.09       1248.89        26.01 o
   4   0  16       1284.03       1293.06        30.93 o
   5   0  16        171.98        155.12        28.35 o
   6   0  16       2835.07       2822.61        58.76 o
   7   0  16        137.43        119.63        20.47 o
   1   1  16        808.61        867.74        20.27 o
   2   1  16          1.78         -8.49         8.49 o
   3   1  16       2440.87       2535.88        30.37 o
   4   1  16        194.50        170.12        11.67 o
   5   1  16        721.71        723.36        18.84 o
   6   1  16          2.05         14.29        10.28 o
   7   1  16        870.41        919.71        26.64 o
   0   2  16       2525.37       2471.71        48.75 o
   1   2  16         21.53          9.68         8.80 o
   2   2  16       3397.70       3344.71        41.89 o
   3   2  16         16.76         17.72         8.01 o
   4   2  16        282.90        335.14        16.52 o
   5   2  16          0.96         -1.58         9.41 o
   6   2  16        252.97        270.01        16.45 o
   7   2  16          0.22        -10.97        10.97 o
   1   3  16       2883.54       2796.81        38.59 o
   2   3  16         16.55         -1.08         9.69 o
   3   3  16        883.84        833.63        20.03 o
   4   3  16        114.86        112.67        12.75 o
   5   3  16        251.18        266.84        16.23 o
   6   3  16         59.04         24.44        12.01 o
   0   4  16        522.23        538.51        26.85 o
   1   4  16         14.60         23.64        10.98 o
   2   4  16        680.53        662.94        20.57 o
   3   4  16         95.39         65.99        12.08 o
   4   4  16        951.15        907.80        24.16 o
   5   4  16         17.04         -1.88        11.87 o
   1   5  16        200.35        205.71        16.45 o
   2   5  16          8.55        -11.83        11.83 o
   3   5  16        493.28        508.33        21.23 o
   1   1  17        136.14        132.83        12.03 o
   2   1  17          1.57         -6.37         9.32 o
   3   1  17         17.93         21.80        11.93 o
   4   1  17        190.17        210.54        15.10 o
   5   1  17        138.23        147.91        15.82 o
   6   1  17         48.35         44.18        11.86 o
   7   1  17          8.34          5.00        11.52 o
   0   2  17        284.66        252.12        28.08 o
   1   2  17          0.94         -4.48         9.57 o
   2   2  17        124.88        143.01        12.72 o
   3   2  17        373.23        395.52        21.78 o
   4   2  17        108.35        104.49        12.39 o
   5   2  17        156.93        158.62        14.34 o
   6   2  17        117.54         85.72        13.65 o
   1   3  17         93.57         94.48        12.70 o
   2   3  17         36.46         21.65        10.94 o
   3   3  17         60.29         69.08        14.80 o
   4   3  17         31.00         14.75        11.23 o
   5   3  17          0.51         -1.82        11.18 o
   0   4  17        127.57        140.94        19.98 o
   1   4  17         46.79         45.53        12.14 o
   2   4  17         54.30         44.28        12.20 o
   3   4  17          0.41          6.10        13.94 o
   4   4  17         20.08         16.86        18.22 o
   1   5  17         32.99         28.15        13.68 o
   2   5  17          0.41         -9.53        13.06 o
   0   0  18       1664.62       1743.15        51.36 o
   1   0  18         64.35         28.88        15.11 o
   2   0  18       3857.25       4138.35        69.95 o
   3   0  18         94.89         53.73        25.57 o
   4   0  18       1576.01       1707.06        53.64 o
   5   0  18        172.58        164.71        32.71 o
   6   0  18        506.41        514.90        30.49 o
   1   1  18       1799.45       1845.15        30.59 o
   2   1  18         24.78         -1.32        10.65 o
   3   1  18       1205.96       1280.87        32.64 o
   4   1  18         52.39         42.68        13.17 o
   5   1  18        873.28        858.80        29.33 o
   6   1  18         19.97          0.58        11.61 o
   0   2  18        429.61        452.29        29.53 o
   1   2  18         70.23         46.29        11.45 o
   2   2  18        520.32        565.33        20.66 o
   3   2  18         64.87         54.47        14.81 o
   4   2  18        800.11        796.70        27.38 o
   5   2  18          0.95          7.24        11.20 o
   1   3  18        447.89        483.73        19.78 o
   2   3  18          0.11        -10.97        10.97 o
   3   3  18       1016.32       1001.26        31.39 o
   4   3  18          4.66         -2.44        13.82 o
   0   4  18       1128.24       1081.87        55.53 o
   1   4  18         10.90         12.10        11.81 o
   2   4  18        881.70        929.72        32.98 o
   3   4  18          4.03         -1.12        15.08 o
   1   1  19        451.88        489.01        18.95 o
   2   1  19          7.20          1.85        11.00 o
   3   1  19         20.25         13.16        13.46 o
   4   1  19         17.92         22.26        14.38 o
   5   1  19         13.55        -16.23        17.24 o
   0   2  19        178.70        172.84        25.68 o
   1   2  19         23.91         11.50        11.29 o
   2   2  19        113.66        104.62        13.59 o
   3   2  19         19.02         22.63        15.08 o
   4   2  19        116.74        101.35        17.02 o
   1   3  19         14.28         13.19        12.34 o
   2   3  19          1.80          1.81        12.46 o
   3   3  19         42.80         54.10        16.73 o
   0   0  20       1909.71       1868.42        79.62 o
   1   0  20         93.70         57.57        24.81 o
   2   0  20        784.27        746.82        39.06 o
   3   0  20         63.10         31.00        34.85 o
   4   0  20        998.26        921.17        60.37 o
   1   1  20       1409.27       1470.62        29.44 o
   2   1  20          3.28         -8.09        11.70 o
   3   1  20        752.85        771.78        33.64 o
   4   1  20          0.10        -17.28        17.28 o
   0   2  20        909.74        958.61        35.73 o
   1   2  20         47.02         28.24        14.57 o
   2   2  20        906.52        879.80        24.73 o
   3   2  20         65.68         17.23        16.12 o
   1   1  21         27.57          4.09        14.53 o
                                                
