# Supplementary material for: Multidimensional Transition Metal Complexes Based on 3-Amino-1H-1,2,4-triazole-5-carboxylic Acid: From Discrete Mononuclear Complexes to Layered Materials
Source: Molecules. 2015 Jul 7;20(7):12341–63. doi: 10.3390/molecules200712341 (PMC6332153; doi:10.3390/molecules200712341)
Supplement: Supplementary file 1 [file molecules-20-12341-s001.zip › comp_2.cif]

 
data_comp_2

#=============================================================================
_audit_creation_method            'SHELXL-2014/7, manual editing plus enCIFer'
_audit_creation_date              '22 June 2015'
#=============================================================================

#=============================================================================
# start Validation Reply Form
_vrf_PLAT417_comp_2
;
PROBLEM: Short Inter D-H..H-D       H2WA   ..  H12A    ..       1.94 Ang.  
RESPONSE: Several reasons may explain this low value: 
i) the Hydrogen atoms are not pointing directly to each other; 
ii) atom H12A has an occupancy of only 25%, and when present the water 
molecule may accomodate its H-atoms in order to enlarge the H...H distance. 
However, the electron density distribution did not allow us the creation of 
a model of disorder for the water molecule;
iii) only H...H distances of lower than 1.8 A are likely to not belivable. 
Additionally, any efforts to enlarge this distance (e.g. with DFIX) avoided 
sensible solutions. 
;
# end Validation Reply Form
#=============================================================================

#=============================================================================
# GENERAL AND CHEMICAL DATA
#=============================================================================

_chemical_name_systematic         ?
_chemical_name_common             ?
_chemical_melting_point           ?
_chemical_formula_moiety          
 'C6 H10 Mn N8 O6, 2(H2 O)'
_chemical_formula_sum
 'C6 H14 Mn N8 O8' 
_chemical_formula_weight          381.19

loop_
 _atom_type_symbol
 _atom_type_description
 _atom_type_scat_dispersion_real
 _atom_type_scat_dispersion_imag
 _atom_type_scat_source
 'C'  'C'   0.0033   0.0016
 'International Tables Vol C Tables 4.2.6.8 and 6.1.1.4'
 'H'  'H'   0.0000   0.0000
 'International Tables Vol C Tables 4.2.6.8 and 6.1.1.4'
 'Mn'  'Mn'   0.3368   0.7283
 'International Tables Vol C Tables 4.2.6.8 and 6.1.1.4'
 'N'  'N'   0.0061   0.0033
 'International Tables Vol C Tables 4.2.6.8 and 6.1.1.4'
 'O'  'O'   0.0106   0.0060
 'International Tables Vol C Tables 4.2.6.8 and 6.1.1.4'
 
#=============================================================================
# CRYSTAL DATA
#=============================================================================
 
_space_group_crystal_system       Triclinic
_space_group_IT_number            2
_space_group_name_H-M_alt         'P -1'
_space_group_name_Hall            '-P 1'
 
_shelx_space_group_comment
;
The symmetry employed for this shelxl refinement is uniquely defined
by the following loop, which should always be used as a source of
symmetry information in preference to the above space-group names.
They are only intended as comments.
;
 
loop_
 _space_group_symop_operation_xyz
 'x, y, z'
 '-x, -y, -z'
 
_cell_length_a                    5.2482(9)
_cell_length_b                    6.5330(11)
_cell_length_c                    10.6128(18)
_cell_angle_alpha                 90.532(10)
_cell_angle_beta                  102.774(11)
_cell_angle_gamma                 109.139(10)
_cell_volume                      333.93(10)
_cell_formula_units_Z             1
_cell_measurement_temperature     150(2)
_cell_measurement_reflns_used     1685
_cell_measurement_theta_min       3.31
_cell_measurement_theta_max       28.83
 
_exptl_crystal_description        Block 
_exptl_crystal_colour             Colourless 
_exptl_crystal_density_meas       ?
_exptl_crystal_density_method     ?
_exptl_crystal_density_diffrn     1.896          
_exptl_crystal_F_000              195
_exptl_transmission_factor_min    0.951
_exptl_transmission_factor_max    0.971
_exptl_crystal_size_max           0.080
_exptl_crystal_size_mid           0.040
_exptl_crystal_size_min           0.030
_exptl_absorpt_coefficient_mu     1.052
_shelx_estimated_absorpt_T_min    0.921
_shelx_estimated_absorpt_T_max    0.969
_exptl_absorpt_correction_type    Multi-scan 
_exptl_absorpt_correction_T_min   ? 
_exptl_absorpt_correction_T_max   ? 
_exptl_absorpt_process_details    
; 
 SADABS V2012/1 (Bruker AXS Inc.) 
;  

#=============================================================================
# EXPERIMENTAL DATA
#============================================================================= 

_exptl_special_details
;
 ?
;
_diffrn_ambient_temperature       150(2)
_diffrn_radiation_wavelength      0.71073
_diffrn_radiation_type            MoK\a 
_diffrn_radiation_source          'fine-focus sealed tube'
_diffrn_radiation_monochromator   graphite
_diffrn_measurement_device_type   'Bruker X8 Kappa CCD APEX II'
_diffrn_measurement_method        '\w / \f scans'
_diffrn_detector_area_resol_mean  ? 
_diffrn_standards_number          0 
_diffrn_standards_interval_count  . 
_diffrn_standards_interval_time   . 
_diffrn_standards_decay_%         ?
_diffrn_reflns_number             4790
_diffrn_reflns_av_unetI/netI      0.0531
_diffrn_reflns_av_R_equivalents   0.0411
_diffrn_reflns_limit_h_min        -6
_diffrn_reflns_limit_h_max        6
_diffrn_reflns_limit_k_min        -8
_diffrn_reflns_limit_k_max        8
_diffrn_reflns_limit_l_min        -13
_diffrn_reflns_limit_l_max        13
_diffrn_reflns_theta_min          3.953
_diffrn_reflns_theta_max          27.482
_diffrn_reflns_theta_full         25.242
_diffrn_measured_fraction_theta_max   0.993
_diffrn_measured_fraction_theta_full  0.993
_diffrn_reflns_Laue_measured_fraction_max    0.993
_diffrn_reflns_Laue_measured_fraction_full   0.993
_diffrn_reflns_point_group_measured_fraction_max   0.993
_diffrn_reflns_point_group_measured_fraction_full  0.993
_reflns_number_total              1519
_reflns_number_gt                 1372
_reflns_threshold_expression      'I > 2\s(I)'
_reflns_Friedel_coverage          0.000
_reflns_Friedel_fraction_max      .
_reflns_Friedel_fraction_full     .
 
_reflns_special_details
;
 Reflections were merged by SHELXL according to the crystal
 class for the calculation of statistics and refinement.
 
 _reflns_Friedel_fraction is defined as the number of unique
 Friedel pairs measured divided by the number that would be
 possible theoretically, ignoring centric projections and
 systematic absences.
;
 
_computing_data_collection        'APEX2 2012.4 (Bruker AXS Inc., 2012)'
_computing_cell_refinement        'SAINT V8.27B (Bruker AXS Inc., 2012)'
_computing_data_reduction         'SAINT V8.27B (Bruker AXS Inc., 2012)'
_computing_structure_solution     'SHELXS (Sheldrick, 2014)' 
_computing_structure_refinement   'SHELXL-2014/6 (Sheldrick, 2014)'
_computing_molecular_graphics     'DIAMOND (Brandenburg, 2009)'  
_computing_publication_material   'SHELXTL (Sheldrick, 2014)'

#=============================================================================
# REFINEMENT DATA
#=============================================================================

_refine_special_details           ?
_refine_ls_structure_factor_coef  Fsqd
_refine_ls_matrix_type            full
_refine_ls_weighting_scheme       calc
_refine_ls_weighting_details
'w=1/[\s^2^(Fo^2^)+(0.0133P)^2^+0.4447P] where P=(Fo^2^+2Fc^2^)/3'
_atom_sites_solution_primary      ?
_atom_sites_solution_secondary    ?
_atom_sites_solution_hydrogens    difmap
_refine_ls_hydrogen_treatment     refxyz
_refine_ls_extinction_method      none
_refine_ls_extinction_coef        .
_refine_ls_number_reflns          1519
_refine_ls_number_parameters      131
_refine_ls_number_restraints      5
_refine_ls_R_factor_all           0.0603
_refine_ls_R_factor_gt            0.0514
_refine_ls_wR_factor_ref          0.0857
_refine_ls_wR_factor_gt           0.0828
_refine_ls_goodness_of_fit_ref    1.226
_refine_ls_restrained_S_all       1.225
_refine_ls_shift/su_max           0.000
_refine_ls_shift/su_mean          0.000


#=============================================================================
# ATOMIC COORDINATES AND DISPLACEMENT PARAMETERS
#=============================================================================
 
loop_
 _atom_site_label
 _atom_site_type_symbol
 _atom_site_fract_x
 _atom_site_fract_y
 _atom_site_fract_z
 _atom_site_U_iso_or_equiv
 _atom_site_adp_type
 _atom_site_occupancy
 _atom_site_site_symmetry_order  
 _atom_site_calc_flag
 _atom_site_refinement_flags_posn
 _atom_site_refinement_flags_adp
 _atom_site_refinement_flags_occupancy
 _atom_site_disorder_assembly
 _atom_site_disorder_group
Mn1 Mn 0.5000 0.5000 0.5000 0.00853(18) Uani 1 2 d S . P . .
N11 N 0.0251(5) 0.2462(4) 0.0981(2) 0.0135(6) Uani 1 1 d . . . . .
H11A H -0.106(9) 0.217(7) 0.022(4) 0.020 Uiso 0.75 1 d . U P . .
N12 N 0.1988(5) 0.1277(4) 0.1338(2) 0.0133(5) Uani 1 1 d D . . . .
H12A H 0.18(3) 0.005(11) 0.093(11) 0.020 Uiso 0.25 1 d D U P . .
C13 C 0.3279(6) 0.2114(5) 0.2532(3) 0.0121(6) Uani 1 1 d . . . . .
N14 N 0.2506(5) 0.3740(4) 0.2978(2) 0.0121(5) Uani 1 1 d . . . . .
C15 C 0.0565(6) 0.3904(5) 0.1968(3) 0.0124(6) Uani 1 1 d . . . . .
N1 N -0.0826(6) 0.5312(5) 0.1900(3) 0.0182(6) Uani 1 1 d . . . . .
H1A H -0.095(7) 0.589(6) 0.263(4) 0.022 Uiso 1 1 d . U . . .
H1B H -0.216(8) 0.509(6) 0.128(4) 0.022 Uiso 1 1 d . U . . .
C1 C 0.5488(6) 0.1425(5) 0.3370(3) 0.0111(6) Uani 1 1 d . . . . .
O1 O 0.6487(4) 0.2410(3) 0.45041(19) 0.0135(5) Uani 1 1 d . . . . .
O2 O 0.6236(4) -0.0004(3) 0.2932(2) 0.0169(5) Uani 1 1 d . . . . .
O1W O 0.8334(4) 0.7265(3) 0.4234(2) 0.0147(5) Uani 1 1 d D . . . .
H1WA H 1.019(3) 0.772(4) 0.471(3) 0.022 Uiso 1 1 d D U . . .
H1WB H 0.792(5) 0.846(3) 0.387(3) 0.022 Uiso 1 1 d D U . . .
O2W O 0.4732(5) 0.7414(4) 0.0638(2) 0.0191(5) Uani 1 1 d D . . . .
H2WA H 0.596(6) 0.828(5) 0.018(3) 0.029 Uiso 1 1 d D U . . .
H3WB H 0.516(8) 0.824(6) 0.129(4) 0.029 Uiso 1 1 d . U . . .
 
loop_
 _atom_site_aniso_label
 _atom_site_aniso_U_11
 _atom_site_aniso_U_22
 _atom_site_aniso_U_33
 _atom_site_aniso_U_23
 _atom_site_aniso_U_13
 _atom_site_aniso_U_12
Mn1 0.0073(3) 0.0102(4) 0.0074(3) -0.0025(3) -0.0002(2) 0.0035(3)
N11 0.0122(13) 0.0176(14) 0.0105(13) -0.0012(11) -0.0001(10) 0.0066(11)
N12 0.0123(13) 0.0146(14) 0.0138(13) 0.0010(11) 0.0007(10) 0.0073(11)
C13 0.0120(15) 0.0120(15) 0.0121(14) 0.0012(12) 0.0027(12) 0.0038(12)
N14 0.0103(12) 0.0142(13) 0.0130(12) 0.0011(10) 0.0017(10) 0.0061(10)
C15 0.0119(15) 0.0138(16) 0.0119(15) 0.0031(12) 0.0050(12) 0.0035(12)
N1 0.0195(15) 0.0244(16) 0.0137(14) -0.0005(12) -0.0002(11) 0.0142(13)
C1 0.0090(14) 0.0116(15) 0.0122(14) 0.0025(12) 0.0032(12) 0.0023(12)
O1 0.0118(11) 0.0183(12) 0.0100(10) -0.0027(9) -0.0018(8) 0.0072(9)
O2 0.0194(12) 0.0185(12) 0.0154(11) -0.0012(9) 0.0013(9) 0.0115(10)
O1W 0.0121(11) 0.0154(11) 0.0158(11) 0.0026(9) 0.0006(9) 0.0056(9)
O2W 0.0186(12) 0.0231(13) 0.0137(11) -0.0025(10) 0.0027(10) 0.0053(10)
 
_geom_special_details
;
 All esds (except the esd in the dihedral angle between two l.s. planes)
 are estimated using the full covariance matrix.  The cell esds are taken
 into account individually in the estimation of esds in distances, angles
 and torsion angles; correlations between esds in cell parameters are only
 used when they are defined by crystal symmetry.  An approximate (isotropic)
 treatment of cell esds is used for estimating esds involving l.s. planes.
;
 
loop_
 _geom_bond_atom_site_label_1
 _geom_bond_atom_site_label_2
 _geom_bond_distance
 _geom_bond_site_symmetry_2
 _geom_bond_publ_flag
Mn1 O1 2.186(2) 2_666 ?
Mn1 O1 2.186(2) . ?
Mn1 O1W 2.206(2) 2_666 ?
Mn1 O1W 2.206(2) . ?
Mn1 N14 2.239(3) 2_666 ?
Mn1 N14 2.239(3) . ?
N11 C15 1.348(4) . ?
N11 N12 1.375(3) . ?
N11 H11A 0.91(5) . ?
N12 C13 1.315(4) . ?
N12 H12A 0.880(10) . ?
C13 N14 1.370(4) . ?
C13 C1 1.493(4) . ?
N14 C15 1.337(4) . ?
C15 N1 1.343(4) . ?
N1 H1A 0.88(4) . ?
N1 H1B 0.82(4) . ?
C1 O2 1.247(3) . ?
C1 O1 1.274(3) . ?
O1W H1WA 0.939(10) . ?
O1W H1WB 0.942(10) . ?
O2W H2WA 0.939(10) . ?
O2W H3WB 0.82(4) . ?
 
loop_
 _geom_angle_atom_site_label_1
 _geom_angle_atom_site_label_2
 _geom_angle_atom_site_label_3
 _geom_angle
 _geom_angle_site_symmetry_1
 _geom_angle_site_symmetry_3
 _geom_angle_publ_flag
O1 Mn1 O1 180.0 2_666 . ?
O1 Mn1 O1W 87.38(8) 2_666 2_666 ?
O1 Mn1 O1W 92.62(8) . 2_666 ?
O1 Mn1 O1W 92.62(8) 2_666 . ?
O1 Mn1 O1W 87.38(8) . . ?
O1W Mn1 O1W 180.0 2_666 . ?
O1 Mn1 N14 76.23(8) 2_666 2_666 ?
O1 Mn1 N14 103.77(8) . 2_666 ?
O1W Mn1 N14 90.45(9) 2_666 2_666 ?
O1W Mn1 N14 89.56(9) . 2_666 ?
O1 Mn1 N14 103.77(8) 2_666 . ?
O1 Mn1 N14 76.23(8) . . ?
O1W Mn1 N14 89.55(9) 2_666 . ?
O1W Mn1 N14 90.44(8) . . ?
N14 Mn1 N14 180.0 2_666 . ?
C15 N11 N12 110.3(2) . . ?
C15 N11 H11A 126(3) . . ?
N12 N11 H11A 123(3) . . ?
C13 N12 N11 102.1(2) . . ?
C13 N12 H12A 131(9) . . ?
N11 N12 H12A 125(9) . . ?
N12 C13 N14 115.3(3) . . ?
N12 C13 C1 124.1(3) . . ?
N14 C13 C1 120.5(3) . . ?
C15 N14 C13 102.9(2) . . ?
C15 N14 Mn1 147.2(2) . . ?
C13 N14 Mn1 109.89(19) . . ?
N14 C15 N1 126.7(3) . . ?
N14 C15 N11 109.4(3) . . ?
N1 C15 N11 123.9(3) . . ?
C15 N1 H1A 118(2) . . ?
C15 N1 H1B 116(2) . . ?
H1A N1 H1B 117(3) . . ?
O2 C1 O1 125.1(3) . . ?
O2 C1 C13 119.7(3) . . ?
O1 C1 C13 115.2(3) . . ?
C1 O1 Mn1 118.08(19) . . ?
Mn1 O1W H1WA 121.1(18) . . ?
Mn1 O1W H1WB 114.5(18) . . ?
H1WA O1W H1WB 109.7(15) . . ?
H2WA O2W H3WB 99(3) . . ?
 
loop_
 _geom_torsion_atom_site_label_1
 _geom_torsion_atom_site_label_2
 _geom_torsion_atom_site_label_3
 _geom_torsion_atom_site_label_4
 _geom_torsion
 _geom_torsion_site_symmetry_1
 _geom_torsion_site_symmetry_2
 _geom_torsion_site_symmetry_3
 _geom_torsion_site_symmetry_4
 _geom_torsion_publ_flag
C15 N11 N12 C13 -0.7(3) . . . . ?
N11 N12 C13 N14 0.3(3) . . . . ?
N11 N12 C13 C1 -178.5(3) . . . . ?
N12 C13 N14 C15 0.2(4) . . . . ?
C1 C13 N14 C15 179.0(3) . . . . ?
N12 C13 N14 Mn1 -178.6(2) . . . . ?
C1 C13 N14 Mn1 0.2(3) . . . . ?
C13 N14 C15 N1 -178.6(3) . . . . ?
Mn1 N14 C15 N1 -0.7(6) . . . . ?
C13 N14 C15 N11 -0.6(3) . . . . ?
Mn1 N14 C15 N11 177.3(3) . . . . ?
N12 N11 C15 N14 0.9(3) . . . . ?
N12 N11 C15 N1 178.9(3) . . . . ?
N12 C13 C1 O2 1.3(5) . . . . ?
N14 C13 C1 O2 -177.4(3) . . . . ?
N12 C13 C1 O1 -179.5(3) . . . . ?
N14 C13 C1 O1 1.8(4) . . . . ?
O2 C1 O1 Mn1 176.3(2) . . . . ?
C13 C1 O1 Mn1 -2.9(3) . . . . ?
 
loop_
 _geom_hbond_atom_site_label_D 
 _geom_hbond_atom_site_label_H 
 _geom_hbond_atom_site_label_A 
 _geom_hbond_distance_DH 
 _geom_hbond_distance_HA 
 _geom_hbond_distance_DA 
 _geom_hbond_angle_DHA 
 _geom_hbond_site_symmetry_A 
N11 H11A O2W  0.91(5) 2.05(5) 2.820(3) 142(4) 2_565
N11 H11A N12  0.91(5) 2.63(4) 3.183(3) 120(3) 2
N1 H1A O1W  0.88(4) 2.08(4) 2.957(4) 173(3) 1_455
N1 H1B O2W  0.82(4) 2.43(4) 3.115(4) 142(3) 2_565
N1 H1B O2W  0.82(4) 2.57(4) 3.141(4) 128(3) 1_455
O1W H1WA O1  0.939(10) 1.789(12) 2.689(3) 160(3) 2_766
O1W H1WB O2  0.942(10) 1.729(12) 2.639(3) 162(3) 1_565
O2W H2WA N12  0.939(10) 2.098(19) 2.959(3) 152(3) 2_665
O2W H3WB O2  0.82(4) 1.94(4) 2.757(3) 175(4) 1_565
 
_refine_diff_density_max    0.384
_refine_diff_density_min   -0.487
_refine_diff_density_rms    0.088

_shelx_res_file
;

    comp_2.res created by SHELXL-2014/7


TITL a in P1                          P-1

CELL  0.71073    5.2482    6.5330   10.6128    90.532   102.774   109.139
ZERR 1           0.0009    0.0011    0.0018     0.010     0.011     0.010

LATT   1
SFAC  C   H  Mn  N   O
UNIT 6 14 1 8 8
LIST 4

MERG 2
FMAP 2

PLAN 5
SHEL 10 0.77

SIZE 0.08 0.04 0.03
TEMP -123.000

L.S. 20
ACTA
BOND $H
CONF
WPDB

OMIT 0 -1 1

DFIX 0.95 0.01 O1W H1WA
DFIX 0.95 0.01 O1W H1WB
DFIX 1.54 0.01 H1WA H1WB

DFIX 0.95 0.01 O2W H2WA
DFIX 0.95 0.01 O2W H2WB
DFIX 1.54 0.01 H2WA H2WB

DFIX 0.88 0.01 N1 N1A
DFIX 0.88 0.01 N1 N1B
DFIX 0.88 0.01 N11 N11A
DFIX 0.88 0.01 N12 H12A

EQIV $1 -x, -y+1, -z
EQIV $2 -x, -y, -z
EQIV $3 x-1, y, z
EQIV $4 -x+2, -y+1, -z+1
EQIV $5 x, y+1, z
EQIV $6 -x+1, -y+1, -z
EQIV $7 x, y+1, z

HTAB N11 O2w_$1
HTAB N11 N12_$2
HTAB N1 O1W_$3
HTAB N1 O2W_$1
HTAB N1 O2W_$3
HTAB O1W O1_$4
HTAB O1W O2_$5
HTAB O2W N12_$6
HTAB O2W O2_$7
HTAB O3W O2_$5
HTAB O3W N11_$6
HTAB O3W N12_$6
HTAB

WGHT    0.013300    0.444700
FVAR       0.27084   0.01571
MN1   3    0.500000    0.500000    0.500000    10.50000    0.00731    0.01025 =
         0.00739   -0.00254   -0.00016    0.00346
N11   4    0.025093    0.246221    0.098118    11.00000    0.01223    0.01757 =
         0.01051   -0.00123   -0.00014    0.00660
H11A  2   -0.105785    0.217193    0.021942    10.75000   -1.50000
N12   4    0.198809    0.127682    0.133803    11.00000    0.01230    0.01463 =
         0.01384    0.00095    0.00072    0.00732
H12A  2    0.183879    0.005216    0.092685    10.25000   -1.50000
C13   1    0.327914    0.211390    0.253213    11.00000    0.01204    0.01197 =
         0.01207    0.00119    0.00270    0.00380
N14   4    0.250554    0.373987    0.297817    11.00000    0.01029    0.01417 =
         0.01296    0.00113    0.00174    0.00609
C15   1    0.056496    0.390424    0.196845    11.00000    0.01193    0.01380 =
         0.01192    0.00313    0.00497    0.00355
N1    4   -0.082610    0.531242    0.190037    11.00000    0.01951    0.02438 =
         0.01366   -0.00045   -0.00024    0.01416
H1A   2   -0.094614    0.588811    0.262815    11.00000   -1.20000
H1B   2   -0.215650    0.508849    0.127931    11.00000   -1.20000
C1    1    0.548756    0.142515    0.337023    11.00000    0.00904    0.01164 =
         0.01216    0.00245    0.00317    0.00227
O1    5    0.648691    0.240981    0.450405    11.00000    0.01176    0.01828 =
         0.00996   -0.00272   -0.00180    0.00721
O2    5    0.623568   -0.000400    0.293221    11.00000    0.01941    0.01849 =
         0.01537   -0.00118    0.00135    0.01151
O1W   5    0.833418    0.726457    0.423367    11.00000    0.01215    0.01543 =
         0.01581    0.00261    0.00058    0.00563
H1WA  2    1.019130    0.771922    0.470665    11.00000   -1.50000
H1WB  2    0.791633    0.846280    0.387374    11.00000   -1.50000
O2W   5    0.473180    0.741360    0.063796    11.00000    0.01858    0.02309 =
         0.01366   -0.00249    0.00272    0.00530
H2WA  2    0.596012    0.828477    0.017739    11.00000   -1.50000
H3WB  2    0.515837    0.823994    0.129001    11.00000   -1.50000
HKLF 4 1  1.0000  0.0000  0.0000  0.0000  1.0000  0.0000  0.0000  0.0000  1.0000

REM  a in P1                          P-1
REM R1 =  0.0514 for    1372 Fo > 4sig(Fo)  and  0.0603 for all    1519 data
REM    131 parameters refined using      5 restraints

END

WGHT      0.0133      0.4447

REM Instructions for potential hydrogen bonds
HTAB N11 N12_$2
HTAB N11 O2W_$1
HTAB N12 N11_$2
HTAB N12 N12_$2
HTAB N1 O1W_$3
HTAB N1 O2W_$3
HTAB N1 O2W_$1
HTAB O1W O1_$4
HTAB O1W O2_$5
HTAB O2W N12_$6
HTAB O2W O2_$5

REM Highest difference peak  0.384,  deepest hole -0.487,  1-sigma level  0.088
Q1    1   0.3490  0.3315  0.5172  11.00000  0.05    0.38
Q2    1   0.6646 -0.0300  0.3596  11.00000  0.05    0.33
Q3    1   0.3772  0.4607  0.3428  11.00000  0.05    0.32
Q4    1   0.4216  0.5791  0.5441  11.00000  0.05    0.31
Q5    1   0.2683  0.4420  0.5200  11.00000  0.05    0.30
;
_shelx_res_checksum   34842

_shelx_hkl_file
;
  -1   0   0   47.88    1.54
  -1   0   0   47.88    1.37
  -1   0   0   48.54    1.35
  -1   0   0   45.42    1.32
   1   0   0   45.02    1.53
   1   0   0   46.14    1.34
   1   0   0   48.66    1.36
   1   0   0   48.07    1.37
  -2   0   0   42.35    1.64
  -2   0   0   44.82    1.91
  -2   0   0   43.01    1.69
  -2   0   0   42.97    1.70
   2   0   0   43.87    1.65
   2   0   0   42.12    1.89
   2   0   0   44.91    1.68
   2   0   0   44.07    1.69
  -3   0   0   12.26    1.10
   3   0   0   12.97    1.40
   3   0   0   12.29    1.09
  -4   0   0   11.28    1.36
   4   0   0    9.59    1.47
   4   0   0   10.55    1.27
  -5   0   0    3.61    0.98
   5   0   0    4.16    0.92
   5   0   0    4.95    1.42
  -6   0   0   10.94    1.59
   6   0   0    9.83    1.47
   6   0   0   11.36    2.01
   6   1   0    3.42    0.66
   6   1   0    7.25    1.75
  -6  -1   0    3.09    0.67
   5   1   0   16.41    1.54
   5   1   0   15.41    2.10
  -5  -1   0   12.76    1.60
   4   1   0   21.20    1.68
   4   1   0   23.65    2.12
  -4  -1   0   23.94    1.74
   3   1   0   36.10    1.90
   3   1   0   36.76    2.24
  -3  -1   0   37.14    1.91
   2   1   0  147.81    4.27
   2   1   0  151.42    3.78
   2   1   0  148.07    3.78
   2   1   0  149.62    3.55
  -2  -1   0  151.71    3.77
  -2  -1   0  150.14    4.21
   1   1   0   79.71    1.88
   1   1   0   81.41    2.40
   1   1   0   79.90    2.08
   1   1   0   81.57    2.13
  -1  -1   0   78.32    2.08
  -1  -1   0   79.42    2.36
  -1  -1   0   83.04    2.10
  -1   1   0   20.44    0.87
  -1   1   0   19.83    0.87
  -1   1   0   20.51    0.79
  -1   1   0   20.79    0.73
   1  -1   0   20.15    0.72
   1  -1   0   19.53    0.86
   1  -1   0   21.46    0.78
   1  -1   0   21.24    0.91
  -2   1   0    6.78    0.79
  -2   1   0    7.08    0.72
  -2   1   0    5.99    0.74
   2  -1   0    6.95    0.71
   2  -1   0    6.46    0.72
   2  -1   0    7.43    0.84
   2  -1   0    8.46    0.86
  -3   1   0    2.05    0.67
  -3   1   0    3.74    0.69
   3  -1   0    3.46    0.68
   3  -1   0    2.63    0.78
  -4   1   0   12.88    1.25
   4  -1   0   15.95    1.59
   4  -1   0   11.79    1.11
  -5   1   0   19.68    1.68
   5  -1   0   18.89    2.03
   5  -1   0   22.57    1.61
  -6   1   0    2.28    0.84
   6  -1   0    1.16    0.48
   6  -1   0    3.92    1.35
   5   2   0    1.77    0.93
   5   2   0    1.90    0.67
  -5  -2   0    0.15    0.38
   4   2   0    5.02    1.27
   4   2   0    7.70    1.27
  -4  -2   0    7.13    1.12
   3   2   0    1.65    0.86
   3   2   0    2.18    0.77
  -3  -2   0    1.96    0.66
   2   2   0   16.05    1.42
   2   2   0   14.35    1.16
   2   2   0   15.86    1.19
  -2  -2   0   16.33    1.18
  -2  -2   0   17.86    1.28
   1   2   0    1.71    0.60
   1   2   0    1.49    0.60
   1   2   0    1.39    0.57
  -1  -2   0    1.07    0.54
  -1  -2   0    1.44    0.75
  -1  -2   0    1.46    0.50
   0   2   0   15.11    1.05
   0   2   0   15.13    0.90
   0   2   0   14.60    0.77
   0  -2   0   12.05    0.63
   0  -2   0   14.71    1.10
  -1   2   0   27.27    0.93
  -1   2   0   28.13    0.96
  -1   2   0   27.33    1.04
  -1   2   0   28.65    0.93
  -1   2   0   29.03    1.43
  -1   2   0   27.51    1.06
   1  -2   0   28.20    1.10
   1  -2   0   28.06    0.83
  -2   2   0    7.65    0.75
  -2   2   0    8.76    0.79
  -2   2   0    8.10    0.92
   2  -2   0    7.66    0.67
   2  -2   0    7.59    0.64
   2  -2   0    7.58    0.61
   2  -2   0    8.76    0.92
   2  -2   0    8.51    0.90
  -3   2   0   31.05    1.73
  -3   2   0   31.38    1.51
  -3   2   0   30.54    1.53
   3  -2   0   30.96    1.74
   3  -2   0   29.11    1.36
  -4   2   0    0.73    0.62
   4  -2   0   -0.37    0.63
   4  -2   0    0.73    0.42
  -5   2   0   26.03    1.87
   5  -2   0   22.81    2.08
   5  -2   0   25.44    1.62
  -6   2   0    1.02    0.60
   6  -2   0    1.60    1.05
  -7   2   0    3.69    0.91
   5   3   0    2.14    0.72
   4   3   0    9.62    1.64
   4   3   0    7.84    1.37
  -4  -3   0    6.13    1.06
   3   3   0    8.33    1.39
   3   3   0   10.28    1.38
  -3  -3   0   10.78    1.05
   2   3   0   12.36    1.06
   2   3   0   12.18    1.33
   2   3   0   11.58    1.24
  -2  -3   0   11.44    0.98
  -2  -3   0   13.35    1.15
  -2  -3   0   10.89    1.46
   1   3   0    2.14    0.64
   1   3   0    2.15    0.61
   1   3   0    2.50    0.64
  -1  -3   0    2.47    0.54
  -1  -3   0    2.39    0.81
   0   3   0   28.09    1.41
   0   3   0   27.53    1.21
   0  -3   0   27.14    1.69
  -1   3   0   47.83    1.44
  -1   3   0   47.45    1.43
  -1   3   0   47.66    1.53
  -2   3   0   45.17    1.84
  -2   3   0   46.22    1.58
  -2   3   0   47.02    1.55
   2  -3   0   47.46    1.68
   2  -3   0   47.69    1.34
   2  -3   0   48.07    1.85
  -3   3   0   34.21    1.58
  -3   3   0   35.74    1.54
   3  -3   0   31.42    1.64
   3  -3   0   33.49    1.31
  -4   3   0    8.11    1.09
   4  -3   0    7.91    1.13
   4  -3   0    7.44    0.71
  -5   3   0   27.04    1.88
   5  -3   0   23.90    2.02
   5  -3   0   23.24    1.41
  -6   3   0    4.63    1.03
   6  -3   0    2.79    1.19
  -7   3   0    2.39    0.84
   7  -3   0    2.69    1.00
   4   4   0    1.50    0.61
  -4  -4   0    2.18    0.81
   3   4   0    0.61    0.58
  -3  -4   0    2.15    0.78
   2   4   0   22.12    1.45
   2   4   0   18.16    1.53
   2   4   0   20.34    1.69
  -2  -4   0   20.09    1.76
  -2  -4   0   17.08    1.17
   1   4   0   21.01    1.46
   1   4   0   18.83    1.26
   1   4   0   18.51    1.33
  -1  -4   0   16.68    1.02
  -1  -4   0   20.96    1.34
  -1  -4   0   15.93    1.52
   0   4   0   74.17    2.58
   0   4   0   70.66    2.22
   0  -4   0   70.90    2.95
  -1   4   0   39.01    1.42
  -1   4   0   38.56    1.56
  -1   4   0   35.65    1.43
  -1   4   0   40.95    1.48
   1  -4   0   38.08    2.12
  -2   4   0   46.28    1.60
  -2   4   0   45.20    1.63
  -2   4   0   45.30    1.77
   2  -4   0   47.85    1.86
  -3   4   0    2.38    0.51
  -3   4   0    1.82    0.61
   3  -4   0    2.79    0.33
   3  -4   0    1.93    0.56
  -4   4   0    5.91    0.81
  -4   4   0    5.17    0.94
   4  -4   0    6.71    0.57
   4  -4   0    6.23    0.96
  -5   4   0   12.92    1.47
   5  -4   0   10.97    1.40
  -6   4   0   22.83    1.89
   6  -4   0   23.50    2.05
   4   5   0    6.17    1.25
  -4  -5   0    3.98    0.84
   3   5   0   10.45    1.53
  -3  -5   0   11.17    1.56
   2   5   0   14.23    1.63
  -2  -5   0   13.93    1.56
   1   5   0    6.62    1.09
  -1  -5   0    7.04    0.65
  -1  -5   0    8.52    1.37
   0   5   0    2.19    0.56
   0   5   0    1.81    0.47
   0  -5   0    2.02    0.90
  -1   5   0    0.89    0.31
  -1   5   0    1.32    0.64
  -1   5   0    0.64    0.38
  -1   5   0    1.74    0.61
  -1   5   0    0.89    0.47
   1  -5   0    1.11    0.82
  -2   5   0    1.50    0.64
  -2   5   0    1.74    0.46
  -2   5   0    0.92    0.58
  -3   5   0   81.58    2.65
  -4   5   0    9.30    1.15
   4  -5   0    9.09    0.95
  -5   5   0    7.05    1.14
   5  -5   0    7.66    1.07
  -6   5   0   11.42    1.49
   6  -5   0    9.26    1.29
   3   6   0    5.23    1.10
  -3  -6   0    2.61    0.71
   2   6   0    6.96    1.27
  -2  -6   0    6.94    1.25
   1   6   0   11.67    1.43
  -1  -6   0   12.08    1.59
   0   6   0    1.18    0.70
   0  -6   0    1.38    0.74
  -1   6   0   16.19    1.24
  -1   6   0   14.97    1.07
  -1   6   0   15.08    1.38
   1  -6   0   16.74    1.77
  -2   6   0    0.13    0.59
  -2   6   0    1.73    0.48
  -2   6   0    0.18    0.64
  -3   6   0    9.11    1.09
  -3   6   0    9.37    1.11
  -4   6   0    6.80    1.03
  -5   6   0    0.92    0.58
  -6   6   0    1.12    0.65
   6  -6   0    1.43    0.48
   2   7   0    0.23    0.49
  -2  -7   0    2.33    0.73
   1   7   0    3.58    0.96
  -1  -7   0    1.91    0.62
   0   7   0    1.04    0.70
   0   7   0    0.51    0.66
   0  -7   0    2.82    0.89
  -1   7   0    0.63    0.65
  -1   7   0    1.47    0.64
  -2   7   0   12.69    1.25
  -2   7   0   11.54    1.17
  -3   7   0    2.02    0.65
  -3   7   0    1.61    0.71
  -4   7   0    5.25    0.92
  -5   7   0    6.01    1.02
   0   8   0   28.58    1.97
   0   8   0   32.01    2.08
   0  -8   0   24.86    2.19
  -1   8   0    4.07    0.92
  -2   8   0   10.70    1.25
  -3   8   0    5.35    0.94
  -4   8   0    3.77    0.82
  -4   8  -1    0.65    0.50
  -3   8  -1    2.70    0.75
  -2   8  -1    3.99    0.91
  -1   8  -1    6.50    1.14
   0   8  -1    1.70    0.67
   0   8  -1    3.58    0.90
  -5   7  -1    3.18    0.84
  -4   7  -1    2.54    0.79
  -3   7  -1    5.14    0.99
  -2   7  -1    0.88    0.67
  -2   7  -1    1.53    0.71
  -1   7  -1   10.80    1.42
  -1   7  -1    7.27    1.18
   0  -7   1   -0.29    0.38
   0   7  -1    0.40    0.62
  -1  -7   1   17.53    1.59
   1   7  -1   18.26    1.69
   1   7  -1   17.80    1.55
  -2  -7   1    1.69    0.76
   2   7  -1    1.82    0.73
   6  -6   1    2.10    0.61
  -6   6  -1    3.09    0.84
   5  -6   1    1.12    0.50
  -5   6  -1    0.73    0.50
  -4   6  -1   13.55    1.29
  -3   6  -1   39.71    2.02
  -2   6  -1   41.00    2.00
  -2   6  -1   39.73    2.15
  -1   6  -1   24.92    1.75
  -1   6  -1   22.59    1.54
   0  -6   1    2.40    0.82
   0   6  -1    0.53    0.56
   0   6  -1    0.30    0.65
  -1  -6   1   11.84    1.28
   1   6  -1    8.60    1.32
  -2  -6   1   13.06    1.34
   2   6  -1   11.11    1.53
  -3  -6   1    3.24    0.90
   3   6  -1    2.01    0.63
   6  -5   1   30.52    2.25
  -6   5  -1   32.85    2.31
   5  -5   1   13.12    1.38
  -5   5  -1   15.34    1.44
   4  -5   1    9.95    1.16
  -4   5  -1   10.97    1.29
  -3   5  -1    0.97    0.35
  -3   5  -1   -0.16    0.57
   2  -5   1    0.74    0.26
  -2   5  -1    1.05    0.37
  -2   5  -1    1.38    0.70
  -2   5  -1    0.80    0.64
  -1   5  -1   11.41    0.98
  -1   5  -1   10.32    1.02
  -1   5  -1    9.45    1.10
  -1   5  -1   11.36    0.89
  -1   5  -1   11.45    1.02
   0  -5   1    0.54    0.66
   0   5  -1    0.81    0.32
   0   5  -1    0.44    0.34
   0   5  -1    0.56    0.44
   0   5  -1   -0.38    0.58
   0   5  -1   -0.45    0.53
  -1  -5   1    0.32    0.22
  -1  -5   1    1.30    0.67
   1   5  -1    0.64    0.37
   1   5  -1    0.24    0.63
   1   5  -1    0.25    0.44
  -2  -5   1   20.68    1.72
   2   5  -1   17.98    1.64
  -3  -5   1    1.04    0.54
   3   5  -1    1.05    0.50
  -4  -5   1    2.21    0.50
   4   5  -1    0.07    0.52
   6  -4   1    5.27    1.35
  -6   4  -1    3.56    1.01
   5  -4   1    0.31    0.73
  -5   4  -1   -0.46    0.50
   4  -4   1    0.78    0.29
   4  -4   1    1.15    0.72
  -4   4  -1    1.39    0.71
   3  -4   1    3.35    0.47
   3  -4   1    2.04    0.66
  -3   4  -1    2.71    0.72
  -3   4  -1    2.98    0.55
   2  -4   1    5.25    0.70
  -2   4  -1    4.71    0.66
  -2   4  -1    5.48    0.76
  -2   4  -1    4.09    0.77
   1  -4   1   64.32    1.87
  -1   4  -1   63.01    2.05
  -1   4  -1   61.51    2.29
  -1   4  -1   60.98    2.06
  -1   4  -1   64.50    2.09
   0  -4   1   39.23    2.01
   0   4  -1   37.60    1.63
   0   4  -1   34.22    1.76
   0   4  -1   35.73    1.80
   0   4  -1   35.72    1.60
  -1  -4   1    3.06    0.56
  -1  -4   1    1.40    0.74
   1   4  -1    2.24    0.61
   1   4  -1    2.33    0.69
  -2  -4   1    1.01    0.66
  -2  -4   1    1.04    0.29
   2   4  -1    1.33    0.46
   2   4  -1    0.81    0.60
   2   4  -1    0.65    0.51
  -3  -4   1    6.58    1.00
  -3  -4   1    7.78    1.26
   3   4  -1    7.35    1.31
   3   4  -1    7.88    1.37
  -4  -4   1    1.10    0.61
   4   4  -1    1.47    0.54
   6  -3   1    3.48    1.27
  -6   3  -1    3.07    0.92
   5  -3   1   22.81    1.46
   5  -3   1   24.65    2.11
  -5   3  -1   21.98    1.77
   4  -3   1    1.61    0.81
   4  -3   1    2.46    0.54
  -4   3  -1    1.32    0.69
   3  -3   1   49.34    2.23
   3  -3   1   47.37    1.77
  -3   3  -1   49.03    1.94
  -3   3  -1   48.53    2.03
   2  -3   1   33.15    1.56
   2  -3   1   33.87    1.14
   2  -3   1   33.85    1.27
   2  -3   1   33.33    1.26
   2  -3   1   32.79    1.59
  -2   3  -1   32.85    1.45
  -2   3  -1   33.83    1.40
   1  -3   1   25.58    1.13
  -1   3  -1   24.07    1.18
  -1   3  -1   24.69    1.13
  -1   3  -1   25.96    1.31
   0  -3   1   16.39    1.30
   0  -3   1   18.15    0.60
   0   3  -1   17.47    1.28
   0   3  -1   18.68    1.10
  -1  -3   1   40.98    1.95
  -1  -3   1   54.41    1.90
  -1  -3   1   52.59    2.21
   1   3  -1   53.36    2.28
   1   3  -1   52.97    1.99
  -2  -3   1   12.71    1.32
  -2  -3   1   13.09    1.12
  -2  -3   1   13.83    1.11
   2   3  -1   13.32    1.40
   2   3  -1   14.02    1.12
   2   3  -1   13.70    1.23
  -3  -3   1   20.19    1.45
   3   3  -1   20.61    1.66
   3   3  -1   20.93    1.91
  -4  -3   1   29.72    1.97
   4   3  -1   38.10    2.75
   4   3  -1   31.52    2.19
   5   3  -1    1.40    0.46
   6  -2   1    1.07    0.95
  -6   2  -1    1.39    0.59
   5  -2   1   11.88    1.12
   5  -2   1   15.43    1.96
  -5   2  -1   12.05    1.52
   4  -2   1   55.38    2.31
   4  -2   1   54.55    2.80
  -4   2  -1   51.73    2.45
   3  -2   1   18.38    1.14
   3  -2   1   16.00    1.39
  -3   2  -1   18.76    1.25
  -3   2  -1   16.96    1.23
   2  -2   1  146.08    3.79
   2  -2   1  147.95    3.96
   2  -2   1  147.84    3.41
   2  -2   1  152.18    3.44
  -2   2  -1  153.09    3.55
  -2   2  -1  153.71    3.59
   1  -2   1  143.97    3.33
   1  -2   1  147.26    3.05
   1  -2   1  147.75    3.26
   1  -2   1  137.89    3.46
   1  -2   1  145.11    3.03
  -1   2  -1  142.53    3.50
  -1   2  -1  146.27    3.12
  -1   2  -1  147.44    3.14
   0  -2   1    6.79    0.76
   0   2  -1    6.60    0.65
   0   2  -1    5.24    0.67
   0   2  -1    5.70    0.61
   0   2  -1    6.19    0.74
   0   2  -1    6.47    0.72
  -1  -2   1    1.39    0.63
  -1  -2   1    0.98    0.55
  -1  -2   1    1.03    0.31
  -1  -2   1    0.57    0.47
   1   2  -1    0.85    0.51
   1   2  -1    0.71    0.57
  -2  -2   1   29.51    1.51
  -2  -2   1   29.20    1.24
  -2  -2   1   34.24    1.82
   2   2  -1   29.86    1.55
   2   2  -1   31.49    1.90
   2   2  -1   30.72    1.60
  -3  -2   1    1.06    0.65
   3   2  -1    0.99    0.81
   3   2  -1   -0.29    0.46
  -4  -2   1   32.93    2.03
   4   2  -1   31.98    2.52
   4   2  -1   32.50    2.13
  -5  -2   1    3.45    0.78
   5   2  -1    7.98    1.32
   5   2  -1    4.40    1.31
   6   2  -1   -0.76    0.35
   6   2  -1    0.80    0.86
   6  -1   1   14.23    1.42
   6  -1   1   16.48    2.26
  -6   1  -1   16.61    1.68
   5  -1   1    0.84    0.99
   5  -1   1    1.34    0.53
  -5   1  -1    2.46    0.80
   4  -1   1   50.55    2.34
   4  -1   1   45.77    2.72
  -4   1  -1   54.25    2.50
   3  -1   1    0.39    0.61
   3  -1   1    0.10    0.40
  -3   1  -1   -0.25    0.48
   2  -1   1   59.54    2.10
   2  -1   1   56.49    2.23
   2  -1   1   58.22    1.92
   2  -1   1   60.86    2.00
  -2   1  -1   57.16    1.96
  -2   1  -1   57.06    1.98
   1  -1   1    5.39    0.53
   1  -1   1    5.26    0.53
   1  -1   1    4.36    0.60
  -1   1  -1    4.77    0.52
  -1   1  -1    4.39    0.58
  -1   1  -1    4.73    0.57
   0  -1   1   80.93    2.13
   0   1  -1   96.44    2.26
  -1  -1   1   47.59    1.50
  -1  -1   1   48.17    1.75
  -1  -1   1   48.32    1.33
   1   1  -1   48.19    1.54
   1   1  -1   48.54    1.75
   1   1  -1   47.82    1.53
  -2  -1   1   68.93    2.32
  -2  -1   1   69.28    2.12
  -2  -1   1   70.45    2.59
  -2  -1   1   68.93    2.33
   2   1  -1   66.66    2.28
   2   1  -1   71.09    2.30
   2   1  -1   67.10    2.63
  -3  -1   1   10.38    1.07
  -3  -1   1   11.34    1.01
   3   1  -1   11.19    1.11
   3   1  -1   12.18    1.38
  -4  -1   1    7.52    1.20
   4   1  -1    7.91    1.20
   4   1  -1    7.81    1.41
  -5  -1   1    4.20    0.93
   5   1  -1    4.19    0.88
   5   1  -1    7.47    1.61
  -6  -1   1    0.43    0.37
   6   1  -1    2.02    0.97
   6   1  -1    0.29    0.27
   6   0   1   11.63    1.61
   6   0   1   10.90    2.02
  -6   0  -1    7.72    1.35
   5   0   1    0.82    0.39
   5   0   1    0.77    0.77
  -5   0  -1    0.19    0.40
   4   0   1    3.63    0.88
   4   0   1    2.63    1.04
  -4   0  -1    2.52    0.82
   3   0   1   43.85    2.37
   3   0   1   44.54    2.03
  -3   0  -1   45.76    2.07
   2   0   1    1.84    0.58
   2   0   1    2.23    0.66
   2   0   1    0.56    0.57
   2   0   1   -0.15    0.45
  -2   0  -1    1.33    0.57
  -2   0  -1    0.82    0.46
  -2   0  -1    1.12    0.57
   1   0   1   70.15    1.84
   1   0   1   67.42    1.81
   1   0   1   66.00    2.03
  -1   0  -1   70.50    1.81
  -1   0  -1   67.32    1.80
  -1   0  -1   65.92    2.03
   0   0   1   -0.04    0.09
   0   0   1   -0.05    0.08
   0   0   1    0.05    0.10
   0   0  -1   -0.04    0.08
   0   0  -1    0.05    0.08
   0   0  -1    0.00    0.01
  -1   0   1  102.63    2.40
  -1   0   1  117.18    2.75
  -1   0   1  119.58    2.47
   1   0  -1  118.11    2.47
   1   0  -1  113.30    2.75
   1   0  -1  116.17    2.42
  -2   0   1    8.71    0.85
  -2   0   1    9.43    0.86
  -2   0   1    9.13    0.88
  -2   0   1    9.28    0.97
   2   0  -1    8.29    0.85
   2   0  -1    9.41    1.00
   2   0  -1    9.38    0.84
  -3   0   1    2.99    0.72
  -3   0   1    3.65    0.76
   3   0  -1    4.32    0.92
   3   0  -1    3.55    0.74
  -4   0   1    1.82    0.72
   4   0  -1    2.34    1.01
   4   0  -1    4.06    0.89
  -5   0   1   14.43    1.67
   5   0  -1   14.83    2.03
   5   0  -1   16.85    1.42
  -6   0   1    2.56    0.85
   6   0  -1    2.94    0.70
   6   0  -1    4.88    1.41
   6   1   1    2.96    0.99
   5   1   1    1.90    0.64
   5   1   1    3.42    1.18
  -5  -1  -1    3.00    0.76
   4   1   1    0.12    0.55
   4   1   1   -0.28    0.70
  -4  -1  -1    0.19    0.46
   3   1   1   57.16    2.46
   3   1   1   57.24    2.82
  -3  -1  -1   55.26    2.38
   2   1   1    5.83    0.86
   2   1   1    5.20    0.70
   2   1   1    5.41    0.83
   2   1   1    5.74    0.97
  -2  -1  -1    4.87    0.82
  -2  -1  -1    4.93    0.79
   1   1   1   17.09    1.07
   1   1   1   19.55    1.01
   1   1   1   17.14    0.95
  -1  -1  -1   18.80    0.92
  -1  -1  -1   19.53    0.95
  -1  -1  -1   17.16    1.08
   0   1   1   14.94    0.54
   0   1   1   15.91    0.84
   0   1   1   13.03    0.52
   0  -1  -1   15.50    0.96
   0  -1  -1   14.73    0.63
   0  -1  -1   15.11    0.52
  -1   1   1   44.74    1.21
  -1   1   1   42.90    1.04
  -1   1   1   44.13    1.07
   1  -1  -1   43.89    1.21
   1  -1  -1   44.19    1.04
  -2   1   1   38.31    1.38
  -2   1   1   37.65    1.38
  -2   1   1   39.19    1.62
   2  -1  -1   38.58    1.36
   2  -1  -1   37.41    1.32
   2  -1  -1   41.41    1.65
  -3   1   1   72.53    2.45
  -3   1   1   75.95    2.71
  -3   1   1   75.10    2.46
   3  -1  -1   73.80    2.35
   3  -1  -1   72.93    2.78
  -4   1   1   29.76    1.77
  -4   1   1   33.26    1.99
   4  -1  -1   33.01    1.75
   4  -1  -1   33.16    2.16
  -5   1   1   11.05    1.42
   5  -1  -1    9.17    1.56
   5  -1  -1   10.11    1.03
  -6   1   1   14.52    1.80
   6  -1  -1   14.67    1.34
   6  -1  -1   16.55    2.14
   5   2   1    3.14    0.85
   5   2   1    2.12    0.95
   4   2   1    1.73    0.73
   4   2   1    1.20    0.78
  -4  -2  -1    2.99    0.75
   3   2   1   43.55    2.58
   3   2   1   46.55    2.35
  -3  -2  -1   45.65    2.20
  -3  -2  -1   43.95    2.35
   2   2   1   87.19    2.95
   2   2   1   95.61    3.42
   2   2   1   95.18    2.59
   2   2   1   97.13    3.01
  -2  -2  -1   91.24    2.88
  -2  -2  -1   95.43    3.28
   1   2   1   56.35    2.17
   1   2   1   58.14    1.94
   1   2   1   60.59    1.96
  -1  -2  -1   56.73    2.43
  -1  -2  -1   58.40    1.83
   0   2   1   35.58    1.10
   0   2   1   35.18    1.25
   0  -2  -1   36.14    1.01
   0  -2  -1   35.64    1.19
   0  -2  -1   35.85    1.71
  -1   2   1   87.53    1.84
  -1   2   1   83.20    2.12
   1  -2  -1   86.89    2.76
  -2   2   1   86.36    2.11
  -2   2   1   86.50    2.62
  -2   2   1   87.74    2.16
   2  -2  -1   84.70    2.32
   2  -2  -1   86.19    1.96
  -3   2   1    5.74    0.71
  -3   2   1    6.63    0.97
  -3   2   1    6.72    0.82
   3  -2  -1    6.55    0.86
   3  -2  -1    6.45    0.65
  -4   2   1   84.51    3.34
  -4   2   1   81.60    2.95
   4  -2  -1   84.62    3.30
   4  -2  -1   83.56    2.71
  -5   2   1    6.49    1.18
   5  -2  -1    7.27    0.95
   5  -2  -1    6.86    1.36
  -6   2   1   13.14    1.68
   6  -2  -1   12.70    1.90
  -7   2   1    1.80    0.79
   7  -2  -1    3.51    1.26
   5   3   1   20.73    1.91
   4   3   1   10.13    1.54
   3   3   1   -0.43    0.44
   3   3   1    0.63    0.62
  -3  -3  -1    1.42    0.40
   2   3   1    0.62    0.58
   2   3   1    1.53    0.33
   2   3   1    1.04    0.63
   2   3   1    3.56    0.70
  -2  -3  -1    1.23    0.41
  -2  -3  -1    2.84    0.56
  -2  -3  -1    1.13    0.90
   1   3   1   23.44    0.76
   1   3   1   24.11    1.31
   1   3   1   23.73    1.46
   1   3   1   24.81    1.37
  -1  -3  -1   23.06    1.73
  -1  -3  -1   22.58    1.10
  -1  -3  -1   26.24    1.42
   0   3   1    0.40    0.40
   0   3   1   -0.08    0.37
   0  -3  -1    0.16    0.70
   0  -3  -1    0.27    0.31
  -1   3   1   34.80    1.25
   1  -3  -1   34.95    1.97
  -2   3   1  212.34    4.11
  -2   3   1  210.77    4.84
  -2   3   1  203.10    4.11
  -2   3   1  211.95    4.59
  -3   3   1    4.51    0.71
  -3   3   1    3.66    0.83
  -3   3   1    4.17    0.60
   3  -3  -1    3.29    0.61
  -4   3   1    0.75    0.70
  -4   3   1   -0.09    0.23
  -4   3   1   -0.27    0.48
   4  -3  -1    0.50    0.56
   4  -3  -1    0.25    0.19
  -5   3   1    0.55    0.66
   5  -3  -1   -0.10    0.17
   5  -3  -1   -0.11    0.62
  -6   3   1    0.63    0.62
   6  -3  -1    0.03    0.76
  -7   3   1    1.72    0.69
   7  -3  -1    1.47    0.89
   4   4   1    0.40    0.44
  -4  -4  -1    1.21    0.56
   3   4   1   10.51    1.45
  -3  -4  -1    7.60    1.42
   2   4   1    2.64    0.63
   2   4   1    2.38    0.75
   2   4   1    2.31    0.85
  -2  -4  -1    1.25    0.33
  -2  -4  -1    1.69    1.00
   1   4   1   39.24    1.89
   1   4   1   41.05    1.84
   1   4   1   42.37    2.10
  -1  -4  -1   41.90    1.91
  -1  -4  -1   40.20    2.45
   0   4   1    9.21    0.84
   0   4   1    8.55    0.78
   0  -4  -1    7.53    1.27
  -1   4   1   15.63    0.86
  -1   4   1   18.52    0.98
  -1   4   1   16.93    0.86
   1  -4  -1   17.83    1.62
  -2   4   1    4.06    0.50
  -2   4   1    4.48    0.56
  -2   4   1    3.82    0.66
  -2   4   1    3.05    0.53
  -3   4   1    7.51    0.83
  -3   4   1    7.20    0.66
  -3   4   1    6.84    1.02
   3  -4  -1    6.47    0.63
  -4   4   1    0.31    0.55
  -4   4   1   -0.17    0.55
  -4   4   1    0.57    0.28
   4  -4  -1    0.50    0.50
   4  -4  -1    0.65    0.16
  -5   4   1    3.63    0.91
   5  -4  -1    2.78    0.84
  -6   4   1   18.65    1.68
   6  -4  -1   18.92    1.76
   7  -4  -1   19.51    1.89
   4   5   1    2.42    0.73
  -4  -5  -1    3.50    0.72
   3   5   1   15.62    1.56
  -3  -5  -1   14.25    1.60
   2   5   1    7.67    1.29
  -2  -5  -1    9.96    1.54
   1   5   1    6.42    1.07
  -1  -5  -1    6.84    1.36
   0   5   1   26.67    1.41
   0   5   1   28.41    1.57
   0  -5  -1   24.22    2.03
  -1   5   1    2.03    0.59
  -1   5   1    2.47    0.54
   1  -5  -1    2.96    1.08
  -2   5   1   18.20    1.10
  -2   5   1   19.00    0.98
  -2   5   1   16.54    1.03
  -3   5   1   39.88    1.67
  -3   5   1   40.52    1.57
  -4   5   1   62.70    2.42
  -5   5   1    3.48    0.88
   5  -5  -1    4.63    0.76
  -6   5   1    3.21    0.85
   6  -5  -1    3.03    0.66
   3   6   1    2.16    0.66
  -3  -6  -1    3.23    0.92
   2   6   1   13.31    1.68
  -2  -6  -1   11.76    1.70
   1   6   1    4.19    1.03
  -1  -6  -1    4.55    1.10
   0   6   1   24.23    1.59
   0  -6  -1   28.20    2.24
  -1   6   1    1.82    0.50
  -1   6   1    0.54    0.66
   1  -6  -1    1.06    0.91
  -2   6   1   15.48    1.00
  -2   6   1   14.98    1.09
  -2   6   1   14.47    1.21
  -3   6   1    0.06    0.49
  -3   6   1    0.67    0.60
  -4   6   1   15.76    1.25
  -5   6   1    4.01    0.89
  -6   6   1    2.08    0.74
   6  -6  -1    2.15    0.44
   2   7   1    2.39    0.75
  -2  -7  -1    0.70    0.47
   1   7   1    0.63    0.58
  -1  -7  -1    3.16    1.02
   0   7   1   12.00    1.24
   0   7   1   14.30    1.30
   0  -7  -1   13.46    1.84
  -1   7   1    7.61    1.07
  -1   7   1    9.92    1.10
   1  -7  -1    8.12    1.48
  -2   7   1   19.21    1.49
  -2   7   1   16.47    1.27
  -3   7   1    2.37    0.77
  -3   7   1    3.28    0.75
  -4   7   1    3.92    0.80
  -5   7   1    2.00    0.59
   0   8   1    3.80    0.91
   0   8   1    2.17    0.69
   0  -8  -1    0.85    0.63
  -1   8   1    2.76    0.67
  -2   8   1    1.52    0.56
  -3   8   1    1.20    0.55
  -3   8   1    0.70    0.50
  -4   8   1    1.85    0.60
  -4   8  -2    1.89    0.63
  -3   8  -2    6.38    1.12
  -2   8  -2    4.35    0.96
  -1   8  -2    3.12    0.83
   0   8  -2    3.85    0.93
  -5   7  -2    1.23    0.62
  -4   7  -2    0.93    0.63
  -3   7  -2    2.16    0.78
  -2   7  -2   23.14    1.76
  -1   7  -2    1.11    0.71
   0   7  -2    7.22    1.22
  -1  -7   2    3.24    0.70
   1   7  -2    1.60    0.69
   1   7  -2    0.65    0.68
   2   7  -2    2.81    0.82
   2   7  -2    4.09    0.93
   6  -6   2    1.39    0.53
  -6   6  -2    0.98    0.60
   5  -6   2   13.51    1.33
  -5   6  -2   10.55    1.37
  -4   6  -2   11.40    1.38
  -3   6  -2    1.03    0.63
  -2   6  -2   50.66    2.54
  -2   6  -2   44.14    2.21
  -1   6  -2    8.38    1.25
  -1   6  -2    6.26    1.10
   0  -6   2    3.09    0.70
   0   6  -2    1.33    0.76
   0   6  -2    1.88    0.75
  -1  -6   2    0.98    0.47
   1   6  -2   -0.50    0.55
   1   6  -2    0.07    0.55
  -2  -6   2    5.06    0.98
   2   6  -2    6.26    1.20
   3   6  -2    4.38    1.01
   6  -5   2    4.94    1.20
  -6   5  -2    4.62    1.05
   5  -5   2   11.58    1.53
  -5   5  -2   12.86    1.51
   4  -5   2   13.57    1.45
  -4   5  -2   13.70    1.39
   3  -5   2    3.02    0.79
   3  -5   2    2.75    0.45
  -3   5  -2    2.24    0.78
  -2   5  -2    2.47    0.54
  -2   5  -2    2.60    0.88
  -2   5  -2    1.79    0.72
   1  -5   2   26.71    1.17
  -1   5  -2   30.12    1.53
  -1   5  -2   28.08    1.60
  -1   5  -2   27.49    1.53
  -1   5  -2   27.91    1.76
   0  -5   2   35.84    2.04
   0   5  -2   35.20    1.88
   0   5  -2   35.94    2.03
   0   5  -2   37.11    2.13
   0   5  -2   34.09    1.75
   0   5  -2   37.44    1.80
  -1  -5   2   12.81    1.01
  -1  -5   2   15.89    1.40
   1   5  -2   12.29    1.09
   1   5  -2   14.05    1.36
   1   5  -2   15.23    1.42
  -2  -5   2   12.40    1.21
   2   5  -2    9.43    1.35
  -3  -5   2   11.58    1.26
   3   5  -2   10.67    1.53
   4   5  -2    1.31    0.51
   6  -4   2    7.15    1.51
  -6   4  -2    4.11    0.99
   5  -4   2    3.11    1.07
  -5   4  -2    3.54    0.96
   4  -4   2   24.69    1.91
   4  -4   2   28.12    1.48
  -4   4  -2   23.75    1.69
   3  -4   2   23.24    1.65
   3  -4   2   24.29    1.25
  -3   4  -2   21.99    1.50
  -3   4  -2   24.27    1.40
   2  -4   2   42.71    1.60
   2  -4   2   42.08    1.95
  -2   4  -2   40.80    1.82
  -2   4  -2   49.19    1.90
   1  -4   2    7.69    0.65
  -1   4  -2    8.34    0.95
  -1   4  -2    9.56    1.12
  -1   4  -2    9.16    0.82
  -1   4  -2    8.66    0.92
   0  -4   2   81.30    2.89
   0  -4   2   83.81    1.90
   0   4  -2   84.85    2.68
   0   4  -2   80.39    2.63
   0   4  -2   81.06    3.00
   0   4  -2   78.16    2.64
   0   4  -2   83.46    3.01
  -1  -4   2   14.94    1.06
  -1  -4   2   13.82    1.24
   1   4  -2   13.31    1.32
   1   4  -2   14.19    1.11
   1   4  -2   13.22    1.29
  -2  -4   2    3.05    0.64
  -2  -4   2    2.28    0.76
   2   4  -2    3.96    0.94
   2   4  -2    1.74    0.52
   2   4  -2    2.17    0.85
  -3  -4   2   15.20    1.29
  -3  -4   2   18.35    1.54
   3   4  -2   18.11    1.81
   3   4  -2   16.33    1.54
  -4  -4   2    3.94    0.90
   4   4  -2    6.44    1.24
   5   4  -2    2.55    0.76
   6  -3   2    5.00    1.45
  -6   3  -2    3.14    0.95
   5  -3   2    0.29    0.21
   5  -3   2    0.14    0.84
  -5   3  -2   -0.16    0.46
   4  -3   2   22.44    1.91
   4  -3   2   24.46    1.47
  -4   3  -2   23.06    1.66
   3  -3   2    0.17    0.33
   3  -3   2   -0.67    0.51
   3  -3   2    0.79    0.27
  -3   3  -2   -0.09    0.50
  -3   3  -2    0.00    0.29
   2  -3   2   89.27    2.64
   2  -3   2   94.03    2.88
   2  -3   2   87.77    2.54
   2  -3   2   88.67    2.97
  -2   3  -2   94.18    2.72
  -2   3  -2   89.31    2.72
   1  -3   2    2.16    0.53
   1  -3   2    1.44    0.49
   1  -3   2    1.62    0.44
  -1   3  -2    1.98    0.64
  -1   3  -2    1.17    0.67
  -1   3  -2    2.30    0.59
   0  -3   2   29.75    1.49
   0   3  -2   31.90    1.48
   0   3  -2   30.94    1.43
   0   3  -2   32.84    1.48
   0   3  -2   30.76    1.47
   0   3  -2   32.70    1.65
   0   3  -2   30.06    1.67
  -1  -3   2    1.60    0.59
  -1  -3   2    1.81    0.64
   1   3  -2    1.74    0.59
   1   3  -2    1.78    0.70
   1   3  -2    2.57    0.81
  -2  -3   2    2.58    0.69
  -2  -3   2    2.58    0.59
  -2  -3   2    2.82    0.43
  -2  -3   2    3.59    0.82
   2   3  -2    2.23    0.75
   2   3  -2    2.69    0.63
   2   3  -2    2.28    0.77
  -3  -3   2    7.81    1.10
   3   3  -2    7.86    1.39
   3   3  -2    7.36    1.24
  -4  -3   2    2.76    0.65
   4   3  -2    1.18    0.63
   4   3  -2    1.82    0.99
   5   3  -2    2.03    0.69
   5   3  -2    1.27    0.80
   6  -2   2    5.09    1.56
  -6   2  -2    3.68    0.89
   5  -2   2   -0.13    0.89
   5  -2   2    0.24    0.34
  -5   2  -2    0.74    0.57
   4  -2   2   31.43    2.24
   4  -2   2   34.00    1.84
  -4   2  -2   29.99    1.92
   3  -2   2    4.39    0.95
   3  -2   2    6.07    0.84
  -3   2  -2    4.97    0.88
   2  -2   2    2.99    0.57
   2  -2   2    3.09    0.77
   2  -2   2    2.19    0.62
   2  -2   2    2.63    0.60
  -2   2  -2    2.97    0.63
  -2   2  -2    3.36    0.76
   1  -2   2   10.74    1.03
   1  -2   2   10.77    0.89
   1  -2   2   10.06    0.80
   1  -2   2   10.99    0.81
  -1   2  -2    9.87    0.81
  -1   2  -2   10.67    0.83
   0  -2   2   16.95    1.03
   0   2  -2   17.01    0.90
   0   2  -2   16.55    0.95
   0   2  -2   18.78    0.99
   0   2  -2   18.08    1.01
   0   2  -2   16.50    1.08
  -1  -2   2   56.74    1.96
  -1  -2   2   59.46    2.29
  -1  -2   2   57.19    1.88
   1   2  -2   54.36    2.20
   1   2  -2   56.29    2.31
   1   2  -2   60.12    2.01
  -2  -2   2   16.89    1.24
  -2  -2   2   18.77    1.02
  -2  -2   2   19.77    1.37
   2   2  -2   19.30    1.29
   2   2  -2   16.08    1.39
   2   2  -2   17.15    1.29
  -3  -2   2   31.35    1.54
  -3  -2   2   26.63    1.70
   3   2  -2   26.69    1.71
   3   2  -2   29.15    2.06
  -4  -2   2   16.27    1.44
   4   2  -2   15.83    1.45
   4   2  -2   17.87    2.07
  -5  -2   2   18.09    1.61
   5   2  -2   18.42    1.69
   5   2  -2   18.81    2.09
   6   2  -2    2.26    0.67
   6   2  -2    5.71    1.50
   6  -1   2   12.15    2.08
   6  -1   2    8.65    1.35
  -6   1  -2    5.66    1.16
   5  -1   2   10.30    1.36
   5  -1   2    9.36    1.74
  -5   1  -2   10.86    1.44
   4  -1   2   10.71    1.25
   4  -1   2   14.32    1.77
  -4   1  -2   10.03    1.27
   3  -1   2    6.74    0.93
   3  -1   2    6.20    1.06
  -3   1  -2    9.20    1.08
   2  -1   2    2.28    0.76
   2  -1   2    2.17    0.59
   2  -1   2    2.67    0.68
  -2   1  -2    3.02    0.65
  -2   1  -2    2.88    0.69
   1  -1   2  135.47    3.59
   1  -1   2  143.47    3.17
   1  -1   2  142.13    3.17
  -1   1  -2  143.33    3.17
  -1   1  -2  141.57    3.21
  -1   1  -2  142.94    3.61
   0  -1   2   13.83    0.77
   0  -1   2   13.87    0.90
   0  -1   2   12.66    0.86
   0  -1   2   14.59    0.81
   0   1  -2   13.46    0.88
   0   1  -2   15.26    0.81
   0   1  -2   14.85    0.80
   0   1  -2   14.71    0.92
   0   1  -2   14.55    0.88
  -1  -1   2  986.87   18.88
  -1  -1   2  997.66   18.37
   1   1  -2  986.48   20.50
   1   1  -2 1000.00   18.12
  -2  -1   2  103.85    3.28
  -2  -1   2   97.80    2.71
  -2  -1   2   98.52    2.82
   2   1  -2  101.84    2.86
   2   1  -2  101.61    2.89
   2   1  -2   92.35    3.16
  -3  -1   2   11.96    1.04
  -3  -1   2   12.75    1.14
   3   1  -2   12.65    1.34
   3   1  -2   11.46    1.10
  -4  -1   2    0.74    0.53
  -4  -1   2    0.18    0.55
   4   1  -2    1.13    0.60
   4   1  -2    0.98    0.86
  -5  -1   2   16.00    1.76
   5   1  -2   14.18    1.38
   5   1  -2   14.46    2.02
  -6  -1   2    0.95    0.48
   6   1  -2    4.61    0.98
   6   1  -2    2.68    1.17
   6   0   2    7.88    1.43
   6   0   2    8.75    1.93
  -6   0  -2    7.34    1.33
   5   0   2    4.41    0.99
   5   0   2    3.50    1.36
  -5   0  -2    2.64    0.75
   4   0   2   26.49    1.83
   4   0   2   29.99    2.33
  -4   0  -2   25.27    1.81
   3   0   2   72.53    3.11
   3   0   2   69.92    2.69
  -3   0  -2   71.34    2.71
   2   0   2   47.50    1.91
   2   0   2   46.80    1.88
   2   0   2   49.02    2.23
  -2   0  -2   50.33    2.19
  -2   0  -2   48.70    1.92
   1   0   2  194.01    4.13
   1   0   2  189.65    4.65
   1   0   2  202.01    4.17
  -1   0  -2  201.06    4.13
  -1   0  -2  209.93    4.72
  -1   0  -2  202.32    4.17
   0   0   2    2.03    0.36
   0   0   2    1.32    0.38
   0   0   2    1.91    0.34
   0   0  -2    1.81    0.38
   0   0  -2    1.64    0.32
  -1   0   2    0.36    0.35
  -1   0   2   -0.08    0.34
  -1   0   2    0.63    0.49
   1   0  -2   -0.16    0.33
   1   0  -2    0.40    0.31
   1   0  -2    0.24    0.38
   1   0  -2    0.16    0.31
   1   0  -2    0.18    0.36
   1   0  -2    0.22    0.33
  -2   0   2   33.06    1.49
  -2   0   2   33.00    1.42
  -2   0   2   34.16    1.43
   2   0  -2   33.32    1.66
   2   0  -2   32.70    1.38
   2   0  -2   34.27    1.57
   2   0  -2   33.84    1.42
  -3   0   2   14.60    1.14
  -3   0   2   11.84    1.09
   3   0  -2   12.74    1.34
   3   0  -2   14.36    1.09
  -4   0   2    1.17    0.65
  -4   0   2    2.00    0.76
   4   0  -2    1.12    0.84
   4   0  -2    0.95    0.52
  -5   0   2    5.63    1.22
   5   0  -2    6.97    1.55
   5   0  -2    4.63    0.91
  -6   0   2   22.12    1.96
   6   0  -2   24.30    1.76
   6   0  -2   25.93    2.53
   6   1   2   13.38    1.82
   5   1   2    0.91    0.51
   5   1   2    1.24    0.92
  -5  -1  -2    0.74    0.34
   4   1   2    2.37    1.03
   4   1   2   -0.01    0.44
  -4  -1  -2    1.96    0.61
   3   1   2   12.44    1.32
   3   1   2   12.20    1.48
  -3  -1  -2   11.54    1.25
   2   1   2   32.05    1.62
   2   1   2   29.08    1.78
   2   1   2   32.55    1.60
  -2  -1  -2   32.23    1.57
  -2  -1  -2   31.88    1.73
   1   1   2    0.43    0.46
   1   1   2    0.53    0.48
   1   1   2    0.86    0.52
  -1  -1  -2    0.77    0.46
  -1  -1  -2    0.27    0.36
  -1  -1  -2   -0.10    0.35
   0   1   2   31.11    0.94
   0   1   2   31.66    0.95
   0   1   2   30.17    1.07
   0  -1  -2   32.73    1.50
   0  -1  -2   31.13    0.91
   0  -1  -2   32.36    0.88
   0  -1  -2   30.75    1.03
  -1   1   2    0.82    0.25
  -1   1   2    1.05    0.25
  -1   1   2    0.83    0.26
  -1   1   2    1.10    0.23
  -1   1   2    1.05    0.26
  -1   1   2    0.97    0.50
   1  -1  -2    0.99    0.25
   1  -1  -2    0.73    0.18
   1  -1  -2    1.09    0.59
   1  -1  -2    0.88    0.25
  -2   1   2    0.81    0.41
  -2   1   2    1.12    0.44
  -2   1   2    0.34    0.48
   2  -1  -2    0.53    0.37
   2  -1  -2    1.17    0.37
   2  -1  -2    1.07    0.40
   2  -1  -2    0.92    0.49
  -3   1   2   16.60    1.12
  -3   1   2   15.86    1.25
  -3   1   2   17.28    1.13
   3  -1  -2   17.35    1.36
   3  -1  -2   16.69    1.03
  -4   1   2   27.40    1.68
  -4   1   2   25.57    1.77
   4  -1  -2   27.11    1.95
   4  -1  -2   26.42    1.51
  -5   1   2   -0.34    0.61
  -5   1   2    0.05    0.46
   5  -1  -2   -0.30    0.73
   5  -1  -2    0.37    0.32
  -6   1   2   18.33    1.71
   6  -1  -2   17.33    2.16
  -7   1   2    1.15    0.57
   7  -1  -2    0.83    0.81
   5   2   2   18.83    1.76
   4   2   2    6.04    1.33
   4   2   2    8.30    1.31
  -4  -2  -2    7.81    1.13
   3   2   2    3.09    0.99
   3   2   2    4.43    1.01
  -3  -2  -2    4.85    0.84
   2   2   2   28.48    1.63
   2   2   2   31.82    1.66
   2   2   2   29.91    1.38
   2   2   2   33.48    1.96
  -2  -2  -2   29.86    1.55
  -2  -2  -2   32.90    1.76
   1   2   2   10.33    0.90
   1   2   2   10.88    0.90
   1   2   2   10.65    1.06
  -1  -2  -2   10.18    0.85
  -1  -2  -2   10.79    0.97
  -1  -2  -2   11.01    1.35
   0   2   2   38.39    1.18
   0   2   2   37.28    1.31
   0   2   2   38.98    1.18
   0  -2  -2   39.58    1.94
   0  -2  -2   39.00    1.03
   0  -2  -2   37.91    1.24
   1  -2  -2   72.89    2.61
  -2   2   2   22.25    0.89
  -2   2   2   22.30    0.88
  -2   2   2   21.48    0.91
  -2   2   2   20.95    1.29
   2  -2  -2   22.47    0.91
   2  -2  -2   23.17    0.67
  -3   2   2   21.07    1.19
  -3   2   2   23.37    1.54
  -3   2   2   21.81    1.16
   3  -2  -2   20.90    0.98
   3  -2  -2   21.67    1.29
  -4   2   2   22.24    1.72
  -4   2   2   24.62    1.42
  -4   2   2   22.33    1.47
   4  -2  -2   23.52    1.27
   4  -2  -2   24.49    1.68
  -5   2   2    5.42    1.19
  -5   2   2    4.31    1.04
   5  -2  -2    6.23    0.85
   5  -2  -2    5.70    1.21
  -6   2   2    4.09    1.00
   6  -2  -2    6.44    1.55
  -7   2   2    5.18    1.20
   7  -2  -2    6.84    1.59
   5   3   2   11.21    1.68
   4   3   2    9.41    1.48
   3   3   2    0.51    0.60
   3   3   2    1.04    0.60
  -3  -3  -2    0.60    0.34
   2   3   2    0.01    0.49
   2   3   2    1.02    0.41
   2   3   2    0.89    0.53
   2   3   2    0.82    0.28
  -2  -3  -2    0.11    0.75
  -2  -3  -2    0.84    0.31
   1   3   2   68.36    2.30
   1   3   2   62.84    2.20
   1   3   2   64.93    2.48
  -1  -3  -2   64.91    2.34
  -1  -3  -2   61.18    2.91
   0   3   2   22.09    1.13
   0   3   2   21.62    1.03
   0   3   2   21.48    1.03
   0  -3  -2   20.71    1.65
   0  -3  -2   21.31    0.77
   0  -3  -2   20.96    0.98
  -1   3   2   89.87    1.88
  -1   3   2   92.32    2.11
   1  -3  -2   89.62    3.32
  -2   3   2   73.19    2.41
  -2   3   2   72.29    1.69
  -2   3   2   73.37    1.65
  -3   3   2   27.55    1.26
  -3   3   2   26.89    1.18
  -3   3   2   28.00    1.68
   3  -3  -2   28.59    0.85
   3  -3  -2   26.97    0.74
   3  -3  -2   26.44    1.18
  -4   3   2    0.71    0.73
  -4   3   2    2.45    0.55
  -4   3   2    0.59    0.58
   4  -3  -2    1.39    0.29
   4  -3  -2    1.27    0.57
  -5   3   2    0.34    0.61
  -5   3   2    0.81    0.74
   5  -3  -2    0.22    0.66
  -6   3   2    7.90    1.31
   6  -3  -2    4.64    1.25
  -7   3   2   14.69    1.83
   7  -3  -2   16.75    1.89
   4   4   2    4.88    1.20
  -4  -4  -2    6.82    1.44
   3   4   2    8.68    1.37
  -3  -4  -2    9.39    1.63
   2   4   2   17.03    1.50
  -2  -4  -2   19.57    1.22
  -2  -4  -2   16.51    2.04
   1   4   2   31.46    1.60
   1   4   2   29.77    1.67
   1   4   2   31.73    1.77
  -1  -4  -2   28.36    1.53
  -1  -4  -2   30.34    2.25
  -1  -4  -2   29.56    1.29
   0   4   2   34.35    1.56
   0   4   2   35.24    1.44
   0   4   2   35.12    1.47
   0  -4  -2   32.57    2.17
  -1   4   2    0.44    0.32
  -1   4   2   -0.11    0.30
   1  -4  -2   -0.50    0.63
  -2   4   2    7.19    0.75
  -2   4   2    6.95    0.54
  -2   4   2    7.67    0.49
  -3   4   2   11.44    0.83
  -3   4   2   12.12    1.17
  -3   4   2   11.76    0.76
  -4   4   2   68.11    3.09
  -4   4   2   70.96    2.42
  -4   4   2   69.91    2.47
   4  -4  -2   66.91    2.23
  -5   4   2   17.91    1.43
  -5   4   2   18.46    1.80
   5  -4  -2   19.72    1.45
  -6   4   2    8.11    1.28
   6  -4  -2    9.68    1.29
  -7   4   2    1.39    0.62
   7  -4  -2    3.13    0.89
   3   5   2    3.01    0.92
  -3  -5  -2    2.52    0.81
   2   5   2    8.80    1.35
  -2  -5  -2    8.77    1.58
   1   5   2   12.55    1.34
  -1  -5  -2   14.03    1.82
   0   5   2   30.89    1.59
   0   5   2   32.94    1.55
   0   5   2   33.05    1.66
   0  -5  -2   33.02    2.45
  -1   5   2    3.74    0.58
  -1   5   2    4.97    0.53
   1  -5  -2    2.93    1.14
  -2   5   2    4.41    0.48
  -2   5   2    6.61    0.81
  -2   5   2    4.04    0.57
  -3   5   2    3.49    0.64
  -3   5   2    2.74    0.56
  -3   5   2    3.43    0.47
  -3   5   2    4.16    0.87
  -4   5   2    3.67    0.74
  -4   5   2    3.44    0.99
  -5   5   2    3.57    0.86
   5  -5  -2    3.61    0.56
  -6   5   2    1.30    0.64
   6  -5  -2    1.84    0.52
   3   6   2    7.01    1.33
   2   6   2    1.82    0.76
  -2  -6  -2    2.15    0.75
   1   6   2    3.30    0.91
  -1  -6  -2    4.13    1.17
   0   6   2    0.63    0.61
   0  -6  -2    1.48    0.87
  -1   6   2   13.32    0.92
   1  -6  -2   14.76    2.03
  -2   6   2    1.09    0.52
  -2   6   2    1.30    0.41
  -3   6   2   15.77    1.12
  -3   6   2   18.04    1.36
  -3   6   2   16.83    1.04
  -4   6   2    3.87    0.76
  -5   6   2    2.05    0.63
  -6   6   2    2.72    0.79
   1   7   2    5.47    1.11
  -1  -7  -2    5.35    1.21
   0   7   2   -0.37    0.44
   0  -7  -2    2.60    0.91
  -1   7   2   52.15    2.17
   1  -7  -2   55.16    3.45
  -2   7   2   12.32    0.99
  -2   7   2   10.76    1.08
  -3   7   2    3.61    0.65
  -3   7   2    4.47    0.81
  -4   7   2    7.86    0.90
  -5   7   2    7.03    0.94
   0   8   2    2.64    0.69
   0   8   2    1.37    0.57
   0  -8  -2    2.05    0.60
  -1   8   2    1.72    0.58
  -1   8   2    2.48    0.59
   1  -8  -2    0.33    0.57
  -2   8   2    7.97    0.91
  -2   8   2    7.29    0.94
  -3   8   2    1.04    0.46
  -3   8   2    0.75    0.54
  -4   8   2    4.38    0.71
  -4   8  -3    0.93    0.61
  -3   8  -3    2.19    0.66
  -2   8  -3    3.55    0.85
  -1   8  -3    1.11    0.61
   0   8  -3    5.50    1.07
  -5   7  -3    5.07    1.06
  -4   7  -3    0.13    0.48
  -3   7  -3    7.33    1.19
  -2   7  -3   36.85    2.24
  -1   7  -3   20.83    1.67
   0   7  -3    6.84    1.20
   1   7  -3    3.28    0.90
   1   7  -3    3.44    0.96
   2   7  -3    2.03    0.81
   2   7  -3    1.72    0.54
   6  -6   3    5.38    1.18
   5  -6   3   33.44    2.27
  -5   6  -3   31.80    2.24
  -4   6  -3   22.43    1.78
  -3   6  -3    5.45    1.05
  -2   6  -3    2.31    0.77
  -2   6  -3    1.05    0.77
  -1   6  -3    4.92    1.06
  -1   6  -3    4.12    0.97
   0   6  -3    3.89    0.99
  -1  -6   3    4.02    0.73
   1   6  -3    1.92    0.81
   2   6  -3    1.82    0.68
   2   6  -3    2.78    0.72
   3   6  -3    3.90    0.96
   3   6  -3    5.46    1.12
   6  -5   3    1.80    0.89
  -6   5  -3    1.25    0.58
   5  -5   3    2.32    0.94
  -5   5  -3    1.32    0.64
   4  -5   3    4.56    1.10
  -4   5  -3    5.85    1.12
   3  -5   3    0.47    0.25
   3  -5   3   -0.22    0.60
  -3   5  -3    1.35    0.67
  -2   5  -3   -0.25    0.56
   1  -5   3    1.07    0.28
  -1   5  -3    1.05    0.45
  -1   5  -3    1.19    0.65
  -1   5  -3    0.62    0.69
  -1   5  -3    1.73    0.39
   0  -5   3   20.45    0.80
   0   5  -3   19.84    1.36
   0   5  -3   19.90    1.64
   0   5  -3   21.46    1.54
   0   5  -3   22.11    1.67
  -1  -5   3    8.35    0.94
   1   5  -3    7.77    1.21
   1   5  -3    8.54    1.26
   1   5  -3    8.13    1.24
  -2  -5   3    7.59    0.87
   2   5  -3    8.15    1.30
  -3  -5   3    1.09    0.39
   3   5  -3    0.33    0.49
   4   5  -3    1.40    0.47
   6  -4   3    3.83    1.22
  -6   4  -3    3.88    1.04
   5  -4   3   -0.16    0.80
  -5   4  -3    1.89    0.67
   4  -4   3   13.33    1.66
   4  -4   3   12.19    1.03
  -4   4  -3   11.07    1.37
   3  -4   3   12.52    1.00
   3  -4   3   11.91    1.39
  -3   4  -3   10.77    1.28
   2  -4   3    4.44    0.92
   2  -4   3    5.78    0.76
  -2   4  -3    6.12    0.79
  -2   4  -3    5.12    0.92
  -1   4  -3   19.97    1.49
  -1   4  -3   21.99    1.32
  -1   4  -3   19.24    1.34
  -1   4  -3   19.07    1.29
   0   4  -3   25.77    1.73
   0   4  -3   26.44    1.55
   0   4  -3   26.02    1.48
   0   4  -3   27.18    1.70
   0   4  -3   28.45    1.51
  -1  -4   3    3.32    0.71
  -1  -4   3    3.67    0.72
   1   4  -3    2.79    0.86
   1   4  -3    1.88    0.84
   1   4  -3    3.04    0.65
   1   4  -3    1.95    0.76
  -2  -4   3   14.59    0.69
  -2  -4   3   15.05    1.20
  -2  -4   3   16.38    1.25
   2   4  -3   15.15    1.59
   2   4  -3   14.83    1.42
   2   4  -3   14.36    1.38
  -3  -4   3   14.48    1.26
  -3  -4   3   14.47    1.27
   3   4  -3   12.69    1.58
   3   4  -3   13.07    1.76
  -4  -4   3    4.59    0.88
   5   4  -3   11.41    1.67
   6  -3   3    2.70    1.28
  -6   3  -3    3.18    0.85
   5  -3   3    1.01    0.42
   5  -3   3    1.48    1.10
  -5   3  -3    1.40    0.71
   4  -3   3   -0.24    0.73
   4  -3   3    0.53    0.31
  -4   3  -3   -0.12    0.57
   3  -3   3  107.39    3.29
   3  -3   3  100.64    3.38
   3  -3   3  108.70    3.93
  -3   3  -3  104.70    3.49
   2  -3   3   26.73    1.41
   2  -3   3   25.52    1.38
   2  -3   3   26.48    1.64
  -2   3  -3   26.84    1.45
  -2   3  -3   23.94    1.45
   1  -3   3   44.05    1.67
   1  -3   3   41.61    1.66
   1  -3   3   42.71    1.80
   1  -3   3   43.59    2.04
  -1   3  -3   43.02    1.78
  -1   3  -3   44.73    2.02
  -1   3  -3   42.50    1.83
   0   3  -3   84.10    2.89
   0   3  -3   78.96    2.34
   0   3  -3   79.16    2.54
   0   3  -3   81.29    2.56
   0   3  -3   80.35    2.55
  -1  -3   3   14.96    1.12
  -1  -3   3   16.56    1.03
   1   3  -3   15.97    1.42
   1   3  -3   16.07    1.21
   1   3  -3   14.44    1.28
   1   3  -3   16.69    1.17
  -2  -3   3    4.68    0.85
  -2  -3   3    4.73    0.58
  -2  -3   3    4.67    0.77
  -2  -3   3    5.23    0.87
   2   3  -3    5.57    0.98
   2   3  -3    5.64    1.12
   2   3  -3    4.75    0.81
   2   3  -3    5.81    1.00
  -3  -3   3   13.18    0.93
  -3  -3   3   13.97    1.27
   3   3  -3   14.55    1.80
   3   3  -3   12.50    1.45
  -4  -3   3    5.78    1.08
   4   3  -3    7.80    1.28
   4   3  -3    5.77    1.40
   5   3  -3    6.11    1.18
   5   3  -3    9.12    1.73
   6  -2   3    4.87    1.42
   5  -2   3   47.23    2.54
   5  -2   3   54.89    3.41
  -5   2  -3   54.03    2.88
   4  -2   3    2.82    1.09
   4  -2   3    2.39    0.72
  -4   2  -3    2.83    0.82
   3  -2   3   41.09    1.92
   3  -2   3   38.41    2.27
  -3   2  -3   40.24    2.02
   2  -2   3   21.65    1.25
   2  -2   3   20.87    1.57
   2  -2   3   21.04    1.23
  -2   2  -3   21.66    1.30
  -2   2  -3   20.26    1.33
   1  -2   3   27.69    1.35
   1  -2   3   27.01    1.61
   1  -2   3   26.81    1.43
   1  -2   3   26.84    1.33
  -1   2  -3   28.29    1.37
  -1   2  -3   27.86    1.42
   0  -2   3    0.16    0.50
   0  -2   3   -0.22    0.19
   0  -2   3    0.43    0.49
   0   2  -3   -0.57    0.55
   0   2  -3    0.19    0.50
   0   2  -3    0.29    0.43
   0   2  -3   -0.20    0.33
   0   2  -3    0.22    0.51
  -1  -2   3  145.48    3.34
  -1  -2   3  144.39    3.63
   1   2  -3  140.03    4.06
   1   2  -3  143.98    3.60
   1   2  -3  140.28    4.09
   1   2  -3  149.04    3.68
   1   2  -3  144.00    3.61
  -2  -2   3   72.36    2.56
   2   2  -3   73.55    2.65
   2   2  -3   77.15    2.65
   2   2  -3   73.04    2.95
   2   2  -3   76.92    2.94
  -3  -2   3    8.54    0.88
  -3  -2   3    7.82    1.08
   3   2  -3    4.93    0.95
   3   2  -3    7.67    1.11
   3   2  -3    8.56    1.33
  -4  -2   3   16.08    1.26
  -4  -2   3   22.50    1.69
   4   2  -3   20.39    1.62
   4   2  -3   18.31    2.09
  -5  -2   3    3.27    0.82
   5   2  -3    3.35    0.79
   5   2  -3    2.10    1.17
   6   2  -3    1.87    0.47
   6   2  -3    1.68    0.97
   6  -1   3    1.13    0.90
   6  -1   3    0.38    0.38
  -6   1  -3    1.15    0.41
   5  -1   3   12.94    2.00
   5  -1   3   12.18    1.49
  -5   1  -3    8.39    1.29
   4  -1   3    8.16    1.49
   4  -1   3    6.26    1.08
  -4   1  -3    8.57    1.23
   3  -1   3   -0.74    0.47
   3  -1   3    0.01    0.43
  -3   1  -3   -0.25    0.43
   2  -1   3   63.20    2.28
   2  -1   3   61.85    2.23
   2  -1   3   60.20    2.56
  -2   1  -3   62.58    2.29
   1  -1   3   24.30    1.18
   1  -1   3   24.04    1.21
   1  -1   3   25.46    1.45
  -1   1  -3   24.74    1.21
  -1   1  -3   23.70    1.26
   0  -1   3   36.75    1.33
   0  -1   3   38.12    1.37
   0  -1   3   36.32    1.52
   0  -1   3   34.18    1.52
   0   1  -3   36.70    1.39
   0   1  -3   37.48    1.57
   0   1  -3   36.62    1.34
   0   1  -3   34.51    1.34
  -1  -1   3    2.18    0.57
  -1  -1   3    1.16    0.50
  -1  -1   3    1.32    0.65
   1   1  -3    1.87    0.50
   1   1  -3    1.31    0.50
   1   1  -3    1.60    0.58
   1   1  -3    1.18    0.58
   1   1  -3    1.78    0.64
  -2  -1   3  128.29    3.41
   2   1  -3  122.61    3.79
   2   1  -3  130.32    3.43
   2   1  -3  125.06    3.76
   2   1  -3  125.94    3.37
  -3  -1   3    8.20    1.04
  -3  -1   3    9.28    1.03
   3   1  -3    7.69    1.17
   3   1  -3   10.09    1.12
   3   1  -3    9.03    1.05
  -4  -1   3    0.59    0.50
  -4  -1   3    0.84    0.62
   4   1  -3    2.68    0.75
   4   1  -3    1.31    0.99
  -5  -1   3   -0.31    0.24
  -5  -1   3    0.52    0.60
   5   1  -3    0.43    0.37
   5   1  -3   -0.05    0.82
  -6  -1   3    2.43    0.76
   6   1  -3    1.51    0.43
   6   1  -3    4.12    1.31
   6   0   3    3.42    0.78
   6   0   3    7.82    1.66
   5   0   3    1.72    0.62
   5   0   3    1.42    0.98
  -5   0  -3    0.99    0.44
   4   0   3    1.60    1.04
   4   0   3    1.22    0.63
  -4   0  -3    2.06    0.67
   3   0   3    0.51    0.63
   3   0   3    0.42    0.54
  -3   0  -3   -0.25    0.46
   2   0   3   25.12    1.43
   2   0   3   23.64    1.38
   2   0   3   21.63    1.64
  -2   0  -3   23.99    1.52
  -2   0  -3   24.57    1.40
   1   0   3    2.39    0.62
   1   0   3    0.94    0.53
   1   0   3    1.31    0.52
  -1   0  -3    2.43    0.53
  -1   0  -3    1.50    0.52
  -1   0  -3    1.34    0.51
   0   0   3   49.49    1.51
   0   0   3   50.17    1.51
   0   0   3   52.89    1.78
   0   0  -3   52.15    1.50
   0   0  -3   54.72    1.51
   0   0  -3   53.92    1.77
  -1   0   3   80.51    2.31
  -1   0   3   78.53    2.05
  -1   0   3   81.21    2.16
  -1   0   3   81.91    2.05
  -1   0   3   83.75    2.37
  -1   0   3   81.21    2.05
   1   0  -3   82.72    2.20
   1   0  -3   77.67    2.00
   1   0  -3   80.63    2.30
   1   0  -3   84.03    2.02
   1   0  -3   84.29    2.02
  -2   0   3   22.62    1.23
   2   0  -3   20.00    1.11
   2   0  -3   21.05    1.21
   2   0  -3   21.49    1.39
   2   0  -3   21.89    1.17
  -3   0   3   28.57    1.55
  -3   0   3   30.45    1.66
   3   0  -3   31.03    1.54
   3   0  -3   28.21    1.78
  -4   0   3   10.81    1.30
  -4   0   3    9.77    1.25
   4   0  -3   11.28    1.22
   4   0  -3   11.08    1.48
  -5   0   3   22.16    1.80
  -5   0   3   21.47    1.75
   5   0  -3   18.40    2.04
   5   0  -3   19.60    1.50
  -6   0   3    8.45    1.46
   6   0  -3    4.04    0.79
   6   0  -3    7.35    1.72
   5   1   3   10.29    1.84
   5   1   3    8.31    1.45
   4   1   3    1.97    0.82
   4   1   3    1.60    0.90
  -4  -1  -3    3.11    0.72
   3   1   3   11.60    1.34
   3   1   3   12.20    1.55
  -3  -1  -3   13.14    1.19
   2   1   3   78.76    2.72
   2   1   3   84.26    2.80
   2   1   3   85.37    3.19
  -2  -1  -3   87.46    3.09
  -2  -1  -3   80.14    2.68
   1   1   3   97.51    3.07
   1   1   3   98.59    2.70
   1   1   3  104.28    2.76
  -1  -1  -3  100.79    2.65
  -1  -1  -3  105.55    2.71
   0   1   3  187.93    4.21
   0   1   3  187.12    3.75
   0   1   3  192.06    3.76
   0  -1  -3  188.48    4.15
   0  -1  -3  186.28    3.65
   0  -1  -3  182.78    4.74
   0  -1  -3  191.27    3.66
  -1   1   3   29.05    0.92
  -1   1   3   28.99    1.42
  -1   1   3   29.17    0.91
  -1   1   3   28.37    1.04
  -1   1   3   28.04    0.91
   1  -1  -3   28.16    0.75
   1  -1  -3   27.83    0.97
   1  -1  -3   27.93    0.80
   1  -1  -3   27.95    0.75
   1  -1  -3   27.98    0.98
   1  -1  -3   28.15    1.46
   1  -1  -3   27.37    0.79
  -2   1   3   20.10    1.00
  -2   1   3   19.23    1.00
  -2   1   3   19.19    1.11
   2  -1  -3   19.70    1.10
   2  -1  -3   19.51    0.88
   2  -1  -3   19.45    0.87
   2  -1  -3   19.35    0.87
   2  -1  -3   20.86    0.91
  -3   1   3  101.00    3.26
  -3   1   3  100.13    2.88
  -3   1   3   98.79    2.85
   3  -1  -3   94.68    3.10
   3  -1  -3   95.58    2.68
  -4   1   3    7.08    1.05
  -4   1   3    7.20    1.16
   4  -1  -3    7.93    0.91
   4  -1  -3    7.24    1.16
  -5   1   3   36.28    2.20
  -5   1   3   37.47    2.41
   5  -1  -3   37.37    1.93
   5  -1  -3   34.69    2.43
  -6   1   3    9.61    1.57
  -6   1   3   10.74    1.54
   6  -1  -3    9.38    1.74
  -7   1   3    9.78    1.66
   7  -1  -3   14.41    2.11
   5   2   3   31.23    2.35
   4   2   3   38.27    2.75
   4   2   3   39.26    2.42
   3   2   3   15.09    1.42
   3   2   3   13.95    1.51
  -3  -2  -3   12.95    1.14
   2   2   3   11.81    1.30
   2   2   3   12.12    1.05
   2   2   3   11.13    1.12
  -2  -2  -3   11.21    0.96
  -2  -2  -3   10.56    1.00
   1   2   3    2.23    0.61
   1   2   3    2.36    0.60
   1   2   3    2.05    0.57
  -1  -2  -3    2.07    0.44
  -1  -2  -3    1.34    0.84
  -1  -2  -3    2.47    0.58
   0   2   3   53.98    1.77
   0   2   3   53.47    1.55
   0   2   3   53.83    1.56
   0  -2  -3   52.09    2.42
   0  -2  -3   53.14    1.59
   0  -2  -3   55.49    1.35
  -1   2   3   28.00    0.73
  -1   2   3   27.68    0.82
   1  -2  -3   27.32    1.71
  -2   2   3   38.98    1.14
  -2   2   3   37.90    1.16
   2  -2  -3   37.83    1.07
  -3   2   3  130.91    3.23
  -3   2   3  136.04    3.28
   3  -2  -3  126.83    3.44
  -4   2   3    5.93    0.92
  -4   2   3    6.02    1.13
  -4   2   3    7.99    0.90
   4  -2  -3    7.68    0.67
   4  -2  -3    6.59    0.97
  -5   2   3    2.17    0.82
  -5   2   3    1.61    0.75
   5  -2  -3    0.70    0.78
   5  -2  -3    1.92    0.42
  -6   2   3    0.53    0.59
  -6   2   3    0.96    0.50
   6  -2  -3    0.75    0.91
  -7   2   3    4.49    1.06
   7  -2  -3    4.82    1.36
   4   3   3    4.40    1.03
   3   3   3    1.77    0.80
  -3  -3  -3    1.37    1.04
   2   3   3   23.50    1.76
   2   3   3   21.40    1.58
   2   3   3   23.45    1.50
   2   3   3   24.47    1.25
  -2  -3  -3   23.29    2.12
  -2  -3  -3   21.89    1.29
   1   3   3   -0.12    0.32
   1   3   3   -0.30    0.37
   1   3   3    0.84    0.47
  -1  -3  -3    0.17    0.76
  -1  -3  -3    0.52    0.33
  -1  -3  -3    0.44    0.21
   0   3   3   36.84    1.35
   0   3   3   37.01    1.48
   0   3   3   38.02    1.37
   0  -3  -3   35.73    1.25
   0  -3  -3   37.47    0.97
   0  -3  -3   36.65    2.20
  -1   3   3   10.69    0.45
   1  -3  -3   11.15    1.45
  -2   3   3    5.24    0.34
  -3   3   3    2.18    0.50
  -3   3   3    3.30    0.78
  -3   3   3    2.93    0.46
   3  -3  -3    2.68    0.34
  -4   3   3    8.39    1.30
  -4   3   3    8.55    0.78
  -4   3   3    8.32    1.01
   4  -3  -3    8.13    0.91
   4  -3  -3    8.51    0.52
  -5   3   3    4.05    0.94
  -5   3   3    4.29    1.20
   5  -3  -3    4.86    0.96
  -6   3   3    1.17    0.65
  -6   3   3   -0.12    0.36
   6  -3  -3   -0.47    0.60
  -7   3   3   13.05    1.74
   7  -3  -3   14.74    1.85
   4   4   3    8.40    1.42
  -4  -4  -3    8.99    1.71
   3   4   3    1.21    0.58
  -3  -4  -3    2.79    1.06
   2   4   3    7.99    1.23
  -2  -4  -3   10.48    1.82
   1   4   3   17.67    1.34
   1   4   3   18.76    1.26
   1   4   3   18.73    1.35
  -1  -4  -3   18.01    0.94
  -1  -4  -3   20.58    1.23
  -1  -4  -3   19.63    1.99
   0   4   3   10.04    0.86
   0   4   3   11.45    0.86
   0   4   3   11.90    0.87
   0  -4  -3   11.70    1.59
  -1   4   3   14.52    0.69
   1  -4  -3   12.72    1.52
  -2   4   3    8.11    0.90
  -3   4   3   21.65    0.92
  -3   4   3   19.52    0.93
  -3   4   3   18.93    1.47
  -4   4   3    8.39    1.32
  -4   4   3    8.99    0.76
  -4   4   3    7.40    0.91
   4  -4  -3    6.20    0.52
  -5   4   3   70.74    3.54
  -5   4   3   72.91    2.84
   5  -4  -3   70.15    2.56
  -6   4   3    3.31    0.94
  -6   4   3    1.80    0.93
   6  -4  -3    2.98    0.79
  -7   4   3    1.26    0.58
   7  -4  -3    1.24    0.59
   3   5   3   19.76    1.80
  -3  -5  -3   22.92    2.28
   2   5   3    1.70    0.79
  -2  -5  -3    1.14    0.85
   1   5   3   12.46    1.20
  -1  -5  -3   12.20    0.92
  -1  -5  -3   13.15    1.92
   0   5   3   17.74    1.23
   0   5   3   16.93    1.09
   0  -5  -3   16.55    1.91
  -1   5   3   27.83    1.16
  -1   5   3   27.83    1.24
   1  -5  -3   23.98    2.19
  -2   5   3    0.66    0.24
  -2   5   3    0.30    0.31
  -2   5   3    0.13    0.28
  -2   5   3    0.60    0.47
   2  -5  -3   -0.01    0.75
  -3   5   3   37.67    2.03
  -3   5   3   35.45    1.26
  -4   5   3    0.26    0.63
  -4   5   3   -0.17    0.43
  -5   5   3   13.03    1.17
  -5   5   3   12.36    1.73
  -6   5   3    9.58    1.28
  -6   5   3    8.73    1.63
   6  -5  -3    9.88    0.81
   2   6   3    4.21    1.03
  -2  -6  -3    3.34    0.89
   1   6   3    1.46    0.67
  -1  -6  -3    4.37    1.14
   0   6   3    0.56    0.56
   0  -6  -3    2.17    1.00
  -1   6   3   32.51    1.40
  -1   6   3   30.35    1.14
  -1   6   3   28.99    1.43
   1  -6  -3   28.14    2.51
  -2   6   3   14.63    1.06
  -2   6   3   14.87    0.79
  -2   6   3   14.26    0.86
  -3   6   3   25.37    1.10
  -3   6   3   27.77    1.71
  -3   6   3   27.15    1.16
  -4   6   3   12.05    0.91
  -4   6   3   13.59    1.39
  -5   6   3    1.43    0.61
  -5   6   3    1.98    0.75
  -6   6   3    5.90    0.99
   1   7   3   12.43    1.49
  -1  -7  -3   11.69    1.89
   0   7   3    6.54    1.03
   0  -7  -3    6.82    1.46
  -1   7   3    6.49    0.87
   1  -7  -3    4.53    1.23
  -2   7   3    4.42    0.65
  -3   7   3    1.26    0.39
  -3   7   3    0.19    0.46
  -4   7   3    0.87    0.38
  -5   7   3    1.21    0.46
  -6   7   3   12.49    1.18
   0   8   3    1.30    0.48
   0  -8  -3    1.21    0.78
  -1   8   3    1.85    0.62
  -1   8   3    2.01    0.51
   1  -8  -3    2.34    0.90
  -2   8   3    2.25    0.53
  -2   8   3    2.75    0.66
  -3   8   3    2.21    0.46
  -3   8   3    2.19    0.56
  -4   8   3    2.58    0.46
  -5   8   3    2.23    0.51
  -3   8  -4    1.45    0.62
  -2   8  -4    0.41    0.57
  -1   8  -4   17.13    1.64
   0   8  -4    1.26    0.67
  -4   7  -4    6.80    1.23
  -3   7  -4   10.69    1.46
  -2   7  -4    1.98    0.76
  -1   7  -4    9.72    1.43
   0   7  -4    6.28    1.22
   1   7  -4    0.17    0.51
   2   7  -4    0.51    0.52
   2   7  -4    1.23    0.61
   5  -6   4    4.41    1.13
  -5   6  -4    5.13    1.08
   4  -6   4    7.33    1.31
  -4   6  -4    7.02    1.24
  -3   6  -4    2.58    0.93
  -2   6  -4    0.21    0.67
  -1   6  -4    0.61    0.73
   0   6  -4    2.69    0.92
   1   6  -4   29.16    2.07
   2   6  -4    4.23    1.00
   2   6  -4    5.08    1.04
   3   6  -4    0.69    0.56
   3   6  -4    0.77    0.52
   6  -5   4    1.18    0.82
  -6   5  -4    0.39    0.47
   5  -5   4    2.35    1.07
  -5   5  -4    2.23    0.69
   4  -5   4   13.19    1.70
  -4   5  -4   13.10    1.56
   3  -5   4   18.41    1.71
   3  -5   4   18.13    1.22
  -3   5  -4   19.27    1.60
   2  -5   4    7.73    0.76
  -2   5  -4    7.18    1.15
  -1   5  -4   55.30    2.51
  -1   5  -4   55.12    2.73
   0   5  -4    1.69    0.56
   0   5  -4    1.68    0.66
   0   5  -4   -0.51    0.63
   0   5  -4    0.73    0.58
  -1  -5   4   27.56    1.48
   1   5  -4   25.77    1.87
   1   5  -4   28.50    2.09
  -2  -5   4   16.16    1.17
   2   5  -4   19.17    1.62
   2   5  -4   15.45    1.56
   2   5  -4   16.50    1.68
   3   5  -4    2.72    0.74
   3   5  -4    2.08    0.76
   4   5  -4    6.39    1.20
   6  -4   4   11.69    2.01
  -6   4  -4    8.24    1.48
   5  -4   4    2.49    1.14
  -5   4  -4    2.90    0.79
   4  -4   4    1.41    0.45
   4  -4   4    0.27    0.82
  -4   4  -4    1.87    0.80
   3  -4   4   43.96    2.04
   3  -4   4   41.81    2.49
  -3   4  -4   41.22    2.28
   2  -4   4    0.70    0.27
   2  -4   4    1.07    0.73
   2  -4   4    0.86    0.44
  -2   4  -4    1.81    0.77
   1  -4   4   65.65    2.43
   1  -4   4   64.00    2.36
  -1   4  -4   63.35    2.55
  -1   4  -4   66.18    2.83
   0   4  -4   23.93    1.44
   0   4  -4   20.44    1.48
   0   4  -4   21.47    1.70
   0   4  -4   21.65    1.63
  -1  -4   4    6.37    0.90
  -1  -4   4    7.13    0.69
   1   4  -4    6.50    1.17
   1   4  -4    8.70    1.18
   1   4  -4    7.43    1.13
   1   4  -4    4.90    0.78
  -2  -4   4    2.93    0.41
  -2  -4   4    3.38    0.55
  -2  -4   4    3.56    0.75
   2   4  -4    2.64    0.87
   2   4  -4    2.52    0.82
   2   4  -4    5.30    1.21
  -3  -4   4    0.70    0.37
  -3  -4   4    0.52    0.37
   3   4  -4    0.54    0.52
   3   4  -4    0.31    0.64
   4   4  -4    1.30    0.76
   4   4  -4    2.11    0.61
   5   4  -4    0.49    0.37
   6  -3   4    5.08    1.44
  -6   3  -4    2.01    0.63
   5  -3   4    3.73    0.79
   5  -3   4    3.53    1.33
  -5   3  -4    5.09    1.11
   4  -3   4    1.54    0.49
   4  -3   4   -0.62    0.75
  -4   3  -4    0.34    0.63
   3  -3   4   41.65    2.48
   3  -3   4   40.86    2.00
   3  -3   4   39.44    2.00
  -3   3  -4   41.79    2.19
   2  -3   4   14.78    1.13
   2  -3   4   14.56    1.37
   2  -3   4   12.91    1.08
  -2   3  -4   13.82    1.23
   1  -3   4    6.30    0.87
   1  -3   4    4.50    0.93
   1  -3   4    6.35    0.85
  -1   3  -4    3.67    0.84
   0  -3   4    0.53    0.50
   0  -3   4    0.09    0.47
   0   3  -4    0.63    0.60
   0   3  -4   -0.03    0.48
   0   3  -4   -0.44    0.36
   0   3  -4   -0.07    0.31
  -1  -3   4    4.05    0.78
   1   3  -4    4.47    0.96
   1   3  -4    4.26    0.76
   1   3  -4    4.94    0.91
   1   3  -4    4.10    0.82
  -2  -3   4   11.75    0.86
  -2  -3   4   10.98    1.20
   2   3  -4   10.60    1.23
   2   3  -4   10.50    1.28
   2   3  -4   11.05    1.17
   2   3  -4    9.53    1.33
  -3  -3   4    1.73    0.43
  -3  -3   4    1.77    0.73
   3   3  -4    0.33    0.88
   3   3  -4    1.97    0.74
  -4  -3   4   11.00    0.95
  -4  -3   4   10.23    1.34
   4   3  -4   13.94    1.42
   4   3  -4   10.71    1.83
   5   3  -4    3.11    1.10
   5   3  -4    2.91    0.64
   6  -2   4    4.25    1.34
   5  -2   4   12.17    2.00
   5  -2   4   10.62    1.40
  -5   2  -4   10.47    1.47
   4  -2   4    7.64    1.48
   4  -2   4    8.42    1.17
  -4   2  -4    8.31    1.28
   3  -2   4    1.91    0.94
   3  -2   4    0.81    0.44
  -3   2  -4    1.85    0.69
   2  -2   4   20.51    1.60
   2  -2   4   19.26    1.30
  -2   2  -4   17.95    1.32
   1  -2   4   -0.08    0.44
   1  -2   4    0.39    0.48
   1  -2   4   -0.17    0.61
   1  -2   4    0.13    0.17
  -1   2  -4    0.09    0.53
  -1   2  -4    0.12    0.45
   0  -2   4   29.02    1.46
   0  -2   4   29.96    1.44
   0  -2   4   26.13    1.52
   0   2  -4   29.00    1.52
   0   2  -4   29.17    1.44
   0   2  -4   28.95    1.63
   0   2  -4   30.08    1.53
  -1  -2   4   37.34    1.75
  -1  -2   4   36.64    1.89
   1   2  -4   34.20    1.67
   1   2  -4   37.46    1.72
   1   2  -4   38.71    2.05
   1   2  -4   39.02    1.91
  -2  -2   4  186.57    4.71
   2   2  -4  180.53    4.77
   2   2  -4  184.78    5.30
   2   2  -4  178.28    5.26
   2   2  -4  184.97    4.67
   2   2  -4  179.83    4.60
  -3  -2   4   31.20    1.89
  -3  -2   4   32.99    1.68
   3   2  -4   31.84    2.21
   3   2  -4   33.88    1.95
  -4  -2   4   13.73    1.40
  -4  -2   4   13.54    1.16
   4   2  -4   13.04    1.31
   4   2  -4   15.41    1.98
  -5  -2   4    0.12    0.23
  -5  -2   4    1.07    0.53
   5   2  -4    0.68    0.37
   5   2  -4   -0.23    0.67
  -6  -2   4    2.11    0.55
   6   2  -4    3.01    1.15
   6   2  -4    2.17    0.46
   6  -1   4   10.94    1.52
   6  -1   4   10.03    1.96
  -6   1  -4    8.00    1.33
   5  -1   4   13.06    1.60
   5  -1   4   13.04    2.05
  -5   1  -4   12.85    1.60
   4  -1   4   10.59    1.33
   4  -1   4    8.77    1.58
  -4   1  -4   11.29    1.37
   3  -1   4   19.82    1.79
   3  -1   4   20.90    1.51
  -3   1  -4   20.63    1.52
   2  -1   4   82.19    2.79
   2  -1   4   84.54    3.28
   2  -1   4   88.77    2.89
  -2   1  -4   88.26    2.90
   1  -1   4  136.35    3.52
   1  -1   4  142.61    3.55
   1  -1   4  137.68    4.03
  -1   1  -4  138.74    3.51
  -1   1  -4  136.54    3.56
  -1   1  -4  138.98    4.01
   0  -1   4   34.36    1.48
   0  -1   4   34.77    1.64
   0  -1   4   33.04    1.66
   0  -1   4   31.29    1.42
   0   1  -4   35.14    1.49
   0   1  -4   36.91    1.60
   0   1  -4   32.44    1.42
   0   1  -4   33.66    1.67
  -1  -1   4   25.45    1.33
  -1  -1   4   26.10    1.35
  -1  -1   4   24.49    1.49
  -1  -1   4   25.69    1.34
   1   1  -4   23.22    1.39
   1   1  -4   27.38    1.62
   1   1  -4   23.94    1.41
   1   1  -4   27.05    1.28
   1   1  -4   26.63    1.31
  -2  -1   4    3.71    0.77
   2   1  -4    5.54    0.78
   2   1  -4    5.59    0.84
   2   1  -4    5.70    0.84
   2   1  -4    6.40    0.98
   2   1  -4    6.53    0.93
  -3  -1   4    9.20    1.11
  -3  -1   4    6.25    0.92
   3   1  -4    9.78    1.32
   3   1  -4    8.40    1.05
  -4  -1   4    9.99    1.31
  -4  -1   4   12.08    1.21
   4   1  -4   11.53    1.17
   4   1  -4   12.13    1.66
  -5  -1   4    7.18    1.18
  -5  -1   4    8.74    1.38
   5   1  -4    8.05    1.64
   5   1  -4    9.03    1.27
  -6  -1   4    1.23    0.58
   6   1  -4    1.43    1.03
   6   1  -4    0.64    0.26
   5   0   4   11.33    1.59
   5   0   4   12.29    1.99
  -5   0  -4    8.08    1.32
   4   0   4    0.72    0.51
   4   0   4    1.34    0.87
  -4   0  -4    1.14    0.56
   3   0   4    0.86    0.72
   3   0   4   -0.59    0.49
  -3   0  -4    0.38    0.52
   2   0   4    1.48    0.70
   2   0   4    0.74    0.54
   2   0   4    2.13    0.60
  -2   0  -4    1.40    0.59
  -2   0  -4    1.08    0.40
   1   0   4  160.53    3.91
   1   0   4  162.03    4.42
   1   0   4  157.14    3.86
  -1   0  -4  162.34    3.87
  -1   0  -4  161.15    4.34
   0   0   4   18.77    1.06
   0   0   4   19.85    1.05
   0   0   4   18.54    1.17
   0   0  -4   20.87    1.00
   0   0  -4   19.08    1.25
   0   0  -4   18.91    1.02
  -1   0   4    9.74    0.81
  -1   0   4    9.13    0.84
  -1   0   4   10.47    0.95
  -1   0   4    8.63    0.77
  -1   0   4    8.28    0.80
   1   0  -4    8.31    0.84
   1   0  -4   11.15    0.80
   1   0  -4    7.97    0.69
   1   0  -4    8.37    0.74
   1   0  -4    9.36    0.96
  -2   0   4   30.52    1.64
  -2   0   4   29.07    1.43
   2   0  -4   30.27    1.36
   2   0  -4   29.90    1.62
   2   0  -4   29.97    1.40
   2   0  -4   30.47    1.37
   2   0  -4   29.24    1.33
  -3   0   4    0.88    0.54
   3   0  -4    0.47    0.61
   3   0  -4    1.88    0.57
  -4   0   4    2.18    0.77
  -4   0   4    1.89    0.79
   4   0  -4    2.80    0.72
   4   0  -4    1.62    0.90
  -5   0   4   21.02    1.73
  -5   0   4   20.18    1.71
   5   0  -4   20.10    2.05
   5   0  -4   17.43    1.42
  -6   0   4    0.17    0.50
  -6   0   4    0.45    0.36
   6   0  -4    1.76    1.13
   5   1   4    0.87    0.43
   4   1   4   27.63    2.36
   4   1   4   24.90    1.92
  -4  -1  -4   26.20    1.84
   3   1   4   33.64    2.33
   3   1   4   34.82    2.06
  -3  -1  -4   35.87    1.97
   2   1   4    0.47    0.53
   2   1   4   -0.01    0.49
   2   1   4    1.01    0.47
  -2  -1  -4    0.79    0.46
  -2  -1  -4    1.29    0.43
   1   1   4   12.63    0.99
   1   1   4   11.95    0.98
   1   1   4   10.99    1.12
  -1  -1  -4   12.51    0.94
   0   1   4   43.30    1.49
   0   1   4   43.63    1.52
   0   1   4   45.12    1.72
   0  -1  -4   44.30    1.39
   0  -1  -4   43.00    2.09
   0  -1  -4   42.50    1.60
  -1   1   4   67.12    1.76
  -1   1   4   67.23    1.76
  -1   1   4   67.71    1.77
  -1   1   4   66.80    1.99
   1  -1  -4   69.33    1.60
   1  -1  -4   64.33    1.88
   1  -1  -4   64.05    2.37
   1  -1  -4   66.46    1.56
   1  -1  -4   66.42    1.89
   1  -1  -4   67.09    1.61
  -2   1   4   12.38    0.97
  -2   1   4   13.12    0.88
   2  -1  -4   14.46    0.75
   2  -1  -4   13.71    0.77
   2  -1  -4   13.31    0.76
   2  -1  -4   12.99    0.96
   2  -1  -4   13.55    0.77
  -3   1   4   39.71    1.68
  -3   1   4   36.03    1.63
   3  -1  -4   38.02    1.50
   3  -1  -4   35.87    1.76
  -4   1   4   13.55    1.25
  -4   1   4   14.43    1.42
   4  -1  -4   13.86    1.04
   4  -1  -4   12.80    1.37
  -5   1   4    2.44    0.80
  -5   1   4    3.53    1.05
   5  -1  -4    3.54    1.13
   5  -1  -4    3.02    0.67
  -6   1   4    7.97    1.36
  -6   1   4    8.08    1.43
   6  -1  -4    6.97    1.59
  -7   1   4    0.30    0.48
   7  -1  -4    2.25    1.01
   5   2   4    1.05    0.58
   4   2   4    4.94    1.07
   3   2   4   12.47    1.29
   3   2   4   13.41    1.48
  -3  -2  -4   12.86    1.12
   2   2   4    2.16    0.69
   2   2   4    2.11    0.72
   2   2   4    2.49    0.59
  -2  -2  -4    2.10    0.54
  -2  -2  -4    1.88    0.49
   1   2   4   13.57    1.15
   1   2   4   12.88    1.05
   1   2   4   13.78    1.04
  -1  -2  -4   12.75    1.61
  -1  -2  -4   13.18    1.04
   0   2   4   43.58    1.48
   0   2   4   42.71    1.46
   0   2   4   43.50    1.66
   0  -2  -4   38.64    2.21
   0  -2  -4   41.96    1.18
   0  -2  -4   41.99    1.22
   0  -2  -4   42.71    1.48
  -1   2   4   81.06    2.06
  -1   2   4   79.46    1.81
  -1   2   4   79.94    1.80
   1  -2  -4   77.81    2.99
  -2   2   4   15.84    0.79
  -2   2   4   16.37    0.76
  -3   2   4   26.41    1.27
  -3   2   4   28.81    1.28
   3  -2  -4   27.81    1.32
   3  -2  -4   26.82    0.96
   3  -2  -4   27.38    0.94
  -4   2   4   34.33    1.66
  -4   2   4   30.43    2.03
  -4   2   4   31.84    1.68
   4  -2  -4   31.52    1.34
   4  -2  -4   30.96    1.76
  -5   2   4    0.63    0.61
  -5   2   4    1.04    0.69
   5  -2  -4    0.60    0.67
   5  -2  -4    1.08    0.29
  -6   2   4    0.82    0.54
  -6   2   4    0.53    0.62
   6  -2  -4    0.93    0.86
  -7   2   4    6.75    1.36
   7  -2  -4    7.65    1.59
   4   3   4    0.28    0.36
  -4  -3  -4    0.85    0.71
   3   3   4    5.74    1.16
  -3  -3  -4    5.72    1.51
   2   3   4   14.31    1.38
   2   3   4   16.75    1.28
   2   3   4   15.00    1.38
  -2  -3  -4   15.59    1.07
  -2  -3  -4   14.00    1.97
  -2  -3  -4   13.93    1.16
   1   3   4   54.55    2.14
   1   3   4   54.19    2.37
   1   3   4   55.10    2.19
  -1  -3  -4   55.44    1.82
  -1  -3  -4   55.89    2.17
  -1  -3  -4   52.15    2.94
   0   3   4   13.92    0.93
   0   3   4   12.64    0.88
   0   3   4   13.10    0.87
   0  -3  -4   14.70    0.51
   0  -3  -4   14.29    1.59
   0  -3  -4   12.81    0.77
  -1   3   4   87.17    1.91
  -1   3   4   89.13    1.93
   1  -3  -4   90.78    3.54
  -2   3   4    7.48    0.40
  -2   3   4    7.63    0.35
   2  -3  -4    8.17    1.34
  -3   3   4    0.35    0.35
  -3   3   4    0.58    0.29
  -3   3   4    0.27    0.51
  -3   3   4    0.70    0.43
  -4   3   4   23.76    1.28
  -4   3   4   23.50    1.36
  -4   3   4   23.88    1.88
   4  -3  -4   24.27    0.85
   4  -3  -4   23.90    0.71
   4  -3  -4   23.87    1.26
  -5   3   4   54.68    3.04
  -5   3   4   53.83    2.44
   5  -3  -4   55.80    2.44
  -6   3   4   12.30    1.50
  -6   3   4   12.58    1.87
   6  -3  -4   12.75    1.33
  -7   3   4    9.28    1.54
   7  -3  -4    8.86    1.47
   4   4   4    2.12    0.64
  -4  -4  -4    0.24    0.62
   3   4   4   15.34    1.56
  -3  -4  -4   17.88    2.04
   2   4   4    0.04    0.63
  -2  -4  -4    3.57    1.18
   1   4   4   34.96    1.73
   1   4   4   31.39    1.78
  -1  -4  -4   34.71    2.63
  -1  -4  -4   33.59    1.61
  -1  -4  -4   30.85    1.27
   0   4   4   20.64    1.19
   0   4   4   22.30    1.24
   0   4   4   21.70    1.17
   0  -4  -4   22.57    2.04
  -1   4   4   31.21    1.04
  -1   4   4   30.04    1.04
   1  -4  -4   29.65    2.24
   2  -4  -4   35.97    2.44
  -3   4   4    0.05    0.21
  -3   4   4   -0.12    0.28
  -3   4   4   -0.02    0.51
  -4   4   4    2.20    0.91
  -4   4   4    4.69    0.73
  -4   4   4    3.67    0.54
  -5   4   4    5.19    1.27
  -5   4   4    4.39    0.92
   5  -4  -4    4.19    0.60
  -6   4   4    4.81    1.04
  -6   4   4    3.80    1.09
   6  -4  -4    3.94    0.78
   7  -4  -4    1.31    0.47
   3   5   4   15.20    1.85
  -3  -5  -4   11.44    1.89
   2   5   4    8.90    1.36
  -2  -5  -4    7.35    1.59
   1   5   4    0.74    0.63
  -1  -5  -4    1.88    1.05
  -1  -5  -4    0.89    0.31
   0   5   4    0.75    0.57
   0   5   4    0.77    0.37
   0  -5  -4    0.68    0.90
  -1   5   4    7.47    0.67
  -1   5   4    7.79    0.66
   1  -5  -4   10.16    1.77
  -2   5   4   24.39    1.45
   2  -5  -4   21.60    2.18
  -3   5   4    0.39    0.17
  -3   5   4   -0.32    0.24
  -3   5   4    0.49    0.53
  -4   5   4   10.44    1.47
  -4   5   4    9.25    0.80
  -5   5   4    3.99    0.82
  -5   5   4    2.93    1.01
  -6   5   4    6.10    1.38
  -6   5   4    5.82    1.00
   2   6   4    3.33    0.86
  -2  -6  -4    3.12    1.03
   1   6   4    0.42    0.61
  -1  -6  -4    1.19    0.91
   0   6   4   14.63    1.21
   0  -6  -4   15.69    2.19
  -1   6   4    1.00    0.49
   1  -6  -4    1.66    1.03
  -2   6   4   46.16    1.40
  -2   6   4   47.39    1.36
  -2   6   4   45.46    2.00
   2  -6  -4   46.65    3.23
  -3   6   4   20.07    1.48
  -4   6   4    4.01    1.00
  -4   6   4    2.44    0.47
  -5   6   4    3.38    1.01
  -5   6   4    3.22    0.66
  -6   6   4    9.11    1.70
  -6   6   4    7.93    1.07
   1   7   4    7.37    1.21
  -1  -7  -4    8.11    1.69
   0   7   4   21.48    1.45
   0  -7  -4   20.42    2.19
  -1   7   4    5.20    0.76
   1  -7  -4    8.32    1.70
  -2   7   4    1.36    0.41
  -2   7   4    1.19    0.37
   2  -7  -4    1.80    0.93
  -3   7   4    3.05    0.69
  -3   7   4    4.66    0.42
  -3   7   4    4.99    0.57
  -4   7   4    3.74    0.45
  -4   7   4    4.02    0.88
  -5   7   4    6.03    0.71
  -5   7   4    8.35    1.41
  -6   7   4    4.66    0.81
  -1   8   4    3.64    0.71
  -1   8   4    2.76    0.59
   1  -8  -4    1.76    0.90
  -2   8   4    6.46    0.63
  -2   8   4    8.63    0.73
  -3   8   4    2.52    0.55
  -3   8   4    1.26    0.30
  -5   8   4    3.48    0.49
  -3   8  -5    1.91    0.67
  -2   8  -5    2.25    0.76
  -1   8  -5   13.94    1.75
  -4   7  -5   11.26    1.56
  -3   7  -5   23.31    1.93
  -2   7  -5    5.32    1.15
  -1   7  -5    2.11    0.76
   0   7  -5    5.92    1.23
   1   7  -5    3.83    0.94
   2   7  -5    1.18    0.53
   2   7  -5    0.10    0.46
   5  -6   5    3.70    1.16
  -5   6  -5    3.62    0.92
   4  -6   5    1.90    0.94
  -4   6  -5    1.35    0.67
  -3   6  -5    2.01    0.85
  -2   6  -5    5.63    1.12
  -1   6  -5   -0.03    0.66
   0   6  -5    1.17    0.75
   1   6  -5    8.96    1.37
   2   6  -5    3.35    0.91
   2   6  -5    4.20    0.93
   3   6  -5    1.84    0.63
   3   6  -5    1.65    0.62
   5  -5   5    2.51    1.06
  -5   5  -5    2.36    0.73
   4  -5   5    3.96    1.20
  -4   5  -5    3.74    0.98
   3  -5   5    0.96    0.31
   3  -5   5    0.77    0.83
  -3   5  -5    0.98    0.72
   2  -5   5   12.09    1.02
  -2   5  -5   11.74    1.44
  -1   5  -5    4.02    0.74
  -1   5  -5    4.09    0.97
  -1   5  -5    3.68    1.05
   0   5  -5    7.29    1.20
   0   5  -5    7.04    1.15
   0   5  -5    8.19    1.31
   0   5  -5    4.43    0.75
   1   5  -5    9.40    1.32
   1   5  -5    8.78    1.40
   2   5  -5    7.57    1.31
   2   5  -5    6.78    1.40
   2   5  -5    4.75    1.06
   3   5  -5    1.49    0.65
   3   5  -5    1.59    0.61
   4   5  -5    2.89    0.84
   4   5  -5    3.68    0.81
   6  -4   5   12.91    2.13
  -6   4  -5    8.21    1.50
   5  -4   5    0.51    0.95
  -5   4  -5    2.28    0.69
   4  -4   5    8.55    1.59
   4  -4   5    7.08    1.04
  -4   4  -5    6.74    1.22
   3  -4   5    0.01    0.74
   3  -4   5    0.75    0.38
  -3   4  -5    0.69    0.65
   2  -4   5   52.64    2.27
   2  -4   5   51.31    2.74
   2  -4   5   50.61    2.27
  -2   4  -5   53.11    2.52
   1  -4   5   18.20    1.26
   1  -4   5   19.05    1.34
  -1   4  -5   17.90    1.48
   0  -4   5   27.97    1.63
   0   4  -5   29.03    1.64
   0   4  -5   27.24    1.87
   0   4  -5   28.36    2.00
   0   4  -5   26.68    1.73
   0   4  -5   26.57    1.13
   1   4  -5    7.35    1.13
   1   4  -5    9.31    1.42
   1   4  -5    6.93    1.11
  -2  -4   5   12.36    1.20
   2   4  -5   13.21    1.52
   2   4  -5   10.75    1.59
  -3  -4   5    1.61    0.51
  -3  -4   5    0.30    0.19
   3   4  -5   -0.10    0.75
   3   4  -5    0.49    0.48
   3   4  -5    1.39    0.63
   4   4  -5    1.61    0.58
   4   4  -5    0.78    0.69
   4   4  -5    1.41    0.50
   6  -3   5    8.94    1.89
  -6   3  -5    5.49    1.09
   5  -3   5   -0.67    0.88
   5  -3   5    2.32    0.50
  -5   3  -5    1.75    0.59
   4  -3   5   53.62    2.61
   4  -3   5   47.85    3.13
  -4   3  -5   48.38    2.69
   3  -3   5   13.35    1.22
   3  -3   5   12.44    1.66
   3  -3   5   14.60    1.20
  -3   3  -5   14.48    1.41
   2  -3   5   28.75    1.71
   2  -3   5   26.97    1.61
   2  -3   5   26.52    1.98
  -2   3  -5   29.96    1.82
   1  -3   5    8.21    1.18
   1  -3   5    9.00    1.04
   1  -3   5   10.15    0.97
  -1   3  -5    9.33    1.13
   0  -3   5   -0.48    0.45
   0  -3   5    0.59    0.36
   0   3  -5    0.86    0.64
   0   3  -5    0.18    0.49
   0   3  -5    1.11    0.46
  -1  -3   5    1.39    0.68
   1   3  -5    1.51    0.72
   1   3  -5    1.20    0.44
   1   3  -5    0.76    0.55
   1   3  -5    1.60    0.86
  -2  -3   5   30.26    1.83
   2   3  -5   26.52    2.06
   2   3  -5   28.12    1.77
   2   3  -5   29.49    1.90
  -3  -3   5   74.80    2.68
  -3  -3   5   76.95    3.20
  -3  -3   5   75.95    2.58
   3   3  -5   73.30    3.67
   3   3  -5   75.13    3.26
   3   3  -5   77.94    3.17
  -4  -3   5    1.20    0.38
  -4  -3   5    2.19    0.62
   4   3  -5    3.55    1.24
   4   3  -5    0.83    0.60
   5   3  -5   10.66    1.55
   5   3  -5    8.01    1.70
   6  -2   5   13.34    2.28
  -6   2  -5    8.11    1.33
   5  -2   5    4.14    0.87
   5  -2   5    5.75    1.59
  -5   2  -5    2.96    0.86
   4  -2   5    4.51    0.93
   4  -2   5    6.07    1.48
  -4   2  -5    5.54    1.07
   3  -2   5   14.15    1.72
   3  -2   5   13.13    1.26
  -3   2  -5   14.48    1.34
   2  -2   5   14.12    1.21
   2  -2   5   13.75    1.51
  -2   2  -5   13.73    1.23
   1  -2   5   30.38    1.56
   1  -2   5   30.32    1.88
   1  -2   5   31.22    1.73
   1  -2   5   31.45    1.64
  -1   2  -5   29.24    1.62
   0  -2   5   21.29    1.46
   0  -2   5   20.70    1.30
   0  -2   5   21.64    1.29
   0   2  -5   21.66    1.38
   0   2  -5   23.74    1.42
  -1  -2   5   63.69    2.64
   1   2  -5   68.53    2.39
   1   2  -5   66.88    2.43
   1   2  -5   65.22    2.63
   1   2  -5   63.97    2.73
  -2  -2   5   10.12    1.14
   2   2  -5   11.34    1.12
   2   2  -5   10.09    1.30
   2   2  -5   10.50    1.05
  -3  -2   5   39.93    2.20
   3   2  -5   41.91    2.54
   3   2  -5   43.25    2.15
   3   2  -5   41.54    2.20
  -4  -2   5    0.90    0.43
  -4  -2   5    1.95    0.68
   4   2  -5    0.79    0.97
   4   2  -5    1.23    0.50
  -5  -2   5    1.72    0.46
  -5  -2   5    2.74    0.75
   5   2  -5    0.83    1.03
   5   2  -5    2.46    0.57
  -6  -2   5    0.99    0.49
   6   2  -5    2.10    0.95
   5  -1   5   15.31    2.21
   5  -1   5   15.45    1.49
  -5   1  -5   15.89    1.55
   4  -1   5    3.02    1.17
   4  -1   5    4.39    0.96
  -4   1  -5    3.46    0.82
   3  -1   5    5.06    1.00
   3  -1   5    4.99    1.15
  -3   1  -5    4.27    0.89
   2  -1   5    1.50    0.49
   2  -1   5    1.50    0.74
   2  -1   5    0.63    0.50
  -2   1  -5    2.02    0.70
   1  -1   5   21.69    1.31
   1  -1   5   18.73    1.56
   1  -1   5   22.07    1.33
  -1   1  -5   22.89    1.48
  -1   1  -5   21.01    1.33
   0  -1   5    7.46    0.92
   0  -1   5    9.44    0.96
   0  -1   5    7.27    0.99
   0  -1   5    8.12    1.07
   0   1  -5    6.41    0.82
   0   1  -5    7.07    0.94
   0   1  -5    8.44    0.93
  -1  -1   5   43.20    1.81
  -1  -1   5   43.62    1.80
  -1  -1   5   40.62    1.95
  -1  -1   5   45.33    1.85
   1   1  -5   44.35    1.95
   1   1  -5   41.19    2.08
   1   1  -5   43.26    1.79
   1   1  -5   44.80    2.06
   1   1  -5   40.57    1.71
  -2  -1   5    6.57    1.06
  -2  -1   5    6.97    0.96
   2   1  -5    6.82    0.90
   2   1  -5    5.65    1.01
  -3  -1   5   -0.08    0.58
   3   1  -5   -0.18    0.40
   3   1  -5    0.58    0.39
   3   1  -5   -0.41    0.56
  -4  -1   5   12.98    1.25
  -4  -1   5   14.91    1.43
   4   1  -5   14.40    1.82
   4   1  -5   12.13    1.20
  -5  -1   5    4.42    0.99
  -5  -1   5    6.24    1.09
   5   1  -5    4.35    0.92
   5   1  -5    6.60    1.59
  -6  -1   5    4.73    1.05
   6   1  -5    4.82    1.46
   5   0   5    1.78    0.61
   5   0   5    2.04    0.90
   4   0   5   22.87    2.20
   4   0   5   20.34    1.73
  -4   0  -5   20.90    1.67
   3   0   5    1.07    0.70
   3   0   5    1.19    0.79
  -3   0  -5    1.86    0.65
   2   0   5    4.33    0.87
   2   0   5    4.84    1.00
   2   0   5    4.05    0.76
  -2   0  -5    3.42    0.70
  -2   0  -5    4.93    0.81
   1   0   5  124.38    3.47
   1   0   5  134.05    3.57
   1   0   5  129.16    4.03
  -1   0  -5  122.41    3.41
  -1   0  -5  129.43    3.88
   0   0   5   78.44    2.72
   0   0   5   76.64    2.33
   0   0   5   79.57    2.36
   0   0  -5   75.11    2.29
   0   0  -5   76.27    2.64
  -1   0   5   47.84    1.80
  -1   0   5   43.51    1.69
  -1   0   5   50.35    1.77
  -1   0   5   44.95    1.92
  -1   0   5   47.06    1.71
   1   0  -5   50.77    1.71
   1   0  -5   47.36    1.78
   1   0  -5   48.73    2.01
   1   0  -5   46.41    1.67
   1   0  -5   46.75    1.63
  -2   0   5   31.76    1.41
  -2   0   5   29.71    1.69
  -2   0   5   31.60    1.50
   2   0  -5   31.93    1.42
   2   0  -5   31.42    1.40
   2   0  -5   30.02    1.38
   2   0  -5   30.53    1.66
  -3   0   5    8.82    1.03
   3   0  -5   10.00    0.91
   3   0  -5   11.25    1.27
   3   0  -5    9.86    0.86
  -4   0   5   23.27    1.74
  -4   0   5   20.62    1.54
   4   0  -5   21.11    1.83
   4   0  -5   24.77    1.52
  -5   0   5   11.31    1.46
  -5   0   5   11.95    1.52
   5   0  -5    9.63    0.98
   5   0  -5   11.68    1.78
  -6   0   5   17.00    1.66
  -6   0   5   17.96    1.69
   6   0  -5   19.92    2.19
   5   1   5    0.52    0.53
   4   1   5   39.03    2.82
   4   1   5   37.03    2.42
   3   1   5   87.98    3.95
   3   1   5   81.73    3.40
  -3  -1  -5   86.50    3.29
   2   1   5   12.89    1.24
   2   1   5   11.53    1.05
   2   1   5   13.84    1.37
  -2  -1  -5   13.35    1.07
  -2  -1  -5   15.19    1.24
   1   1   5   12.45    1.04
   1   1   5   11.12    1.15
   1   1   5   13.97    1.06
  -1  -1  -5   13.02    0.95
   0   1   5    2.66    0.61
   0   1   5    2.11    0.58
   0   1   5    1.90    0.54
   0  -1  -5    2.08    0.88
   0  -1  -5    3.15    0.47
   0  -1  -5    1.73    0.50
  -1   1   5   44.11    1.75
  -1   1   5   45.50    1.56
  -1   1   5   43.31    1.53
   1  -1  -5   47.75    1.67
   1  -1  -5   41.37    2.03
   1  -1  -5   46.39    1.39
   1  -1  -5   45.36    1.33
   1  -1  -5   44.42    1.67
   1  -1  -5   45.01    1.38
  -2   1   5   15.09    0.98
  -2   1   5   16.43    1.12
  -2   1   5   14.87    0.99
   2  -1  -5   15.70    1.06
   2  -1  -5   16.79    0.80
   2  -1  -5   15.29    0.82
   2  -1  -5   16.99    1.08
   2  -1  -5   17.29    0.82
   2  -1  -5   18.15    0.88
  -3   1   5   68.80    2.63
  -3   1   5   68.09    2.31
   3  -1  -5   66.68    2.48
   3  -1  -5   68.27    2.10
  -4   1   5   45.89    2.46
  -4   1   5   40.06    2.02
   4  -1  -5   40.07    2.22
   4  -1  -5   44.44    1.85
   4  -1  -5   39.78    1.73
  -5   1   5    7.05    1.27
  -5   1   5    7.19    1.19
   5  -1  -5    6.11    1.28
   5  -1  -5    5.25    0.81
  -6   1   5    0.66    0.46
  -6   1   5   -0.20    0.41
   6  -1  -5    0.03    0.90
  -7   1   5   -0.04    0.26
  -7   1   5    1.10    0.54
   7  -1  -5    2.78    1.13
   4   2   5    0.34    0.39
   3   2   5   13.97    1.41
   3   2   5   13.98    1.52
   2   2   5    0.64    0.49
   2   2   5    0.11    0.54
   2   2   5    0.29    0.31
  -2  -2  -5    0.11    0.14
  -2  -2  -5    0.57    0.26
   1   2   5   21.13    1.30
   1   2   5   19.34    1.29
   1   2   5   20.57    1.44
  -1  -2  -5   19.86    1.85
  -1  -2  -5   20.85    1.29
   0   2   5    4.63    0.68
   0   2   5    5.20    0.68
   0   2   5    5.53    0.69
   0  -2  -5    6.18    0.49
   0  -2  -5    5.36    0.42
   0  -2  -5    6.47    1.26
   0  -2  -5    5.63    0.64
  -1   2   5   76.17    2.20
  -1   2   5   73.09    1.90
  -1   2   5   75.81    1.92
   1  -2  -5   72.83    1.79
   1  -2  -5   74.38    3.06
   1  -2  -5   74.58    1.82
  -2   2   5    0.96    0.41
  -2   2   5    0.54    0.38
  -2   2   5    0.45    0.38
   2  -2  -5    0.63    0.22
  -3   2   5    0.33    0.47
  -3   2   5   -0.45    0.46
   3  -2  -5    0.04    0.36
   3  -2  -5    0.65    0.16
   3  -2  -5    0.67    0.17
   3  -2  -5    0.35    0.30
   3  -2  -5    0.57    0.13
  -4   2   5   -0.67    0.44
  -4   2   5    0.53    0.63
  -4   2   5    1.02    0.33
   4  -2  -5    0.49    0.18
   4  -2  -5    0.42    0.16
   4  -2  -5    0.66    0.51
  -5   2   5    1.01    0.72
  -5   2   5    0.70    0.64
   5  -2  -5    1.39    0.80
  -6   2   5   12.23    1.78
  -6   2   5   10.29    1.44
   6  -2  -5   10.88    1.55
  -7   2   5    1.81    0.60
  -7   2   5    0.74    0.45
   7  -2  -5    1.79    0.77
  -4  -3  -5    3.85    1.13
   3   3   5    4.99    1.06
  -3  -3  -5    5.39    1.49
   2   3   5    1.77    0.76
  -2  -3  -5    0.09    0.95
   1   3   5    2.94    0.63
   1   3   5    3.19    0.77
   1   3   5    2.58    0.58
  -1  -3  -5    2.10    1.12
  -1  -3  -5    1.88    0.46
  -1  -3  -5    3.16    0.46
   0   3   5   10.44    0.82
   0   3   5    9.88    0.85
   0   3   5   10.23    0.83
   0  -3  -5   10.64    1.63
   0  -3  -5   10.12    0.42
   0  -3  -5    9.08    0.68
  -1   3   5   30.88    1.10
  -1   3   5   31.44    1.10
   1  -3  -5   32.14    2.22
  -2   3   5   13.92    0.65
  -2   3   5   13.67    0.62
  -2   3   5   12.45    0.61
   2  -3  -5   14.75    1.76
  -3   3   5    0.32    0.40
  -3   3   5    0.24    0.23
  -3   3   5    0.16    0.39
  -4   3   5   28.37    1.40
  -4   3   5   25.80    1.91
  -4   3   5   25.67    1.42
   4  -3  -5   25.85    1.20
  -5   3   5   -0.02    0.62
  -5   3   5    0.66    0.66
   5  -3  -5    0.32    0.49
  -6   3   5   31.92    2.48
  -6   3   5   27.14    1.93
   6  -3  -5   26.41    1.82
  -7   3   5    4.10    1.05
  -7   3   5    4.46    1.21
   7  -3  -5    4.49    0.94
   3   4   5    4.27    1.04
  -3  -4  -5    3.63    1.07
   2   4   5   31.78    2.07
  -2  -4  -5   36.35    2.89
   1   4   5   11.91    1.29
  -1  -4  -5   12.23    1.99
  -1  -4  -5   11.69    0.91
   0   4   5    3.73    0.73
   0   4   5    5.68    0.73
   0  -4  -5    4.73    1.36
  -1   4   5   11.53    0.72
  -1   4   5   10.78    0.70
   1  -4  -5   15.37    1.95
   2  -4  -5   37.42    2.59
  -3   4   5    2.08    0.41
  -3   4   5    2.11    0.32
  -4   4   5   18.91    1.72
  -4   4   5   19.44    1.15
  -5   4   5    3.93    1.19
  -5   4   5    2.38    0.79
  -6   4   5    4.45    1.21
  -6   4   5    4.82    1.01
   6  -4  -5    6.36    0.72
  -7   4   5    5.69    1.48
   7  -4  -5    8.42    0.95
   3   5   5    1.79    0.70
  -3  -5  -5    3.63    1.14
   2   5   5    7.16    1.25
  -2  -5  -5    5.27    1.27
   1   5   5   12.97    1.40
  -1  -5  -5   12.03    0.87
  -1  -5  -5   11.68    1.99
   0   5   5    0.29    0.50
   0  -5  -5    0.48    0.97
  -1   5   5   -0.02    0.39
  -1   5   5    0.69    0.33
   1  -5  -5    0.93    1.05
   2  -5  -5   37.25    2.82
  -3   5   5   49.04    2.43
  -4   5   5   13.29    0.87
  -4   5   5   14.89    1.56
  -5   5   5   18.93    1.28
  -5   5   5   18.53    1.87
  -6   5   5    5.01    0.92
  -6   5   5    4.29    1.21
   2   6   5   -0.01    0.43
  -2  -6  -5    0.96    0.55
   1   6   5   13.09    1.32
  -1  -6  -5   13.87    2.14
   0   6   5   24.57    1.54
   0  -6  -5   24.79    2.46
  -1   6   5   16.20    1.02
   1  -6  -5   13.51    2.07
  -2   6   5    2.05    0.51
  -2   6   5    2.17    0.28
  -2   6   5    1.22    0.28
   2  -6  -5    1.29    1.17
  -3   6   5   11.73    1.18
  -4   6   5    0.36    0.50
  -4   6   5    0.80    0.27
  -5   6   5    1.14    0.39
  -5   6   5    0.30    0.52
  -6   6   5    5.94    0.93
  -6   6   5    4.94    1.22
   1   7   5    0.72    0.60
  -1  -7  -5    2.72    0.97
   0   7   5    1.25    0.50
   0  -7  -5    1.62    0.75
  -1   7   5    4.95    0.73
   1  -7  -5    3.65    1.06
   2  -7  -5    2.12    1.13
  -4   7   5    7.13    1.16
  -5   7   5    1.02    0.54
  -5   7   5    0.85    0.31
  -1   8   5    2.14    0.46
   1  -8  -5    2.17    0.85
  -2   8   5    2.83    0.45
  -3   8   5    5.16    0.57
  -1   8  -6    3.17    0.90
  -4   7  -6    0.86    0.52
  -3   7  -6    6.59    1.26
  -2   7  -6    0.84    0.54
  -1   7  -6    3.08    0.90
   0   7  -6    1.38    0.64
   1   7  -6    1.03    0.61
   5  -6   6    1.16    0.72
  -5   6  -6    1.28    0.59
   4  -6   6    0.99    0.78
  -4   6  -6    1.10    0.58
  -3   6  -6    6.48    1.21
  -2   6  -6   22.59    1.88
  -1   6  -6    3.40    0.91
   0   6  -6   20.31    1.78
   1   6  -6    4.94    1.10
   2   6  -6    5.36    1.09
   2   6  -6    5.45    1.10
   3   6  -6    3.90    0.89
   3   6  -6    5.03    1.07
   5  -5   6   20.85    2.23
  -5   5  -6   14.76    1.86
   4  -5   6    3.55    1.25
  -4   5  -6    3.13    0.95
   3  -5   6   -0.24    0.76
   3  -5   6    0.50    0.30
  -3   5  -6    0.38    0.57
   2  -5   6   34.02    1.88
  -2   5  -6   29.93    2.08
   1  -5   6    6.88    0.98
  -1   5  -6    6.60    1.23
   0   5  -6   13.76    1.58
   0   5  -6   18.38    1.75
   1   5  -6   23.37    2.02
   1   5  -6   20.22    1.73
   2   5  -6    9.64    1.42
   2   5  -6    9.47    1.61
   3   5  -6    0.76    0.59
   3   5  -6    0.39    0.38
   4   5  -6    2.17    0.81
   4   5  -6    0.88    0.45
   5  -4   6    1.28    0.98
  -5   4  -6    2.27    0.73
   4  -4   6    7.42    1.58
   4  -4   6    9.00    1.21
  -4   4  -6    7.52    1.33
   3  -4   6    0.49    0.91
   3  -4   6    1.90    0.57
  -3   4  -6    1.86    0.77
   2  -4   6    8.45    1.45
   2  -4   6    8.38    1.09
  -2   4  -6    6.97    1.21
   1  -4   6   32.99    1.86
   1  -4   6   31.55    1.84
  -1   4  -6   32.76    2.04
   0  -4   6    1.58    0.50
   0   4  -6    1.77    0.81
   0   4  -6    3.95    0.89
   1   4  -6    2.56    0.73
   1   4  -6    2.41    0.84
   1   4  -6    2.83    1.05
  -2  -4   6    1.04    0.51
   2   4  -6    1.18    0.68
   2   4  -6    0.82    0.92
  -3  -4   6    4.59    0.69
  -3  -4   6    6.53    1.12
   3   4  -6    9.88    1.77
   3   4  -6    4.09    0.95
   3   4  -6    8.59    1.32
   4   4  -6    1.76    0.64
   4   4  -6    1.92    0.79
   4   4  -6    2.70    0.74
   5  -3   6    2.24    1.17
   5  -3   6    2.03    0.58
  -5   3  -6    2.34    0.74
   4  -3   6    1.41    1.08
   4  -3   6    1.88    0.59
  -4   3  -6    2.19    0.76
   3  -3   6   19.81    1.53
   3  -3   6   19.63    1.97
  -3   3  -6   17.14    1.56
   2  -3   6    1.09    0.63
   2  -3   6    0.96    0.38
   2  -3   6   -0.19    0.73
  -2   3  -6    0.84    0.62
   1  -3   6    6.85    1.01
   1  -3   6    5.77    1.11
  -1   3  -6    6.12    1.04
   0  -3   6   10.41    1.09
   0   3  -6   12.25    1.32
  -1  -3   6    3.16    0.73
   1   3  -6    3.40    0.80
   1   3  -6    2.58    0.82
   1   3  -6    2.91    1.03
  -2  -3   6   11.34    1.34
   2   3  -6   12.22    1.26
   2   3  -6   11.87    1.21
   2   3  -6   10.12    1.55
  -3  -3   6   55.82    2.80
   3   3  -6   59.01    3.35
   3   3  -6   53.88    2.69
   3   3  -6   57.81    2.84
  -4  -3   6   10.25    0.97
  -4  -3   6   10.64    1.45
   4   3  -6   11.07    1.40
   4   3  -6    8.28    1.71
   4   3  -6   11.85    1.56
  -5  -3   6    0.22    0.45
   5   3  -6    2.96    1.12
   5   3  -6    1.30    0.52
   5  -2   6   17.73    1.59
   5  -2   6   21.56    2.37
  -5   2  -6   15.97    1.59
   4  -2   6    5.35    1.04
   4  -2   6    7.85    1.61
  -4   2  -6    6.97    1.19
   3  -2   6   10.76    1.68
   3  -2   6   12.10    1.40
  -3   2  -6   12.93    1.47
   2  -2   6   27.05    2.08
   2  -2   6   32.61    1.86
  -2   2  -6   26.94    1.77
   1  -2   6   17.38    1.30
   1  -2   6   15.26    1.48
   1  -2   6   16.87    1.35
  -1   2  -6   15.72    1.32
   0  -2   6   91.43    2.99
   0  -2   6   91.01    3.28
   0  -2   6   85.01    3.32
   0  -2   6   88.78    2.89
   0   2  -6   84.33    2.91
  -1  -2   6   18.63    1.24
  -1  -2   6   18.51    1.36
  -1  -2   6   17.76    1.43
   1   2  -6   17.11    1.26
   1   2  -6   15.56    1.49
   1   2  -6   18.20    1.36
  -2  -2   6    4.10    0.89
  -2  -2   6    6.41    1.06
   2   2  -6    5.38    1.18
   2   2  -6    6.22    0.98
  -3  -2   6    3.88    0.94
   3   2  -6    3.76    1.20
   3   2  -6    3.05    0.94
   3   2  -6    2.85    0.77
  -4  -2   6    8.62    1.35
  -4  -2   6   11.99    1.14
   4   2  -6   10.53    1.35
   4   2  -6   10.57    1.80
   4   2  -6   11.97    1.17
  -5  -2   6    1.35    0.39
  -5  -2   6    1.57    0.73
   5   2  -6    1.93    0.64
   5   2  -6    3.71    1.29
  -6  -2   6    3.12    0.63
   5  -1   6    8.21    1.31
   5  -1   6   10.48    1.92
  -5   1  -6    7.03    1.21
   4  -1   6   12.96    1.92
   4  -1   6   11.88    1.52
  -4   1  -6   12.29    1.51
   3  -1   6    0.07    0.71
   3  -1   6    0.59    0.59
  -3   1  -6    0.38    0.48
   2  -1   6    3.75    0.86
   2  -1   6    2.24    0.86
  -2   1  -6    2.33    0.73
   1  -1   6    1.04    0.71
   1  -1   6    2.02    0.66
   1  -1   6    1.08    0.50
  -1   1  -6    2.32    0.58
  -1   1  -6    1.67    0.61
   0  -1   6   89.82    3.23
   0  -1   6   98.92    3.43
   0  -1   6   95.49    2.94
   0  -1   6   92.97    2.95
   0   1  -6   96.30    2.82
   0   1  -6   90.97    2.89
   0   1  -6   97.89    3.35
  -1  -1   6   56.82    2.20
  -1  -1   6   54.56    2.42
  -1  -1   6   61.55    2.24
   1   1  -6   53.75    2.48
   1   1  -6   57.71    2.44
   1   1  -6   59.72    2.17
  -2  -1   6   13.30    1.21
  -2  -1   6   11.22    1.23
   2   1  -6   15.48    1.21
   2   1  -6   13.47    1.11
   2   1  -6   13.54    1.46
  -3  -1   6    4.76    0.98
   3   1  -6    7.51    0.97
   3   1  -6    6.16    0.95
   3   1  -6    4.71    1.10
  -4  -1   6    7.45    1.16
  -4  -1   6    5.94    1.15
   4   1  -6    7.31    1.49
   4   1  -6    8.54    1.11
   4   1  -6    8.05    1.04
  -5  -1   6    1.84    0.84
  -5  -1   6    2.41    0.65
   5   1  -6    2.89    1.25
  -6  -1   6    3.54    0.90
  -6  -1   6    4.31    0.87
   6   1  -6    7.26    1.57
   5   0   6    1.82    0.52
   4   0   6    5.35    1.30
   4   0   6    5.08    1.05
  -4   0  -6    2.25    0.59
   3   0   6   31.25    2.37
   3   0   6   30.65    2.00
  -3   0  -6   31.31    1.93
   2   0   6   53.51    2.44
   2   0   6   52.79    2.82
   2   0   6   57.94    2.48
  -2   0  -6   55.80    2.68
  -2   0  -6   56.36    2.41
   1   0   6   11.47    1.23
   1   0   6   14.63    1.17
   1   0   6   15.98    1.18
  -1   0  -6   13.87    1.15
  -1   0  -6   13.40    1.07
   0   0   6    1.65    0.63
   0   0   6    1.76    0.60
   0   0   6    1.79    0.59
   0   0  -6    2.31    0.59
   0   0  -6    1.44    0.48
   0   0  -6    2.05    0.83
  -1   0   6   15.09    1.08
  -1   0   6   15.06    1.23
  -1   0   6   16.39    1.10
  -1   0   6   15.31    1.23
   1   0  -6   15.30    1.00
   1   0  -6   15.78    1.30
   1   0  -6   13.95    1.12
  -2   0   6    0.27    0.62
  -2   0   6   -0.26    0.48
  -2   0   6    0.90    0.29
   2   0  -6    0.01    0.35
   2   0  -6   -0.21    0.52
   2   0  -6   -0.01    0.07
  -3   0   6    0.40    0.69
  -3   0   6    0.59    0.60
   3   0  -6    1.42    0.51
   3   0  -6    1.75    0.44
   3   0  -6   -0.32    0.53
  -4   0   6   14.97    1.54
   4   0  -6   13.07    1.09
   4   0  -6   13.70    1.65
   4   0  -6   15.50    1.15
  -5   0   6   16.98    1.64
  -5   0   6   19.26    1.67
   5   0  -6   17.08    1.90
   5   0  -6   14.70    1.25
  -6   0   6    0.59    0.52
  -6   0   6    0.56    0.38
   6   0  -6    1.71    1.03
   5   1   6    5.05    1.05
   4   1   6    4.38    0.97
   3   1   6    5.66    1.09
   3   1   6    5.74    1.20
  -3  -1  -6    2.90    0.67
   2   1   6    3.49    0.92
   2   1   6    3.78    0.91
   2   1   6    3.87    0.77
  -2  -1  -6    2.51    0.60
  -2  -1  -6    4.15    0.71
   1   1   6    0.53    0.54
   1   1   6    0.37    0.50
   1   1   6    0.08    0.37
  -1  -1  -6    0.96    0.34
  -1  -1  -6    1.01    0.88
   0   1   6    1.13    0.53
   0   1   6    1.32    0.56
   0   1   6    0.84    0.49
   0  -1  -6    0.42    0.77
   0  -1  -6    1.30    0.44
  -1   1   6    0.10    0.35
  -1   1   6   -0.20    0.42
  -1   1   6    0.05    0.44
   1  -1  -6   -0.72    0.61
   1  -1  -6    0.75    0.30
   1  -1  -6    0.30    0.49
   1  -1  -6    0.91    0.24
   1  -1  -6    0.67    0.37
  -2   1   6   68.22    2.23
  -2   1   6   68.80    2.17
  -2   1   6   67.76    2.20
  -2   1   6   68.33    2.42
   2  -1  -6   68.64    1.93
   2  -1  -6   69.10    1.94
   2  -1  -6   68.08    2.30
   2  -1  -6   67.88    2.28
  -3   1   6   12.11    1.07
  -3   1   6   10.14    1.12
   3  -1  -6   12.43    1.00
   3  -1  -6   12.28    1.11
   3  -1  -6   12.00    0.80
   3  -1  -6    9.45    0.70
  -4   1   6    1.99    0.74
   4  -1  -6    1.78    0.41
   4  -1  -6    1.43    0.31
   4  -1  -6    0.83    0.69
  -5   1   6   16.70    1.66
  -5   1   6   14.47    1.43
   5  -1  -6   16.40    1.71
  -6   1   6    0.54    0.53
  -6   1   6    0.65    0.50
   6  -1  -6    1.80    1.01
   4   2   6    4.49    1.01
   3   2   6    2.37    0.78
   2   2   6   14.11    1.43
   2   2   6   11.88    1.37
  -2  -2  -6   10.96    1.90
  -2  -2  -6   11.21    0.92
   1   2   6    0.03    0.54
   1   2   6    1.44    0.51
   1   2   6    1.15    0.47
  -1  -2  -6    1.47    0.42
  -1  -2  -6    0.48    0.92
   0   2   6  110.81    3.43
   0   2   6  113.74    3.10
   0   2   6  109.73    3.05
   0  -2  -6  112.24    3.13
   0  -2  -6  109.89    2.64
   0  -2  -6  107.95    4.17
  -1   2   6    8.88    0.75
  -1   2   6    8.56    0.74
  -1   2   6    9.05    0.76
   1  -2  -6    8.68    0.70
   1  -2  -6    9.27    0.36
   1  -2  -6    8.48    0.63
   1  -2  -6   11.11    1.47
  -2   2   6   32.07    1.31
  -2   2   6   32.17    1.34
  -2   2   6   34.78    1.33
   2  -2  -6   32.86    1.09
   2  -2  -6   33.59    2.08
   2  -2  -6   33.26    1.11
  -3   2   6   22.61    1.26
  -3   2   6   24.81    1.41
   3  -2  -6   24.80    0.73
   3  -2  -6   24.72    1.17
   3  -2  -6   23.78    1.19
   3  -2  -6   24.19    0.83
  -4   2   6    0.91    0.66
   4  -2  -6    1.17    0.25
   4  -2  -6    1.71    0.63
  -5   2   6    8.16    1.20
  -5   2   6    8.36    1.40
   5  -2  -6    8.81    1.22
  -6   2   6   35.47    2.61
  -6   2   6   36.45    2.29
   6  -2  -6   33.83    2.34
  -7   2   6   10.52    1.91
   7  -2  -6   13.83    1.78
   4   3   6    6.30    1.25
  -4  -3  -6    4.09    1.22
   3   3   6    1.67    0.67
  -3  -3  -6    0.48    1.00
   2   3   6   50.08    2.53
  -2  -3  -6   45.88    3.30
   1   3   6    3.10    0.58
   1   3   6    1.56    0.70
  -1  -3  -6    1.31    0.38
  -1  -3  -6    1.56    0.29
  -1  -3  -6    1.23    1.12
   0   3   6   35.68    1.74
   0   3   6   37.36    1.64
   0   3   6   37.96    1.63
   0  -3  -6   36.11    1.40
   0  -3  -6   34.41    2.53
   0  -3  -6   36.26    1.02
  -1   3   6   73.67    2.05
  -1   3   6   74.09    2.05
   1  -3  -6   69.83    3.43
  -2   3   6   24.33    0.99
  -2   3   6   23.77    0.99
   2  -3  -6   27.16    2.12
  -3   3   6   31.86    1.35
  -3   3   6   32.01    1.32
  -4   3   6    1.83    0.65
  -4   3   6    1.84    0.92
   4  -3  -6    2.62    0.40
  -5   3   6    2.52    1.02
  -5   3   6    3.25    0.89
   5  -3  -6    3.50    0.65
  -6   3   6    0.97    0.54
  -6   3   6    1.94    0.74
   6  -3  -6    0.77    0.48
  -7   3   6    6.30    1.38
   7  -3  -6   10.84    1.19
   3   4   6    0.78    0.52
  -3  -4  -6    1.72    0.94
   2   4   6   22.56    1.76
  -2  -4  -6   21.74    2.33
   1   4   6   22.05    1.56
  -1  -4  -6   22.94    1.30
  -1  -4  -6   23.19    2.39
   0   4   6    4.05    0.66
   0   4   6    3.34    0.75
   0  -4  -6    4.26    1.38
  -1   4   6    0.64    0.38
  -1   4   6    1.01    0.43
   1  -4  -6    1.01    1.09
  -2   4   6    5.07    0.45
  -2   4   6    5.22    0.47
   2  -4  -6    5.91    1.43
  -3   4   6   15.35    0.78
  -4   4   6    0.34    0.65
  -4   4   6   -0.64    0.39
  -5   4   6   17.20    2.09
  -5   4   6   17.80    1.35
  -6   4   6    0.41    0.48
  -6   4   6    1.21    0.66
   6  -4  -6    0.79    0.27
  -7   4   6    2.78    0.86
   2   5   6    0.84    0.62
  -2  -5  -6    1.78    0.89
   1   5   6    5.71    1.06
  -1  -5  -6    5.46    1.49
  -1  -5  -6    4.27    0.45
   0   5   6    2.22    0.66
   0  -5  -6    0.78    1.01
  -1   5   6    8.76    0.80
  -1   5   6    9.12    0.70
   1  -5  -6   10.26    1.90
   2  -5  -6    3.85    1.45
  -4   5   6    8.11    0.67
  -4   5   6    8.82    1.39
  -5   5   6    3.74    1.05
  -5   5   6    4.45    0.78
  -6   5   6    2.13    0.77
  -6   5   6    3.05    0.72
   1   6   6    6.22    1.10
  -1  -6  -6    7.91    1.71
   0   6   6   15.88    1.27
   0  -6  -6   18.06    2.16
  -1   6   6   17.41    1.06
   1  -6  -6   21.52    2.67
  -2   6   6    6.53    0.47
  -2   6   6    5.52    0.39
   2  -6  -6    6.43    1.72
  -3   6   6    4.50    0.93
  -4   6   6    1.50    0.66
  -5   6   6    3.11    0.55
  -5   6   6    2.75    0.87
  -6   6   6   10.48    1.02
  -6   6   6    9.48    1.72
   0   7   6    4.12    0.85
   0  -7  -6    6.05    1.40
  -1   7   6    7.43    0.74
   1  -7  -6    6.88    1.53
   2  -7  -6    1.66    1.06
  -4   7   6    5.61    1.08
  -5   7   6    0.62    0.48
  -5   7   6    1.19    0.28
  -2   8   6    1.72    0.33
   2  -8  -6    4.32    1.21
  -3   7  -7    4.87    1.03
  -2   7  -7    2.42    0.76
  -1   7  -7    4.49    1.01
   0   7  -7    1.94    0.70
   1   7  -7    0.96    0.55
   4  -6   7    1.66    0.86
  -4   6  -7    0.76    0.58
  -3   6  -7    3.54    0.93
  -2   6  -7    3.34    0.94
  -1   6  -7    4.05    1.04
   0   6  -7    2.02    0.74
   1   6  -7    9.79    1.48
   2   6  -7    1.30    0.57
   3   6  -7    2.74    0.68
   5  -5   7   12.16    2.04
  -5   5  -7    9.83    1.52
   4  -5   7    0.37    0.90
  -4   5  -7    0.86    0.50
   3  -5   7    1.05    0.40
   3  -5   7    0.56    0.91
  -3   5  -7    1.69    0.73
   2  -5   7    0.56    0.33
  -2   5  -7    0.39    0.57
   1  -5   7   29.24    1.82
  -1   5  -7   29.83    2.11
   0   5  -7    2.25    0.87
   0   5  -7    2.63    0.89
   1   5  -7   12.45    1.60
   1   5  -7   17.87    1.83
   2   5  -7    1.54    0.87
   2   5  -7    2.99    0.84
   3   5  -7    1.83    0.63
   3   5  -7    1.40    0.64
   5  -4   7    2.69    1.07
  -5   4  -7    0.91    0.55
   4  -4   7    2.66    0.55
   4  -4   7    7.52    1.72
  -4   4  -7    3.98    1.02
   3  -4   7   30.94    2.59
   3  -4   7   32.94    2.06
  -3   4  -7   29.15    2.17
   2  -4   7    5.99    1.00
   2  -4   7    6.02    1.38
  -2   4  -7    4.75    1.08
   1  -4   7   28.52    1.80
  -1   4  -7   24.91    1.85
   0  -4   7    3.40    0.81
   0   4  -7    4.26    0.99
   1   4  -7   -0.28    0.51
   1   4  -7   -0.41    0.82
  -2  -4   7   10.60    1.40
   2   4  -7    7.40    1.56
   2   4  -7    9.98    1.37
  -3  -4   7    5.97    1.03
   3   4  -7    7.27    1.54
   3   4  -7    8.15    1.30
   3   4  -7    7.10    1.19
   4   4  -7   35.25    2.83
   4   4  -7   33.24    2.36
   4   4  -7   27.61    2.10
   5  -3   7    7.78    1.81
   5  -3   7    5.75    0.96
  -5   3  -7    3.83    0.82
   4  -3   7   12.16    2.03
   4  -3   7    8.32    1.26
  -4   3  -7   10.72    1.52
   3  -3   7   10.77    1.37
   3  -3   7   11.87    1.82
  -3   3  -7    9.68    1.37
   2  -3   7    7.03    1.13
   2  -3   7    7.66    1.42
  -2   3  -7    8.47    1.28
   1  -3   7   20.38    1.51
   1  -3   7   20.53    1.53
   1  -3   7   24.77    2.00
  -1   3  -7   20.00    1.58
   0  -3   7   38.77    2.07
   0  -3   7   39.89    2.18
   0   3  -7   40.33    2.17
  -1  -3   7    4.64    0.91
   1   3  -7    2.83    1.08
   1   3  -7    4.72    1.00
   1   3  -7    3.01    0.74
  -2  -3   7   29.12    1.95
   2   3  -7   30.82    1.95
   2   3  -7   31.59    2.49
  -3  -3   7    1.58    0.71
   3   3  -7    0.99    0.94
   3   3  -7    1.31    0.52
   3   3  -7    1.72    0.60
  -4  -3   7    8.65    1.32
  -4  -3   7    8.27    0.87
   4   3  -7    7.30    1.21
   4   3  -7   12.39    1.99
   4   3  -7   10.62    1.48
  -5  -3   7    2.42    0.68
   5   3  -7    2.20    1.08
   5   3  -7    1.78    0.40
   5  -2   7    7.88    1.24
   5  -2   7    9.19    1.82
  -5   2  -7    7.32    1.21
   4  -2   7    8.70    1.75
   4  -2   7   11.21    1.50
  -4   2  -7   12.25    1.57
   3  -2   7   14.07    1.38
   3  -2   7   13.52    1.88
  -3   2  -7   14.23    1.39
   2  -2   7    5.62    1.04
   2  -2   7    5.63    1.30
  -2   2  -7    7.33    1.13
   1  -2   7    2.68    0.74
   1  -2   7    1.70    0.82
   1  -2   7    1.07    0.60
  -1   2  -7    2.37    0.79
   0  -2   7   18.86    1.43
   0  -2   7   19.15    1.51
   0  -2   7   20.15    1.68
   0   2  -7   19.74    1.46
   0   2  -7   20.78    1.08
  -1  -2   7    1.58    0.71
  -1  -2   7    0.75    0.57
   1   2  -7    0.53    0.56
   1   2  -7    0.21    0.82
  -2  -2   7    4.22    0.97
  -2  -2   7    3.01    0.89
   2   2  -7    4.23    1.10
   2   2  -7    4.29    0.87
  -3  -2   7    1.73    0.73
   3   2  -7    1.03    0.48
   3   2  -7    1.90    1.04
   3   2  -7    0.52    0.51
  -4  -2   7    0.69    0.33
  -4  -2   7    2.42    0.80
   4   2  -7    0.87    0.38
   4   2  -7    0.10    0.30
   4   2  -7   -1.19    0.81
  -5  -2   7    0.29    0.30
  -5  -2   7    0.12    0.44
   5   2  -7    1.40    0.96
   5   2  -7    0.99    0.39
   5  -1   7    2.25    0.85
   5  -1   7    2.23    0.35
   4  -1   7   10.58    1.85
   4  -1   7   10.03    1.47
  -4   1  -7    8.40    1.28
   3  -1   7   13.78    1.38
   3  -1   7   14.44    1.84
  -3   1  -7   13.15    1.29
   2  -1   7    8.48    1.21
   2  -1   7    8.56    1.45
  -2   1  -7    8.73    1.15
   1  -1   7    0.24    0.59
   1  -1   7    0.45    0.57
   1  -1   7    0.50    0.29
  -1   1  -7    1.10    0.56
  -1   1  -7    0.64    0.30
   0  -1   7   38.41    1.82
   0  -1   7   36.40    2.03
   0  -1   7   36.65    1.87
   0  -1   7   31.69    2.03
   0   1  -7   37.51    2.01
   0   1  -7   35.46    1.77
   0   1  -7   36.93    1.74
  -1  -1   7   76.03    2.65
  -1  -1   7   70.79    2.61
  -1  -1   7   70.08    2.91
   1   1  -7   70.01    2.95
   1   1  -7   74.93    2.96
   1   1  -7   72.55    2.59
  -2  -1   7   11.53    1.24
  -2  -1   7   10.43    1.23
   2   1  -7    9.24    1.29
   2   1  -7   11.92    1.05
   2   1  -7   11.80    1.07
  -3  -1   7    2.13    0.80
   3   1  -7    4.25    0.75
   3   1  -7    3.08    1.06
   3   1  -7    3.47    0.76
  -4  -1   7   15.06    1.52
   4   1  -7   16.40    1.33
   4   1  -7   14.06    1.22
   4   1  -7   16.12    1.92
  -5  -1   7    7.21    1.29
  -5  -1   7    7.00    1.18
   5   1  -7    4.68    1.47
   5   1  -7    8.38    1.24
  -6  -1   7    3.59    0.76
  -6  -1   7    2.87    0.59
   6   1  -7    3.50    1.26
   5   0   7   10.27    1.60
   4   0   7    6.10    1.23
   3   0   7   19.77    1.67
   3   0   7   18.63    1.92
  -3   0  -7   18.67    1.50
   2   0   7   92.05    3.46
   2   0   7   91.95    4.00
  -2   0  -7   93.72    3.35
   1   0   7   31.10    1.70
   1   0   7   30.75    1.74
   1   0   7   33.09    2.12
  -1   0  -7   33.53    1.71
  -1   0  -7   31.16    1.83
   0   0   7    0.33    0.45
   0   0   7    1.09    0.49
   0   0   7    0.92    0.58
   0   0  -7    0.32    0.33
   0   0  -7   -0.60    0.61
   0   0  -7    0.62    0.33
  -1   0   7    1.84    0.62
  -1   0   7    0.85    0.51
  -1   0   7    0.96    0.64
  -1   0   7   -0.01    0.44
   1   0  -7    1.11    0.41
   1   0  -7   -0.33    0.55
   1   0  -7    0.56    0.65
  -2   0   7   59.10    2.23
  -2   0   7   59.90    2.36
  -2   0   7   62.31    2.60
  -2   0   7   59.88    2.36
   2   0  -7   59.12    2.13
   2   0  -7   58.68    2.54
  -3   0   7    3.58    0.93
  -3   0   7    1.46    0.72
   3   0  -7    0.93    0.77
   3   0  -7    3.02    0.57
   3   0  -7    2.59    0.57
  -4   0   7   34.05    2.05
   4   0  -7   33.73    2.27
   4   0  -7   30.52    1.69
   4   0  -7   33.79    1.78
  -5   0   7   26.59    2.07
  -5   0   7   23.42    1.83
   5   0  -7   25.47    2.23
  -6   0   7    3.53    0.86
  -6   0   7    1.47    0.45
   6   0  -7    2.45    1.10
   4   1   7   14.26    1.78
   3   1   7    0.85    0.54
   2   1   7    6.63    1.11
   2   1   7    6.81    1.21
  -2  -1  -7    5.83    0.84
   1   1   7    8.84    1.17
   1   1   7    8.73    1.12
   1   1   7    9.13    0.93
  -1  -1  -7    8.27    1.46
  -1  -1  -7    8.72    0.79
   0   1   7   35.04    1.92
   0   1   7   36.35    1.67
   0   1   7   34.22    1.68
   0  -1  -7   36.09    1.74
   0  -1  -7   33.67    2.17
  -1   1   7    1.98    0.62
  -1   1   7    1.02    0.50
  -1   1   7    1.35    0.52
   1  -1  -7    1.72    0.34
   1  -1  -7    1.70    0.63
   1  -1  -7    1.41    0.43
   1  -1  -7    1.11    0.76
  -2   1   7   67.75    2.28
  -2   1   7   63.45    2.47
  -2   1   7   60.93    2.22
  -2   1   7   62.89    2.26
   2  -1  -7   63.57    2.35
   2  -1  -7   62.36    2.32
   2  -1  -7   63.89    1.93
   2  -1  -7   67.04    1.96
  -3   1   7    5.39    0.89
  -3   1   7    5.87    1.03
   3  -1  -7    5.00    0.59
   3  -1  -7    6.76    0.76
   3  -1  -7    5.26    0.52
   3  -1  -7    5.55    0.90
  -4   1   7   -0.85    0.49
   4  -1  -7    1.25    0.77
   4  -1  -7   -0.17    0.11
   4  -1  -7    1.13    0.33
  -5   1   7    1.47    0.70
  -5   1   7    3.40    0.98
   5  -1  -7    4.18    1.16
  -6   1   7    1.59    0.59
  -6   1   7    2.69    0.88
   6  -1  -7    1.85    1.02
   4   2   7    2.10    0.67
  -4  -2  -7    2.37    1.27
   3   2   7    5.12    1.05
  -3  -2  -7    4.33    1.61
   2   2   7    0.00    0.60
  -2  -2  -7    0.85    1.16
   1   2   7    1.98    0.59
   1   2   7    1.76    0.52
   1   2   7    0.87    0.64
  -1  -2  -7    2.19    1.18
  -1  -2  -7    1.33    0.38
   0   2   7    5.22    0.80
   0   2   7    6.19    0.81
   0   2   7    4.59    0.80
   0  -2  -7    5.28    0.45
   0  -2  -7    4.99    1.37
   0  -2  -7    5.65    0.71
  -1   2   7    9.89    0.87
  -1   2   7    9.78    0.87
  -1   2   7    9.99    0.86
   1  -2  -7    9.96    0.48
   1  -2  -7   12.35    1.66
   1  -2  -7   10.07    0.75
   1  -2  -7   11.97    0.90
  -2   2   7   13.98    1.00
  -2   2   7   14.02    0.96
  -2   2   7   13.79    1.02
   2  -2  -7   15.59    0.84
   2  -2  -7   13.97    0.78
   2  -2  -7   13.93    1.56
  -3   2   7   31.27    1.55
  -3   2   7   31.34    1.66
   3  -2  -7   29.46    1.35
   3  -2  -7   30.74    0.96
   3  -2  -7   31.51    0.78
   3  -2  -7   31.66    1.36
  -4   2   7    0.14    0.58
  -4   2   7    0.42    0.60
   4  -2  -7    1.08    0.29
   4  -2  -7    0.33    0.48
  -5   2   7    7.70    1.19
  -5   2   7    7.33    1.35
   5  -2  -7    7.15    1.12
  -6   2   7    0.57    0.42
  -6   2   7    1.18    0.62
   6  -2  -7    1.16    0.65
   3   3   7    3.64    0.82
  -3  -3  -7    4.43    1.58
   2   3   7    5.27    1.10
  -2  -3  -7    2.80    1.50
   1   3   7   32.89    1.94
  -1  -3  -7   32.34    1.68
  -1  -3  -7   33.01    2.73
   0   3   7   11.83    1.06
   0   3   7   12.66    1.03
   0  -3  -7   13.33    0.85
   0  -3  -7   11.33    0.53
   0  -3  -7   12.77    1.95
  -1   3   7    6.12    0.72
  -1   3   7    5.99    0.75
   1  -3  -7    6.10    1.48
  -2   3   7    0.28    0.43
  -2   3   7    0.04    0.36
   2  -3  -7    0.10    0.90
  -3   3   7   15.48    1.06
  -3   3   7   15.34    1.02
  -4   3   7    2.16    0.73
  -4   3   7    0.02    0.54
  -5   3   7    1.50    0.72
  -5   3   7    2.56    0.97
   5  -3  -7    1.98    0.49
   5  -3  -7    2.49    0.44
  -6   3   7    4.37    1.11
  -6   3   7    1.60    0.73
   6  -3  -7    4.76    0.80
   3   4   7    7.17    1.45
  -3  -4  -7    9.82    1.89
   2   4   7    5.44    1.15
  -2  -4  -7    5.61    1.58
   1   4   7    5.96    1.07
  -1  -4  -7    6.13    1.69
   0   4   7    8.36    1.04
   0  -4  -7    4.38    1.45
  -1   4   7    0.99    0.39
  -1   4   7    1.46    0.48
   1  -4  -7    1.18    1.16
  -2   4   7    1.51    0.38
  -2   4   7    1.13    0.42
   2  -4  -7    0.66    1.12
  -3   4   7   10.18    0.74
  -4   4   7   72.02    2.55
  -4   4   7   71.87    2.29
  -5   4   7   11.50    1.11
  -5   4   7   12.00    1.78
  -6   4   7    8.78    1.63
  -6   4   7    9.46    1.25
   2   5   7    2.13    0.72
  -2  -5  -7    2.82    1.24
   1   5   7    4.93    1.02
  -1  -5  -7    4.75    1.44
   0   5   7   20.24    1.39
   0  -5  -7   14.52    2.29
  -1   5   7   24.92    1.30
   1  -5  -7   24.94    2.59
   2  -5  -7   43.04    3.24
  -4   5   7    7.96    0.65
  -4   5   7    6.69    1.35
  -4   5   7    7.29    0.71
  -5   5   7    4.24    0.69
  -5   5   7    2.33    0.86
  -6   5   7    1.07    0.51
  -6   5   7    0.75    0.60
   1   6   7    1.48    0.58
  -1  -6  -7    2.01    0.92
   0   6   7    3.97    0.82
   0  -6  -7    4.54    1.40
  -1   6   7    0.53    0.35
   1  -6  -7    1.03    0.94
   2  -6  -7    1.72    1.32
  -3   6   7    2.83    0.79
  -4   6   7    1.48    0.57
  -5   6   7    5.67    1.32
  -5   6   7    4.96    0.58
  -6   6   7    2.23    0.78
  -6   6   7   -0.07    0.37
  -1   7   7    3.20    0.56
   1  -7  -7    5.08    1.43
   2  -7  -7    1.74    0.97
  -4   7   7    3.10    0.85
  -5   7   7    9.35    1.54
  -3   7  -8    0.27    0.50
  -2   7  -8    1.01    0.60
  -1   7  -8   10.83    1.60
   0   7  -8    1.31    0.63
   1   7  -8    3.61    0.91
   4  -6   8    9.44    1.70
  -4   6  -8    7.49    1.38
  -3   6  -8    3.10    0.84
  -2   6  -8    1.70    0.65
  -1   6  -8    5.14    1.09
   0   6  -8   12.60    1.70
   1   6  -8    6.82    1.34
   2   6  -8    5.47    1.05
   4  -5   8    2.65    1.08
  -4   5  -8    2.64    0.81
   3  -5   8    2.37    0.54
   3  -5   8    4.34    1.30
  -3   5  -8    2.16    0.73
   2  -5   8   10.82    1.11
  -2   5  -8    9.36    1.47
   1  -5   8    0.84    0.39
  -1   5  -8    1.05    0.62
   0   5  -8   12.17    1.84
   0   5  -8   14.18    1.67
   1   5  -8    1.07    0.82
   1   5  -8    1.39    0.66
   2   5  -8    0.86    0.73
   2   5  -8    0.86    0.57
   3   5  -8    0.27    0.38
   3   5  -8    1.40    0.52
   4  -4   8    7.68    1.69
   4  -4   8    8.28    1.21
  -4   4  -8    4.84    1.10
   3  -4   8    1.51    0.43
   3  -4   8   -0.50    0.78
  -3   4  -8    1.05    0.63
   2  -4   8   15.89    1.40
   2  -4   8   15.61    1.97
  -2   4  -8   14.48    1.68
   1  -4   8    1.40    0.55
  -1   4  -8    0.96    0.63
   0  -4   8    1.21    0.49
   0   4  -8   -0.03    0.52
   1   4  -8    7.19    1.23
   1   4  -8    5.51    1.50
   2   4  -8    5.47    1.43
   2   4  -8    3.79    0.93
  -3  -4   8    1.38    0.43
   3   4  -8    2.73    1.03
   3   4  -8    0.83    0.45
   3   4  -8    2.32    0.62
   4   4  -8    9.49    1.46
   4   4  -8   16.00    2.25
   5  -3   8    0.94    0.76
  -5   3  -8    0.40    0.35
   4  -3   8   23.39    2.40
   4  -3   8   26.24    1.97
  -4   3  -8   28.39    2.19
   3  -3   8    8.83    1.67
   3  -3   8   10.04    1.36
  -3   3  -8    8.12    1.32
   2  -3   8    2.73    0.72
   2  -3   8    0.67    0.99
  -2   3  -8    0.75    0.63
   1  -3   8   16.73    1.42
   1  -3   8   18.28    1.92
   1  -3   8   18.44    1.50
  -1   3  -8   18.90    1.61
   0  -3   8    8.53    1.27
   0  -3   8   10.28    1.13
   0   3  -8    7.37    1.16
  -1  -3   8   17.16    1.49
   1   3  -8   17.97    1.49
   1   3  -8   15.67    1.77
   2   3  -8   10.57    1.32
   2   3  -8    7.48    1.56
  -3  -3   8    4.69    1.08
   3   3  -8    5.12    0.89
   3   3  -8    7.46    1.18
   3   3  -8    5.88    1.46
  -4  -3   8    0.88    0.50
  -4  -3   8    0.91    0.36
   4   3  -8    1.37    0.99
   4   3  -8    0.49    0.37
   5   3  -8   10.31    1.94
   5   3  -8    5.59    0.83
   5  -2   8    3.26    1.01
   4  -2   8    5.12    1.02
   4  -2   8    5.23    1.42
  -4   2  -8    3.58    0.84
   3  -2   8   18.54    2.12
   3  -2   8   16.99    1.56
  -3   2  -8   17.13    1.55
   2  -2   8    0.72    0.73
   2  -2   8   -0.24    0.41
  -2   2  -8    1.40    0.66
   1  -2   8    0.83    0.46
   1  -2   8    0.46    0.56
   1  -2   8    0.39    0.73
  -1   2  -8    0.44    0.53
   0  -2   8    9.55    1.37
   0  -2   8    9.25    1.10
   0  -2   8    8.51    1.19
   0   2  -8    7.62    0.82
   0   2  -8   10.09    1.22
  -1  -2   8   45.25    2.45
  -1  -2   8   45.53    2.32
   1   2  -8   45.61    2.25
   1   2  -8   45.76    2.67
  -2  -2   8   18.28    1.57
  -2  -2   8   17.98    1.60
   2   2  -8   18.30    1.41
   2   2  -8   17.27    1.86
  -3  -2   8   22.66    1.79
   3   2  -8   21.00    1.56
   3   2  -8   22.68    1.66
   3   2  -8   21.26    2.13
  -4  -2   8    2.96    0.82
   4   2  -8    4.18    1.40
   4   2  -8    3.03    0.75
  -5  -2   8    1.98    0.71
  -5  -2   8    1.87    0.42
   5   2  -8    3.45    1.23
   5   2  -8    3.12    0.53
   4  -1   8    1.19    0.57
   4  -1   8    1.37    0.73
   3  -1   8    3.67    1.19
   3  -1   8    3.98    0.92
  -3   1  -8    2.32    0.67
   2  -1   8   62.23    2.92
   2  -1   8   65.10    3.47
  -2   1  -8   67.93    2.94
   1  -1   8   40.15    2.18
   1  -1   8   41.05    2.54
  -1   1  -8   42.76    2.16
  -1   1  -8   43.87    2.35
   0  -1   8   11.71    1.20
   0  -1   8   12.58    1.39
   0  -1   8   12.48    1.29
   0  -1   8   14.32    1.15
   0   1  -8   13.40    1.24
   0   1  -8   13.46    1.12
   0   1  -8   13.65    1.21
  -1  -1   8   11.80    1.28
  -1  -1   8   12.36    1.31
  -1  -1   8   13.44    1.09
   1   1  -8   12.46    1.53
   1   1  -8   12.60    1.19
   1   1  -8   11.93    0.87
   1   1  -8   14.45    1.12
  -2  -1   8    1.08    0.67
  -2  -1   8    1.54    0.80
   2   1  -8    1.85    0.54
   2   1  -8    0.92    0.29
   2   1  -8    0.66    0.78
  -3  -1   8    2.59    0.77
  -3  -1   8    0.57    0.71
   3   1  -8    1.02    0.91
   3   1  -8    2.64    0.62
   3   1  -8    2.16    0.55
  -4  -1   8    2.57    0.91
   4   1  -8    1.82    1.13
   4   1  -8    3.94    0.75
  -5  -1   8    3.62    0.87
  -5  -1   8    4.50    1.06
   5   1  -8    5.05    1.44
  -6  -1   8   10.25    1.62
  -6  -1   8    8.42    1.47
   6   1  -8    8.64    1.78
   4   0   8    8.60    1.44
   3   0   8    1.65    0.56
   3   0   8    1.75    0.82
   2   0   8    5.42    1.07
   2   0   8    5.95    1.21
  -2   0  -8    5.77    0.92
   1   0   8    6.38    1.07
   1   0   8    7.51    0.98
   1   0   8    6.29    1.15
  -1   0  -8    7.79    1.50
  -1   0  -8    6.45    0.87
  -1   0  -8    4.99    0.83
   0   0   8    3.42    0.70
   0   0   8    4.87    0.94
   0   0   8    3.44    0.83
   0   0  -8    3.52    0.64
   0   0  -8    2.81    0.96
  -1   0   8    5.31    0.99
  -1   0   8    4.40    0.84
  -1   0   8    3.51    0.82
  -1   0   8    4.62    0.76
   1   0  -8    4.09    0.96
   1   0  -8    6.35    0.76
   1   0  -8    5.11    0.97
  -2   0   8    0.30    0.64
  -2   0   8    0.36    0.64
  -2   0   8    1.44    0.68
  -2   0   8    0.62    0.40
   2   0  -8    1.70    0.38
   2   0  -8   -0.96    0.52
   2   0  -8    0.68    0.31
  -3   0   8   15.71    1.51
  -3   0   8   14.89    1.39
   3   0  -8   15.50    1.12
   3   0  -8   14.64    1.07
   3   0  -8   13.73    1.55
  -4   0   8    5.03    1.04
   4   0  -8    5.17    1.24
   4   0  -8    4.64    0.75
  -5   0   8    0.76    0.38
  -5   0   8    1.54    0.70
   5   0  -8    0.96    1.00
  -6   0   8    2.00    0.78
  -6   0   8    1.87    0.52
   6   0  -8    2.18    1.07
   4   1   8    2.50    0.73
   3   1   8    3.26    0.87
   2   1   8    0.98    0.62
  -2  -1  -8    1.00    1.06
   1   1   8   30.01    2.03
   1   1   8   24.90    1.60
   1   1   8   26.34    1.72
  -1  -1  -8   25.87    1.47
  -1  -1  -8   24.66    2.20
  -1  -1  -8   22.45    1.56
   0   1   8    2.09    0.76
   0   1   8    3.64    0.70
   0   1   8    3.97    0.81
   0  -1  -8    2.57    0.57
   0  -1  -8    2.59    1.11
  -1   1   8   45.50    1.99
  -1   1   8   48.99    2.01
  -1   1   8   48.55    2.26
   1  -1  -8   42.42    2.40
   1  -1  -8   46.16    2.00
   1  -1  -8   45.95    1.70
   1  -1  -8   45.50    2.14
  -2   1   8   15.95    1.34
  -2   1   8   16.31    1.14
  -2   1   8   14.67    1.16
   2  -1  -8   16.25    0.90
   2  -1  -8   14.47    1.29
   2  -1  -8   14.85    0.89
   2  -1  -8   14.69    1.09
  -3   1   8   14.16    1.38
  -3   1   8   13.80    1.29
   3  -1  -8   15.14    1.33
   3  -1  -8   17.87    1.21
   3  -1  -8   15.46    0.93
   3  -1  -8   16.51    0.95
  -4   1   8    9.75    1.36
  -4   1   8    7.79    1.19
   4  -1  -8    7.86    1.18
  -5   1   8    4.83    1.09
  -5   1   8    4.42    0.99
   5  -1  -8    5.18    1.21
  -6   1   8    5.74    1.27
  -6   1   8    5.43    1.11
   6  -1  -8    6.04    1.33
   3   2   8   11.19    1.54
  -3  -2  -8   12.52    2.22
   2   2   8    0.05    0.51
  -2  -2  -8   -0.09    1.01
   1   2   8   49.62    2.42
  -1  -2  -8   55.42    3.37
   0   2   8   15.56    1.26
   0   2   8   18.47    1.41
   0   2   8   16.42    1.20
   0  -2  -8   17.05    0.89
   0  -2  -8   15.97    2.05
   0  -2  -8   17.09    1.13
  -1   2   8   19.78    1.23
  -1   2   8   20.28    1.28
  -1   2   8   21.33    1.35
   1  -2  -8   18.01    0.77
   1  -2  -8   18.65    1.91
   1  -2  -8   19.28    1.25
   1  -2  -8   19.19    1.07
  -2   2   8   53.87    2.06
  -2   2   8   57.99    2.04
   2  -2  -8   54.04    1.81
   2  -2  -8   53.06    2.85
   2  -2  -8   53.38    1.83
  -3   2   8   35.52    1.90
  -3   2   8   32.74    1.72
   3  -2  -8   36.05    1.06
   3  -2  -8   37.33    1.50
   3  -2  -8   34.79    1.52
  -4   2   8   14.76    1.34
  -4   2   8   15.50    1.39
   4  -2  -8   17.38    1.25
   4  -2  -8   16.51    1.08
  -5   2   8    0.25    0.43
  -5   2   8   -0.27    0.51
   5  -2  -8    0.83    0.54
  -6   2   8    5.63    1.24
  -6   2   8    7.56    1.29
   6  -2  -8    9.64    1.30
   3   3   8   10.91    1.58
  -3  -3  -8   10.57    2.09
   2   3   8    6.63    1.20
  -2  -3  -8    5.10    1.70
   1   3   8   13.52    1.36
  -1  -3  -8   15.55    2.31
   0   3   8   47.22    2.14
   0  -3  -8   47.12    3.16
   0  -3  -8   45.19    1.76
  -1   3   8    0.91    0.36
  -1   3   8    0.19    0.49
   1  -3  -8    1.64    1.17
  -2   3   8    7.77    0.85
  -2   3   8    6.68    0.75
   2  -3  -8    5.59    1.49
  -3   3   8    1.30    0.56
  -3   3   8    0.94    0.57
  -4   3   8   20.69    1.37
  -4   3   8   20.94    1.51
  -5   3   8    1.81    0.75
  -5   3   8    1.57    0.70
   5  -3  -8    1.74    0.35
   5  -3  -8    0.83    0.23
  -6   3   8   10.54    1.75
  -6   3   8   13.08    1.35
   6  -3  -8   15.90    1.14
   2   4   8    1.46    0.63
  -2  -4  -8    1.70    1.17
   1   4   8    0.74    0.62
  -1  -4  -8    0.28    1.21
   0   4   8    0.88    0.52
   0  -4  -8   -0.88    1.00
  -1   4   8   11.70    1.01
   1  -4  -8    8.50    1.86
  -2   4   8    7.72    0.73
  -2   4   8    8.84    0.70
   2  -4  -8   10.26    1.93
  -3   4   8    0.54    0.45
  -4   4   8   29.78    1.46
  -4   4   8   33.63    1.71
  -5   4   8    7.99    1.02
  -5   4   8    6.76    1.40
  -6   4   8    1.11    0.56
  -6   4   8    1.30    0.69
   1   5   8    6.63    1.12
  -1  -5  -8    7.76    1.89
   0   5   8    1.37    0.58
   0  -5  -8    2.98    1.43
  -1   5   8   12.58    0.98
   1  -5  -8   16.16    2.44
  -2   5   8   21.19    1.03
   2  -5  -8   21.73    2.50
  -4   5   8    4.26    0.56
  -4   5   8    4.28    0.64
  -5   5   8    2.69    0.85
  -5   5   8    4.68    0.69
  -6   5   8    1.56    0.59
  -6   5   8    2.60    1.03
   0   6   8    6.58    0.97
   0  -6  -8    5.52    1.52
  -1   6   8    5.09    0.74
   1  -6  -8    2.14    1.25
  -2   6   8   13.71    0.77
   2  -6  -8    9.89    2.21
  -4   6   8    7.49    1.30
  -5   6   8    6.32    0.56
  -5   6   8    5.85    1.25
  -1   7   8    1.06    0.34
   1  -7  -8    1.36    0.94
   2  -7  -8    7.29    1.91
  -4   7   8    0.36    0.33
  -1   7  -9    1.69    0.61
   0   7  -9    4.11    0.96
  -3   6  -9    1.88    0.62
  -2   6  -9    2.27    0.70
  -1   6  -9    1.49    0.59
   0   6  -9   19.93    1.85
   1   6  -9    0.26    0.54
   2   6  -9    2.34    0.66
   4  -5   9    0.62    0.81
  -4   5  -9    0.89    0.41
   3  -5   9    2.04    1.09
   3  -5   9    1.44    0.56
  -3   5  -9    1.73    0.68
   2  -5   9   20.24    1.64
  -2   5  -9   22.80    1.92
   1  -5   9    1.56    0.48
  -1   5  -9    1.68    0.64
   0   5  -9    8.15    1.35
   0   5  -9    7.88    1.62
   1   5  -9    7.89    1.49
   1   5  -9    7.95    1.38
   2   5  -9    0.17    0.63
   2   5  -9   -0.29    0.38
   3   5  -9    2.93    0.64
   3   5  -9    3.99    0.79
   4  -4   9    9.22    1.80
  -4   4  -9    6.85    1.12
   3  -4   9    4.47    0.95
   3  -4   9    3.85    1.29
  -3   4  -9    3.25    0.85
   2  -4   9   15.14    2.05
   2  -4   9   13.09    1.31
  -2   4  -9   10.84    1.52
   1  -4   9   12.66    1.28
  -1   4  -9   12.83    1.57
   0  -4   9    8.75    1.32
   0   4  -9   10.42    1.44
   1   4  -9   26.33    1.95
   1   4  -9   25.91    2.33
   2   4  -9    7.01    1.17
   2   4  -9    8.58    1.70
  -3  -4   9    5.77    1.04
   3   4  -9    3.60    0.78
   3   4  -9    4.56    0.85
   3   4  -9    6.69    1.58
   4   4  -9    1.53    0.94
   4   4  -9    1.25    0.40
   4  -3   9   14.90    2.25
   4  -3   9   12.92    1.65
  -4   3  -9   10.69    1.53
   3  -3   9    8.44    1.70
   3  -3   9   10.91    1.48
  -3   3  -9    7.73    1.27
   2  -3   9    9.23    1.67
   2  -3   9   11.19    1.46
  -2   3  -9   11.03    1.46
   1  -3   9    1.65    0.63
   1  -3   9    0.09    0.76
  -1   3  -9    1.19    0.55
   0  -3   9    0.78    0.58
   0   3  -9    0.60    0.44
  -1  -3   9    2.33    0.79
   1   3  -9    2.39    0.68
   1   3  -9    2.02    1.16
   2   3  -9    8.65    1.70
   2   3  -9    7.46    1.19
  -3  -3   9    3.32    0.87
   3   3  -9    1.01    0.41
   3   3  -9    1.01    0.49
   3   3  -9    0.45    0.99
  -4  -3   9    0.24    0.47
   4   3  -9    1.13    0.39
   4   3  -9   -0.35    0.89
  -5  -3   9    0.88    0.43
   4  -2   9    0.29    0.34
   4  -2   9    1.11    0.73
   3  -2   9    2.45    1.05
   3  -2   9    3.52    0.87
  -3   2  -9    3.53    0.73
   2  -2   9    3.76    0.94
   2  -2   9    3.91    1.22
  -2   2  -9    3.30    0.81
   1  -2   9    6.73    1.37
   1  -2   9    6.47    1.11
   1  -2   9    5.34    1.11
  -1   2  -9    6.70    1.09
   0  -2   9    8.66    1.23
   0  -2   9    7.34    1.20
   0  -2   9    6.23    1.23
   0   2  -9    6.93    0.77
   0   2  -9    7.10    1.08
  -1  -2   9    5.32    1.07
  -1  -2   9    3.76    0.97
   1   2  -9    5.55    0.96
   1   2  -9    3.61    1.20
  -2  -2   9   23.68    1.85
   2   2  -9   20.46    2.06
   2   2  -9   20.32    1.50
  -3  -2   9   10.11    1.46
   3   2  -9   11.14    1.15
   3   2  -9   11.08    1.10
   3   2  -9   12.48    1.92
  -4  -2   9    0.81    0.56
   4   2  -9    0.50    0.98
   4   2  -9    0.88    0.37
  -5  -2   9    2.99    0.83
  -5  -2   9    2.70    0.58
   5   2  -9    7.86    1.58
   4  -1   9    3.39    0.75
   3  -1   9   12.89    1.90
   3  -1   9   10.58    1.48
   2  -1   9   16.79    1.84
   2  -1   9   14.45    1.46
  -2   1  -9   14.49    1.31
   1  -1   9   38.09    2.24
   1  -1   9   38.36    2.57
  -1   1  -9   41.79    2.20
  -1   1  -9   38.64    2.37
   0  -1   9   27.76    1.84
   0  -1   9   28.82    1.72
   0  -1   9   27.98    1.94
   0  -1   9   29.09    2.15
   0   1  -9   29.32    1.78
   0   1  -9   30.39    1.76
  -1  -1   9    2.98    0.67
  -1  -1   9    2.11    0.80
  -1  -1   9    3.69    1.00
   1   1  -9    5.09    1.24
   1   1  -9    4.44    0.77
   1   1  -9    2.89    0.61
  -2  -1   9    4.02    0.95
  -2  -1   9    1.34    0.44
  -2  -1   9    0.23    0.64
   2   1  -9    2.69    0.59
   2   1  -9    0.89    0.94
  -3  -1   9   28.26    2.01
  -3  -1   9   31.43    2.17
   3   1  -9   28.76    1.79
   3   1  -9   30.06    2.29
   3   1  -9   28.31    1.71
  -4  -1   9    5.33    1.18
   4   1  -9    3.56    1.25
   4   1  -9    4.55    0.80
  -5  -1   9    4.62    1.00
  -5  -1   9    7.72    1.40
   5   1  -9   10.87    1.90
   4   0   9    0.87    0.47
   3   0   9    9.25    1.39
   2   0   9    6.46    1.17
   1   0   9    5.95    1.18
   1   0   9    5.72    1.10
  -1   0  -9    8.13    1.54
  -1   0  -9    4.73    0.78
   0   0   9    5.20    1.01
   0   0   9    5.21    0.83
   0   0   9    4.71    1.01
   0   0  -9    4.13    1.14
   0   0  -9    4.49    0.71
  -1   0   9   39.71    1.94
  -1   0   9   30.35    1.82
  -1   0   9   35.95    2.14
  -1   0   9   34.42    2.11
   1   0  -9   38.87    1.77
   1   0  -9   25.81    1.71
   1   0  -9   36.25    2.19
   1   0  -9   34.90    1.96
  -2   0   9    4.82    1.00
  -2   0   9    6.78    0.91
  -2   0   9    6.23    1.15
   2   0  -9    3.35    0.99
   2   0  -9    4.81    0.70
   2   0  -9    4.41    0.75
  -3   0   9   13.44    1.37
  -3   0   9   12.04    1.40
   3   0  -9   11.49    0.93
   3   0  -9   10.85    0.95
   3   0  -9   12.30    1.53
  -4   0   9   12.92    1.57
   4   0  -9   13.94    1.72
  -5   0   9    0.86    0.59
   5   0  -9    1.42    0.95
  -6   0   9    2.06    0.71
  -6   0   9    1.17    0.36
   6   0  -9    2.42    1.06
   3   1   9    1.53    0.57
  -3  -1  -9    3.58    1.46
   2   1   9    6.95    1.20
  -2  -1  -9    8.83    1.85
   1   1   9    3.78    0.99
  -1  -1  -9    2.97    1.36
   0   1   9    2.21    0.80
   0   1   9    2.95    0.72
   0  -1  -9    2.16    1.18
   0  -1  -9    2.64    0.57
  -1   1   9    0.53    0.63
  -1   1   9    0.47    0.37
  -1   1   9    1.33    0.47
   1  -1  -9    0.43    0.19
   1  -1  -9    0.45    0.26
   1  -1  -9   -0.54    0.77
   1  -1  -9    0.61    0.67
  -2   1   9   26.55    1.80
  -2   1   9   32.25    1.66
  -2   1   9   29.83    1.71
   2  -1  -9   27.27    1.76
   2  -1  -9   27.12    1.28
   2  -1  -9   28.42    1.93
   2  -1  -9   29.43    1.61
  -3   1   9    6.44    1.11
  -3   1   9    4.14    0.95
   3  -1  -9    6.04    1.01
   3  -1  -9    5.94    0.85
  -4   1   9   17.58    1.53
  -4   1   9   16.42    1.54
   4  -1  -9   15.86    1.49
  -5   1   9    1.11    0.67
   5  -1  -9    1.54    0.83
  -6   1   9    0.33    0.34
  -6   1   9    1.76    0.69
   6  -1  -9    3.23    0.96
   3   2   9    0.61    0.47
  -3  -2  -9    1.63    1.15
   2   2   9    1.32    0.68
  -2  -2  -9    1.90    1.23
   1   2   9    2.98    0.93
  -1  -2  -9    1.40    1.23
   0   2   9   49.91    2.33
   0  -2  -9   49.63    2.15
   0  -2  -9   44.17    3.01
  -1   2   9    3.49    0.80
  -1   2   9    4.68    0.75
   1  -2  -9    3.47    1.33
   1  -2  -9    2.80    0.71
   1  -2  -9    4.85    0.54
  -2   2   9    2.02    0.70
  -2   2   9    3.44    0.62
   2  -2  -9    1.87    0.54
   2  -2  -9    2.10    1.11
   2  -2  -9    2.55    0.19
   2  -2  -9    2.93    0.46
  -3   2   9    2.14    0.78
  -3   2   9    0.99    0.66
   3  -2  -9    1.34    0.49
   3  -2  -9    1.39    0.33
  -4   2   9    1.39    0.73
  -4   2   9    2.15    0.77
   4  -2  -9    1.67    0.54
   4  -2  -9    1.54    0.33
  -5   2   9    3.67    1.00
   5  -2  -9    3.34    0.77
  -6   2   9    1.14    0.48
  -6   2   9    1.47    0.60
   6  -2  -9    1.37    0.49
   2   3   9    8.23    1.35
  -2  -3  -9    7.65    1.90
   1   3   9    0.36    0.62
  -1  -3  -9    2.50    1.33
   0   3   9    7.12    1.07
   0  -3  -9    9.13    1.86
   0  -3  -9    7.05    0.66
  -1   3   9    8.68    1.03
   1  -3  -9   10.91    0.56
   1  -3  -9   12.06    2.04
  -2   3   9    1.06    0.62
   2  -3  -9    0.27    1.06
  -3   3   9    5.48    0.89
  -3   3   9    6.55    0.91
  -4   3   9    4.01    0.86
  -4   3   9    5.26    0.96
  -5   3   9   42.67    2.22
   5  -3  -9   41.73    1.30
  -6   3   9   12.37    1.49
  -6   3   9    7.88    1.50
   6  -3  -9   12.09    0.88
   2   4   9    7.85    1.32
  -2  -4  -9    5.64    1.58
   1   4   9    3.09    0.86
  -1  -4  -9    3.16    1.42
   0   4   9    5.38    0.98
   0  -4  -9    5.81    1.75
  -1   4   9   31.41    1.67
   1  -4  -9   36.85    3.06
  -2   4   9   17.69    1.16
   2  -4  -9   19.75    2.36
  -3   4   9   38.27    1.64
  -4   4   9    6.02    0.89
  -5   4   9    5.28    0.87
  -5   4   9    3.91    1.16
  -6   4   9    2.10    0.72
  -6   4   9    3.15    0.76
   1   5   9    0.68    0.49
  -1  -5  -9    0.57    0.92
   0   5   9    0.98    0.47
   0  -5  -9    0.85    1.28
  -1   5   9    5.74    0.84
   1  -5  -9    6.77    1.80
  -2   5   9    1.56    0.44
   2  -5  -9    1.22    1.24
  -3   5   9    2.73    0.45
  -4   5   9    4.66    0.67
  -5   5   9    0.09    0.37
  -5   5   9    0.99    0.61
  -6   5   9    1.08    0.63
   0   6   9    0.52    0.39
   0  -6  -9    1.87    1.09
  -1   6   9    5.61    0.77
   1  -6  -9    5.47    1.72
   2  -6  -9    2.75    1.41
  -4   6   9    0.61    0.39
  -5   6   9    6.38    1.29
  -2   6 -10   -0.30    0.32
  -1   6 -10    7.88    1.35
   0   6 -10    1.67    0.61
   1   6 -10    3.04    0.76
   3  -5  10    8.56    1.71
  -3   5 -10    6.22    1.11
   2  -5  10    0.61    0.33
  -2   5 -10    0.71    0.42
   1  -5  10    4.40    0.80
  -1   5 -10    4.24    0.99
   0   5 -10    1.97    0.67
   0   5 -10    2.76    0.88
   1   5 -10    2.60    1.09
   1   5 -10    3.27    0.81
   2   5 -10    2.73    0.99
   2   5 -10    2.74    0.59
   3  -4  10   12.55    2.11
   3  -4  10   10.78    1.45
  -3   4 -10   11.22    1.52
   2  -4  10   13.14    1.35
   2  -4  10   10.56    1.89
  -2   4 -10   10.26    1.49
   1  -4  10    2.24    0.63
  -1   4 -10    1.45    0.54
   0  -4  10    1.16    0.50
   0   4 -10    1.04    0.57
   1   4 -10    6.60    1.57
   1   4 -10    5.10    1.00
   2   4 -10    6.71    1.67
   2   4 -10    3.95    0.87
   3   4 -10    1.37    0.42
   3   4 -10    0.68    0.87
   4  -3  10    3.68    1.18
   3  -3  10    1.85    0.50
   3  -3  10    2.37    0.92
  -3   3 -10    2.46    0.56
   2  -3  10    1.63    0.55
   2  -3  10    1.45    0.89
  -2   3 -10    2.34    0.61
   1  -3  10    8.68    1.33
   1  -3  10    5.89    1.37
  -1   3 -10    9.50    1.35
   0  -3  10    2.45    0.80
   0   3 -10    1.12    0.45
  -1  -3  10    2.56    0.83
   1   3 -10    1.37    0.50
   1   3 -10    1.38    1.05
   2   3 -10   30.07    2.55
   2   3 -10   34.34    2.16
   3   3 -10    5.34    1.45
   3   3 -10    4.19    0.82
  -4  -3  10    3.53    0.80
   4   3 -10    5.08    0.79
   4   3 -10    8.82    1.77
   4  -2  10    1.12    0.52
   3  -2  10    5.90    1.44
   3  -2  10    4.00    0.96
   2  -2  10    1.02    0.45
   2  -2  10    0.53    0.61
  -2   2 -10    0.64    0.35
   1  -2  10   59.61    2.99
   1  -2  10   59.03    3.43
  -1   2 -10   57.33    2.70
  -1   2 -10   60.78    2.97
   0  -2  10   44.31    2.53
   0  -2  10   49.58    2.98
   0  -2  10   49.39    2.81
   0   2 -10   44.40    2.38
  -1  -2  10    3.38    0.81
  -1  -2  10    2.33    0.81
   1   2 -10    4.56    0.84
   1   2 -10    3.41    1.31
  -2  -2  10    9.68    1.10
   2   2 -10    8.77    1.17
   2   2 -10    7.59    1.64
  -3  -2  10    3.37    0.93
   3   2 -10    4.95    1.47
   3   2 -10    3.63    0.72
  -4  -2  10    2.99    0.88
   4   2 -10    2.79    1.29
  -5  -2  10    3.32    0.83
   5   2 -10    2.36    1.09
   3  -1  10   11.83    1.64
   2  -1  10    3.82    0.90
   1  -1  10    2.00    0.72
   1  -1  10    0.16    0.56
  -1   1 -10   -0.18    0.79
  -1   1 -10    0.27    0.28
   0  -1  10   16.61    1.49
   0  -1  10   17.05    1.66
   0  -1  10   16.29    1.51
   0   1 -10   16.33    1.29
   0   1 -10   14.72    1.40
  -1  -1  10    0.55    0.60
  -1  -1  10    1.69    0.56
   1   1 -10    0.66    0.30
   1   1 -10   -0.20    0.82
   1   1 -10    1.13    0.42
  -2  -1  10    1.71    0.77
  -2  -1  10    3.74    0.86
   2   1 -10    0.58    0.96
   2   1 -10    1.86    0.43
  -3  -1  10   -0.47    0.56
  -3  -1  10    0.63    0.40
   3   1 -10    0.89    0.35
   3   1 -10    0.43    0.90
  -4  -1  10    7.36    1.37
   4   1 -10    8.57    1.68
  -5  -1  10    1.59    0.67
   5   1 -10   -0.01    0.80
   3   0  10    2.27    0.71
   2   0  10    8.49    1.31
  -2   0 -10    7.59    1.69
   1   0  10    1.96    0.78
  -1   0 -10    1.37    1.10
   0   0  10   13.11    1.48
   0   0 -10   13.49    1.60
  -1   0  10   -0.04    0.53
  -1   0  10    0.68    0.52
   1   0 -10    0.59    0.25
   1   0 -10    0.30    0.64
   1   0 -10   -0.50    0.72
  -2   0  10   13.38    1.35
  -2   0  10   14.11    1.39
   2   0 -10   12.47    1.58
  -3   0  10    2.50    0.90
  -3   0  10    4.82    1.06
   3   0 -10    4.39    1.12
  -4   0  10   13.30    1.63
  -4   0  10   14.93    1.45
   4   0 -10   12.79    1.69
  -5   0  10    2.27    0.75
   5   0 -10    4.80    1.31
   3   1  10    5.67    1.05
  -3  -1 -10    6.43    1.71
   2   1  10    9.43    1.40
  -2  -1 -10    8.56    1.85
   1   1  10    1.47    0.75
  -1  -1 -10   -0.15    0.99
   0   1  10   19.03    1.58
   0  -1 -10   22.32    2.11
  -1   1  10   18.70    1.54
   1  -1 -10   20.13    1.38
   1  -1 -10   21.06    1.69
   1  -1 -10   19.45    1.86
  -2   1  10   18.97    1.48
  -2   1  10   18.12    1.52
   2  -1 -10   16.78    1.51
   2  -1 -10   19.33    1.30
   2  -1 -10   16.72    1.60
  -3   1  10   17.40    1.55
  -3   1  10   19.88    1.60
   3  -1 -10   18.94    1.57
  -4   1  10   20.54    1.74
  -4   1  10   20.84    1.69
   4  -1 -10   20.16    1.64
  -5   1  10   16.63    1.58
   5  -1 -10   17.52    1.62
  -6   1  10    0.16    0.33
   6  -1 -10    1.41    0.63
   2   2  10    8.08    1.31
  -2  -2 -10    6.79    1.77
   1   2  10   17.26    1.57
  -1  -2 -10   17.68    2.41
   0   2  10   16.77    1.47
   0  -2 -10   15.94    2.21
  -1   2  10   27.05    1.74
   1  -2 -10   29.01    1.49
   1  -2 -10   28.53    1.68
   1  -2 -10   27.50    2.40
  -2   2  10    5.92    1.02
  -2   2  10    4.68    0.93
   2  -2 -10    4.61    0.53
   2  -2 -10    5.56    1.39
   2  -2 -10    5.42    0.77
  -3   2  10    3.39    0.89
  -3   2  10    2.85    0.88
   3  -2 -10    1.95    0.37
   3  -2 -10    2.79    0.58
  -4   2  10    4.83    0.97
  -4   2  10    1.87    0.85
   4  -2 -10    3.52    0.54
   4  -2 -10    3.94    0.68
  -5   2  10   21.43    1.73
   5  -2 -10   22.03    1.46
  -6   2  10    0.71    0.37
   6  -2 -10    1.72    0.53
   2   3  10    1.08    0.61
  -2  -3 -10    0.83    1.06
   1   3  10    0.58    0.57
  -1  -3 -10    0.52    1.11
   0   3  10    0.72    0.63
   0  -3 -10    0.86    1.09
  -1   3  10    0.01    0.52
   1  -3 -10   -0.24    1.10
   1  -3 -10    1.09    0.29
  -2   3  10   10.12    1.04
   2  -3 -10   11.65    1.97
  -3   3  10   18.16    1.36
  -3   3  10   15.24    1.26
  -4   3  10    1.76    0.67
  -4   3  10    2.33    0.61
  -5   3  10    8.63    1.21
  -6   3  10    5.25    1.27
   6  -3 -10    9.33    0.56
  -1  -4 -10    4.34    1.54
   0   4  10    6.11    1.02
   0  -4 -10    3.19    1.40
  -1   4  10    2.29    0.73
   1  -4 -10    2.90    1.47
  -2   4  10    2.61    0.69
   2  -4 -10    4.08    1.54
  -3   4  10   12.21    1.02
  -4   4  10    7.33    0.86
  -5   4  10    1.59    0.54
  -5   4  10    0.71    0.53
  -6   4  10    1.19    0.63
   0   5  10    0.71    0.51
   0  -5 -10    1.84    1.30
  -1   5  10    7.61    0.95
   1  -5 -10    9.20    2.05
  -2   5  10    7.79    0.78
   2  -5 -10    5.65    1.76
  -3   5  10    8.13    0.71
  -4   5  10    2.62    0.58
  -5   5  10    5.85    1.30
  -5   5  10    9.68    0.88
  -5   5  10    8.50    0.90
   1  -6 -10    8.58    2.01
   2  -6 -10    3.98    1.63
  -4   6  10    1.33    0.49
   2  -5  11    6.20    0.95
  -2   5 -11    7.04    1.17
   1  -5  11    2.86    0.53
  -1   5 -11    2.90    0.65
   0   5 -11   13.91    2.07
   0   5 -11    8.22    1.33
   1   5 -11    9.63    1.80
   1   5 -11    6.06    1.08
   2   5 -11    5.04    1.43
   3  -4  11    7.00    1.57
   3  -4  11    6.07    1.04
   2  -4  11   16.09    1.56
   2  -4  11   14.74    2.16
  -2   4 -11   14.77    1.51
   1  -4  11    5.33    1.09
  -1   4 -11    6.51    1.19
   0  -4  11    1.62    0.53
   0   4 -11    1.75    1.04
   0   4 -11    1.89    0.58
   1   4 -11    1.46    1.06
   1   4 -11    2.43    0.63
   2   4 -11    0.58    0.92
   3   4 -11    1.65    1.01
   3   4 -11    2.85    0.54
   3  -3  11    1.41    0.43
   2  -3  11    0.91    0.73
   2  -3  11    1.01    0.45
   1  -3  11    3.66    0.86
   1  -3  11    3.29    1.06
  -1   3 -11    4.72    0.88
   0  -3  11    3.76    0.88
   0   3 -11    2.57    0.67
  -1  -3  11    4.25    0.92
   1   3 -11    2.73    0.67
   1   3 -11    4.75    1.54
   2   3 -11    4.24    1.38
   3   3 -11    2.25    0.53
   3   3 -11    4.40    1.43
  -4  -3  11    2.72    0.73
   4   3 -11    4.82    1.39
   3  -2  11    1.02    0.42
   2  -2  11    5.13    1.09
   1  -2  11   10.05    1.45
   1  -2  11   10.71    1.72
   0  -2  11   24.64    2.15
   0  -2  11   20.88    1.75
  -1  -2  11    7.64    1.26
   1   2 -11    8.72    1.74
   2   2 -11    4.52    1.47
   3   2 -11    0.50    0.36
   3   2 -11    0.88    1.00
  -4  -2  11    4.79    1.04
   4   2 -11    6.08    1.61
   3  -1  11    3.08    0.83
   2  -1  11    3.62    0.83
  -2   1 -11    3.94    1.24
   1  -1  11    2.90    0.86
  -1   1 -11    5.44    1.18
   0  -1  11    9.07    1.46
   0  -1  11    7.22    1.22
   0   1 -11    9.02    1.08
  -1  -1  11    3.84    0.95
  -1  -1  11    4.62    0.94
   1   1 -11    5.18    1.41
  -2  -1  11    8.61    1.30
  -2  -1  11    8.55    1.33
   2   1 -11    6.58    1.53
  -3  -1  11   10.97    1.30
   3   1 -11   14.84    1.95
  -4  -1  11    2.31    0.73
   4   1 -11    2.54    1.16
  -5  -1  11    3.54    0.85
   5   1 -11    4.54    1.29
   3   0  11   19.53    1.84
  -3   0 -11   21.71    2.32
   2   0  11    6.57    1.14
  -2   0 -11    6.07    1.47
   1   0  11    8.15    1.31
  -1   0 -11    6.06    1.44
   0   0  11    1.46    0.70
   0   0 -11    3.40    1.12
  -1   0  11   17.60    1.58
  -1   0  11   14.11    1.44
   1   0 -11   15.38    1.79
   1   0 -11   17.24    1.45
  -2   0  11    0.71    0.60
  -2   0  11    4.02    0.96
   2   0 -11    2.21    1.07
  -3   0  11   20.68    1.81
   3   0 -11   21.35    1.90
  -4   0  11   13.76    1.68
  -4   0  11   11.78    1.65
   4   0 -11    9.83    1.57
  -5   0  11    6.31    1.33
   5   0 -11    7.97    1.56
   2   1  11    2.11    0.61
  -2  -1 -11    1.51    1.02
   1   1  11    4.05    0.99
  -1  -1 -11    6.91    1.62
   0   1  11    1.20    0.69
   0  -1 -11    1.00    0.91
  -1   1  11   41.41    2.34
   1  -1 -11   45.85    2.54
   1  -1 -11   49.14    2.84
  -2   1  11    5.36    1.08
  -2   1  11    6.46    1.13
   2  -1 -11    6.87    1.13
   2  -1 -11    4.49    1.08
  -3   1  11    1.77    0.56
   3  -1 -11    0.88    0.63
  -4   1  11    2.71    0.76
  -4   1  11    0.56    0.63
   4  -1 -11    1.52    0.63
  -5   1  11    1.09    0.70
   5  -1 -11    1.36    0.56
   2   2  11    0.81    0.54
  -2  -2 -11   -0.33    0.81
   1   2  11   11.28    1.53
  -1  -2 -11   11.88    2.05
   0   2  11   -0.79    0.41
   0  -2 -11    0.75    1.06
  -1   2  11    0.27    0.61
   1  -2 -11    0.74    0.56
   1  -2 -11    2.07    1.09
  -2   2  11   12.43    1.27
  -2   2  11   15.41    1.38
   2  -2 -11   12.31    0.85
   2  -2 -11   13.28    1.08
   2  -2 -11   10.29    1.71
  -3   2  11    0.13    0.56
  -3   2  11    2.46    0.72
   3  -2 -11    1.05    0.24
   3  -2 -11    1.59    0.46
  -4   2  11    3.94    0.94
  -4   2  11    2.40    0.64
   4  -2 -11    3.05    0.62
  -5   2  11    1.84    0.68
   5  -2 -11    2.84    0.57
   1   3  11   14.05    1.44
  -1  -3 -11    9.84    1.96
   0   3  11    7.07    1.17
   0  -3 -11    5.71    1.69
  -1   3  11    3.01    0.80
   1  -3 -11    5.55    0.46
   1  -3 -11    4.35    1.50
  -2   3  11   21.86    1.50
   2  -3 -11   23.18    2.33
  -3   3  11   22.32    1.55
  -3   3  11   24.85    1.69
  -4   3  11   21.81    1.67
  -5   3  11    3.94    0.80
  -5   3  11    2.84    0.78
   0   4  11    1.14    0.52
   0  -4 -11    1.25    1.11
  -1   4  11    1.41    0.59
   1  -4 -11    1.72    1.20
  -2   4  11    2.76    0.63
   2  -4 -11    4.03    1.48
  -3   4  11    5.22    0.80
  -3   4  11    5.31    0.84
  -4   4  11    5.10    0.89
  -5   4  11    1.85    0.65
  -5   4  11    2.49    0.58
  -1   5  11    3.13    0.66
   1  -5 -11    1.94    1.29
  -2   5  11    5.87    0.82
   2  -5 -11    6.56    1.70
  -3   5  11    1.42    0.41
  -4   5  11    4.56    0.74
   0   5 -12    2.88    1.14
   1   5 -12    0.15    0.61
   2  -4  12    1.41    0.44
   2  -4  12    3.54    0.98
   1  -4  12    1.05    0.38
   0  -4  12    5.42    1.06
   0   4 -12    5.90    1.52
   1   4 -12    1.80    1.08
   2   4 -12    0.70    0.77
   2  -3  12    5.44    0.99
   1  -3  12    3.07    0.82
   0  -3  12   24.70    1.99
  -1  -3  12   30.94    2.25
   1   3 -12   33.44    2.81
   2   3 -12    6.01    1.50
   3   3 -12    3.49    1.25
   2  -2  12    4.27    1.05
   1  -2  12    7.85    1.32
   0  -2  12    1.40    0.55
  -1  -2  12    5.24    1.04
   1   2 -12    6.62    1.70
   2   2 -12    2.16    1.25
   3   2 -12    2.94    1.29
   4   2 -12    0.43    0.98
   2  -1  12    0.44    0.56
  -2   1 -12    2.31    0.86
   1  -1  12    4.43    0.88
  -1   1 -12    5.80    1.16
   0  -1  12    0.94    0.49
  -1  -1  12    1.81    0.61
  -1  -1  12    1.59    0.50
   1   1 -12    2.68    1.20
  -2  -1  12    1.27    0.62
  -2  -1  12    2.09    0.52
   2   1 -12    0.83    1.05
   3   1 -12    8.61    1.75
  -4  -1  12    1.16    0.69
   4   1 -12    0.75    0.96
   2   0  12    6.78    1.23
  -2   0 -12    5.78    1.44
   1   0  12    2.15    0.67
  -1   0 -12    2.24    0.98
   0   0  12    1.58    0.61
   0   0  12    1.62    0.61
   0   0 -12    1.63    0.83
  -1   0  12   13.36    1.40
  -1   0  12   10.98    1.49
   1   0 -12   13.36    1.83
  -2   0  12   10.37    1.51
  -2   0  12   11.06    1.47
   2   0 -12    7.87    1.43
  -3   0  12   10.34    1.24
   3   0 -12    6.66    1.37
  -4   0  12    9.58    1.16
   4   0 -12   11.70    1.69
   5   0 -12    4.32    1.12
   2   1  12    6.17    1.15
  -2  -1 -12    7.41    1.65
   1   1  12    6.67    1.24
  -1  -1 -12    5.02    1.41
   0   1  12   10.23    1.47
   0  -1 -12   14.38    1.91
  -1   1  12   14.38    1.44
  -1   1  12   13.51    1.44
   1  -1 -12   16.08    1.56
   1  -1 -12   18.36    1.76
  -2   1  12   17.38    1.56
  -2   1  12   15.80    1.53
   2  -1 -12   18.94    1.67
   2  -1 -12   16.24    1.51
  -3   1  12    2.66    0.82
  -3   1  12    2.20    0.57
   3  -1 -12    2.71    0.75
  -4   1  12    1.19    0.46
   4  -1 -12    1.58    0.60
  -5   1  12    1.25    0.60
   1   2  12    2.94    0.85
  -1  -2 -12    4.57    1.39
   0   2  12    1.07    0.58
   0  -2 -12    0.29    0.89
  -1   2  12    2.90    0.87
   1  -2 -12    3.49    0.70
   1  -2 -12    1.90    1.10
  -2   2  12    2.76    0.73
  -2   2  12    1.38    0.55
   2  -2 -12    0.27    0.79
   2  -2 -12    3.25    0.64
  -3   2  12    8.78    1.31
  -3   2  12    8.66    1.25
   3  -2 -12    7.13    0.74
  -4   2  12    9.05    1.04
   4  -2 -12   10.17    0.83
  -5   2  12    3.17    0.73
   5  -2 -12    4.57    0.68
   0   3  12    1.47    0.63
   0  -3 -12    2.90    1.17
  -1   3  12    0.40    0.49
   1  -3 -12    1.46    0.28
   1  -3 -12    2.53    1.24
  -2   3  12    1.33    0.58
   2  -3 -12    3.49    1.22
  -3   3  12    5.20    0.98
  -3   3  12    4.71    0.90
  -4   3  12    1.98    0.57
  -5   3  12    4.73    0.99
  -1   4  12    1.44    0.54
   1  -4 -12    0.89    1.04
  -2   4  12    2.55    0.65
   2  -4 -12    4.06    1.36
  -3   4  12   10.46    1.03
  -3   4  12   10.99    1.13
  -4   4  12    5.08    0.94
   0  -4  13    1.70    0.50
   0   4 -13    3.22    1.20
   1   4 -13    5.85    1.49
   1  -3  13    3.97    0.98
   0  -3  13    2.08    0.66
   0   3 -13    4.64    1.31
  -1  -3  13    9.69    1.49
   1   3 -13   15.08    2.22
   2   3 -13    5.56    1.40
   1  -2  13    2.34    0.64
   0  -2  13    1.54    0.65
  -1  -2  13    1.52    0.68
   1   2 -13    2.21    1.16
   2   2 -13    8.84    1.74
   3   2 -13    0.98    0.98
   1  -1  13    6.25    1.14
   0  -1  13    8.29    1.32
  -1  -1  13    1.10    0.45
   1   1 -13    0.47    0.93
  -2  -1  13   15.30    1.54
   2   1 -13   14.85    2.03
   3   1 -13    0.42    0.89
   4   1 -13    5.91    1.44
   1   0  13    0.33    0.46
  -1   0 -13    0.90    0.76
   0   0  13    8.01    1.30
  -1   0  13    1.19    0.50
  -1   0  13    1.27    0.65
   1   0 -13    1.02    0.93
  -2   0  13   18.77    1.71
  -2   0  13   18.54    1.72
   2   0 -13   17.42    1.86
  -3   0  13    8.40    1.38
   3   0 -13   10.11    1.60
   4   0 -13    2.04    0.83
   1   1  13   -0.14    0.37
  -1  -1 -13   -0.08    0.78
   0   1  13    3.62    0.88
   0  -1 -13    6.65    1.32
  -1   1  13    1.69    0.52
  -1   1  13    1.51    0.65
   1  -1 -13    1.49    0.85
   1  -1 -13    1.84    0.72
  -2   1  13    2.46    0.57
  -2   1  13   -0.14    0.49
   2  -1 -13    0.30    0.48
  -3   1  13    5.46    1.02
  -3   1  13    3.82    0.97
   3  -1 -13    4.07    0.85
  -4   1  13    0.81    0.38
   4  -1 -13    0.51    0.40
   0   2  13    7.20    1.31
   0  -2 -13    8.07    1.56
  -1   2  13    3.46    0.91
   1  -2 -13    3.63    1.16
   1  -2 -13    5.08    0.85
  -2   2  13    7.08    1.19
  -2   2  13    7.47    1.22
   2  -2 -13    7.79    1.43
   2  -2 -13    7.93    0.82
  -3   2  13    7.25    1.17
  -3   2  13    3.64    0.92
   3  -2 -13    6.82    0.69
  -4   2  13   12.92    1.34
   4  -2 -13   13.49    0.93
  -1   3  13    1.73    0.56
   1  -3 -13    0.54    0.73
  -2   3  13    2.62    0.77
  -2   3  13    2.36    0.65
   2  -3 -13    4.40    1.33
  -3   3  13    4.11    0.87
  -3   3  13    2.06    0.66
  -4   3  13    1.84    0.58
   0  -2  14    1.26    0.49
   0   2 -14    2.52    1.04
  -1  -2  14   -0.05    0.28
   1   2 -14    1.12    1.00
   2   2 -14    1.96    1.00
   0  -1  14   -0.35    0.28
  -1  -1  14    1.20    0.56
   1   1 -14    1.14    0.93
  -2  -1  14    5.77    1.17
   2   1 -14    5.90    1.46
   3   1 -14    7.24    1.54
   0   0  14    5.09    0.95
  -1   0  14    5.37    1.11
   1   0 -14    9.16    1.59
  -2   0  14    2.05    0.77
   2   0 -14    4.70    1.15
   3   0 -14   15.24    1.65
  -1   1  14    2.24    0.74
  -1   1  14    1.95    0.48
   1  -1 -14    2.98    0.82
  -2   1  14    1.43    0.66
  -2   1  14    1.79    0.39
   2  -1 -14    2.40    0.67
  -3   1  14    3.31    0.53
   3  -1 -14    1.31    0.58
  -1   2  14    6.04    0.91
  -2   2  14    1.33    0.49
  -2   2  14    1.16    0.57
   2  -2 -14    1.89    0.43
  -3   2  14    1.33    0.48
  -3   2  14    0.58    0.51
   3  -2 -14    1.15    0.30
   0   0   0    0.00    0.00
;
_shelx_hkl_checksum   73849
