# Supplementary material for: Multidimensional Transition Metal Complexes Based on 3-Amino-1H-1,2,4-triazole-5-carboxylic Acid: From Discrete Mononuclear Complexes to Layered Materials
Source: Molecules. 2015 Jul 7;20(7):12341–63. doi: 10.3390/molecules200712341 (PMC6332153; doi:10.3390/molecules200712341)
Supplement: Supplementary file 1 [file molecules-20-12341-s001.zip › comp_2.fcf]

#
# h,k,l, Fc-squared, Fo-squared, sigma(Fo-squared), status flag
#
data_comp_2
_shelx_title ' a in P1                          P-1'
_shelx_refln_list_code          4
_shelx_F_calc_maximum      117.26
_exptl_crystal_F_000       195.00
_reflns_d_resolution_high  0.7701

loop_
 _space_group_symop_operation_xyz
 'x, y, z'
 '-x, -y, -z'

_cell_length_a     5.2482
_cell_length_b     6.5330
_cell_length_c    10.6128
_cell_angle_alpha  90.532
_cell_angle_beta  102.774
_cell_angle_gamma 109.139

_shelx_F_squared_multiplier     1.000

loop_
 _refln_index_h
 _refln_index_k
 _refln_index_l
 _refln_F_squared_calc
 _refln_F_squared_meas
 _refln_F_squared_sigma
 _refln_observed_status
   1   0   0        613.57        644.29         6.70 o
   2   0   0        617.55        593.45         8.31 o
   3   0   0        177.17        169.66         9.24 o
   4   0   0        131.77        143.98        10.70 o
   5   0   0         43.46         56.55         8.27 o
   6   0   0        127.88        144.63        12.96 o
  -6   1   0         12.98         27.28         9.76 o
  -5   1   0        294.80        282.78        15.24 o
  -4   1   0        213.77        180.64        14.56 o
  -3   1   0         45.25         42.76         4.96 o
  -2   1   0         74.43         95.67         3.93 o
  -1   1   0        278.53        279.80         3.89 o
   1   1   0       1098.07       1097.00        10.97 o
   2   1   0       2029.04       2043.12        21.53 o
   3   1   0        501.74        499.78        15.74 o
   4   1   0        320.27        311.79        14.31 o
   5   1   0        194.91        204.51        13.37 o
  -6   2   0          3.08         16.78         7.10 o
  -5   2   0        362.09        341.05        14.38 o
  -4   2   0          4.33          5.69         4.54 o
  -3   2   0        408.53        416.04         9.47 o
  -2   2   0        101.62        108.84         3.60 o
  -1   2   0        346.30        381.42         4.83 o
   0   2   0        189.65        190.93         7.48 o
   1   2   0         25.62         19.37         3.23 o
   2   2   0        214.81        219.52         7.53 o
   3   2   0         26.10         26.46         5.90 o
   4   2   0         67.22         93.34         9.55 o
   5   2   0          1.31         13.46         8.14 o
  -6   3   0         46.70         53.93        12.54 o
  -5   3   0        337.37        334.64        14.29 o
  -4   3   0        108.36        105.10         7.18 o
  -3   3   0        445.44        461.01        10.23 o
  -2   3   0        655.40        641.06         8.96 o
  -1   3   0        671.60        649.53        11.53 o
   0   3   0        419.99        376.66        11.00 o
   1   3   0         29.49         31.96         3.85 o
   2   3   0        154.54        164.45         6.52 o
   3   3   0        125.41        137.68         9.76 o
   4   3   0        116.05        103.82        11.93 o
   5   3   0         26.03         29.17         9.82 o
  -6   4   0        289.52        315.49        18.94 o
  -5   4   0        161.52        163.28        13.82 o
  -4   4   0         80.54         85.20         5.22 o
  -3   4   0         31.05         33.93         3.22 o
  -2   4   0        609.45        628.58        11.62 o
  -1   4   0        509.76        525.43         9.46 o
   0   4   0        996.77        979.92        19.93 o
   1   4   0        257.34        254.36         9.84 o
   2   4   0        268.83        264.85        10.75 o
   3   4   0          2.73         17.27        10.50 o
   4   4   0         33.42         24.43         6.64 o
  -6   5   0        134.84        140.38        14.72 o
  -5   5   0         90.91        100.70        10.64 o
  -4   5   0        117.06        125.10         9.98 o
  -3   5   0       1222.67       1112.14        36.13 o
  -2   5   0         18.84         19.67         4.28 o
  -1   5   0         11.60         13.97         2.55 o
   0   5   0         27.10         27.14         4.56 o
   1   5   0         99.40         98.20         7.05 o
   2   5   0        183.38        191.88        15.36 o
   3   5   0        156.34        147.44        14.89 o
  -6   6   0         10.86         17.70         5.26 o
  -5   6   0          0.34         12.54         7.91 o
  -4   6   0         93.85         92.70        14.04 o
  -3   6   0        129.39        125.96        10.60 o
  -2   6   0          3.50         11.43         7.26 o
  -1   6   0        221.29        212.65         8.86 o
   0   6   0         10.00         17.41         6.93 o
   1   6   0        141.10        161.64        14.49 o
   2   6   0        117.91         94.74        12.14 o
  -5   7   0         81.71         81.93        13.91 o
  -4   7   0         76.22         71.57        12.54 o
  -3   7   0         15.72         24.92         6.54 o
  -2   7   0        150.76        165.01        11.64 o
  -1   7   0         14.06         14.36         6.22 o
   0   7   0         14.60         18.50         8.44 o
   1   7   0         44.39         36.03        11.38 o
  -4   8   0         43.20         51.39        11.18 o
  -3   8   0         72.49         72.93        12.81 o
  -2   8   0        124.46        145.87        17.04 o
  -1   8   0         55.94         55.48        12.54 o
   0  -8   1         31.23         35.91        12.81 o
   1  -8   1         68.36         88.61        15.54 o
   2  -8   1         48.97         54.39        12.41 o
   3  -8   1         46.65         36.81        10.22 o
   4  -8   1          2.04          8.86         6.82 o
  -1  -7   1        258.94        243.36        12.65 o
   0  -7   1          0.38         -0.38         4.70 o
   1  -7   1         99.58        123.48        24.06 o
   2  -7   1          4.90         16.30         6.64 o
   3  -7   1         64.45         70.07        13.50 o
   4  -7   1         26.22         34.63        10.77 o
   5  -7   1         45.95         43.35        11.45 o
  -2  -6   1        171.30        167.54        13.74 o
  -1  -6   1        117.95        143.48        22.08 o
   0  -6   1          7.38         13.01         8.11 o
   1  -6   1        315.27        322.59        15.88 o
   2  -6   1        537.09        551.04        19.96 o
   3  -6   1        612.11        541.35        27.54 o
   4  -6   1        176.00        184.72        17.59 o
   5  -6   1         11.13         12.61         4.82 o
  -3  -5   1          5.44         14.25         5.00 o
  -2  -5   1        259.78        263.93        18.40 o
  -1  -5   1          8.60          6.57         2.22 o
   0  -5   1          0.51          4.47         2.57 o
   1  -5   1        153.14        149.00         6.06 o
   2  -5   1         12.11         12.73         2.64 o
   3  -5   1          5.06          7.36         7.70 o
   4  -5   1        139.11        142.20        11.76 o
   5  -5   1        198.16        194.53        15.13 o
   6  -5   1        402.81        432.11        21.97 o
  -4  -4   1          7.76         17.67         5.51 o
  -3  -4   1         92.17         99.70         8.23 o
  -2  -4   1          8.38         13.51         2.70 o
  -1  -4   1         34.41         33.31         4.35 o
   0  -4   1        488.48        497.02        10.63 o
   1  -4   1        812.77        858.86        12.55 o
   2  -4   1         36.68         67.38         4.90 o
   3  -4   1         25.30         40.55         3.93 o
   4  -4   1         11.29         13.63         3.43 o
   5  -4   1          7.57         -2.00         5.62 o
   6  -4   1         61.22         59.09        11.66 o
  -5  -3   1          2.05         19.09         6.27 o
  -4  -3   1        451.31        443.40        30.16 o
  -3  -3   1        296.11        279.65        12.92 o
  -2  -3   1        193.88        184.05         6.69 o
  -1  -3   1        752.30        697.77        25.63 o
   0  -3   1        242.12        244.88         6.22 o
   1  -3   1        364.02        341.59         8.05 o
   2  -3   1        472.84        456.15         6.98 o
   3  -3   1        641.30        660.77        13.44 o
   4  -3   1         33.19         26.83         5.13 o
   5  -3   1        348.80        313.52        13.55 o
   6  -3   1         30.13         44.06        10.16 o
  -5  -2   1         68.78         71.69        17.32 o
  -4  -2   1        429.39        443.61        17.31 o
  -3  -2   1         12.61          6.12         6.08 o
  -2  -2   1        437.48        416.60         8.67 o
  -1  -2   1          4.71         12.54         2.59 o
   0  -2   1         74.56         84.10         3.82 o
   1  -2   1       2005.12       1977.61        15.54 o
   2  -2   1       1946.94       2049.44        20.08 o
   3  -2   1        272.45        241.29         8.47 o
   4  -2   1        765.93        735.41        19.65 o
   5  -2   1        170.40        172.99        13.46 o
   6  -2   1          0.34         17.28         6.83 o
  -6  -1   1          4.90          7.92         6.04 o
  -5  -1   1         83.57         66.97        12.83 o
  -4  -1   1         87.96        105.57         9.91 o
  -3  -1   1        153.90        152.80         7.63 o
  -2  -1   1        953.00        940.24        12.11 o
  -1  -1   1        682.17        655.66         8.60 o
   1  -1   1         70.12         66.54         3.08 o
   2  -1   1        693.27        794.59        11.27 o
   3  -1   1          0.46          0.81         3.74 o
   4  -1   1        674.24        690.56        27.59 o
   5  -1   1         12.47         21.30         5.92 o
   6  -1   1        241.55        211.92        13.33 o
  -6   0   1         45.00         43.96         8.37 o
  -5   0   1        197.63        213.96        13.01 o
  -4   0   1         19.51         39.29         8.94 o
  -3   0   1         33.05         49.16         5.28 o
  -2   0   1        101.78        123.88         4.57 o
  -1   0   1       1567.62       1562.79        26.25 o
   1   0   1        909.70        927.84        10.46 o
   2   0   1         15.83         14.36         3.37 o
   3   0   1        619.91        610.75        16.86 o
   4   0   1         27.82         41.00         7.08 o
   5   0   1          3.59          7.67         3.58 o
   6   0   1        129.87        136.40        15.44 o
  -6   1   1        199.89        205.12        13.09 o
  -5   1   1        145.59        138.99        10.02 o
  -4   1   1        463.44        439.45        12.92 o
  -3   1   1       1002.15       1009.58        15.45 o
  -2   1   1        533.13        526.33         7.99 o
  -1   1   1        560.33        598.96         6.74 o
   0   1   1        198.54        200.20         4.49 o
   1   1   1        290.55        250.06         6.59 o
   2   1   1         65.69         72.43         4.54 o
   3   1   1        783.30        769.96        19.94 o
   4   1   1          2.12          0.58         4.30 o
   5   1   1         25.12         36.41         6.16 o
  -6   2   1        183.08        176.55        17.16 o
  -5   2   1         76.19         94.83         8.86 o
  -4   2   1       1157.30       1138.02        20.73 o
  -3   2   1         93.42         87.09         4.75 o
  -2   2   1       1188.37       1176.97        13.43 o
  -1   2   1       1229.20       1171.88        16.92 o
   0   2   1        480.66        486.76         7.29 o
   1   2   1        838.78        794.19        12.41 o
   2   2   1       1265.05       1276.60        17.92 o
   3   2   1        603.28        614.03        16.08 o
   4   2   1         18.50         28.37         6.88 o
   5   2   1         52.76         36.95         8.64 o
  -6   3   1          4.35          4.91         6.55 o
  -5   3   1          2.93          0.10         2.47 o
  -4   3   1          2.53          2.13         2.32 o
  -3   3   1         33.11         53.92         4.57 o
  -2   3   1       2668.24       2854.40        29.85 o
  -1   3   1        452.54        475.00        14.39 o
   0   3   1          5.15          2.60         2.67 o
   1   3   1        328.69        325.10         6.11 o
   2   3   1         26.66         25.15         5.08 o
   3   3   1          6.31          8.45         5.98 o
   4   3   1        136.07        138.10        20.99 o
  -6   4   1        267.52        256.01        16.57 o
  -5   4   1         52.39         44.00         8.41 o
  -4   4   1          1.51          6.78         1.73 o
  -3   4   1         90.35         95.20         5.07 o
  -2   4   1         56.06         53.43         3.77 o
  -1   4   1        204.47        232.61         7.46 o
   0   4   1        125.24        118.21         7.11 o
   1   4   1        582.85        558.78        12.23 o
   2   4   1         10.21         26.05         3.42 o
   3   4   1         92.88        126.22        19.84 o
   4   4   1          0.80         10.31         5.52 o
  -6   5   1         32.69         42.26         7.11 o
  -5   5   1         45.82         57.49         7.84 o
  -4   5   1        938.59        854.76        32.99 o
  -3   5   1        591.62        548.33        15.59 o
  -2   5   1        236.17        245.39         8.55 o
  -1   5   1         28.92         32.71         5.09 o
   0   5   1        360.72        366.08        14.05 o
   1   5   1        103.90         89.80        11.46 o
   2   5   1         80.66        119.45        15.61 o
   3   5   1        211.50        204.27        15.23 o
  -6   6   1         31.48         29.05         5.16 o
  -5   6   1         39.55         54.67        12.13 o
  -4   6   1        256.49        214.85        17.04 o
  -3   6   1          0.57          4.56         5.17 o
  -2   6   1        188.29        205.18         8.58 o
  -1   6   1         14.99         17.31         4.98 o
   0   6   1        347.94        350.32        27.06 o
   1   6   1         63.41         59.51        10.25 o
   2   6   1        178.94        171.66        16.29 o
  -5   7   1         32.30         27.27         8.04 o
  -4   7   1         50.05         53.44        10.91 o
  -3   7   1         39.75         39.67         7.32 o
  -2   7   1        240.71        241.66        18.68 o
  -1   7   1        113.43        119.05         9.39 o
   0   7   1        182.55        180.61        10.99 o
   1   7   1          6.14         21.35        17.25 o
  -4   8   1          5.57         25.22         8.18 o
  -3   8   1          3.89         12.79         5.04 o
  -2   8   1         12.12         20.72         7.63 o
  -1   8   1         39.68         37.63         9.13 o
   0  -8   2         54.99         52.49        12.68 o
   1  -8   2         13.44         42.53        11.32 o
   2  -8   2         23.69         59.30        13.09 o
   3  -8   2        109.77         86.98        15.27 o
  -1  -7   2         26.54         27.71         9.71 o
   0  -7   2         89.45         98.43        16.63 o
   1  -7   2          5.12         15.13         9.68 o
   2  -7   2        332.50        315.46        23.99 o
   3  -7   2         30.33         29.45        10.63 o
   4  -7   2          3.63         12.68         8.59 o
   5  -7   2          2.50         16.77         8.45 o
  -2  -6   2         85.20         76.38        10.35 o
  -1  -6   2          1.72          3.08         5.26 o
   0  -6   2          5.00         30.85         6.89 o
   1  -6   2         95.06        100.05        14.45 o
   2  -6   2        651.15        643.06        44.44 o
   3  -6   2          7.87         14.04         8.59 o
   4  -6   2        179.61        155.41        18.81 o
   5  -6   2        177.85        167.07        20.18 o
  -3  -5   2        171.31        153.09        13.26 o
  -2  -5   2        157.80        153.69        20.24 o
  -1  -5   2        168.75        188.60         8.50 o
   0  -5   2        489.48        489.50        10.71 o
   1  -5   2        374.25        380.90         8.99 o
   2  -5   2         21.88         31.64         5.29 o
   3  -5   2         34.06         37.09         4.77 o
   4  -5   2        213.98        185.92        13.68 o
   5  -5   2        135.05        167.16        14.65 o
   6  -5   2         67.25         64.95        10.77 o
  -4  -4   2         74.54         69.48        17.04 o
  -3  -4   2        236.14        229.67        10.31 o
  -2  -4   2         33.33         36.04         4.72 o
  -1  -4   2        176.02        191.30         7.26 o
   0  -4   2       1073.13       1119.79        13.33 o
   1  -4   2        107.33        116.45         5.17 o
   2  -4   2        625.65        596.92        21.98 o
   3  -4   2        333.31        321.79         9.73 o
   4  -4   2        354.51        354.27        18.21 o
   5  -4   2         57.98         45.79         9.74 o
   6  -4   2         80.83         73.76        20.72 o
  -5  -3   2         17.08         22.88         7.12 o
  -4  -3   2         31.29         27.75         5.77 o
  -3  -3   2         97.20        104.73         9.65 o
  -2  -3   2         25.65         37.22         3.23 o
  -1  -3   2         32.52         25.52         3.98 o
   0  -3   2        437.29        426.90         7.82 o
   1  -3   2         28.71         24.69         3.02 o
   2  -3   2       1231.43       1233.97        15.22 o
   3  -3   2          0.93          1.88         2.53 o
   4  -3   2        316.88        320.72        13.00 o
   5  -3   2          1.76          2.01         2.54 o
   6  -3   2         68.38         53.10        12.68 o
  -5  -2   2        241.50        250.63        13.88 o
  -4  -2   2        243.63        224.14        12.49 o
  -3  -2   2        405.57        391.50        14.13 o
  -2  -2   2        220.10        247.47         7.84 o
  -1  -2   2        814.05        783.34        11.62 o
   0  -2   2        236.47        236.54         5.50 o
   1  -2   2        128.78        143.23         4.74 o
   2  -2   2         34.46         39.20         3.59 o
   3  -2   2         79.23         72.31         6.98 o
   4  -2   2        437.92        436.33        15.58 o
   5  -2   2          0.49          4.35         3.78 o
   6  -2   2         35.14         56.13        10.54 o
  -6  -1   2         41.29         34.98        12.13 o
  -5  -1   2        185.86        202.08        13.04 o
  -4  -1   2          8.96          9.90         4.11 o
  -3  -1   2        176.23        165.92         7.77 o
  -2  -1   2       1321.37       1355.63        18.93 o
  -1  -1   2      13750.75      13540.57       128.85 o
   0  -1   2        174.78        194.37         3.83 o
   1  -1   2       1967.86       1931.89        18.38 o
   2  -1   2         54.31         35.99         4.07 o
   3  -1   2         89.45        102.45        12.13 o
   4  -1   2        138.86        155.49        16.02 o
   5  -1   2        123.40        140.44        11.72 o
   6  -1   2        103.09        114.74        21.60 o
  -6   0   2        334.16        326.68        15.85 o
  -5   0   2         63.87         74.86         9.00 o
  -4   0   2         15.72         17.34         4.49 o
  -3   0   2        186.99        184.32         8.62 o
  -2   0   2        472.19        456.28         7.59 o
  -1   0   2          1.29          2.75         1.58 o
   0   0   2         19.11         24.26         2.16 o
   1   0   2       2710.85       2725.98        32.25 o
   2   0   2        672.16        659.23        12.25 o
   3   0   2        959.13        970.11        22.18 o
   4   0   2        378.57        367.52        16.67 o
   5   0   2         37.19         47.78         7.46 o
  -6   1   2        239.61        244.81        18.28 o
  -5   1   2          0.93          0.49         3.12 o
  -4   1   2        380.00        362.96        11.63 o
  -3   1   2        227.63        228.53         7.08 o
  -2   1   2          8.94         11.74         2.14 o
  -1   1   2         14.24         12.83         1.11 o
   0   1   2        416.13        427.87         5.15 o
   1   1   2          6.31          5.68         2.36 o
   2   1   2        422.51        432.12        10.09 o
   3   1   2        164.98        164.17        10.55 o
   4   1   2         13.04         15.60        10.27 o
   5   1   2          5.32         12.08         3.69 o
  -6   2   2         65.86         68.44        16.02 o
  -5   2   2         66.68         76.34         7.09 o
  -4   2   2        322.02        320.62         9.05 o
  -3   2   2        300.12        294.22         7.27 o
  -2   2   2        297.72        304.78         4.88 o
  -1   2   2       1114.90        993.68        35.58 o
   0   2   2        476.21        524.77         6.92 o
   1   2   2        159.57        144.41         5.41 o
   2   2   2        428.53        421.23        10.11 o
   3   2   2         50.45         59.12         7.37 o
   4   2   2         82.08        102.98         9.81 o
   5   2   2        267.80        256.70        23.99 o
  -6   3   2         63.28         90.27        22.22 o
  -5   3   2          4.58          6.01         5.22 o
  -4   3   2         15.66         19.30         3.73 o
  -3   3   2        370.49        374.10         5.75 o
  -2   3   2        992.97        994.00        14.45 o
  -1   3   2       1235.26       1237.40        17.62 o
   0   3   2        304.82        291.73         5.68 o
   1   3   2        891.59        882.67        14.71 o
   2   3   2          3.63          9.38         2.19 o
   3   3   2          2.46          9.45         3.62 o
   4   3   2        121.16        128.28        20.18 o
  -6   4   2        133.04        122.12        12.39 o
  -5   4   2        261.08        255.66        12.08 o
  -4   4   2        930.26        940.55        17.03 o
  -3   4   2        155.64        159.69         6.89 o
  -2   4   2        111.45         99.93         4.45 o
  -1   4   2          2.21          0.36         3.46 o
   0   4   2        479.04        472.13        10.89 o
   1   4   2        428.41        410.43         9.00 o
   2   4   2        240.16        249.47        13.91 o
   3   4   2        120.97        122.52        14.30 o
   4   4   2         71.53         79.55        13.22 o
  -6   5   2         22.37         22.08         5.50 o
  -5   5   2         46.17         49.05         6.40 o
  -4   5   2         48.36         48.95         8.08 o
  -3   5   2         40.62         46.22         4.02 o
  -2   5   2         54.69         65.87         9.61 o
  -1   5   2         47.84         59.50         8.56 o
   0   5   2        448.98        441.74        11.77 o
   1   5   2        154.42        178.70        14.71 o
   2   5   2        128.24        119.79        13.99 o
   3   5   2         24.33         37.57         8.29 o
  -6   6   2         33.91         37.08        10.77 o
  -5   6   2         27.04         27.95         8.59 o
  -4   6   2         72.31         52.76        10.36 o
  -3   6   2        214.05        228.89         9.06 o
  -2   6   2         11.52         16.50         4.39 o
  -1   6   2        176.82        185.22        11.42 o
   0   6   2          2.26         13.36         6.81 o
   1   6   2         23.61         49.86         9.79 o
   2   6   2          0.70         27.08         7.28 o
  -5   7   2         81.87         95.84        12.81 o
  -4   7   2        111.04        107.15        12.27 o
  -3   7   2         45.24         54.41         6.91 o
  -2   7   2        158.80        158.95        10.63 o
  -1   7   2        757.60        723.04        25.04 o
   0   7   2          7.61          8.15        20.24 o
   1   7   2         71.19         73.83        11.15 o
  -4   8   2         68.40         59.71         9.68 o
  -3   8   2          3.50         12.36         4.77 o
  -2   8   2         82.68        104.37         8.91 o
  -1   8   2         11.44         21.97         7.26 o
   1  -8   3          2.77         15.13         8.32 o
   2  -8   3         24.12         48.40        11.59 o
   3  -8   3         41.77         29.86         9.00 o
  -1  -7   3         42.45         45.76         8.95 o
   0  -7   3        116.38         93.25        16.36 o
   1  -7   3        315.80        283.97        22.77 o
   2  -7   3        510.83        502.36        30.54 o
   3  -7   3        110.38         99.93        16.22 o
   4  -7   3          0.31          1.77         6.54 o
  -2  -6   3         20.85         31.99         6.74 o
  -1  -6   3         20.35         45.38        14.31 o
   0  -6   3         41.29         53.03        13.50 o
   1  -6   3         59.97         61.62         9.76 o
   2  -6   3          8.32         22.90         8.59 o
   3  -6   3         57.74         74.30        14.31 o
   4  -6   3        302.04        305.78        24.27 o
   5  -6   3        473.70        444.83        21.74 o
  -3  -5   3          1.69         10.27         5.18 o
  -2  -5   3         90.69        105.95         9.86 o
  -1  -5   3         99.86        112.11         7.75 o
   0  -5   3        267.86        281.16         7.56 o
   1  -5   3         15.26         16.59         2.54 o
   2  -5   3          0.69         -3.41         7.63 o
   3  -5   3          0.37          6.72         5.12 o
   4  -5   3         73.98         71.89        10.70 o
   5  -5   3         17.75         23.52         7.21 o
  -4  -4   3         48.38         62.57        12.00 o
  -3  -4   3        184.81        189.87         9.70 o
  -2  -4   3        196.92        203.97         6.19 o
  -1  -4   3         32.49         40.14         4.15 o
   0  -4   3        378.97        365.88         9.66 o
   1  -4   3        256.34        274.53         9.23 o
   2  -4   3         65.15         75.43         5.71 o
   3  -4   3        164.37        162.44         9.35 o
   4  -4   3        179.54        165.51        10.05 o
   5  -4   3          6.30         13.03        13.97 o
   6  -4   3         31.15         52.61        10.79 o
  -5  -3   3        107.80        100.11        20.52 o
  -4  -3   3         88.42         89.12         9.69 o
  -3  -3   3        173.20        183.23         8.52 o
  -2  -3   3         48.15         68.67         3.98 o
  -1  -3   3        214.18        216.41         6.61 o
   0  -3   3       1114.82       1098.65        15.60 o
   1  -3   3        615.55        587.81         9.34 o
   2  -3   3        380.91        353.41         8.89 o
   3  -3   3       1430.46       1434.89        23.85 o
   4  -3   3          2.90          2.51         3.48 o
   5  -3   3         21.60         16.60         4.68 o
   6  -3   3         42.41         41.08         9.65 o
  -5  -2   3         39.41         41.84         6.97 o
  -4  -2   3        276.15        261.70        16.73 o
  -3  -2   3         97.18        104.54         6.35 o
  -2  -2   3        991.30       1016.94        16.68 o
  -1  -2   3       1969.72       1965.64        19.02 o
   0  -2   3          6.59         -0.08         1.74 o
   1  -2   3        320.48        374.17         7.85 o
   2  -2   3        287.46        288.19         8.06 o
   3  -2   3        576.99        546.58        16.17 o
   4  -2   3         25.17         36.16         6.61 o
   5  -2   3        726.50        702.97        32.53 o
   6  -2   3         26.83         66.39        19.36 o
  -6  -1   3         40.48         29.94         9.14 o
  -5  -1   3          0.64          0.94         2.58 o
  -4  -1   3         12.13         17.81         5.04 o
  -3  -1   3         93.59        121.99         6.57 o
  -2  -1   3       1701.43       1727.19        21.57 o
  -1  -1   3         10.27         21.49         2.68 o
   0  -1   3        522.99        496.07         6.82 o
   1  -1   3        343.24        332.72         7.63 o
   2  -1   3        771.41        846.14        15.88 o
   3  -1   3          0.43         -3.48         3.48 o
   4  -1   3        112.51        103.94         9.72 o
   5  -1   3        131.52        149.55        18.51 o
  -6   0   3         75.55         82.19        18.41 o
  -5   0   3        274.94        279.99        11.87 o
  -4   0   3        137.48        146.52         8.87 o
  -3   0   3        426.55        404.58        11.07 o
  -2   0   3        301.56        291.61         7.39 o
  -1   0   3       1090.33       1111.29         8.75 o
   0   0   3        753.63        711.29         9.88 o
   1   0   3         20.31         23.46         3.22 o
   2   0   3        309.39        326.51         8.93 o
   3   0   3          5.23          2.54         4.17 o
   4   0   3         18.10         22.15         5.72 o
   5   0   3          2.33         17.99         4.59 o
  -6   1   3        130.63        136.22        12.67 o
  -5   1   3        509.91        498.82        15.09 o
  -4   1   3         91.57        101.44         7.18 o
  -3   1   3       1327.19       1335.73        17.88 o
  -2   1   3        286.40        268.57         4.60 o
  -1   1   3        408.33        384.20         3.60 o
   0   1   3       2608.82       2567.44        20.31 o
   1   1   3       1395.37       1384.82        19.80 o
   2   1   3       1100.55       1130.75        20.78 o
   3   1   3        163.73        169.49        10.52 o
   4   1   3         18.91         32.74         6.32 o
   5   1   3        101.08        125.02        15.53 o
  -6   2   3          2.79         10.36         4.80 o
  -5   2   3         17.53         23.12         4.19 o
  -4   2   3         86.62         97.34         5.82 o
  -3   2   3       1792.59       1792.66        31.49 o
  -2   2   3        498.55        521.17         8.83 o
  -1   2   3        415.28        379.13         7.08 o
   0   2   3        710.96        735.53         9.07 o
   1   2   3         14.95         29.25         3.20 o
   2   2   3        150.93        154.64         6.51 o
   3   2   3        207.20        189.34        10.44 o
   4   2   3        525.97        529.41        24.77 o
   5   2   3        397.20        425.74        32.04 o
  -6   3   3          0.55          1.56         6.02 o
  -5   3   3         64.29         60.51         7.99 o
  -4   3   3        108.97        114.95         4.78 o
  -3   3   3         28.14         37.19         3.13 o
  -2   3   3         53.48         71.43         4.64 o
  -1   3   3        160.75        146.30         5.86 o
   0   3   3        488.20        504.90         7.34 o
   1   3   3          1.82          3.59         2.08 o
   2   3   3        320.05        314.60         8.40 o
   3   3   3         18.49         21.76         8.64 o
   4   3   3         60.14         59.98        14.04 o
  -6   4   3         32.83         37.64         6.91 o
  -5   4   3        991.32        971.51        22.84 o
  -4   4   3         91.94        101.40         7.44 o
  -3   4   3        270.12        277.92        11.52 o
  -2   4   3        102.87        110.56        12.27 o
  -1   4   3        194.15        194.19        12.27 o
   0   4   3        160.88        153.08         6.48 o
   1   4   3        259.96        256.28         7.01 o
   2   4   3         98.69        121.64        16.97 o
   3   4   3          5.55         24.11        10.77 o
  -6   5   3        121.73        131.57         8.60 o
  -5   5   3        185.98        174.87        13.21 o
  -4   5   3          1.75          0.06         4.84 o
  -3   5   3        494.40        492.06        15.13 o
  -2   5   3          0.42          5.15         1.99 o
  -1   5   3        365.51        373.40        13.78 o
   0   5   3        228.07        234.27        10.23 o
   1   5   3        180.18        169.20         9.30 o
   2   5   3         27.82         19.50         7.89 o
   3   5   3        298.11        287.45        21.54 o
  -6   6   3         48.18         80.43        13.50 o
  -5   6   3         17.33         22.86         6.45 o
  -4   6   3        166.53        171.11        10.50 o
  -3   6   3        359.85        361.66         9.86 o
  -2   6   3        199.87        199.10         6.95 o
  -1   6   3        426.08        415.30        11.72 o
   0   6   3          0.37         15.51        10.97 o
   1   6   3          7.12         36.92        19.84 o
   2   6   3         43.75         51.28         9.18 o
  -5   7   3         11.83         16.50         6.27 o
  -4   7   3         12.11         11.86         5.18 o
  -3   7   3          0.42         10.75         7.29 o
  -2   7   3         66.60         60.26         8.86 o
  -1   7   3         73.68         81.56        13.36 o
   0   7   3         80.92         90.46        11.47 o
   1   7   3        152.84        165.73        15.95 o
  -3   8   3         26.69         30.02         4.85 o
  -2   8   3         14.63         33.68         5.63 o
  -1   8   3         12.13         27.68         4.92 o
   1  -8   4        215.17        233.53        22.36 o
   2  -8   4          8.65          5.59         7.77 o
  -1  -7   4          3.84          2.32         6.95 o
   0  -7   4         79.67         85.61        16.63 o
   1  -7   4        151.62        132.51        19.49 o
   2  -7   4         26.26         26.99        10.36 o
   3  -7   4        156.69        145.73        19.90 o
   4  -7   4        109.82         92.70        16.77 o
  -2  -6   4         57.18         63.76         9.83 o
  -1  -6   4        374.35        397.52        28.22 o
   0  -6   4         24.59         36.67        12.54 o
   1  -6   4          8.25          8.32         9.95 o
   2  -6   4          0.35          2.86         9.13 o
   3  -6   4         37.43         35.17        12.68 o
   4  -6   4         94.13         97.74        12.28 o
   5  -6   4         78.73         65.62        10.64 o
  -3  -5   4         34.29         33.22         7.23 o
  -2  -5   4        234.08        228.78         9.95 o
  -1  -5   4        371.88        372.08        13.83 o
   0  -5   4          8.01         12.41         6.20 o
   1  -5   4        781.73        752.76        25.19 o
   2  -5   4        103.22        103.22         8.64 o
   3  -5   4        253.79        252.58        11.50 o
   4  -5   4        180.05        179.15        15.67 o
   5  -5   4         50.40         31.01         7.91 o
  -4  -4   4         15.76         24.23         6.49 o
  -3  -4   4          0.34          7.39         2.99 o
  -2  -4   4         39.70         44.42         4.22 o
  -1  -4   4         84.59         92.81         5.58 o
   0  -4   4        304.74        300.26        10.58 o
   1  -4   4        895.63        882.56        17.21 o
   2  -4   4          3.34         13.19         2.88 o
   3  -4   4        583.61        579.72        17.69 o
   4  -4   4          4.15         16.90         5.69 o
   5  -4   4         24.11         37.51         8.85 o
  -5  -3   4         32.70         40.43         7.54 o
  -4  -3   4        153.23        157.27         9.98 o
  -3  -3   4         10.29         21.22         4.23 o
  -2  -3   4        143.26        149.48         6.35 o
  -1  -3   4         42.06         59.26         5.10 o
   0  -3   4          0.46          0.78         2.35 o
   1  -3   4         52.01         74.69         8.82 o
   2  -3   4        203.35        190.74         8.10 o
   3  -3   4        524.28        556.82        14.61 o
   4  -3   4          7.66          8.10         7.76 o
   5  -3   4         47.90         56.55         7.90 o
  -5  -2   4          0.33          5.27         3.66 o
  -4  -2   4        156.97        186.91         9.43 o
  -3  -2   4        460.02        443.96        12.99 o
  -2  -2   4       2537.97       2489.31        27.06 o
  -1  -2   4        521.08        506.29        10.12 o
   0  -2   4        395.20        394.95         7.74 o
   1  -2   4          2.99          1.32         1.83 o
   2  -2   4        234.26        260.97        10.93 o
   3  -2   4         21.89         18.67         5.08 o
   4  -2   4        103.00        111.75        10.17 o
   5  -2   4        150.53        148.86        12.33 o
  -6  -1   4          3.56         12.44         3.56 o
  -5  -1   4         92.57        112.84         9.12 o
  -4  -1   4        159.86        156.28         8.88 o
  -3  -1   4        110.32        113.47         8.82 o
  -2  -1   4         66.24         76.55         4.71 o
  -1  -1   4        365.23        349.44         6.28 o
   0  -1   4        475.29        462.65         7.41 o
   1  -1   4       1816.47       1888.47        20.46 o
   2  -1   4       1115.75       1172.90        20.27 o
   3  -1   4        289.61        279.82        12.53 o
   4  -1   4        120.66        142.45        11.14 o
   5  -1   4        167.97        176.89        13.50 o
  -6   0   4         22.93          7.58         5.45 o
  -5   0   4        277.47        266.01        11.48 o
  -4   0   4         24.58         30.03         5.37 o
  -3   0   4         14.38         15.16         5.28 o
  -2   0   4        454.07        407.71         7.40 o
  -1   0   4        124.48        124.78         3.79 o
   0   0   4        267.99        264.99         6.02 o
   1   0   4       2097.65       2188.88        24.74 o
   2   0   4         18.16         18.41         3.27 o
   3   0   4          2.79          1.84         5.45 o
   4   0   4          9.76         13.89         4.72 o
   5   0   4        139.48        140.97        16.71 o
  -6   1   4         91.24        105.78        11.42 o
  -5   1   4         25.31         41.88         5.82 o
  -4   1   4        186.79        186.70         8.47 o
  -3   1   4        533.43        511.48        11.47 o
  -2   1   4        186.68        183.84         4.24 o
  -1   1   4        824.65        911.90         7.69 o
   0   1   4        632.12        595.67         8.88 o
   1   1   4        155.11        165.25         6.82 o
   2   1   4          7.82          9.99         2.88 o
   3   1   4        500.66        476.06        16.56 o
   4   1   4        376.55        355.99        15.78 o
   5   1   4         14.76         11.86         5.86 o
  -6   2   4          3.10         10.18         5.02 o
  -5   2   4          0.67         12.40         3.14 o
  -4   2   4        446.42        435.50        10.05 o
  -3   2   4        381.85        373.24         6.80 o
  -2   2   4        228.21        219.75         7.47 o
  -1   2   4       1113.32       1088.22        13.90 o
   0   2   4        611.95        577.88         7.46 o
   1   2   4        151.29        181.26         6.90 o
   2   2   4         21.22         29.24         3.58 o
   3   2   4        168.99        175.57        10.01 o
   4   2   4         51.33         67.34        14.59 o
  -6   3   4        161.93        171.24        11.98 o
  -5   3   4        757.69        747.00        20.46 o
  -4   3   4        324.39        326.31         5.85 o
  -3   3   4         12.46          6.64         2.52 o
  -2   3   4        125.02        103.47         3.52 o
  -1   3   4       1218.29       1206.43        17.28 o
   0   3   4        194.85        188.45         4.43 o
   1   3   4        743.35        747.52        12.27 o
   2   3   4        204.11        206.04         7.25 o
   3   3   4         71.33         78.15        12.54 o
   4   3   4          4.13          6.43         4.38 o
  -6   4   4         54.55         57.01         7.38 o
  -5   4   4         61.24         60.01         6.37 o
  -4   4   4         42.23         52.31         8.54 o
  -3   4   4          3.69         -0.30         2.18 o
  -2   4   4        475.92        490.36        33.26 o
  -1   4   4        426.70        416.38         9.53 o
   0   4   4        315.77        295.28         8.94 o
   1   4   4        462.07        445.70        11.35 o
   2   4   4         19.62         17.39        24.06 o
   3   4   4        253.55        223.16        17.31 o
  -6   5   4         61.21         80.70        11.04 o
  -5   5   4         49.13         49.57         8.68 o
  -4   5   4        142.46        130.17         9.58 o
  -3   5   4          1.11          2.15         3.35 o
  -2   5   4        319.25        321.79        19.02 o
  -1   5   4         92.23        107.05         8.84 o
   0   5   4          5.63         10.17         4.00 o
   1   5   4          3.79         13.80         4.06 o
   2   5   4         94.43        113.37        14.09 o
  -6   6   4         93.88        113.14        12.35 o
  -5   6   4         27.87         44.57         7.53 o
  -4   6   4         45.77         38.96        10.70 o
  -3   6   4        272.46        273.61        20.18 o
  -2   6   4        642.94        634.68        11.54 o
  -1   6   4         14.87         16.53         6.03 o
   0   6   4        203.22        203.01        14.44 o
   1   6   4         11.91          9.94         6.91 o
  -5   7   4         79.61         90.42        15.81 o
  -4   7   4         55.15         51.82         5.46 o
  -3   7   4         61.69         62.04         6.58 o
  -2   7   4         10.15         18.50         3.59 o
  -1   7   4         86.64         81.19        21.27 o
   0   7   4        282.13        288.58        16.48 o
  -3   8   4         20.89         23.58         8.59 o
  -2   8   4         92.82        102.82        14.79 o
  -1  -7   5         57.37         52.21        12.81 o
   0  -7   5         73.29         80.70        16.77 o
   1  -7   5          8.19         28.76        10.36 o
   2  -7   5         69.59         72.53        15.68 o
   3  -7   5        321.59        317.77        26.31 o
   4  -7   5        198.56        153.50        21.27 o
  -2  -6   5         49.35         51.99         8.87 o
  -1  -6   5        156.71        122.15        18.68 o
   0  -6   5          0.99         15.95        10.22 o
   1  -6   5          0.59         -0.41         9.00 o
   2  -6   5         73.06         76.75        15.27 o
   3  -6   5         38.68         27.40        11.59 o
   4  -6   5          8.47         21.52         7.44 o
  -3  -5   5         15.00         21.02         6.06 o
  -2  -5   5         79.70         86.69        10.42 o
  -1  -5   5         99.19        124.31        13.09 o
   0  -5   5         87.12         87.80        10.25 o
   1  -5   5         55.97         54.05         7.00 o
   2  -5   5        157.69        163.25        11.35 o
   3  -5   5         17.00         12.62         3.67 o
   4  -5   5         49.51         52.23        10.35 o
   5  -5   5         31.75         32.97         8.20 o
  -4  -4   5          2.94         17.72         4.53 o
  -3  -4   5          1.95          8.84         4.03 o
  -2  -4   5        171.80        167.04        11.05 o
  -1  -4   5        113.35        105.90         9.43 o
   0  -4   5        362.91        374.66         8.80 o
   1  -4   5        258.90        251.07        10.63 o
   2  -4   5        713.56        707.91        16.55 o
   3  -4   5          5.44          7.53         4.09 o
   4  -4   5         72.95         99.75         9.66 o
   5  -4   5          0.43         21.49        12.06 o
  -5  -3   5        108.23        131.43        18.06 o
  -4  -3   5         20.81         22.39         7.30 o
  -3  -3   5       1067.96       1032.85        16.84 o
  -2  -3   5        401.59        391.98        12.82 o
  -1  -3   5         21.73         16.99         3.65 o
   0  -3   5          8.43          5.94         3.30 o
   1  -3   5        113.97        126.98         7.30 o
   2  -3   5        375.70        383.36        12.03 o
   3  -3   5        169.77        189.40         9.12 o
   4  -3   5        695.91        686.65        24.93 o
   5  -3   5         17.14         21.59        10.14 o
  -5  -2   5         11.74         28.08         5.21 o
  -4  -2   5          4.07         16.44         3.84 o
  -3  -2   5        579.91        568.43        15.39 o
  -2  -2   5        111.24        144.06         7.79 o
  -1  -2   5        909.06        898.24        15.57 o
   0  -2   5        294.37        297.33         8.32 o
   1  -2   5        423.56        416.18        10.22 o
   2  -2   5        182.82        189.31        10.21 o
   3  -2   5        199.53        189.17        11.04 o
   4  -2   5         65.91         71.38         8.65 o
   5  -2   5         65.69         55.21         9.26 o
  -6  -1   5         58.71         64.91        11.62 o
  -5  -1   5         70.00         71.85         8.01 o
  -4  -1   5        180.89        183.24         9.35 o
  -3  -1   5          0.89          0.27         3.13 o
  -2  -1   5         58.72         89.58         6.66 o
  -1  -1   5        623.64        586.66         8.53 o
   0  -1   5         79.30        106.18         4.84 o
   1  -1   5        250.43        292.33         8.49 o
   2  -1   5         14.11         18.47         3.93 o
   3  -1   5         65.06         64.65         7.85 o
   4  -1   5         41.81         50.78         7.50 o
   5  -1   5        200.39        212.64        13.17 o
  -6   0   5        251.58        246.66        14.20 o
  -5   0   5        152.81        147.33         9.07 o
  -4   0   5        318.77        308.83        12.42 o
  -3   0   5        142.72        135.33         6.71 o
  -2   0   5        435.01        423.70         7.63 o
  -1   0   5        654.18        646.66         7.58 o
   0   0   5       1038.29       1052.22        14.94 o
   1   0   5       1685.17       1741.81        24.65 o
   2   0   5         64.25         58.46         4.94 o
   3   0   5          9.33         18.99         5.56 o
   4   0   5        284.10        288.87        14.38 o
   5   0   5         19.05         25.70         6.88 o
  -6   1   5          1.63          2.33         3.95 o
  -5   1   5         84.00         85.04         7.33 o
  -4   1   5        569.19        571.76        16.85 o
  -3   1   5        947.41        926.73        16.05 o
  -2   1   5        232.11        223.92         4.43 o
  -1   1   5        584.51        614.24         7.06 o
   0   1   5         37.50         33.25         3.14 o
   1   1   5        191.44        174.37         7.11 o
   2   1   5        171.10        181.68         7.17 o
   3   1   5       1192.03       1162.50        27.66 o
   4   1   5        481.75        516.73        25.04 o
  -6   2   5        136.81        150.65        12.37 o
  -5   2   5         15.59         13.74         5.60 o
  -4   2   5          1.49          6.01         2.10 o
  -3   2   5          6.23          6.52         1.67 o
  -2   2   5          9.56          8.69         2.14 o
  -1   2   5       1011.09       1014.08        11.22 o
   0   2   5         75.76         75.90         3.10 o
   1   2   5        274.24        278.36         8.51 o
   2   2   5          0.45          4.08         1.49 o
   3   2   5        168.00        190.51        14.09 o
   4   2   5          1.16          4.64         5.32 o
  -6   3   5        416.68        382.65        20.69 o
  -5   3   5          9.52          4.27         4.53 o
  -4   3   5        367.70        361.23         9.70 o
  -3   3   5          2.04          3.26         2.42 o
  -2   3   5        176.36        182.85         6.03 o
  -1   3   5        437.84        426.32        10.01 o
   0   3   5        132.34        136.32         3.85 o
   1   3   5         27.20         37.23         3.27 o
   2   3   5         14.00         13.95        11.45 o
   3   3   5         58.64         69.95        11.77 o
   4   3   5          0.54         52.49        15.40 o
  -6   4   5         67.64         77.80         8.99 o
  -5   4   5         36.77         41.35        10.57 o
  -4   4   5        247.64        262.83        13.03 o
  -3   4   5         24.82         28.61         3.44 o
  -2   4   5        546.05        510.13        35.31 o
  -1   4   5        154.31        156.91        14.81 o
   0   4   5         64.95         66.59         6.76 o
   1   4   5        151.80        161.18         9.50 o
   2   4   5        492.18        456.28        31.15 o
   3   4   5         45.00         54.32        10.17 o
  -6   5   5         50.00         65.05         9.98 o
  -5   5   5        243.25        256.35        14.40 o
  -4   5   5        180.69        186.81        10.91 o
  -3   5   5        665.71        668.54        33.13 o
  -2   5   5        552.84        507.81        38.44 o
  -1   5   5          3.25          6.09         3.83 o
   0   5   5          0.42          4.83         6.06 o
   1   5   5        166.17        166.78         9.44 o
   2   5   5         80.73         86.88        12.88 o
  -5   6   5          0.45         10.63         5.73 o
  -4   6   5          1.98          8.80         3.24 o
  -3   6   5        176.08        159.91        16.09 o
  -2   6   5         16.84         25.02         3.36 o
  -1   6   5        216.70        214.67        18.34 o
   0   6   5        349.86        335.80        17.79 o
   1   6   5        188.98        181.51        15.32 o
  -5   7   5          2.16         12.43         3.67 o
  -4   7   5         82.27         97.20        15.81 o
  -2   7   5          4.57         28.90        15.40 o
  -1   7   5         52.50         62.89         8.86 o
   0   7   5         15.46         19.06         5.67 o
  -1  -7   6          0.37         14.04         8.32 o
   0  -7   6          1.52         18.81         8.72 o
   1  -7   6          9.84         41.99        12.27 o
   2  -7   6         12.53         11.45         7.36 o
   3  -7   6        110.21         89.84        17.18 o
  -2  -6   6         93.39         73.68        10.56 o
  -1  -6   6         40.13         67.34        15.00 o
   0  -6   6        316.70        276.88        24.27 o
   1  -6   6         10.34         46.35        12.41 o
   2  -6   6        318.12        307.96        25.63 o
   3  -6   6        101.62         88.34        16.50 o
   4  -6   6          8.22         14.36         6.34 o
  -3  -5   6          2.75          7.29         4.36 o
  -2  -5   6         99.33        130.41        14.52 o
  -1  -5   6        298.24        295.35        21.47 o
   0  -5   6        192.77        220.41        31.49 o
   1  -5   6         59.60         92.35        10.45 o
   2  -5   6        451.44        440.46        27.88 o
   3  -5   6          9.33          4.30         3.42 o
   4  -5   6         53.74         45.01        10.31 o
  -4  -4   6         14.45         29.32         5.63 o
  -3  -4   6         83.82         84.53        13.80 o
  -2  -4   6          5.62         14.08         5.08 o
  -1  -4   6         21.43         35.19         6.65 o
   0  -4   6         19.54         32.91         9.69 o
   1  -4   6        446.46        441.97        15.01 o
   2  -4   6        104.75        108.70         9.64 o
   3  -4   6          9.29         20.88         5.59 o
   4  -4   6        122.94        111.49        10.62 o
   5  -4   6         24.80         25.30         7.98 o
  -5  -3   6         24.76         15.24         9.39 o
  -4  -3   6        159.05        143.84         8.14 o
  -3  -3   6        805.05        769.35        19.70 o
  -2  -3   6        138.13        157.66         9.02 o
  -1  -3   6         31.01         41.81         5.63 o
   0  -3   6        163.50        153.08        12.54 o
   1  -3   6         73.23         86.04         8.27 o
   2  -3   6          6.03         10.13         3.65 o
   3  -3   6        270.36        256.99        13.02 o
   4  -3   6         43.06         25.54         5.83 o
   5  -3   6         28.78         29.65         5.80 o
  -5  -2   6         25.42         24.62         5.35 o
  -4  -2   6        151.19        150.92         8.00 o
  -3  -2   6         39.62         45.63         6.33 o
  -2  -2   6         76.09         76.36         6.89 o
  -1  -2   6        248.90        242.10         7.50 o
   0  -2   6       1198.67       1202.34        18.67 o
   1  -2   6        217.78        223.71         9.25 o
   2  -2   6        378.01        397.66        25.03 o
   3  -2   6        146.30        164.83        11.83 o
   4  -2   6         83.76         89.37         9.60 o
   5  -2   6        261.67        244.55        18.63 o
  -5  -1   6         29.41         31.82         6.48 o
  -4  -1   6        102.75        103.91         7.10 o
  -3  -1   6         81.68         82.93         8.26 o
  -2  -1   6        179.49        184.70         7.50 o
  -1  -1   6        783.83        786.35        14.07 o
   0  -1   6       1264.63       1289.12        16.12 o
   1  -1   6         23.48         22.72         3.65 o
   2  -1   6         40.59         39.02         6.56 o
   3  -1   6          1.85          4.97         4.50 o
   4  -1   6        156.88        167.78        12.75 o
   5  -1   6        126.23        112.79        11.29 o
  -6   0   6          0.88         10.53         4.28 o
  -5   0   6        241.55        228.87        10.62 o
  -4   0   6        182.94        195.64         8.82 o
  -3   0   6          5.56         12.32         4.64 o
  -2   0   6          1.26          1.34         1.87 o
  -1   0   6        214.91        208.45         5.87 o
   0   0   6         24.22         25.00         3.32 o
   1   0   6        195.11        191.35         8.05 o
   2   0   6        742.16        755.90        15.56 o
   3   0   6        459.02        423.44        16.33 o
   4   0   6         57.67         52.56        13.90 o
  -6   1   6         11.02         11.46         4.66 o
  -5   1   6        214.31        214.96        12.48 o
  -4   1   6         16.33         20.85         3.03 o
  -3   1   6        175.44        154.13         6.73 o
  -2   1   6        978.48        932.46        10.44 o
  -1   1   6          0.47          5.13         2.29 o
   0   1   6          6.63         14.25         3.23 o
   1   1   6          9.74          7.58         2.74 o
   2   1   6         43.01         48.66         4.59 o
   3   1   6         60.89         61.47        12.82 o
   4   1   6         61.17         59.71        13.22 o
  -6   2   6        515.62        481.08        18.90 o
  -5   2   6        121.49        115.28         9.95 o
  -4   2   6         27.05         16.63         2.99 o
  -3   2   6        353.68        331.32         5.61 o
  -2   2   6        457.70        451.08         7.20 o
  -1   2   6        126.43        123.14         3.21 o
   0   2   6       1476.04       1511.86        17.61 o
   1   2   6          7.77         13.81         3.46 o
   2   2   6        153.24        163.67         8.66 o
   3   2   6         23.58         32.31        10.63 o
   4   2   6         49.86         61.21        13.77 o
  -6   3   6          4.80         15.53         4.40 o
  -5   3   6         44.71         44.24         6.36 o
  -4   3   6         27.19         32.24         4.36 o
  -3   3   6        439.14        435.38        12.87 o
  -2   3   6        334.86        332.55        11.10 o
  -1   3   6       1038.27        999.20        18.20 o
   0   3   6        516.65        497.08         8.29 o
   1   3   6         25.67         24.70         3.92 o
   2   3   6        692.44        662.68        28.63 o
   3   3   6         15.35         16.26         8.11 o
  -6   4   6          5.42         10.48         3.02 o
  -5   4   6        231.52        240.31        15.46 o
  -4   4   6          1.18         -3.71         6.68 o
  -3   4   6        226.37        209.26        10.63 o
  -2   4   6         57.40         70.70         4.32 o
  -1   4   6          6.38         11.51         3.76 o
   0   4   6         43.24         52.29         6.36 o
   1   4   6        343.77        309.13        12.56 o
   2   4   6        332.46        303.58        19.15 o
   3   4   6         12.22         15.20         6.41 o
  -6   5   6         20.09         36.58         7.17 o
  -5   5   6         61.75         57.60         8.54 o
  -4   5   6        118.59        112.51         8.23 o
  -2   5   6         49.73         52.49        19.77 o
  -1   5   6        126.88        123.67         6.92 o
   0   5   6         31.22         23.04         9.82 o
   1   5   6         57.22         63.09         7.30 o
   2   5   6          8.41         16.71         6.94 o
  -5   6   6         41.91         41.12         6.34 o
  -4   6   6         27.80         20.45         9.00 o
  -3   6   6         63.31         61.35        12.68 o
  -2   6   6         79.90         81.63         4.67 o
  -1   6   6        236.09        246.48        28.01 o
   0   6   6        210.72        224.87        14.92 o
   1   6   6         89.93         92.74        12.61 o
  -4   7   6         58.35         76.48        14.72 o
  -2   7   6         10.02         22.63        14.45 o
  -1   7   6         93.58         99.95         9.08 o
   0  -7   7         24.52         26.45         9.54 o
   1  -7   7         47.85         61.21        13.77 o
   2  -7   7         17.98         32.99        10.36 o
  -2  -6   7          5.43         17.72         7.77 o
  -1  -6   7        144.02        133.46        20.18 o
   0  -6   7         14.48         27.54        10.09 o
   1  -6   7         57.60         55.21        14.18 o
   2  -6   7         23.83         45.53        12.81 o
   3  -6   7         58.80         48.26        12.68 o
  -3  -5   7         16.73         22.04         6.12 o
  -2  -5   7         27.17         31.89         9.88 o
  -1  -5   7        193.77        208.38        36.94 o
   0  -5   7         16.17         33.23         8.48 o
   1  -5   7        421.23        402.09        18.79 o
   2  -5   7          1.63          6.78         3.89 o
   3  -5   7         12.87         15.24         4.46 o
   4  -5   7          0.33          9.34         5.96 o
  -4  -4   7        518.28        431.50        29.65 o
  -3  -4   7         93.77         96.22         8.36 o
  -2  -4   7        122.20        131.60        11.33 o
  -1  -4   7          3.10         -4.50         5.90 o
   0  -4   7         40.53         51.70         8.55 o
   1  -4   7        354.87        366.53        24.61 o
   2  -4   7         73.62         76.55         8.83 o
   3  -4   7        398.17        425.05        17.64 o
   4  -4   7         68.05         51.91        16.17 o
  -4  -3   7        132.59        122.82        10.63 o
  -3  -3   7          1.51         19.48         4.40 o
  -2  -3   7        415.20        414.21        16.44 o
  -1  -3   7         52.30         53.28         6.93 o
   0  -3   7        530.76        540.47        16.83 o
   1  -3   7        298.63        288.71        12.23 o
   2  -3   7         92.65        105.10         9.92 o
   3  -3   7        165.79        145.24        11.66 o
   4  -3   7        138.25        137.29        14.42 o
  -5  -2   7         11.46          7.75         3.90 o
  -4  -2   7          0.45          7.47         6.16 o
  -3  -2   7          8.81         15.74         4.11 o
  -2  -2   7         44.24         54.27         6.45 o
  -1  -2   7          2.26         10.48         4.37 o
   0  -2   7        251.53        271.31         8.44 o
   1  -2   7         18.44         26.47         4.91 o
   2  -2   7         86.16         86.03         8.99 o
   3  -2   7        211.92        191.13        11.84 o
   4  -2   7        122.03        150.73        12.57 o
  -5  -1   7         83.15         98.16         8.74 o
  -4  -1   7        202.37        208.81         9.78 o
  -3  -1   7         41.50         47.15         5.58 o
  -2  -1   7        147.40        152.77         7.09 o
  -1  -1   7       1026.29        988.77        15.38 o
   0  -1   7        496.08        495.43         9.71 o
   1  -1   7         11.70          7.96         2.40 o
   2  -1   7        101.04        117.24         9.85 o
   3  -1   7        180.34        186.34        11.43 o
   4  -1   7        105.56        129.68        11.67 o
  -6   0   7         29.81         31.59         7.05 o
  -5   0   7        374.16        341.72        15.92 o
  -4   0   7        467.34        448.06        13.01 o
  -3   0   7         25.39         33.88         5.88 o
  -2   0   7        812.11        814.74        13.10 o
  -1   0   7         14.50          9.37         3.06 o
   0   0   7         12.03          6.38         2.62 o
   1   0   7        417.16        434.96        10.99 o
   2   0   7       1312.34       1263.24        28.11 o
   3   0   7        266.77        259.59        13.15 o
   4   0   7        100.09         83.16        16.77 o
  -6   1   7         32.47         27.11         6.02 o
  -5   1   7         35.03         39.06        10.43 o
  -4   1   7          3.54          1.93         6.69 o
  -3   1   7         73.02         75.93         3.98 o
  -2   1   7        904.26        874.90        10.61 o
  -1   1   7         17.90         20.65         2.55 o
   0   1   7        465.68        480.18        11.03 o
   1   1   7        108.73        119.99         6.25 o
   2   1   7         84.11         86.08         7.99 o
   3   1   7         10.34         11.59         7.36 o
   4   1   7        181.69        194.40        24.27 o
  -6   2   7         16.69         12.43         4.18 o
  -5   2   7         97.99        100.81         9.52 o
  -4   2   7          0.45          8.74         2.91 o
  -3   2   7        423.55        423.71         6.36 o
  -2   2   7        208.91        195.43         5.34 o
  -1   2   7        134.39        140.28         4.37 o
   0   2   7         63.41         73.35         3.92 o
   1   2   7         15.72         21.24         3.34 o
   2   2   7         15.36          3.95         7.27 o
   3   2   7         65.24         66.71        11.99 o
  -6   3   7         46.58         51.91        11.96 o
  -5   3   7         22.56         30.05         3.88 o
  -4   3   7          8.74         12.68        14.59 o
  -3   3   7        227.42        210.05        10.02 o
  -2   3   7          5.53          1.92         3.60 o
  -1   3   7         83.38         82.65         6.68 o
   0   3   7        179.16        164.59         5.14 o
   1   3   7        462.27        445.18        15.70 o
   2   3   7         57.09         61.25        16.84 o
   3   3   7         53.23         52.42         9.92 o
  -6   4   7        113.48        125.69        13.52 o
  -5   4   7        153.20        158.74        12.84 o
  -4   4   7        973.68        980.68        23.23 o
  -3   4   7        160.64        138.78        10.09 o
  -2   4   7         17.64         17.23         3.73 o
  -1   4   7          8.51         16.34         3.99 o
   0   4   7        128.78        102.45        27.13 o
   1   4   7         83.37         81.93        12.32 o
   2   4   7         86.88         74.98        12.68 o
  -6   5   7          0.69         12.58         5.30 o
  -5   5   7         54.10         50.47        13.02 o
  -4   5   7        107.54        103.22         6.16 o
  -2   5   7        611.88        586.74        44.17 o
  -1   5   7        328.45        339.78        15.84 o
   0   5   7        261.55        259.62        38.99 o
   1   5   7         54.61         66.41        11.35 o
  -5   6   7         61.02         69.37         7.24 o
  -4   6   7          1.70         20.18         7.77 o
  -3   6   7         43.96         38.58        10.77 o
  -2   6   7         63.32         23.45        17.99 o
  -1   6   7          0.69          9.07         4.47 o
   0   6   7         48.08         56.31         9.65 o
  -4   7   7         58.49         42.26        11.59 o
  -2   7   7          2.10         23.72        13.22 o
  -1  -6   8         88.86         92.97        18.27 o
   0  -6   8        146.55        171.77        23.18 o
   1  -6   8         93.75         70.07        14.86 o
   2  -6   8          0.30         23.18         8.86 o
   3  -6   8         72.06         42.26        11.45 o
  -3  -5   8          0.27         10.19         7.70 o
  -2  -5   8          7.97         11.72         6.12 o
  -1  -5   8          4.20         17.00         7.01 o
   0  -5   8        178.19        181.96        16.86 o
   1  -5   8          9.13         12.56         4.50 o
   2  -5   8        149.87        140.93        12.08 o
   3  -5   8         44.48         36.17         7.92 o
  -4  -4   8        188.89        166.22        44.37 o
  -3  -4   8         13.93         22.32         5.59 o
  -2  -4   8         50.33         60.35        11.45 o
  -1  -4   8         85.44         90.23        12.97 o
   0  -4   8          6.31          8.29         8.45 o
   1  -4   8         18.70         16.29         5.65 o
   2  -4   8        213.67        210.02        12.87 o
   3  -4   8          1.24         12.52         6.88 o
   4  -4   8         96.16         95.90        13.13 o
  -4  -3   8          5.07         11.23         3.05 o
  -3  -3   8         69.75         79.26         7.50 o
  -2  -3   8        105.22        129.93        21.06 o
  -1  -3   8        225.27        233.35        12.34 o
   0  -3   8        124.79        121.89        10.67 o
   1  -3   8        256.32        245.87        10.79 o
   2  -3   8         14.71         20.86         9.13 o
   3  -3   8        115.92        123.73        11.23 o
   4  -3   8        336.91        358.66        17.04 o
  -5  -2   8         34.68         34.24         5.35 o
  -4  -2   8         32.95         43.77         7.02 o
  -3  -2   8        294.81        299.04        11.93 o
  -2  -2   8        262.49        245.89        10.82 o
  -1  -2   8        612.09        620.73        16.41 o
   0  -2   8        122.06        120.29         6.63 o
   1  -2   8          0.80          7.54         3.73 o
   2  -2   8          8.92          6.46         6.06 o
   3  -2   8        209.65        237.14        13.31 o
   4  -2   8         71.33         61.65         8.04 o
  -5  -1   8         57.30         57.86         8.31 o
  -4  -1   8         39.06         43.04         8.70 o
  -3  -1   8         29.00         26.66         5.24 o
  -2  -1   8         15.25         16.23         2.99 o
  -1  -1   8        163.07        174.21         5.93 o
   0  -1   8        178.97        179.80         6.29 o
   1  -1   8        560.56        572.63        15.63 o
   2  -1   8        927.09        888.34        24.25 o
   3  -1   8         42.96         43.99         6.76 o
   4  -1   8          9.20         17.30         6.12 o
  -5   0   8          8.17         13.90         4.32 o
  -4   0   8         64.17         66.27         7.45 o
  -3   0   8        205.08        204.00         7.81 o
  -2   0   8          1.41          9.88         3.43 o
  -1   0   8         71.00         67.72         4.41 o
   0   0   8         37.44         49.91         4.78 o
   1   0   8        103.77         88.37         5.62 o
   2   0   8         71.96         77.85         8.24 o
   3   0   8         14.27         23.05         6.30 o
   4   0   8        123.71        117.24        19.63 o
  -6   1   8         70.12         77.84         9.65 o
  -5   1   8         67.27         65.16         8.55 o
  -4   1   8        110.43        115.10         9.73 o
  -3   1   8        215.39        214.97         7.48 o
  -2   1   8        211.75        209.68         5.56 o
  -1   1   8        622.78        631.38        10.51 o
   0   1   8         36.21         42.12         4.70 o
   1   1   8        356.01        349.33        10.37 o
   2   1   8          0.77         13.46         7.30 o
   3   1   8         48.60         44.44        11.86 o
  -6   2   8        120.96        107.76        13.99 o
  -5   2   8          2.69          3.53         3.83 o
  -4   2   8        220.52        220.87         8.50 o
  -3   2   8        485.78        485.08         8.83 o
  -2   2   8        764.39        744.18        12.43 o
  -1   2   8        252.83        262.78         5.92 o
   0   2   8        236.29        230.04         6.72 o
   1   2   8        742.20        705.34        39.53 o
   2   2   8          0.51          0.04         6.21 o
   3   2   8        152.44        158.89        17.25 o
  -6   3   8        192.02        193.68        20.84 o
  -5   3   8          2.12         18.46         3.11 o
  -4   3   8        313.80        283.61        13.83 o
  -3   3   8         14.38         15.29         5.45 o
  -2   3   8         66.38         95.93         8.15 o
  -1   3   8          1.06         10.37         5.14 o
   0   3   8        646.12        629.88        17.02 o
   1   3   8        229.80        192.20        15.98 o
   2   3   8         85.73         84.60        13.36 o
  -6   4   8          9.14         16.29         5.93 o
  -5   4   8         85.15        103.73        11.24 o
  -4   4   8        426.21        429.68        26.24 o
  -3   4   8          9.81          7.36         6.13 o
  -2   4   8        114.82        115.75         9.28 o
  -1   4   8        159.47        151.80        21.81 o
   0   4   8          3.16          3.79        12.00 o
   1   4   8          7.81          7.96         7.52 o
   2   4   8         16.79         21.05         7.56 o
  -5   5   8         49.09         56.35        13.56 o
  -4   5   8         39.53         58.19         5.75 o
  -2   5   8        276.08        289.96        12.98 o
  -1   5   8        162.27        179.87        24.40 o
   0   5   8         24.39         25.01        10.97 o
   1   5   8         94.86         94.87        13.14 o
  -4   6   8        120.94        102.11        17.72 o
  -2   6   8        187.34        182.71        26.04 o
  -1   6   8         66.48         61.14        20.11 o
  -1  -6   9          2.47          3.54         7.36 o
   0  -6   9        266.67        271.70        25.22 o
   1  -6   9         28.21         20.31         8.04 o
   2  -6   9          7.90         30.95         9.54 o
  -2  -5   9          1.14         -1.59         4.44 o
  -1  -5   9         84.45        108.00        13.80 o
   0  -5   9         94.70        109.63        14.14 o
   1  -5   9         16.28         21.94         5.23 o
   2  -5   9        305.76        291.67        17.45 o
   3  -5   9         35.08         22.82         5.48 o
  -3  -4   9         88.01         66.53         8.46 o
  -2  -4   9         86.50        103.42        13.14 o
  -1  -4   9        354.95        356.61        20.39 o
   0  -4   9        114.97        130.67        13.27 o
   1  -4   9        147.86        173.52        13.52 o
   2  -4   9        169.42        175.73        14.46 o
   3  -4   9         71.66         52.92         7.75 o
  -4  -3   9          0.56          7.07         5.65 o
  -3  -3   9         14.65         19.28         7.24 o
  -2  -3   9         80.81        107.58        13.29 o
  -1  -3   9         25.46         31.18         6.42 o
   0  -3   9          9.97          9.24         4.78 o
   1  -3   9          9.32         14.15         5.50 o
   2  -3   9        136.07        145.29        11.97 o
   3  -3   9        124.90        124.62        12.47 o
   4  -3   9        194.66        171.29        14.67 o
  -4  -2   9          0.26         10.73         4.01 o
  -3  -2   9        156.83        151.39         8.94 o
  -2  -2   9        297.12        292.71        14.05 o
  -1  -2   9         61.30         65.27         7.07 o
   0  -2   9         90.98         98.70         6.38 o
   1  -2   9         86.47         86.27         7.87 o
   2  -2   9         50.97         49.06         7.47 o
   3  -2   9         40.75         45.10         6.73 o
   4  -2   9          1.43          7.51         5.59 o
  -5  -1   9         83.16         99.54        21.43 o
  -4  -1   9         55.04         62.65         7.98 o
  -3  -1   9        411.46        398.31        11.94 o
  -2  -1   9         13.47         26.22         8.42 o
  -1  -1   9         52.82         47.55         5.32 o
   0  -1   9        374.66        394.71        10.29 o
   1  -1   9        542.99        536.85        15.90 o
   2  -1   9        217.47        205.06        11.75 o
   3  -1   9        162.54        157.62        15.92 o
  -5   0   9          0.68         14.65         6.83 o
  -4   0   9        178.58        182.72        15.81 o
  -3   0   9        165.65        160.96         7.05 o
  -2   0   9         72.63         70.75         6.10 o
  -1   0   9        480.38        474.44        16.42 o
   0   0   9         58.13         65.36         5.49 o
   1   0   9         64.02         79.02         7.18 o
   2   0   9        114.55         88.07        15.95 o
   3   0   9        101.63        126.10        18.95 o
  -5   1   9         26.92         17.75         7.11 o
  -4   1   9        221.03        226.82        11.96 o
  -3   1   9         86.27         78.10         6.59 o
  -2   1   9        400.03        391.78         8.66 o
  -1   1   9          3.72          6.81         1.75 o
   0   1   9         36.08         35.27         5.05 o
   1   1   9         56.77         47.51        10.91 o
   2   1   9        115.64        103.67        13.72 o
   3   1   9         17.29         28.70        13.97 o
  -6   2   9          5.14         17.94         4.06 o
  -5   2   9         29.17         47.31         8.32 o
  -4   2   9          9.48         22.22         3.39 o
  -3   2   9         16.88         19.33         3.28 o
  -2   2   9         34.01         35.45         3.08 o
  -1   2   9         55.12         57.80         5.47 o
   0   2   9        673.74        663.37        21.56 o
   1   2   9         38.10         31.70        10.77 o
   2   2   9         19.86         20.81         8.11 o
  -5   3   9        562.08        572.21        15.29 o
  -4   3   9         52.30         63.41         8.73 o
  -3   3   9         92.66         82.49         8.67 o
  -2   3   9          7.54         10.48         7.30 o
  -1   3   9        131.12        144.30        11.91 o
   0   3   9         95.13         99.33         7.33 o
   1   3   9         22.63         14.18        14.59 o
   2   3   9        107.57        109.67        15.00 o
  -5   4   9         55.56         66.49         9.49 o
  -4   4   9         52.85         82.07        12.13 o
  -3   4   9        536.27        521.72        22.36 o
  -2   4   9        245.76        247.13        14.19 o
  -1   4   9        464.22        447.40        37.08 o
   0   4   9         72.33         74.83        11.66 o
   1   4   9         38.67         42.45        10.03 o
  -5   5   9          9.57          5.86         6.13 o
  -4   5   9         59.94         63.53         9.13 o
  -3   5   9         30.94         37.22         6.13 o
  -2   5   9         20.62         20.20         5.65 o
  -1   5   9         82.32         81.12        10.38 o
   0   5   9          2.70         12.88         6.01 o
  -4   6   9          8.63          8.32         5.32 o
  -2   6   9         57.65         37.49        19.22 o
  -1   6   9         83.38         76.17         9.58 o
  -2  -5  10         16.95         37.32         6.91 o
  -1  -5  10         39.16         41.33         8.86 o
   0  -5  10         30.35         31.63         7.27 o
   1  -5  10         61.30         59.14         8.48 o
   2  -5  10          1.42          8.92         3.54 o
  -3  -4  10          2.02         15.78         5.16 o
  -2  -4  10         81.75         65.72        18.81 o
  -1  -4  10         88.18         76.57        11.50 o
   0  -4  10         15.81         15.05         5.12 o
   1  -4  10         13.13         25.19         5.59 o
   2  -4  10        168.31        159.83        12.99 o
   3  -4  10        155.21        154.55        12.81 o
  -4  -3  10        108.14         70.89        17.38 o
  -3  -3  10         90.71         61.66         9.73 o
  -2  -3  10        427.09        445.68        29.11 o
  -1  -3  10         23.14         23.50         5.41 o
   0  -3  10         17.41         21.88         9.07 o
   1  -3  10        104.68        113.72        12.69 o
   2  -3  10         42.04         25.70         5.06 o
   3  -3  10         24.39         29.99         4.71 o
  -4  -2  10         21.29         39.74         9.91 o
  -3  -2  10         48.57         51.56         7.24 o
  -2  -2  10        122.39        122.68         9.82 o
  -1  -2  10         43.37         49.02         6.07 o
   0  -2  10        638.11        635.78        20.19 o
   1  -2  10        805.42        806.05        20.38 o
   2  -2  10          1.50         10.07         3.43 o
   3  -2  10         85.31         64.79        12.95 o
  -5  -1  10          0.38         11.73        10.91 o
  -4  -1  10         99.56        107.53        14.47 o
  -3  -1  10          0.42          6.20         3.14 o
  -2  -1  10         21.29         28.39         7.39 o
  -1  -1  10          6.81         11.28         3.60 o
   0  -1  10        212.22        220.54         8.87 o
   1  -1  10          3.56          6.47         5.31 o
   2  -1  10         33.62         52.08        12.27 o
   3  -1  10        188.14        161.27        22.36 o
  -5   0  10         38.74         45.07        17.25 o
  -4   0  10        194.10        188.95        12.43 o
  -3   0  10         50.39         54.39         8.74 o
  -2   0  10        178.66        182.95        11.26 o
  -1   0  10          4.64          4.26         2.59 o
   0   0  10        160.00        181.15        14.81 o
   1   0  10         12.92         23.38         8.67 o
   2   0  10        117.24        111.45        14.11 o
   3   0  10         12.77         30.95         9.68 o
  -5   1  10        233.53        232.78        15.42 o
  -4   1  10        268.50        279.60        13.29 o
  -3   1  10        258.81        255.89        12.38 o
  -2   1  10        254.16        247.74         8.97 o
  -1   1  10        294.13        270.85        10.83 o
   0   1  10        305.81        277.22        22.43 o
   1   1  10          9.36         10.52        11.04 o
   2   1  10        108.47        124.50        15.22 o
  -5   2  10        286.71        296.98        15.21 o
  -4   2  10         37.08         50.07         6.65 o
  -3   2  10         19.43         33.93         4.14 o
  -2   2  10         62.64         69.04         4.86 o
  -1   2  10        381.75        384.55        11.92 o
   0   2  10        237.56        225.27        16.69 o
   1   2  10        253.33        237.03        17.93 o
   2   2  10         92.38        104.61        14.35 o
  -5   3  10        118.42        117.65        16.50 o
  -4   3  10          8.69         28.52         6.15 o
  -3   3  10        200.79        227.89        19.90 o
  -2   3  10        140.37        143.03        12.54 o
  -1   3  10          1.14          8.60         6.27 o
   0   3  10         17.54         10.51         7.44 o
   1   3  10          7.07          7.63         6.91 o
  -5   4  10          5.53         15.62         6.00 o
  -4   4  10         78.69         99.93        11.72 o
  -3   4  10        141.98        166.45        13.91 o
  -2   4  10         47.97         40.84        10.02 o
  -1   4  10         30.66         33.90         8.91 o
   0   4  10         80.64         72.65        19.90 o
  -4   5  10         37.14         35.72         7.91 o
  -3   5  10        102.14        110.83         9.68 o
  -2   5  10        112.67        102.56        14.59 o
  -1   5  10        111.73        108.21        11.75 o
   0  -5  11        141.58        143.96        38.78 o
   1  -5  11         39.32         39.21         5.60 o
  -2  -4  11          6.30          7.91        12.54 o
  -1  -4  11          2.40         28.95         7.38 o
   0  -4  11         15.53         23.89         4.99 o
   1  -4  11         87.96         80.80        10.96 o
   2  -4  11        199.38        208.60        13.22 o
  -3  -3  11         54.08         36.88        14.65 o
  -2  -3  11         48.96         57.80        18.81 o
  -1  -3  11         46.02         49.36         8.51 o
   0  -3  11         41.62         42.48         8.11 o
   1  -3  11         64.52         55.14         7.25 o
   2  -3  11         16.32         13.25         5.22 o
  -4  -2  11         59.04         71.39        11.91 o
  -3  -2  11          0.96          8.19         4.62 o
  -2  -2  11         52.74         61.62        20.04 o
  -1  -2  11         95.34        109.67        13.91 o
   0  -2  11        305.91        307.14        25.63 o
   1  -2  11        135.15        140.88        15.11 o
   2  -2  11         70.01         69.93        14.86 o
  -4  -1  11         29.94         32.66         8.42 o
  -3  -1  11        187.90        169.36        26.38 o
  -2  -1  11         95.98        110.96        10.83 o
  -1  -1  11         53.26         60.89         8.23 o
   0  -1  11         94.66        116.07         9.64 o
   1  -1  11         65.12         56.82        17.31 o
   2  -1  11         46.87         50.78         9.40 o
  -4   0  11        153.65        162.53        13.09 o
  -3   0  11        282.81        286.34        17.87 o
  -2   0  11         11.31         30.57        10.74 o
  -1   0  11        212.50        220.97        10.55 o
   0   0  11         24.10         30.15        13.22 o
   1   0  11         87.24        100.25        14.25 o
   2   0  11         75.74         87.13        12.28 o
  -5   1  11          2.20         16.90         5.96 o
  -4   1  11         13.08         21.69         7.14 o
  -3   1  11          5.31         18.58         6.07 o
  -2   1  11         93.12         80.53         7.53 o
  -1   1  11        650.34        616.17        26.93 o
   0   1  11          0.42         15.18         7.50 o
   1   1  11         59.15         70.39        19.49 o
   2   1  11          5.22         25.97         7.14 o
  -5   2  11         32.93         34.14         6.82 o
  -4   2  11         25.42         41.70         5.49 o
  -3   2  11          4.41         16.53         5.65 o
  -2   2  11        169.44        176.37         8.99 o
  -1   2  11          7.92         11.50         6.12 o
   0   2  11          3.09         -4.91        10.50 o
   1   2  11        153.33        156.80        16.72 o
  -5   3  11         39.40         47.25         7.61 o
  -4   3  11        292.55        297.33        22.77 o
  -3   3  11        298.25        320.96        17.25 o
  -2   3  11        300.81        303.50        17.19 o
  -1   3  11         49.82         69.72        10.62 o
   0   3  11         81.18         91.21        13.11 o
   1   3  11        156.58        175.79        28.70 o
  -4   4  11         68.26         69.53        12.13 o
  -3   4  11         53.77         71.75         7.90 o
  -2   4  11         38.21         41.53         8.66 o
  -1   4  11         17.60         20.61         7.22 o
   0   4  11         25.78         16.02         6.42 o
  -3   5  11         13.25         19.36         5.59 o
  -1  -4  12          0.46         24.54        14.72 o
   0  -4  12         71.46         76.15        11.85 o
  -2  -3  12         61.76         81.93        20.45 o
  -1  -3  12        470.18        435.74        23.94 o
   0  -3  12        314.35        336.72        27.13 o
   1  -3  12         10.84         41.85        11.18 o
  -3  -2  12         30.00         40.08        17.59 o
  -2  -2  12          9.42         29.45        17.04 o
  -1  -2  12         83.38         77.47        12.09 o
   0  -2  12          1.31         19.09         7.50 o
   1  -2  12        101.11        107.02        17.99 o
  -4  -1  12         11.84         13.48         7.64 o
  -3  -1  12        104.74        117.38        23.86 o
  -2  -1  12         12.20         21.80         5.11 o
  -1  -1  12         30.25         25.44         5.02 o
   0  -1  12          3.88         12.81         6.68 o
   1  -1  12         64.66         68.42         9.56 o
  -4   0  12        160.66        141.16        14.45 o
  -3   0  12        121.11        123.63        25.08 o
  -2   0  12        140.70        135.23        11.70 o
  -1   0  12        184.29        171.94        12.15 o
   0   0  12         23.51         21.92         5.22 o
   1   0  12          7.87         29.79         7.54 o
  -4   1  12          0.52         18.53         4.98 o
  -3   1  12         28.34         33.74         5.41 o
  -2   1  12        249.50        232.92        10.66 o
  -1   1  12        231.62        211.33        12.89 o
   0   1  12        168.38        165.16        28.29 o
   1   1  12         63.84         82.65        12.69 o
  -4   2  12        110.32        133.12         8.84 o
  -3   2  12        100.24        106.94         7.92 o
  -2   2  12         15.73         29.64         8.58 o
  -1   2  12         26.60         41.00         6.66 o
   0   2  12          2.69         10.39         6.62 o
  -4   3  12         20.79         26.99         7.77 o
  -3   3  12         51.50         67.43         9.04 o
  -2   3  12         21.64         27.62        14.72 o
  -1   3  12         12.17         17.95         7.31 o
  -3   4  12        155.12        145.96        10.38 o
  -2   4  12         33.38         40.27        10.29 o
  -2  -2  13         94.83        120.51        23.72 o
  -1  -2  13         16.01         24.20         8.00 o
   0  -2  13         27.13         20.99         8.86 o
  -3  -1  13          0.72          5.73        12.13 o
  -2  -1  13        227.19        206.38        16.73 o
  -1  -1  13          0.30         12.20         5.52 o
   0  -1  13        141.59        113.01        17.99 o
  -3   0  13        128.79        125.53        14.25 o
  -2   0  13        268.12        249.54        13.85 o
  -1   0  13          2.68         16.05         4.97 o
   0   0  13        119.88        109.20        17.72 o
  -3   1  13         50.10         61.21         7.38 o
  -2   1  13          0.92         13.43        10.56 o
  -1   1  13         12.88         22.37         4.45 o
   0   1  13         60.14         67.92        20.65 o
  -3   2  13         86.53         86.48        13.13 o
  -2   2  13         97.67        104.33         7.44 o
  -1   2  13         50.76         58.78         7.47 o
                                                
