# Supplementary material for: Multidimensional Transition Metal Complexes Based on 3-Amino-1H-1,2,4-triazole-5-carboxylic Acid: From Discrete Mononuclear Complexes to Layered Materials
Source: Molecules. 2015 Jul 7;20(7):12341–63. doi: 10.3390/molecules200712341 (PMC6332153; doi:10.3390/molecules200712341)
Supplement: Supplementary file 1 [file molecules-20-12341-s001.zip › comp_3.cif]

 
data_comp_3
 
#=============================================================================
_audit_creation_method            'SHELXL-2014/7, manual editing plus enCIFer'
_audit_creation_date              '22 June 2015'
#=============================================================================

#=============================================================================
# GENERAL AND CHEMICAL DATA
#=============================================================================
_chemical_name_systematic         ?
_chemical_name_common             ?
_chemical_melting_point           ?
_chemical_formula_moiety          
 'C12 H14 Fe2 N16 O10, 6(H2 O)'
_chemical_formula_sum
 'C12 H26 Fe2 N16 O16' 
_chemical_formula_weight          762.19

loop_
 _atom_type_symbol
 _atom_type_description
 _atom_type_scat_dispersion_real
 _atom_type_scat_dispersion_imag
 _atom_type_scat_source
 'C'  'C'   0.0033   0.0016
 'International Tables Vol C Tables 4.2.6.8 and 6.1.1.4'
 'H'  'H'   0.0000   0.0000
 'International Tables Vol C Tables 4.2.6.8 and 6.1.1.4'
 'N'  'N'   0.0061   0.0033
 'International Tables Vol C Tables 4.2.6.8 and 6.1.1.4'
 'O'  'O'   0.0106   0.0060
 'International Tables Vol C Tables 4.2.6.8 and 6.1.1.4'
 'Fe'  'Fe'   0.3463   0.8444
 'International Tables Vol C Tables 4.2.6.8 and 6.1.1.4'


#=============================================================================
# CRYSTAL DATA
#=============================================================================
 
_space_group_crystal_system       Orthorhombic
_space_group_IT_number            52
_space_group_name_H-M_alt         'P n n a'
_space_group_name_Hall            '-P 2a 2bc'
 
_shelx_space_group_comment
;
The symmetry employed for this shelxl refinement is uniquely defined
by the following loop, which should always be used as a source of
symmetry information in preference to the above space-group names.
They are only intended as comments.
;
 
loop_
 _space_group_symop_operation_xyz
 'x, y, z'
 '-x+1/2, -y, z'
 'x, -y+1/2, -z+1/2'
 '-x+1/2, y+1/2, -z+1/2'
 '-x, -y, -z'
 'x-1/2, y, -z'
 '-x, y-1/2, z-1/2'
 'x-1/2, -y-1/2, z-1/2'
 
_cell_length_a                    27.111(6)
_cell_length_b                    12.697(3)
_cell_length_c                    7.7352(17)
_cell_angle_alpha                 90
_cell_angle_beta                  90
_cell_angle_gamma                 90
_cell_volume                      2662.6(11)
_cell_formula_units_Z             4
_cell_measurement_temperature     150(2)
_cell_measurement_reflns_used     ?
_cell_measurement_theta_min       ?
_cell_measurement_theta_max       ?
 
_exptl_crystal_description        Block 
_exptl_crystal_colour             Orange 
_exptl_crystal_density_meas       ?
_exptl_crystal_density_method     ?
_exptl_crystal_density_diffrn     1.901          
_exptl_crystal_F_000              1560
_exptl_transmission_factor_min    0.921
_exptl_transmission_factor_max    0.965
_exptl_crystal_size_max           0.070
_exptl_crystal_size_mid           0.020
_exptl_crystal_size_min           0.020
_exptl_absorpt_coefficient_mu     1.197
_shelx_estimated_absorpt_T_min    0.921
_shelx_estimated_absorpt_T_max    0.976
_exptl_absorpt_correction_type    Multi-scan 
_exptl_absorpt_correction_T_min   ? 
_exptl_absorpt_correction_T_max   ? 
_exptl_absorpt_process_details    
; 
 SADABS V2012/1 (Bruker AXS Inc.) 
;  

#=============================================================================
# EXPERIMENTAL DATA
#============================================================================= 

_exptl_special_details
;
 ?
;
_diffrn_ambient_temperature       150(2)
_diffrn_radiation_wavelength      0.71073
_diffrn_radiation_type            MoK\a 
_diffrn_radiation_source          'fine-focus sealed tube'
_diffrn_radiation_monochromator   graphite
_diffrn_measurement_device_type   'Bruker X8 Kappa CCD APEX II'
_diffrn_measurement_method        '\w / \f scans'
_diffrn_detector_area_resol_mean  ? 
_diffrn_standards_number          0 
_diffrn_standards_interval_count  . 
_diffrn_standards_interval_time   . 
_diffrn_standards_decay_%         ?
_diffrn_reflns_number             12255
_diffrn_reflns_av_unetI/netI      0.0756
_diffrn_reflns_av_R_equivalents   0.0652
_diffrn_reflns_limit_h_min        -26
_diffrn_reflns_limit_h_max        32
_diffrn_reflns_limit_k_min        -15
_diffrn_reflns_limit_k_max        11
_diffrn_reflns_limit_l_min        -9
_diffrn_reflns_limit_l_max        6
_diffrn_reflns_theta_min          3.407
_diffrn_reflns_theta_max          25.350
_diffrn_reflns_theta_full         25.242
_diffrn_measured_fraction_theta_max   0.988
_diffrn_measured_fraction_theta_full  0.990
_diffrn_reflns_Laue_measured_fraction_max    0.988
_diffrn_reflns_Laue_measured_fraction_full   0.990
_diffrn_reflns_point_group_measured_fraction_max   0.988
_diffrn_reflns_point_group_measured_fraction_full  0.990
_reflns_number_total              2418
_reflns_number_gt                 1587
_reflns_threshold_expression      'I > 2\s(I)'
_reflns_Friedel_coverage          0.000
_reflns_Friedel_fraction_max      .
_reflns_Friedel_fraction_full     .
 
_reflns_special_details
;
 Reflections were merged by SHELXL according to the crystal
 class for the calculation of statistics and refinement.
 
 _reflns_Friedel_fraction is defined as the number of unique
 Friedel pairs measured divided by the number that would be
 possible theoretically, ignoring centric projections and
 systematic absences.
;
 
_computing_data_collection        'APEX2 2012.4 (Bruker AXS Inc., 2012)'
_computing_cell_refinement        'SAINT V8.27B (Bruker AXS Inc., 2012)'
_computing_data_reduction         'SAINT V8.27B (Bruker AXS Inc., 2012)'
_computing_structure_solution     'SHELXS (Sheldrick, 2014)' 
_computing_structure_refinement   'SHELXL-2014/6 (Sheldrick, 2014)'
_computing_molecular_graphics     'DIAMOND (Brandenburg, 2009)'  
_computing_publication_material   'SHELXTL (Sheldrick, 2014)'

#=============================================================================
# REFINEMENT DATA
#=============================================================================

_refine_special_details           ?
_refine_ls_structure_factor_coef  Fsqd
_refine_ls_matrix_type            full
_refine_ls_weighting_scheme       calc
_refine_ls_weighting_details
'w=1/[\s^2^(Fo^2^)+(0.0414P)^2^] where P=(Fo^2^+2Fc^2^)/3'
_atom_sites_solution_primary      ?
_atom_sites_solution_secondary    ?
_atom_sites_solution_hydrogens    difmap
_refine_ls_hydrogen_treatment     refxyz
_refine_ls_extinction_method      none
_refine_ls_extinction_coef        .
_refine_ls_number_reflns          2418
_refine_ls_number_parameters      247
_refine_ls_number_restraints      16
_refine_ls_R_factor_all           0.0877
_refine_ls_R_factor_gt            0.0436
_refine_ls_wR_factor_ref          0.0925
_refine_ls_wR_factor_gt           0.0807
_refine_ls_goodness_of_fit_ref    1.015
_refine_ls_restrained_S_all       1.013
_refine_ls_shift/su_max           0.001
_refine_ls_shift/su_mean          0.000


#=============================================================================
# ATOMIC COORDINATES AND DISPLACEMENT PARAMETERS
#=============================================================================
 
loop_
 _atom_site_label
 _atom_site_type_symbol
 _atom_site_fract_x
 _atom_site_fract_y
 _atom_site_fract_z
 _atom_site_U_iso_or_equiv
 _atom_site_adp_type
 _atom_site_occupancy
 _atom_site_site_symmetry_order  
 _atom_site_calc_flag
 _atom_site_refinement_flags_posn
 _atom_site_refinement_flags_adp
 _atom_site_refinement_flags_occupancy
 _atom_site_disorder_assembly
 _atom_site_disorder_group
Fe1 Fe 0.64049(2) 0.35550(4) 0.15087(6) 0.01164(18) Uani 1 1 d . . . . .
C1 C 0.57969(14) 0.5323(3) 0.2567(4) 0.0128(9) Uani 1 1 d . . . . .
C2 C 0.69107(13) 0.3752(3) -0.1787(4) 0.0130(9) Uani 1 1 d . . . . .
C13 C 0.54434(13) 0.4517(3) 0.1920(4) 0.0121(9) Uani 1 1 d . . . . .
C15 C 0.52428(13) 0.3081(3) 0.0659(4) 0.0133(9) Uani 1 1 d . . . . .
C23 C 0.73111(13) 0.3734(3) -0.0491(4) 0.0116(9) Uani 1 1 d . . . . .
C25 C 0.76082(13) 0.3750(3) 0.2073(5) 0.0139(9) Uani 1 1 d . . . . .
N1 N 0.52411(11) 0.2162(3) -0.0143(4) 0.0211(8) Uani 1 1 d D . . . .
H1A H 0.5511(9) 0.181(3) -0.039(5) 0.032 Uiso 1 1 d D U . . .
H1B H 0.4968(8) 0.192(3) -0.060(4) 0.032 Uiso 1 1 d D U . . .
N2 N 0.76788(12) 0.3753(3) 0.3764(4) 0.0200(8) Uani 1 1 d D . . . .
H2A H 0.7427(9) 0.380(3) 0.448(4) 0.030 Uiso 1 1 d D U . . .
H2B H 0.7973(7) 0.376(3) 0.424(4) 0.030 Uiso 1 1 d D U . . .
N11 N 0.48364(11) 0.3628(3) 0.1126(4) 0.0180(8) Uani 1 1 d D . . . .
H11A H 0.4535(7) 0.341(3) 0.088(4) 0.027 Uiso 1 1 d D U . . .
N12 N 0.49623(11) 0.4562(3) 0.1918(4) 0.0167(8) Uani 1 1 d . . . . .
N14 N 0.56383(11) 0.3637(2) 0.1181(3) 0.0125(7) Uani 1 1 d . . . . .
N21 N 0.79717(11) 0.3712(3) 0.0876(4) 0.0159(8) Uani 1 1 d D . . . .
H21A H 0.8286(5) 0.369(3) 0.112(4) 0.024 Uiso 1 1 d D U . . .
N22 N 0.77822(11) 0.3704(2) -0.0759(4) 0.0149(7) Uani 1 1 d . . . . .
N24 N 0.71737(11) 0.3764(2) 0.1225(3) 0.0122(7) Uani 1 1 d . . . . .
O1 O 0.62513(8) 0.5044(2) 0.2342(3) 0.0141(6) Uani 1 1 d . . . . .
O2 O 0.56508(9) 0.6164(2) 0.3180(3) 0.0188(6) Uani 1 1 d . . . . .
O3 O 0.69852(9) 0.3740(2) -0.3359(3) 0.0201(7) Uani 1 1 d . . . . .
O4 O 0.64786(8) 0.3794(2) -0.1073(3) 0.0170(6) Uani 1 1 d . . . . .
O5 O 0.64102(8) 0.29881(19) 0.3850(3) 0.0127(6) Uani 1 1 d D . . . .
H5A H 0.6533(11) 0.335(2) 0.482(3) 0.019 Uiso 1 1 d D U . . .
O1W O 0.84529(10) 0.3770(2) 0.6299(3) 0.0240(7) Uani 1 1 d D . . . .
H1WA H 0.8682(10) 0.432(2) 0.642(4) 0.036 Uiso 1 1 d D U . . .
H1WB H 0.8236(10) 0.374(3) 0.724(3) 0.036 Uiso 1 1 d D U . . .
O2W O 0.39382(9) 0.2892(2) 0.0016(3) 0.0247(7) Uani 1 1 d D . . . .
H2WA H 0.3778(12) 0.242(2) 0.079(3) 0.037 Uiso 1 1 d D U . . .
H2WB H 0.4048(13) 0.252(2) -0.096(3) 0.037 Uiso 1 1 d D U . . .
O3W O 0.58644(10) 0.4527(2) -0.3578(3) 0.0239(7) Uani 1 1 d D . . . .
H3WA H 0.6046(10) 0.418(3) -0.269(3) 0.036 Uiso 1 1 d D U . . .
H3WB H 0.5577(8) 0.483(3) -0.309(3) 0.036 Uiso 1 1 d D U . . .
 
loop_
 _atom_site_aniso_label
 _atom_site_aniso_U_11
 _atom_site_aniso_U_22
 _atom_site_aniso_U_33
 _atom_site_aniso_U_23
 _atom_site_aniso_U_13
 _atom_site_aniso_U_12
Fe1 0.0090(3) 0.0133(3) 0.0127(3) 0.0010(2) 0.0005(2) 0.0008(3)
C1 0.016(2) 0.014(2) 0.0084(19) 0.0046(18) 0.0025(16) 0.000(2)
C2 0.015(2) 0.007(2) 0.016(2) 0.0003(17) 0.0001(17) 0.0022(18)
C13 0.011(2) 0.012(2) 0.014(2) 0.0034(18) -0.0023(16) 0.0003(19)
C15 0.012(2) 0.013(2) 0.015(2) 0.0026(18) -0.0020(17) -0.003(2)
C23 0.014(2) 0.008(2) 0.013(2) 0.0008(17) 0.0016(17) -0.0004(18)
C25 0.012(2) 0.014(2) 0.016(2) 0.0001(18) -0.0014(17) 0.0011(18)
N1 0.0145(19) 0.018(2) 0.031(2) -0.0072(17) -0.0047(17) 0.0001(17)
N2 0.0136(19) 0.029(2) 0.017(2) 0.0012(17) -0.0003(14) -0.0016(18)
N11 0.0115(18) 0.022(2) 0.0202(18) -0.0022(16) -0.0017(15) 0.0002(18)
N12 0.0127(18) 0.018(2) 0.0194(18) -0.0021(16) -0.0038(14) -0.0002(16)
N14 0.0140(17) 0.0098(18) 0.0136(16) 0.0004(15) 0.0001(13) -0.0008(16)
N21 0.0081(17) 0.021(2) 0.0190(17) -0.0028(15) -0.0035(15) 0.0014(17)
N22 0.0124(18) 0.0135(19) 0.0188(17) -0.0004(15) 0.0000(14) -0.0008(16)
N24 0.0107(16) 0.0108(18) 0.0153(17) 0.0009(14) -0.0003(13) 0.0015(14)
O1 0.0086(14) 0.0157(15) 0.0179(13) -0.0006(12) 0.0019(11) -0.0004(12)
O2 0.0191(15) 0.0149(16) 0.0223(15) -0.0046(13) 0.0008(12) 0.0013(13)
O3 0.0175(14) 0.0286(18) 0.0142(14) 0.0016(13) 0.0014(12) -0.0005(13)
O4 0.0088(15) 0.0271(17) 0.0151(13) 0.0044(12) 0.0019(11) 0.0001(13)
O5 0.0145(14) 0.0112(15) 0.0123(13) -0.0034(11) -0.0014(11) -0.0004(12)
O1W 0.0212(16) 0.0287(18) 0.0221(15) -0.0020(14) 0.0052(12) -0.0060(14)
O2W 0.0204(16) 0.0293(18) 0.0246(16) 0.0008(15) 0.0025(12) -0.0054(15)
O3W 0.0183(15) 0.0322(18) 0.0211(15) -0.0016(14) -0.0001(12) 0.0070(15)
 
_geom_special_details
;
 All esds (except the esd in the dihedral angle between two l.s. planes)
 are estimated using the full covariance matrix.  The cell esds are taken
 into account individually in the estimation of esds in distances, angles
 and torsion angles; correlations between esds in cell parameters are only
 used when they are defined by crystal symmetry.  An approximate (isotropic)
 treatment of cell esds is used for estimating esds involving l.s. planes.
;
 
loop_
 _geom_bond_atom_site_label_1
 _geom_bond_atom_site_label_2
 _geom_bond_distance
 _geom_bond_site_symmetry_2
 _geom_bond_publ_flag
Fe1 O5 1.949(2) . ?
Fe1 O5 1.979(2) 3 ?
Fe1 O4 2.030(2) . ?
Fe1 O1 2.041(3) . ?
Fe1 N14 2.096(3) . ?
Fe1 N24 2.113(3) . ?
C1 O2 1.234(4) . ?
C1 O1 1.293(4) . ?
C1 C13 1.488(5) . ?
C2 O3 1.233(4) . ?
C2 O4 1.296(4) . ?
C2 C23 1.477(5) . ?
C13 N12 1.306(4) . ?
C13 N14 1.362(4) . ?
C15 N1 1.320(5) . ?
C15 N14 1.346(4) . ?
C15 N11 1.352(5) . ?
C23 N22 1.294(4) . ?
C23 N24 1.379(4) . ?
C25 N2 1.322(4) . ?
C25 N24 1.348(4) . ?
C25 N21 1.353(5) . ?
N1 H1A 0.881(10) . ?
N1 H1B 0.878(10) . ?
N2 H2A 0.881(10) . ?
N2 H2B 0.878(10) . ?
N11 N12 1.377(4) . ?
N11 H11A 0.884(10) . ?
N21 N22 1.365(4) . ?
N21 H21A 0.872(10) . ?
O5 Fe1 1.979(2) 3 ?
O5 H5A 0.939(10) . ?
O1W H1WA 0.941(10) . ?
O1W H1WB 0.939(10) . ?
O2W H2WA 0.952(10) . ?
O2W H2WB 0.943(10) . ?
O3W H3WA 0.958(10) . ?
O3W H3WB 0.947(10) . ?
 
loop_
 _geom_angle_atom_site_label_1
 _geom_angle_atom_site_label_2
 _geom_angle_atom_site_label_3
 _geom_angle
 _geom_angle_site_symmetry_1
 _geom_angle_site_symmetry_3
 _geom_angle_publ_flag
O5 Fe1 O5 76.37(10) . 3 ?
O5 Fe1 O4 165.65(10) . . ?
O5 Fe1 O4 90.56(10) 3 . ?
O5 Fe1 O1 92.88(10) . . ?
O5 Fe1 O1 164.41(10) 3 . ?
O4 Fe1 O1 101.08(10) . . ?
O5 Fe1 N14 97.93(10) . . ?
O5 Fe1 N14 92.25(11) 3 . ?
O4 Fe1 N14 88.36(10) . . ?
O1 Fe1 N14 77.89(11) . . ?
O5 Fe1 N24 97.79(10) . . ?
O5 Fe1 N24 95.89(11) 3 . ?
O4 Fe1 N24 77.40(10) . . ?
O1 Fe1 N24 96.75(11) . . ?
N14 Fe1 N24 163.63(11) . . ?
O2 C1 O1 126.4(3) . . ?
O2 C1 C13 121.2(3) . . ?
O1 C1 C13 112.4(3) . . ?
O3 C2 O4 124.7(3) . . ?
O3 C2 C23 123.3(3) . . ?
O4 C2 C23 112.1(3) . . ?
N12 C13 N14 115.0(3) . . ?
N12 C13 C1 127.9(4) . . ?
N14 C13 C1 117.1(3) . . ?
N1 C15 N14 127.4(4) . . ?
N1 C15 N11 125.2(3) . . ?
N14 C15 N11 107.4(3) . . ?
N22 C23 N24 114.9(3) . . ?
N22 C23 C2 128.1(3) . . ?
N24 C23 C2 117.0(3) . . ?
N2 C25 N24 127.4(3) . . ?
N2 C25 N21 124.9(3) . . ?
N24 C25 N21 107.7(3) . . ?
C15 N1 H1A 123(3) . . ?
C15 N1 H1B 120(3) . . ?
H1A N1 H1B 116(4) . . ?
C25 N2 H2A 120(2) . . ?
C25 N2 H2B 123(2) . . ?
H2A N2 H2B 116(3) . . ?
C15 N11 N12 111.1(3) . . ?
C15 N11 H11A 122(3) . . ?
N12 N11 H11A 126(3) . . ?
C13 N12 N11 102.2(3) . . ?
C15 N14 C13 104.3(3) . . ?
C15 N14 Fe1 143.2(3) . . ?
C13 N14 Fe1 112.0(2) . . ?
C25 N21 N22 111.1(3) . . ?
C25 N21 H21A 124(2) . . ?
N22 N21 H21A 125(2) . . ?
C23 N22 N21 102.9(3) . . ?
C25 N24 C23 103.4(3) . . ?
C25 N24 Fe1 144.1(2) . . ?
C23 N24 Fe1 111.3(2) . . ?
C1 O1 Fe1 119.3(2) . . ?
C2 O4 Fe1 120.1(2) . . ?
Fe1 O5 Fe1 103.62(10) . 3 ?
Fe1 O5 H5A 125(2) . . ?
Fe1 O5 H5A 126(2) 3 . ?
H1WA O1W H1WB 111.4(15) . . ?
H2WA O2W H2WB 109.1(15) . . ?
H3WA O3W H3WB 108.8(15) . . ?
 
loop_
 _geom_torsion_atom_site_label_1
 _geom_torsion_atom_site_label_2
 _geom_torsion_atom_site_label_3
 _geom_torsion_atom_site_label_4
 _geom_torsion
 _geom_torsion_site_symmetry_1
 _geom_torsion_site_symmetry_2
 _geom_torsion_site_symmetry_3
 _geom_torsion_site_symmetry_4
 _geom_torsion_publ_flag
O2 C1 C13 N12 -0.8(6) . . . . ?
O1 C1 C13 N12 -178.5(3) . . . . ?
O2 C1 C13 N14 176.6(3) . . . . ?
O1 C1 C13 N14 -1.0(4) . . . . ?
O3 C2 C23 N22 -0.1(6) . . . . ?
O4 C2 C23 N22 -179.3(4) . . . . ?
O3 C2 C23 N24 179.2(3) . . . . ?
O4 C2 C23 N24 0.0(5) . . . . ?
N1 C15 N11 N12 -179.2(3) . . . . ?
N14 C15 N11 N12 1.6(4) . . . . ?
N14 C13 N12 N11 0.6(4) . . . . ?
C1 C13 N12 N11 178.1(3) . . . . ?
C15 N11 N12 C13 -1.3(4) . . . . ?
N1 C15 N14 C13 179.7(4) . . . . ?
N11 C15 N14 C13 -1.2(4) . . . . ?
N1 C15 N14 Fe1 -10.2(6) . . . . ?
N11 C15 N14 Fe1 168.9(3) . . . . ?
N12 C13 N14 C15 0.4(4) . . . . ?
C1 C13 N14 C15 -177.4(3) . . . . ?
N12 C13 N14 Fe1 -173.3(2) . . . . ?
C1 C13 N14 Fe1 8.9(4) . . . . ?
N2 C25 N21 N22 179.1(4) . . . . ?
N24 C25 N21 N22 0.2(4) . . . . ?
N24 C23 N22 N21 0.1(4) . . . . ?
C2 C23 N22 N21 179.4(3) . . . . ?
C25 N21 N22 C23 -0.2(4) . . . . ?
N2 C25 N24 C23 -179.0(4) . . . . ?
N21 C25 N24 C23 -0.1(4) . . . . ?
N2 C25 N24 Fe1 -14.2(7) . . . . ?
N21 C25 N24 Fe1 164.7(3) . . . . ?
N22 C23 N24 C25 0.0(4) . . . . ?
C2 C23 N24 C25 -179.4(3) . . . . ?
N22 C23 N24 Fe1 -170.5(3) . . . . ?
C2 C23 N24 Fe1 10.2(4) . . . . ?
O2 C1 O1 Fe1 174.4(3) . . . . ?
C13 C1 O1 Fe1 -8.2(4) . . . . ?
O3 C2 O4 Fe1 169.4(3) . . . . ?
C23 C2 O4 Fe1 -11.4(4) . . . . ?
 
loop_
 _geom_hbond_atom_site_label_D 
 _geom_hbond_atom_site_label_H 
 _geom_hbond_atom_site_label_A 
 _geom_hbond_distance_DH 
 _geom_hbond_distance_HA 
 _geom_hbond_distance_DA 
 _geom_hbond_angle_DHA 
 _geom_hbond_site_symmetry_A 
N11 H11A O2W  0.884(10) 1.870(12) 2.746(4) 171(4) .
N1 H1A O3W  0.881(10) 2.10(2) 2.905(4) 151(4) 3_554
N1 H1B O2  0.878(10) 2.149(12) 3.023(4) 173(4) 7_655
N21 H21A O2W  0.872(10) 2.22(3) 2.903(4) 135(3) 6_655
N21 H21A O1  0.872(10) 2.25(3) 2.866(4) 128(3) 2_665
N2 H2A O3  0.881(10) 2.060(15) 2.914(4) 163(3) 1_556
N2 H2B O1W  0.878(10) 2.058(18) 2.872(4) 154(3) .
O1W H1WA O3W  0.941(10) 1.909(11) 2.847(4) 174(3) 2_666
O1W H1WB N22  0.939(10) 1.975(11) 2.914(4) 179(3) 1_556
O2W H2WA O1W  0.952(10) 1.791(18) 2.678(4) 154(3) 8_565
O2W H2WB O2  0.943(10) 2.01(2) 2.842(4) 145(3) 7_655
O3W H3WA O4  0.958(10) 1.780(14) 2.719(3) 166(3) .
O3W H3WB N12  0.947(10) 1.886(11) 2.830(4) 175(3) 5_665
O5 H5A O3  0.939(10) 1.932(15) 2.829(3) 159(3) 1_556
 
_refine_diff_density_max    0.364
_refine_diff_density_min   -0.433
_refine_diff_density_rms    0.094

_shelx_res_file
;

    comp_3.res created by SHELXL-2014/7


TITL A in Pnna

CELL 0.71073 27.1105 12.6967 7.7352 90.000 90.000 90.000
ZERR 4.0000 0.0061 0.0031 0.0017 0.000 0.000 0.000

LATT 1
SYMM 0.5-X, -Y, Z
SYMM X, 0.5-Y, 0.5-Z
SYMM 0.5-X, 0.5+Y, 0.5-Z

SFAC C H N O FE
UNIT 48 104 64 64 8
LIST 4 ! automatically inserted. Change 6 to 4 for CHECKCIF!!

MERG 2
SHEL 6 0.83
FMAP 2

PLAN -5
TEMP -123
SIZE 0.07 0.02 0.02

L.S. 20
ACTA
BOND $H
CONF

DFIX 0.95 0.01 O1W H1WA
DFIX 0.95 0.01 O1W H1WB
DFIX 1.55 0.01 H1WA H1WB
DFIX 0.95 0.01 O2W H2WA
DFIX 0.95 0.01 O2W H2WB
DFIX 1.55 0.01 H2WA H2WB
DFIX 0.95 0.01 O3W H3WA
DFIX 0.95 0.01 O3W H3WB
DFIX 1.55 0.01 H3WA H3WB
DFIX 0.95 0.01 O5 H5A
DFIX 0.88 0.01 N1 H1A
DFIX 0.88 0.01 N1 H1B
DFIX 0.88 0.01 N2 H2A
DFIX 0.88 0.01 N2 H2B
DFIX 0.88 0.01 N11 H11A
DFIX 0.88 0.01 N21 H21A

OMIT 7 2 2
OMIT 3 0 1

EQIV $1 x, -y+1/2, -z-1/2
EQIV $2 -x+1, y-1/2, z-1/2
EQIV $3 x+1/2, y, -z
EQIV $4 -x+3/2, -y+1, z
EQIV $5 x, y, z+1
EQIV $6 -x+3/2, -y+1, z+1
EQIV $7 x-1/2, -y+1/2, z-1/2
EQIV $8 -x+1, -y+1, -z

HTAB N11 O2W
HTAB N1 O3w_$1
HTAB N1 O2_$2
HTAB N21 O2W_$3
HTAB N21 O1_$4
HTAB N2 O3_$5
HTAB N2 O1W
HTAB O1W O3W_$6
HTAB O1W N22_$5
HTAB O2W O1W_$7
HTAB O2W O2_$2
HTAB O3W O4
HTAB O3W N12_$8
HTAB O5 O3_$5
HTAB

WGHT    0.041400
FVAR       0.06189
FE1   5    0.640485    0.355499    0.150867    11.00000    0.00898    0.01326 =
         0.01268    0.00100    0.00052    0.00081
C1    1    0.579693    0.532257    0.256662    11.00000    0.01645    0.01372 =
         0.00837    0.00460    0.00253    0.00039
C2    1    0.691070    0.375230   -0.178653    11.00000    0.01519    0.00748 =
         0.01622    0.00033    0.00012    0.00216
C13   1    0.544339    0.451696    0.192000    11.00000    0.01088    0.01193 =
         0.01352    0.00344   -0.00225    0.00033
C15   1    0.524280    0.308068    0.065883    11.00000    0.01246    0.01252 =
         0.01486    0.00258   -0.00196   -0.00311
C23   1    0.731110    0.373441   -0.049145    11.00000    0.01427    0.00761 =
         0.01278    0.00077    0.00158   -0.00039
C25   1    0.760823    0.374994    0.207268    11.00000    0.01206    0.01373 =
         0.01592    0.00010   -0.00138    0.00111
N1    3    0.524105    0.216249   -0.014280    11.00000    0.01453    0.01791 =
         0.03100   -0.00719   -0.00466    0.00014
H1A   2    0.551083    0.180533   -0.038522    11.00000   -1.50000
H1B   2    0.496804    0.191854   -0.060319    11.00000   -1.50000
N2    3    0.767875    0.375285    0.376414    11.00000    0.01360    0.02899 =
         0.01743    0.00118   -0.00026   -0.00162
H2A   2    0.742651    0.380217    0.447674    11.00000   -1.50000
H2B   2    0.797303    0.375876    0.423846    11.00000   -1.50000
N11   3    0.483636    0.362833    0.112640    11.00000    0.01150    0.02223 =
         0.02018   -0.00222   -0.00169    0.00018
H11A  2    0.453451    0.341152    0.088194    11.00000   -1.50000
N12   3    0.496229    0.456174    0.191785    11.00000    0.01275    0.01791 =
         0.01939   -0.00207   -0.00382   -0.00019
N14   3    0.563829    0.363655    0.118136    11.00000    0.01397    0.00977 =
         0.01361    0.00043    0.00015   -0.00076
N21   3    0.797170    0.371206    0.087557    11.00000    0.00810    0.02069 =
         0.01895   -0.00283   -0.00347    0.00139
H21A  2    0.828555    0.368917    0.112215    11.00000   -1.50000
N22   3    0.778223    0.370407   -0.075906    11.00000    0.01240    0.01351 =
         0.01881   -0.00036    0.00001   -0.00081
N24   3    0.717374    0.376404    0.122502    11.00000    0.01066    0.01077 =
         0.01526    0.00092   -0.00032    0.00153
O1    4    0.625132    0.504449    0.234231    11.00000    0.00862    0.01574 =
         0.01794   -0.00061    0.00195   -0.00038
O2    4    0.565082    0.616378    0.318026    11.00000    0.01912    0.01490 =
         0.02225   -0.00456    0.00083    0.00129
O3    4    0.698518    0.374030   -0.335852    11.00000    0.01753    0.02856 =
         0.01421    0.00162    0.00141   -0.00054
O4    4    0.647857    0.379435   -0.107286    11.00000    0.00878    0.02713 =
         0.01513    0.00443    0.00187    0.00013
O5    4    0.641025    0.298814    0.384967    11.00000    0.01448    0.01123 =
         0.01230   -0.00343   -0.00140   -0.00043
H5A   2    0.653350    0.334514    0.482121    11.00000   -1.50000
O1W   4    0.845289    0.377007    0.629930    11.00000    0.02123    0.02868 =
         0.02212   -0.00202    0.00524   -0.00597
H1WA  2    0.868154    0.432327    0.641755    11.00000   -1.50000
H1WB  2    0.823618    0.374239    0.724486    11.00000   -1.50000
O2W   4    0.393824    0.289229    0.001612    11.00000    0.02037    0.02925 =
         0.02459    0.00077    0.00247   -0.00540
H2WA  2    0.377829    0.241713    0.078514    11.00000   -1.50000
H2WB  2    0.404833    0.251782   -0.096386    11.00000   -1.50000
O3W   4    0.586437    0.452737   -0.357803    11.00000    0.01831    0.03219 =
         0.02111   -0.00159   -0.00009    0.00700
H3WA  2    0.604582    0.417696   -0.268519    11.00000   -1.50000
H3WB  2    0.557748    0.483035   -0.308723    11.00000   -1.50000
HKLF 4

REM  A in Pnna
REM R1 =  0.0436 for    1587 Fo > 4sig(Fo)  and  0.0877 for all    2418 data
REM    247 parameters refined using     16 restraints

END

WGHT      0.0414      0.0000

REM Instructions for potential hydrogen bonds
HTAB N1 O3W_$1
HTAB N1 O2_$2
HTAB N2 O3_$5
HTAB N2 O1W
HTAB N11 O2W
HTAB N21 O1_$4
HTAB N21 O2W_$3
HTAB O5 O3_$5
HTAB O1W O3W_$6
HTAB O1W N22_$5
HTAB O2W O1W_$7
HTAB O2W O2_$2
HTAB O3W O3
HTAB O3W O4
HTAB O3W N12_$8

REM Highest difference peak  0.364,  deepest hole -0.433,  1-sigma level  0.094
Q1    1   0.7279  0.3513  0.1599  11.00000  0.05    0.36
Q2    1   0.7500  0.5000  0.2428  10.50000  0.05    0.36
Q3    1   0.4901  0.4122  0.1607  11.00000  0.05    0.35
Q4    1   0.6719  0.4567  0.1255  11.00000  0.05    0.35
Q5    1   0.6393  0.4026 -0.4436  11.00000  0.05    0.34
;
_shelx_res_checksum   43573

_shelx_hkl_file
;
   0   0   1    0.04    0.07
   0   0   1   -0.15    0.17
   0   0   1   -0.01    0.07
   0   0  -1   -0.21    0.15
   0   0  -1    0.14    0.14
   0   0  -1   -0.04    0.10
   0   0   2   31.29    1.31
   0   0  -2   32.49    1.31
   0   0  -2   33.44    1.21
   0   0  -2   31.01    1.08
   0   0  -2   33.28    1.39
   0   0   2   33.54    1.23
   0   0   3   -0.40    0.31
   0   0   3    0.05    0.33
   0   0  -3    0.26    0.47
   0   0  -3    0.17    0.41
   0   0  -3    0.78    0.35
   0   0   4  293.66    9.29
   0   0  -4  297.33    9.22
   0   0  -4  284.76    9.79
   0   0  -5    0.19    0.38
   0   0   5    0.22    0.46
   0   0  -5   -0.19    0.49
   0   0  -5   -0.92    0.55
   0   0  -6   25.19    1.58
   0   0  -6   24.04    1.79
   0   0   6   23.29    1.38
   0   0  -7   -0.01    0.89
   0   0  -7   -0.19    0.71
   0   0  -8   11.90    1.59
   0   0  -9   -1.19    1.05
   0   1   0    0.01    0.04
   0  -1   0   -0.03    0.05
   0   1  -2    0.12    0.36
   0   1   2    0.37    0.30
   0   1  -2    0.08    0.09
   0  -1  -2    0.49    0.33
   0  -1   2   -0.02    0.19
   0   1  -2    0.26    0.30
   0  -1   2   -0.30    0.27
   0  -1  -3   23.53    1.12
   0  -1  -3   21.66    1.26
   0   1   3   23.39    1.15
   0  -1   3   22.41    1.15
   0  -1   3   22.15    0.97
   0   1  -3   22.30    1.27
   0   1  -3   23.28    1.21
   0  -1  -3   21.71    1.15
   0   1   4    0.47    0.53
   0  -1  -4   -0.36    0.29
   0  -1  -4   -0.60    0.52
   0   1  -4    0.87    0.59
   0  -1   4   -1.00    0.45
   0  -1   4    0.95    0.44
   0   1  -4    0.01    0.06
   0  -1  -4    0.02    0.46
   0   1  -4   -0.23    0.64
   0  -1  -4    0.33    0.64
   0   1  -5   -0.40    0.49
   0   1  -5    0.05    0.09
   0  -1  -5    0.05    0.23
   0   1  -5   -0.07    0.64
   0   1   5    0.38    0.50
   0  -1  -5    0.83    0.45
   0  -1  -5    0.70    0.25
   0  -1   5    0.10    0.47
   0  -1   5    0.01    0.40
   0  -1  -5    0.75    0.68
   0  -1  -5    0.65    0.52
   0   1   6   -0.11    0.57
   0   1  -6   -0.09    0.59
   0  -1  -6   -0.47    0.70
   0  -1  -6   -0.40    0.53
   0   1  -6    0.60    0.78
   0   1  -7    1.34    1.02
   0   1  -7    1.99    0.81
   0  -1  -7    1.63    0.75
   0  -1  -7    1.25    0.98
   0   1  -8    0.09    1.00
   0  -1  -8   -0.06    1.03
   0  -1  -9    0.41    1.10
   0   1  -9   -0.84    0.99
   0  -2   0    2.33    0.30
   0   2   0    2.28    0.26
   0  -2   1   -0.30    0.27
   0   2   1    0.33    0.33
   0  -2  -1    0.17    0.33
   0   2  -1   -0.11    0.32
   0  -2   1    0.05    0.12
   0  -2   2  241.76    7.51
   0   2  -2  232.42    7.86
   0  -2   2  239.17    7.99
   0   2   2  250.52    7.70
   0   2  -3    0.42    0.50
   0  -2  -3   -0.27    0.51
   0  -2   3    0.31    0.26
   0  -2   3   -0.03    0.44
   0   2  -3    0.41    0.55
   0  -2   3   -0.19    0.19
   0   2   3   -0.91    0.46
   0   2  -4    6.42    0.82
   0  -2  -4    9.28    0.87
   0  -2   4    8.61    0.86
   0   2   4    6.47    0.79
   0   2  -4    7.64    0.95
   0  -2  -4    7.31    0.78
   0  -2   4    7.44    0.57
   0   2   5    0.46    0.52
   0  -2  -5   -0.33    0.61
   0  -2  -5   -0.24    0.30
   0  -2  -5    0.29    0.48
   0   2  -5   -0.02    0.54
   0  -2  -5   -0.22    0.49
   0   2  -5    0.03    0.64
   0  -2   5    0.54    0.54
   0  -2   5    0.08    0.36
   0  -2  -6    4.11    0.95
   0  -2   6    2.85    0.77
   0   2  -6    3.52    0.99
   0   2  -6    3.28    0.84
   0   2   6    3.89    0.82
   0  -2  -6    3.71    0.80
   0   2  -7    0.33    0.94
   0  -2  -7   -0.50    0.88
   0   2  -7   -0.25    0.75
   0  -2  -7   -0.16    0.72
   0   2  -8    2.36    1.17
   0  -2  -8    1.28    1.07
   0  -2  -9    1.35    1.07
   0   2  -9   -0.05    1.10
   0  -3   0    0.21    0.32
   0   3   0   -0.42    0.27
   0   3   1  175.29    5.63
   0   3  -1  172.17    5.74
   0  -3  -1  168.98    5.62
   0  -3   1  176.92    5.45
   0   3  -1  175.88    5.47
   0  -3   2   -0.60    0.30
   0  -3  -2   -0.27    0.36
   0   3   2    0.24    0.37
   0  -3   2   -0.09    0.25
   0   3  -2   -0.26    0.40
   0  -3   3   21.42    1.26
   0  -3   3   21.96    0.91
   0   3  -3   19.66    1.40
   0  -3  -3   21.05    1.27
   0   3   3   19.35    1.26
   0  -3   4    0.19    0.27
   0  -3   4    0.09    0.22
   0  -3   4   -0.47    0.47
   0   3  -4    0.30    0.56
   0  -3  -4   -0.62    0.52
   0   3  -4    0.14    0.61
   0   3   4   -0.34    0.50
   0  -3  -5   24.87    1.43
   0  -3   5   22.84    1.03
   0  -3  -5   20.99    1.12
   0  -3   5   23.77    1.46
   0   3  -5   21.47    1.59
   0   3  -5   23.27    1.48
   0  -3  -5   23.80    1.44
   0   3   5   23.20    1.44
   0   3   6    1.02    0.72
   0  -3  -6   -0.14    0.66
   0   3  -6   -0.18    0.82
   0  -3  -6    0.50    0.67
   0   3  -6   -0.14    0.69
   0  -3  -6    0.37    0.78
   0   3  -7    8.67    1.24
   0   3  -7   13.12    1.55
   0  -3  -7    9.46    1.37
   0  -3  -7   13.54    1.30
   0   3  -8    0.95    1.08
   0  -3  -8    0.55    0.99
   0   3  -9    3.85    1.37
   0  -3  -9    4.02    1.36
   0   4   0  954.06   30.41
   0  -4   0 1000.00   29.97
   0   4  -1   -0.27    0.23
   0  -4  -1    0.39    0.39
   0   4   1   -0.12    0.33
   0  -4   1    0.00    0.26
   0   4  -2    2.30    0.63
   0  -4   2    1.73    0.25
   0  -4  -2    1.38    0.56
   0   4   2    2.59    0.60
   0   4   3    0.66    0.63
   0  -4   3   -1.01    0.49
   0  -4   3    0.01    0.36
   0  -4  -3   -0.44    0.58
   0   4  -3    1.23    0.71
   0   4  -4  362.39   12.08
   0  -4   4  369.62   11.24
   0  -4  -4  365.15   11.74
   0  -4   4  356.91   11.28
   0   4   4  366.92   11.79
   0  -4   4  356.16   12.20
   0  -4   5   -0.09    0.28
   0  -4   5   -0.12    0.55
   0  -4  -5   -0.35    0.45
   0  -4   5   -0.21    0.20
   0   4  -5    0.54    0.73
   0  -4  -5    0.09    0.62
   0   4   5    0.12    0.61
   0  -4  -6   14.91    1.45
   0  -4  -6   14.62    1.30
   0   4  -6    9.13    1.36
   0   4   6   16.12    1.42
   0  -4  -6   13.63    1.31
   0  -4  -6   15.65    1.03
   0  -4  -7    1.00    0.96
   0   4  -7    0.31    1.00
   0  -4  -7   -0.59    0.73
   0  -4  -8    0.23    0.99
   0   4  -8    0.08    1.08
   0  -4  -9    0.19    1.02
   0   4  -9   -0.54    1.15
   0  -5   0    0.26    0.40
   0   5   0   -0.08    0.41
   0  -5  -1   23.67    1.26
   0  -5   1   22.54    1.05
   0   5  -1   21.96    0.98
   0   5   1   22.78    1.23
   0  -5  -2   -0.26    0.60
   0  -5   2   -0.02    0.33
   0   5  -2   -0.89    0.60
   0   5   2    0.20    0.60
   0  -5   3    0.84    0.44
   0  -5   3   -0.20    0.50
   0  -5   3    0.32    0.20
   0  -5  -3    0.16    0.59
   0   5   3    0.40    0.59
   0   5  -3    1.36    0.69
   0  -5  -4    0.48    0.61
   0  -5   4    0.14    0.33
   0   5   4   -0.21    0.55
   0  -5   4    0.66    0.55
   0   5  -4    0.05    0.62
   0  -5   5   18.42    0.90
   0   5  -5   19.46    1.59
   0  -5  -5   19.41    1.25
   0  -5  -5   19.14    1.47
   0   5   5   17.55    1.45
   0  -5  -6   -0.87    0.53
   0   5  -6   -0.27    0.91
   0  -5  -6    0.57    0.78
   0  -5  -6    0.28    0.69
   0   5   6    0.26    0.80
   0  -5  -7    0.37    0.96
   0  -5  -7    0.09    0.77
   0   5  -7   -0.46    0.93
   0   5  -8   -2.19    0.88
   0  -5  -8    0.94    1.04
   0  -6   0   94.58    3.37
   0   6   0   93.20    3.33
   0   6  -1   -0.80    0.39
   0   6   1   -0.54    0.56
   0  -6  -1    0.03    0.61
   0  -6   1   -0.58    0.44
   0  -6   2    7.62    0.61
   0   6   2    8.41    0.92
   0  -6  -2    8.82    0.95
   0  -6   3    0.64    0.46
   0  -6   3    0.36    0.54
   0  -6   3    0.03    0.25
   0   6  -3   -0.25    0.60
   0  -6  -3   -1.06    0.50
   0   6   3    0.27    0.58
   0  -6  -4    9.07    1.06
   0   6  -4    6.31    1.04
   0  -6   4    9.48    0.76
   0   6   5    0.15    0.72
   0  -6  -5    0.03    0.57
   0  -6  -5   -0.12    0.72
   0   6  -5   -0.92    0.76
   0   6  -6   -1.39    0.82
   0  -6  -6    1.75    0.67
   0  -6  -6   -1.11    0.74
   0   6  -7   -0.42    0.99
   0  -6  -7    0.15    0.77
   0  -6  -8    2.67    1.18
   0   6  -8    2.78    1.25
   0  -7   0    0.19    0.52
   0   7   0    0.18    0.50
   0   7   1  108.34    3.97
   0  -7  -1  104.25    3.96
   0  -7   1  111.68    3.80
   0   7  -1  109.44    3.69
   0  -7   2   -0.37    0.36
   0  -7   2    0.12    0.51
   0   7   2    0.23    0.55
   0  -7  -2    0.09    0.56
   0  -7  -3   70.38    2.94
   0  -7   3   67.43    2.32
   0   7   3   68.51    2.94
   0  -7   3   64.05    2.63
   0  -7   4   -0.26    0.45
   0   7   4   -0.43    0.67
   0   7  -4    1.23    0.82
   0  -7   4    0.36    0.25
   0  -7  -4    0.35    0.72
   0  -7  -5   14.04    1.44
   0   7  -5   14.48    1.57
   0  -7  -5   17.02    1.35
   0   7  -6    2.17    1.16
   0  -7  -6   -0.54    0.66
   0   7  -7    7.61    1.52
   0  -7  -8   -0.18    1.09
   0   7  -8   -0.16    1.05
   0   8   0  302.18    9.52
   0  -8   0  284.88    9.55
   0  -8   1    0.57    0.47
   0   8  -1    0.47    0.44
   0  -8  -1    0.27    0.56
   0   8   1   -0.39    0.51
   0  -8   2   11.83    1.06
   0  -8   2   11.47    0.83
   0  -8  -2   10.75    1.08
   0   8   2    8.59    1.01
   0  -8   3   -0.12    0.36
   0  -8  -3   -0.04    0.62
   0  -8   3    0.49    0.60
   0  -8  -4   53.03    2.66
   0  -8   4   48.22    2.18
   0  -8   4   49.94    1.78
   0  -8  -5   -0.78    0.65
   0   8  -5    1.57    1.05
   0  -8  -6    0.25    0.76
   0   8  -6   -0.72    1.03
   0   8  -7   -1.04    1.05
   0   9   0   -0.02    0.52
   0  -9   0    0.26    0.54
   0  -9  -1    0.62    0.58
   0   9   1    0.52    0.63
   0  -9   1    0.01    0.50
   0   9  -1    0.26    0.47
   0  -9  -2   -0.70    0.60
   0  -9   2   -0.37    0.63
   0  -9   2    0.40    0.49
   0  -9   3   11.25    0.86
   0  -9   3   10.00    1.05
   0  -9  -4    0.08    0.75
   0  -9   4    0.40    0.64
   0  -9  -5    0.87    0.82
   0   9  -6    0.35    1.04
   0  -9  -6    0.15    0.79
   0   9  -7    4.61    1.46
   0  10   0   25.85    1.55
   0 -10   0   28.37    1.68
   0 -10   1   -0.06    0.57
   0 -10   1   -1.29    0.65
   0  10  -1    0.46    0.55
   0 -10   2   11.46    1.22
   0 -10   2   13.39    1.09
   0 -10  -3   -0.45    0.71
   0 -10   3   -0.09    0.48
   0 -10   3   -0.16    0.69
   0 -10   4   31.14    1.83
   0 -10  -4   30.52    2.06
   0 -10  -5   -0.54    0.78
   0 -10  -6   13.79    1.51
   0 -11   0    0.17    0.81
   0 -11  -1   30.43    1.99
   0  11  -1   28.79    1.55
   0 -11   1   25.01    1.85
   0 -11  -2    0.42    0.85
   0 -11   2    0.40    0.79
   0 -11  -3   25.29    1.92
   0 -11   3   23.84    1.69
   0 -11   3   26.70    1.47
   0 -11   4    0.17    0.72
   0 -11  -4    0.07    0.90
   0 -11  -5    0.60    0.86
   0 -11  -6   -0.29    0.86
   0 -12   0  169.07    6.43
   0 -12  -1    0.14    0.85
   0 -12   1   -0.85    0.76
   0 -12   2   -0.16    0.83
   0 -12  -2    0.25    0.90
   0 -12  -3   -1.21    0.82
   0 -12   3   -0.65    0.73
   0 -12   4   15.70    1.50
   0 -12  -4   19.45    1.83
   0 -12  -5   -1.28    0.83
   0 -13   0    0.31    0.95
   0 -13  -1    1.95    1.07
   0 -13   1    2.05    1.06
   0 -13   2    0.35    0.87
   0 -13  -2    0.83    0.93
   0 -13   3   17.54    1.69
   0 -13  -3   18.34    1.88
   0 -13  -4   -0.74    0.87
   0 -13   4    1.84    0.93
   0 -14   0   20.52    1.97
   0 -14   1   -0.67    0.89
   0 -14  -1   -0.45    0.88
   0 -14   2   -1.35    0.85
   0 -14  -2   -0.17    0.83
   0 -14   3    0.85    0.97
   0 -14  -3   -0.94    0.85
   0 -15   0   -1.21    0.96
   0 -15   1   11.94    1.68
   1   0   0    0.00    0.01
  -1   0   0   -0.01    0.01
   1   0  -2   -0.16    0.25
   1   0  -2   -0.09    0.25
  -1   0   2    0.13    0.26
   1   0   2   -0.09    0.26
  -1   0   2   -0.04    0.26
   1   0  -2    0.29    0.34
   1   0  -2    0.00    0.08
  -1   0  -2   -0.19    0.35
  -1   0  -2    0.23    0.27
  -1   0  -2    0.05    0.16
  -1   0  -2    0.23    0.33
   1   0   2   -0.57    0.26
   1   0   3    0.82    0.40
  -1   0  -3    1.34    0.21
   1   0  -3    0.96    0.38
  -1   0   3    1.28    0.40
  -1   0  -3    0.68    0.43
   1   0   3    1.11    0.38
  -1   0  -3    0.92    0.50
  -1   0   3    0.71    0.38
  -1   0  -3    0.59    0.36
   1   0  -3    0.93    0.51
   1   0  -3    0.65    0.42
  -1   0   4   -0.29    0.45
  -1   0  -4   -0.56    0.63
  -1   0  -4   -0.20    0.52
   1   0  -4    0.03    0.40
  -1   0  -4    0.24    0.44
   1   0   4   -0.07    0.48
   1   0  -4    0.11    0.52
   1   0   4   -0.54    0.43
   1   0  -4    0.23    0.64
  -1   0   5   15.14    1.02
   1   0   5   16.23    1.04
   1   0  -5   15.96    1.29
   1   0  -5   17.61    1.15
  -1   0  -5   16.41    0.93
  -1   0  -5   16.59    1.34
   1   0  -5   16.71    0.94
  -1   0  -5   17.31    1.21
   1   0  -6    0.68    0.80
  -1   0  -6    0.89    0.80
   1   0   6    0.15    0.55
  -1   0  -6   -0.41    0.62
  -1   0   6   -0.29    0.54
   1   0  -6    0.41    0.59
  -1   0  -7    5.15    1.19
   1   0  -7    3.39    1.08
  -1   0  -7    4.91    0.98
   1   0  -7    6.24    1.00
  -1   0  -8    1.08    1.07
   1   0  -8   -0.55    0.97
  -1   0  -9    4.59    1.39
   1   0  -9    4.69    1.35
   1  -1   0    0.05    0.05
   1   1   0    0.03    0.06
  -1  -1   0    0.07    0.07
  -1   1   0   -0.12    0.07
   1  -1   0    0.03    0.07
  -1   1   0   -0.06    0.05
  -1   1  -1   13.32    0.63
   1  -1  -2   51.73    1.91
   1   1   2   55.00    1.93
   1  -1  -2   54.78    1.79
  -1   1  -2   53.52    1.72
  -1   1  -2   49.46    2.01
  -1   1  -2   51.53    2.03
  -1  -1   2   54.25    1.97
  -1  -1   2   52.96    1.77
   1  -1   2   49.45    1.99
   1  -1   2   54.36    1.73
  -1  -1  -2   53.48    1.91
   1  -1   2   54.64    1.77
   1   1  -2   53.80    2.03
  -1   1   2   52.23    1.92
   1   1  -2   53.01    1.96
   1  -1  -3   36.09    1.29
  -1  -1   3   33.79    1.51
   1   1   3   35.25    1.53
   1  -1  -3   36.27    1.50
   1  -1  -3   34.39    1.63
  -1   1  -3   36.72    1.62
  -1   1  -3   35.76    1.69
  -1  -1   3   36.03    1.37
   1  -1  -3   37.83    1.56
  -1  -1  -3   35.32    1.49
  -1   1   3   35.09    1.52
   1  -1   3   35.75    1.60
   1   1  -3   34.77    1.67
   1  -1   3   35.36    1.35
  -1  -1  -3   33.77    1.58
   1   1  -3   37.08    1.57
   1  -1  -4   37.88    1.77
   1  -1  -4   41.36    1.71
  -1  -1   4   40.53    1.80
  -1   1  -4   38.85    1.85
  -1  -1   4   38.46    1.59
   1   1   4   39.67    1.76
   1  -1  -4   40.20    1.41
   1  -1  -4   38.44    1.94
  -1   1  -4   35.42    1.95
   1   1  -4   40.26    1.83
  -1  -1  -4   39.19    1.84
  -1  -1  -4   38.10    1.96
   1  -1   4   39.58    1.60
   1   1  -4   37.47    1.96
   1  -1   4   40.75    1.86
  -1  -1  -4   40.49    1.44
  -1   1   4   39.63    1.76
  -1  -1  -4   39.05    1.69
   1  -1  -5   16.98    1.14
  -1   1  -5   15.00    1.30
  -1   1  -5   16.40    1.22
   1  -1  -5   16.43    0.69
   1  -1  -5   17.06    1.06
  -1  -1   5   15.79    0.98
   1  -1  -5   15.46    1.30
   1   1   5   15.78    1.10
  -1  -1   5   16.81    1.16
  -1  -1  -5   16.00    0.74
   1  -1   5   16.48    0.98
  -1   1   5   17.39    1.13
  -1  -1  -5   16.66    1.02
  -1  -1  -5   16.54    1.15
   1  -1   5   17.04    1.18
  -1  -1  -5   18.10    0.77
   1   1  -5   18.33    1.20
  -1  -1  -5   12.28    1.22
   1   1  -5   16.14    1.34
   1   1   6    5.53    0.84
  -1   1  -6    6.24    1.07
  -1   1  -6    7.03    0.95
   1  -1  -6    5.25    0.80
   1  -1  -6    7.02    1.07
   1   1  -6    7.41    0.93
   1   1  -6    4.94    1.04
  -1  -1  -6    5.79    0.88
  -1  -1  -6    3.79    0.97
  -1   1   6    4.90    0.80
   1  -1  -7    1.34    0.97
  -1   1  -7    1.12    0.97
   1  -1  -7    1.38    0.71
  -1   1  -7    1.49    0.82
   1   1  -7    0.09    0.96
  -1  -1  -7    1.74    1.00
  -1  -1  -7    1.04    0.76
   1   1  -7    2.19    0.83
  -1   1  -8    4.94    1.31
   1  -1  -8    4.71    1.29
  -1  -1  -8    4.41    1.23
   1   1  -8    3.84    1.25
   1  -1  -9    3.54    1.29
  -1   1  -9    2.66    1.23
  -1  -1  -9    0.53    1.12
   1   1  -9    0.15    1.10
  -1  -2   0    0.01    0.24
   1   2   0   -0.07    0.21
   1  -2   0   -0.04    0.22
  -1   2   0    0.55    0.24
   1  -2  -1    0.54    0.36
  -1  -2   1    0.58    0.32
  -1   2  -1    0.57    0.33
   1   2   1    0.57    0.35
  -1  -2   1    0.40    0.17
   1  -2   1    0.55    0.26
   1   2  -1    0.37    0.35
  -1  -2  -1    0.35    0.35
   1  -2   1    0.68    0.34
  -1   2   1    0.47    0.32
   1   2   2  192.03    6.19
  -1   2  -2  189.44    6.33
  -1  -2   2  180.29    6.38
   1  -2  -2  203.00    6.20
  -1   2  -2  192.80    6.46
  -1  -2   2  197.31    6.08
   1  -2   2  190.67    6.45
   1   2  -2  185.97    6.32
  -1  -2  -2  194.15    6.18
   1  -2   2  188.92    6.00
  -1   2  -3   24.14    1.45
   1  -2  -3   26.07    1.13
  -1  -2   3   26.56    1.01
   1   2   3   24.10    1.31
   1  -2  -3   27.39    1.35
  -1  -2   3   27.07    0.92
  -1  -2   3   25.77    1.30
  -1   2  -3   26.31    1.38
   1  -2   3   26.35    0.96
   1  -2   3   27.14    1.00
   1   2  -3   25.97    1.47
  -1   2   3   26.17    1.33
   1   2  -3   25.16    1.30
  -1  -2  -3   25.73    1.34
   1  -2   3   27.07    1.39
  -1  -2   4   27.40    1.52
   1   2   4   30.59    1.58
  -1   2  -4   33.02    1.76
   1  -2  -4   29.32    1.49
  -1  -2   4   31.65    1.26
  -1   2  -4   32.38    1.64
   1  -2  -4   33.63    1.57
   1  -2  -4   31.69    1.29
   1  -2  -4   30.60    1.72
  -1  -2  -4   31.05    1.59
  -1  -2  -4   29.72    1.51
   1  -2   4   29.33    1.24
   1   2  -4   31.37    1.60
   1  -2   4   32.24    1.63
   1   2  -4   28.63    1.70
  -1   2   4   30.61    1.55
  -1   2  -5   15.21    1.31
   1   2   5   14.10    1.08
  -1   2  -5   14.44    1.14
   1  -2  -5   15.79    1.08
   1  -2  -5   16.07    0.80
   1  -2  -5   13.00    1.20
   1  -2  -5   15.13    1.11
  -1  -2   5   14.51    1.08
  -1  -2   5   14.78    0.86
  -1  -2  -5   16.56    0.87
   1  -2   5   15.08    0.86
   1   2  -5   14.66    1.14
   1  -2   5   16.20    1.19
  -1   2   5   10.86    1.02
  -1  -2  -5   15.23    1.29
  -1  -2  -5   14.61    1.07
  -1  -2  -5   14.03    1.14
   1   2  -5   11.28    1.20
  -1   2  -6    1.24    0.72
   1  -2  -6    1.78    0.65
   1  -2  -6    1.48    0.87
   1   2   6    1.77    0.69
  -1  -2   6    1.19    0.65
  -1   2  -6    0.78    0.83
  -1  -2  -6    0.97    0.82
  -1  -2  -6    0.92    0.66
   1   2  -6    0.48    0.68
   1   2  -6    0.83    0.87
  -1   2   6    2.03    0.70
   1  -2  -7   -0.96    0.85
  -1   2  -7   -0.77    0.73
  -1   2  -7    0.97    0.97
   1  -2  -7    1.32    0.76
   1   2  -7   -0.58    0.91
   1   2  -7    0.19    0.77
  -1  -2  -7   -0.90    0.82
  -1  -2  -7    1.82    0.77
  -1   2  -8    7.59    1.46
   1  -2  -8    5.60    1.34
   1   2  -8   10.32    1.54
  -1  -2  -8    8.42    1.41
  -1   2  -9   -0.66    1.06
   1  -2  -9    1.21    1.09
  -1  -2  -9   -1.03    0.93
   1   2  -9    1.49    1.21
   1   3   0   -0.27    0.30
   1  -3   0   -0.04    0.32
  -1  -3   0    0.24    0.30
  -1   3   0   -0.12    0.31
  -1  -3   1    0.12    0.21
  -1   3  -1    0.01    0.33
   1  -3  -1   -0.47    0.34
   1   3   1    0.31    0.32
  -1  -3  -1   -0.04    0.36
   1  -3   1   -0.03    0.28
   1   3  -1   -0.19    0.18
  -1   3   1   -0.04    0.31
   1  -3   1   -0.19    0.20
  -1  -3   2   19.71    1.03
   1  -3  -2   18.63    1.05
  -1   3  -2   18.92    1.10
   1   3   2   20.48    1.05
  -1  -3  -2   20.33    1.06
   1  -3   2   17.83    0.84
   1   3  -2   18.89    1.10
  -1   3   2   18.67    1.04
   1  -3   2   18.23    1.04
  -1   3  -3    1.16    0.67
   1  -3  -3    0.80    0.59
  -1  -3   3   -0.06    0.51
   1   3   3   -0.66    0.54
  -1  -3   3    0.34    0.31
  -1  -3   3    0.31    0.23
   1   3  -3    0.42    0.60
  -1   3   3   -0.12    0.58
  -1  -3  -3    0.84    0.58
   1  -3   3    0.20    0.54
   1  -3   3    0.31    0.32
  -1  -3   4   24.94    0.99
   1  -3  -4   21.28    1.34
   1  -3  -4   25.36    1.21
  -1   3  -4   24.77    1.57
   1   3   4   24.77    1.45
  -1  -3   4   24.97    0.90
  -1  -3   4   23.81    1.41
  -1   3  -4   24.33    1.44
   1  -3   4   25.06    0.94
   1   3  -4   23.54    1.54
   1  -3   4   25.07    1.43
  -1  -3  -4   24.16    1.41
   1  -3   4   24.76    0.97
  -1   3   4   21.93    1.39
   1   3   5    3.64    0.75
   1  -3  -5    2.30    0.66
  -1   3  -5    2.00    0.79
  -1   3  -5    3.19    0.77
  -1  -3   5    1.74    0.39
   1  -3  -5    2.93    0.49
   1  -3  -5    1.65    0.58
   1  -3  -5    2.29    0.79
  -1  -3   5    2.56    0.64
   1  -3   5    1.95    0.63
   1   3  -5    1.37    0.76
   1  -3   5    2.51    0.40
  -1  -3  -5    2.68    0.64
  -1  -3  -5    2.28    0.63
  -1   3   5    3.12    0.72
   1   3   6    8.41    1.06
   1  -3  -6    8.85    1.04
   1  -3  -6    7.83    1.16
   1  -3  -6    6.73    0.95
  -1   3  -6    9.56    1.16
  -1   3  -6    7.17    1.20
   1   3  -6   12.00    1.35
  -1  -3  -6    7.82    1.04
  -1  -3  -6    9.00    1.27
  -1  -3  -6    8.55    1.02
  -1   3   6    9.72    1.10
   1  -3  -7    0.98    0.93
   1  -3  -7    1.53    0.73
  -1   3  -7   -0.12    0.93
  -1   3  -7   -0.91    0.73
  -1  -3  -7    0.50    0.93
  -1  -3  -7    1.66    0.80
   1   3  -7   -0.05    0.96
   1  -3  -8   10.26    1.52
  -1   3  -8    7.42    1.46
  -1  -3  -8    6.92    1.37
   1   3  -8    9.08    1.54
  -1   3  -9    1.44    1.22
   1  -3  -9    0.44    1.11
  -1  -3  -9    0.00    1.12
   1   3  -9   -0.56    0.99
  -1   4   0    0.17    0.32
   1  -4   0   -0.22    0.34
   1   4   0    0.10    0.34
  -1  -4   0   -0.55    0.33
  -1   4  -1    3.28    0.34
   1   4   1    2.90    0.49
   1  -4  -1    4.08    0.54
  -1  -4   1    3.02    0.38
   1   4  -1    3.76    0.35
   1  -4   1    3.50    0.47
   1  -4   1    3.56    0.38
  -1   4   1    3.20    0.50
  -1  -4  -1    3.77    0.54
   1   4   2   -0.08    0.50
  -1  -4   2    0.30    0.24
  -1   4  -2   -0.18    0.53
   1  -4  -2   -0.55    0.47
  -1   4   2    0.33    0.48
   1   4  -2    0.01    0.52
  -1  -4  -2   -0.02    0.52
   1  -4   2    0.30    0.47
   1  -4   2   -0.07    0.38
   1  -4   2    0.26    0.23
  -1  -4   3    4.77    0.52
   1   4   3    3.02    0.74
  -1  -4   3    5.09    0.78
  -1   4  -3    4.98    0.86
   1  -4  -3    5.80    0.83
   1  -4   3    4.09    0.73
  -1   4   3    3.71    0.74
   1   4  -3    3.06    0.81
   1  -4   3    4.83    0.53
  -1  -4  -3    5.42    0.81
  -1  -4   4   12.16    0.68
  -1   4  -4   12.09    1.15
   1   4   4   13.02    1.11
   1  -4  -4   12.13    1.07
  -1  -4   4   12.47    1.09
   1  -4  -4   12.43    0.93
  -1  -4   4   13.57    0.57
   1   4  -4   11.64    1.14
  -1  -4  -4   13.68    1.13
   1  -4   4   14.79    1.12
   1  -4   4   13.06    0.72
  -1   4   4   13.64    1.13
  -1  -4   5   31.79    1.78
   1  -4  -5   35.08    1.81
  -1   4  -5   31.84    1.96
   1  -4  -5   33.89    1.55
  -1  -4   5   32.47    1.26
   1   4   5   32.30    1.84
   1  -4   5   32.24    1.20
  -1   4   5   36.92    1.90
   1  -4   5   34.17    1.86
   1   4  -5   32.27    1.98
   1  -4   5   33.79    1.26
  -1  -4  -5   33.55    1.79
   1  -4  -6    0.49    0.65
   1  -4  -6    0.82    0.79
   1   4   6    1.06    0.80
   1  -4  -6    1.10    0.82
  -1   4  -6   -0.88    0.78
  -1   4   6    0.80    0.78
  -1  -4  -6    0.53    0.56
   1   4  -6    1.66    0.95
  -1  -4  -6    1.76    0.83
  -1  -4  -6    0.08    0.69
  -1   4  -7    0.48    0.99
   1  -4  -7    0.97    0.95
   1  -4  -7   -0.08    0.72
   1   4  -7    0.50    1.01
  -1  -4  -7   -0.09    0.72
  -1  -4  -7   -0.89    0.91
  -1   4  -8    2.50    1.25
   1  -4  -8    0.77    1.02
  -1  -4  -8    2.57    1.18
   1   4  -8    2.28    1.20
  -1   5   0    0.64    0.44
   1  -5   0   -0.01    0.38
  -1  -5   0    0.38    0.40
   1   5   0   -0.14    0.40
  -1   5  -1   29.42    1.17
  -1  -5   1   29.35    1.24
   1  -5  -1   31.28    1.45
   1   5   1   28.87    1.42
  -1   5   1   29.75    1.43
   1  -5   1   26.15    1.22
  -1  -5  -1   28.86    1.44
   1   5  -1   28.51    1.17
   1  -5   1   29.99    1.40
  -1   5  -2    9.15    0.94
  -1  -5   2    7.41    0.58
   1   5   2    6.95    0.86
   1  -5  -2    8.51    0.89
   1  -5   2    7.69    0.79
  -1  -5  -2    9.56    0.92
  -1   5   2    8.74    0.92
   1  -5   2    6.50    0.55
  -1   5  -3   23.56    1.59
  -1  -5   3   27.79    1.52
   1   5   3   27.58    1.54
   1  -5  -3   26.57    1.53
  -1  -5   3   26.09    0.96
  -1  -5   3   27.40    1.25
   1  -5   3   29.05    1.58
   1  -5   3   25.31    1.26
   1   5  -3   26.52    1.62
  -1   5   3   24.90    1.51
  -1  -5  -3   26.61    1.54
  -1   5  -4    2.70    0.81
   1  -5  -4    4.26    0.79
  -1  -5   4    3.13    0.68
   1  -5  -4    2.23    0.60
  -1  -5   4    3.75    0.47
   1   5   4    2.78    0.75
  -1   5   4    3.85    0.77
   1   5  -4    1.70    0.76
   1  -5   4    4.41    0.49
  -1  -5  -4    2.98    0.77
   1  -5   4    3.61    0.72
   1  -5  -5   12.81    1.04
  -1   5  -5   11.65    1.32
   1   5   5   13.74    1.30
   1  -5  -5   14.29    1.30
  -1   5   5   13.22    1.30
   1  -5   5   14.22    0.78
   1   5  -5   13.28    1.38
  -1  -5  -5   14.47    1.31
   1  -5  -6    5.25    0.80
  -1   5  -6    6.15    1.22
   1  -5  -6    6.74    1.07
   1   5   6    6.90    1.16
   1  -5  -6    6.47    0.99
   1   5  -6    4.29    1.15
  -1  -5  -6    7.19    1.14
  -1  -5  -6    7.73    1.06
  -1  -5  -6    5.48    0.81
  -1   5   6    5.48    1.07
   1  -5  -7    4.15    1.14
  -1   5  -7    2.64    1.19
   1  -5  -7    5.57    1.04
   1   5  -7    5.57    1.28
  -1  -5  -7    4.85    1.24
  -1  -5  -7    3.19    1.01
   1  -5  -8    1.97    1.13
  -1   5  -8    1.85    1.20
  -1  -5  -8    0.06    1.04
   1   5  -8   -0.30    1.01
  -1   6   0   -0.25    0.53
   1  -6   0    0.68    0.55
  -1  -6   0   -0.54    0.52
   1   6   0    0.49    0.52
  -1  -6   1   36.91    1.57
   1  -6  -1   36.45    1.76
  -1   6  -1   38.29    1.50
   1   6   1   34.82    1.73
  -1   6   1   36.91    1.74
   1   6  -1   36.18    1.50
   1  -6   1   38.47    1.76
   1  -6   1   37.13    1.56
  -1  -6  -1   38.38    1.78
  -1  -6   2    8.03    0.61
   1  -6  -2    7.59    0.90
   1   6   2    7.41    0.89
   1  -6   2    8.89    0.84
  -1  -6  -2    7.46    0.90
  -1   6   2    7.98    0.92
   1  -6   2    7.53    0.60
  -1   6  -3    0.00    0.63
   1   6   3    0.04    0.60
   1  -6  -3    1.41    0.64
  -1  -6   3    0.09    0.52
  -1  -6   3    0.57    0.27
  -1  -6   3    0.44    0.45
   1  -6   3   -0.29    0.54
  -1   6   3    0.19    0.61
   1   6  -3    1.03    0.70
   1  -6   3    0.42    0.47
  -1  -6  -3    0.78    0.59
   1  -6   3    0.25    0.26
   1  -6  -4    2.74    0.78
  -1   6  -4    1.40    0.78
  -1  -6   4    1.77    0.65
   1  -6  -4    2.22    0.63
   1   6   4    1.94    0.74
  -1  -6   4    1.41    0.46
   1   6  -4    3.70    0.89
   1  -6   4    2.07    0.48
  -1  -6  -4    2.71    0.77
  -1   6   4    2.07    0.77
   1  -6  -5    5.22    0.83
   1   6   5    6.41    1.05
   1  -6  -5    4.58    0.98
  -1   6  -5    5.40    1.11
   1   6  -5    5.07    1.11
  -1  -6  -5    6.82    1.06
  -1   6   5    5.01    1.03
  -1   6  -6   14.65    1.60
   1  -6  -6   12.92    1.14
   1  -6  -6   15.86    1.53
   1   6  -6   13.18    1.57
  -1  -6  -6   13.30    1.45
  -1  -6  -6   12.52    1.15
  -1   6  -7   -0.42    0.99
   1  -6  -7    0.92    1.00
   1   6  -7   -0.85    0.99
  -1   6  -8    2.00    1.24
   1  -6  -8    1.82    1.11
  -1  -6  -8    0.20    1.04
   1   6  -8    1.71    1.21
   1  -7   0    0.04    0.48
   1   7   0    0.44    0.51
  -1   7   0    0.55    0.50
  -1  -7   0   -0.16    0.48
   1  -7  -1    6.79    0.85
  -1   7  -1    9.20    0.71
  -1  -7   1    7.81    0.76
   1   7   1    7.82    0.88
   1  -7   1    8.40    0.76
  -1   7   1    9.92    0.91
  -1  -7  -1    6.98    0.86
   1  -7   1    9.16    0.90
   1   7  -1    8.34    0.70
   1  -7  -2   43.64    2.21
  -1  -7   2   48.72    1.89
   1   7   2   48.93    2.25
   1  -7   2   49.76    1.88
  -1  -7  -2   52.30    2.31
   1  -7   2   49.55    2.16
  -1   7   2   51.34    2.27
   1   7   3    0.27    0.60
   1  -7  -3    0.20    0.64
  -1  -7   3    0.61    0.34
  -1  -7   3    0.76    0.51
   1  -7   3    0.52    0.33
  -1   7   3    0.84    0.67
   1  -7   3    0.10    0.50
  -1  -7  -3    0.59    0.63
  -1  -7   4   20.69    0.85
   1  -7  -4   20.74    1.44
   1   7   4   21.22    1.57
  -1   7  -4   20.99    1.67
   1  -7  -4   22.56    1.59
  -1  -7   4   21.32    1.23
  -1   7   4   18.85    1.53
  -1  -7  -4   20.90    1.55
   1  -7   4   20.92    0.82
   1  -7   4   18.87    1.18
   1   7  -4   19.95    1.63
   1  -7  -5   -1.11    0.73
  -1   7  -5    0.25    0.92
   1  -7  -5    0.18    0.69
  -1  -7  -5    1.27    0.85
   1   7  -5    0.56    0.90
  -1   7  -6    9.44    1.48
   1  -7  -6    9.80    1.09
  -1  -7  -6    9.46    1.11
   1   7  -6   10.35    1.51
  -1   7  -7    3.80    1.29
   1   7  -7    4.48    1.38
   1  -7  -8    5.32    1.37
  -1   7  -8    4.57    1.42
   1   7  -8    2.67    1.42
  -1  -7  -8    4.17    1.30
   1   8   0   -0.22    0.48
  -1   8   0   -0.87    0.45
  -1  -8   0    0.42    0.54
   1  -8   0   -0.04    0.50
   1   8   1    8.22    0.91
   1  -8  -1    6.47    0.85
  -1  -8   1    8.25    0.78
  -1   8  -1    7.94    0.71
   1  -8   1    8.20    0.95
  -1   8   1    6.29    0.83
  -1  -8  -1    6.96    0.87
   1  -8   1    6.31    0.72
   1   8  -1    8.78    0.73
   1  -8  -2   46.90    2.22
   1   8   2   42.26    2.13
  -1  -8   2   45.67    1.83
   1   8  -2   43.87    1.57
  -1  -8  -2   41.33    2.14
   1  -8   2   43.78    1.81
  -1   8   2   44.20    2.17
   1  -8   2   43.06    2.05
  -1  -8   3    0.94    0.63
   1  -8  -3    4.26    0.87
   1  -8  -3    2.39    0.79
  -1  -8   3    2.66    0.47
  -1  -8  -3    2.73    0.81
   1  -8   3    2.50    0.67
   1  -8   3    2.28    0.46
   1  -8  -4    8.68    1.10
  -1   8  -4    8.18    1.26
  -1  -8   4    8.96    0.62
   1  -8  -4    9.58    1.23
  -1  -8   4    8.65    0.91
   1  -8   4    9.65    0.93
   1  -8   4    9.26    0.61
  -1  -8  -4    7.49    1.15
   1  -8  -5    3.38    0.87
  -1   8  -5    2.43    1.12
   1   8  -5    3.15    1.16
   1  -8  -6    5.15    0.98
  -1   8  -6    7.48    1.40
   1   8  -6    6.34    1.44
  -1  -8  -6    7.35    1.11
  -1   8  -7    1.04    1.19
   1   8  -7   -0.55    1.11
  -1   9   0    0.11    0.54
  -1  -9   0   -0.51    0.49
   1  -9   0   -0.27    0.52
   1  -9   0   -0.29    0.60
   1   9   0   -0.34    0.50
  -1  -9   1    6.13    0.78
   1   9   1    4.83    0.82
   1  -9  -1    6.61    0.90
  -1   9  -1    6.81    0.73
   1  -9  -1    6.63    0.97
   1   9  -1    5.82    0.70
   1  -9   1    6.50    0.93
  -1   9   1    6.61    0.88
   1  -9   1    6.12    0.80
  -1  -9  -1    7.08    0.93
   1  -9  -2    3.62    0.87
  -1  -9   2    5.34    0.71
   1  -9  -2    5.99    0.98
   1  -9   2    6.41    0.93
   1   9  -2    4.91    0.51
  -1  -9  -2    3.54    0.88
   1  -9   2    6.78    0.75
   1  -9  -3    1.34    0.82
  -1  -9   3    3.22    0.77
  -1  -9   3    2.14    0.53
   1  -9   3    1.17    0.72
   1  -9   3    2.27    0.54
   1  -9  -4   -0.58    0.73
  -1  -9   4   -0.44    0.57
   1  -9   4   -0.85    0.59
   1  -9  -5   15.92    1.51
  -1  -9  -5   18.72    1.58
  -1   9  -6   -0.79    1.03
   1  -9  -6    1.68    0.87
   1   9  -6    1.04    1.21
  -1  -9  -6    1.62    0.86
  -1   9  -7    1.36    1.24
   1   9  -7    0.42    1.21
   1  10   0    0.30    0.63
  -1  10   0   -0.42    0.58
  -1 -10   0    0.64    0.62
   1 -10   0   -0.52    0.56
   1 -10   0    0.29    0.75
   1 -10  -1    2.05    0.85
  -1 -10   1    3.84    0.77
  -1  10  -1    3.85    0.69
   1 -10   1    2.93    0.90
   1  10  -1    4.46    0.71
   1 -10   1    4.02    0.76
   1 -10  -2    5.68    1.08
  -1 -10   2    4.65    0.73
  -1 -10   2    7.31    1.03
   1  10  -2    4.92    0.56
   1 -10   2    6.25    0.79
   1 -10   2    4.59    0.94
  -1 -10   3    1.65    0.59
  -1 -10   3    0.73    0.73
   1 -10  -3    1.46    0.87
   1 -10   3    1.00    0.55
   1 -10   3    0.31    0.71
   1 -10  -4    2.93    0.98
  -1 -10   4    3.15    0.84
   1 -10   4    3.34    0.86
   1 -10  -5    9.51    1.32
  -1 -10  -5   10.83    1.33
   1 -10  -6    0.42    0.79
  -1 -10  -6   -0.11    0.79
  -1  10  -7    2.06    1.34
   1 -11   0    0.94    0.88
  -1  11  -1    8.46    0.95
  -1 -11   1    8.27    1.21
   1 -11  -1    6.91    1.19
   1 -11   1    8.74    1.24
   1  11  -1    9.75    0.96
  -1 -11   2   18.95    1.57
   1 -11  -2   16.88    1.63
   1 -11   2   16.31    1.49
   1 -11  -3    1.37    0.87
  -1 -11   3    0.44    0.56
  -1 -11   3    0.80    0.80
   1 -11   3    1.30    0.63
   1 -11   3    1.20    0.83
  -1 -11   4    8.36    1.14
   1 -11  -4    5.87    1.21
  -1 -11  -4    8.94    1.30
   1 -11   4    9.35    1.18
   1 -11  -5    1.36    0.96
  -1 -11  -5    0.88    0.90
   1 -11  -6    9.26    1.36
  -1 -11  -6    7.04    1.28
  -1 -12   0    1.44    0.92
   1 -12   0    1.33    0.92
   1 -12  -1    0.01    0.86
  -1 -12   1   -0.12    0.84
   1 -12   1   -1.12    0.77
  -1 -12  -1   -0.70    0.79
   1 -12  -2   16.38    1.69
  -1 -12   2   17.85    1.66
  -1 -12  -2   17.70    1.70
   1 -12   2   17.96    1.62
  -1 -12   3    0.10    0.77
   1 -12  -3   -0.36    0.88
   1 -12   3    0.60    0.88
  -1 -12  -3    0.67    0.88
  -1 -12   4    3.39    1.00
   1 -12  -4    2.94    1.11
  -1 -12  -4    2.97    1.10
   1 -12   4    4.20    1.01
   1 -12  -5   -1.30    0.81
  -1 -12  -5   -0.21    0.92
  -1 -13   0   -0.56    0.89
   1 -13   0    0.20    0.88
   1 -13  -1    8.43    1.43
  -1 -13   1   10.94    1.46
   1 -13   1    8.14    1.34
  -1 -13  -1    9.81    1.47
  -1 -13   2    5.47    1.19
   1 -13  -2    7.06    1.36
  -1 -13  -2    8.13    1.37
   1 -13   2    8.07    1.34
  -1 -13   3    0.29    0.88
   1 -13  -3    1.52    1.06
   1 -13   3   -0.33    0.83
  -1 -13  -3   -0.46    0.88
   1 -13  -4    1.37    0.99
  -1 -13   4    0.69    0.92
   1 -13   4    0.58    0.86
  -1 -13  -4    1.33    1.03
   1 -14   0    0.55    1.03
  -1 -14   0   -1.18    0.92
  -1 -14   1    6.63    1.38
   1 -14  -1    8.54    1.51
   1 -14   1    8.78    1.42
  -1 -14  -1   10.13    1.53
   1 -14  -2    2.23    1.10
  -1 -14   2    1.32    1.00
  -1 -14  -2   -0.31    0.86
   1 -14   2    0.17    0.92
  -1 -14   3    1.96    1.02
   1 -14  -3    1.24    0.99
  -1 -14  -3    1.13    1.04
   1 -14   3    1.13    0.99
   1 -15   0   -0.11    1.02
  -1 -15   0   -0.36    0.99
  -1 -15   1    1.91    1.17
   1 -15   1    2.58    1.17
   2   0   0   -0.03    0.04
  -2   0   0   -0.02    0.05
   2   0   0    0.04    0.04
  -2   0   0    0.03    0.05
   2   0   1   -0.01    0.11
  -2   0   1    0.02    0.09
   2   0  -1   -0.07    0.14
  -2   0   1    0.06    0.07
  -2   0  -1    0.03    0.16
   2   0   1   -0.09    0.10
  -2   0  -1   -0.09    0.22
   2   0  -1    0.02    0.19
   2   0   1   -0.13    0.07
  -2   0   1   -0.05    0.10
  -2   0  -1    0.18    0.19
  -2   0   1    0.12    0.21
   2   0  -1   -0.08    0.11
   2   0  -1   -0.01    0.13
   2   0  -2    1.23    0.37
   2   0  -2    0.97    0.17
  -2   0  -2    0.88    0.35
  -2   0   2    0.83    0.17
   2   0  -2    0.54    0.28
  -2   0  -2    0.71    0.28
   2   0   2    0.61    0.29
   2   0   2    1.44    0.23
  -2   0   2    0.66    0.25
  -2   0  -2    0.75    0.37
   2   0   2    1.22    0.34
  -2   0   2    0.85    0.31
  -2   0  -2    0.72    0.21
   2   0  -2    0.64    0.28
  -2   0   3   -0.11    0.36
   2   0  -3   -0.14    0.35
   2   0  -3   -0.30    0.47
  -2   0  -3   -0.34    0.33
   2   0   3    0.69    0.37
  -2   0  -3    0.19    0.23
  -2   0  -3    0.45    0.49
   2   0   3    0.17    0.37
  -2   0  -3    0.44    0.43
   2   0  -3   -0.05    0.15
  -2   0   3    0.23    0.36
   2   0  -3   -0.77    0.33
   2   0  -4   48.14    2.17
   2   0  -4   45.89    1.98
  -2   0  -4   44.25    2.08
   2   0   4   46.05    2.08
   2   0   4   46.13    1.89
  -2   0  -4   47.50    1.81
  -2   0  -4   48.31    1.59
   2   0  -4   47.62    1.81
  -2   0   4   46.28    1.90
  -2   0  -4   44.72    2.19
  -2   0  -5    0.12    0.38
  -2   0   5    0.08    0.44
   2   0  -5    0.16    0.63
   2   0   5    0.65    0.47
   2   0  -5    0.10    0.46
   2   0  -5   -0.38    0.36
  -2   0  -5    1.60    0.58
  -2   0  -5   -0.43    0.57
   2   0   6    0.94    0.58
   2   0  -6    0.58    0.83
   2   0  -6    1.79    0.68
  -2   0  -6    1.93    0.74
  -2   0   6    1.06    0.61
  -2   0  -6    1.03    0.84
   2   0  -7    0.68    0.73
  -2   0  -7   -0.01    0.93
  -2   0  -7    0.18    0.75
   2   0  -7    0.86    0.95
   2   0  -8   -0.74    0.98
  -2   0  -8   -1.64    0.93
   2   0  -9    0.30    1.06
  -2   0  -9    0.14    1.09
   2  -1  -1    5.02    0.37
  -2  -1   1    5.97    0.44
  -2   1  -1    4.76    0.38
  -2   1  -1    5.78    0.46
  -2   1  -1    5.12    0.42
   2  -1  -1    5.65    0.44
  -2  -1   1    5.60    0.34
  -2  -1  -1    5.70    0.47
   2  -1   1    6.09    0.46
  -2   1   1    5.01    0.40
  -2  -1   2   16.44    0.80
  -2   1  -2   16.96    0.67
   2  -1  -2   17.16    0.85
  -2  -1   2   16.24    0.71
  -2  -1   2   17.31    0.62
   2   1   2   17.07    0.84
  -2   1  -2   16.46    0.91
   2  -1  -2   16.66    0.71
  -2   1  -2   16.98    0.94
   2  -1  -2   16.05    0.90
  -2   1   2   17.29    0.85
  -2  -1  -2   17.10    0.90
   2  -1   2   17.38    0.70
   2  -1   2   16.75    0.67
   2  -1   2   16.49    0.89
  -2  -1  -2   16.12    0.83
   2   1  -2   18.60    0.84
   2   1  -2   14.99    0.91
   2   1   3    2.03    0.49
   2  -1  -3    2.46    0.47
  -2   1  -3    3.28    0.28
  -2   1  -3    3.43    0.62
  -2  -1   3    2.76    0.42
  -2   1  -3    2.53    0.62
   2  -1  -3    3.42    0.61
  -2  -1   3    2.49    0.47
   2  -1  -3    3.19    0.35
   2  -1  -3    3.53    0.56
   2   1  -3    1.89    0.59
   2  -1   3    3.46    0.29
  -2  -1  -3    3.22    0.52
  -2  -1  -3    4.17    0.41
   2  -1   3    3.83    0.59
   2  -1   3    3.38    0.42
   2   1  -3    2.77    0.50
  -2   1   3    3.05    0.56
  -2  -1  -3    2.23    0.57
   2   1   4   91.06    3.38
  -2   1  -4   98.29    3.65
  -2  -1   4   93.94    3.25
  -2   1  -4   91.10    3.65
  -2  -1   4   98.44    3.51
   2  -1  -4   94.60    3.61
   2  -1  -4   93.91    3.06
   2  -1  -4   95.31    3.47
   2  -1  -4   95.31    3.36
   2  -1   4   92.69    3.23
   2   1  -4   94.51    3.66
  -2  -1  -4   92.63    3.64
  -2  -1  -4   90.75    3.33
  -2  -1  -4   95.51    3.12
  -2   1   4   94.41    3.41
   2  -1   4   98.59    3.66
  -2  -1  -4   95.36    3.61
   2   1  -4   90.93    3.48
   2  -1  -5   -0.24    0.58
  -2   1  -5   -0.49    0.61
  -2   1  -5    0.05    0.09
   2   1   5    1.09    0.52
   2  -1  -5   -0.47    0.41
  -2  -1   5    0.04    0.47
   2  -1  -5    0.61    0.49
  -2  -1   5    0.09    0.40
  -2   1  -5   -0.53    0.49
   2  -1  -5    0.32    0.23
  -2  -1  -5    1.56    0.59
  -2  -1  -5   -0.04    0.43
  -2  -1  -5    0.48    0.30
  -2  -1  -5   -0.45    0.61
   2   1  -5    1.10    0.72
   2  -1   5    0.18    0.42
   2   1  -5    0.39    0.50
   2   1  -5    0.16    0.12
   2  -1   5    0.38    0.52
  -2   1   5   -0.38    0.48
  -2   1  -6   11.51    1.19
  -2   1  -6   11.15    1.29
   2   1   6   11.49    1.07
   2  -1  -6   12.88    1.09
   2  -1  -6   12.54    1.30
   2   1  -6   11.56    1.29
   2   1  -6   11.06    1.08
  -2   1   6   10.84    1.06
  -2  -1  -6   11.07    1.18
  -2  -1  -6   11.88    1.31
   2  -1  -7    0.48    0.70
   2  -1  -7   -0.26    0.84
  -2   1  -7    0.32    0.80
  -2   1  -7    0.73    0.91
  -2  -1  -7    0.76    0.95
   2   1  -7    1.45    0.97
  -2  -1  -7    0.36    0.75
   2   1  -7    0.70    0.75
  -2   1  -8    2.85    1.20
   2  -1  -8    1.38    1.07
  -2  -1  -8    1.28    1.06
   2   1  -8   -0.29    1.04
   2  -1  -9   -0.31    1.06
  -2   1  -9    0.95    1.16
  -2  -1  -9    0.99    1.14
   2   1  -9    0.95    1.13
  -2   2   0    5.62    0.44
   2   2   0    5.26    0.43
  -2  -2   0    4.85    0.40
   2  -2   0    5.54    0.46
  -2   2   0    4.96    0.41
   2   2   1   67.97    2.32
   2  -2  -1   63.66    2.26
   2  -2  -1   64.84    2.30
  -2   2  -1   65.82    2.34
  -2   2  -1   66.50    2.22
  -2  -2   1   66.68    2.15
  -2  -2   1   65.00    2.34
  -2  -2  -1   65.41    2.30
   2  -2   1   66.84    2.33
  -2   2   1   70.15    2.32
   2  -2   1   64.05    2.40
   2   2  -1   65.02    2.13
   2  -2   1   65.37    2.21
   2   2  -1   66.07    2.36
   2   2   2   71.55    2.53
  -2   2  -2   66.57    2.64
   2  -2  -2   73.59    2.54
  -2   2  -2   71.78    2.61
  -2   2  -2   69.72    2.33
  -2  -2   2   67.22    2.53
  -2  -2   2   70.58    2.28
   2  -2  -2   69.60    2.41
  -2  -2  -2   72.18    2.52
  -2   2   2   74.68    2.55
   2  -2   2   70.99    2.33
   2   2  -2   67.27    2.60
   2  -2   2   70.41    2.63
  -2   2  -3  194.57    6.00
  -2   2  -3  192.72    6.62
  -2  -2   3  186.06    6.01
   2   2   3  197.81    6.32
   2  -2  -3  191.00    6.10
   2  -2  -3  185.91    6.27
  -2   2  -3  184.99    6.50
  -2  -2   3  189.49    6.48
  -2  -2   3  196.10    5.98
   2  -2   3  193.58    6.00
   2  -2   3  195.21    6.00
  -2   2   3  192.87    6.32
  -2  -2  -3  179.77    6.25
   2  -2   3  191.67    6.59
   2   2  -3  194.02    6.51
   2  -2  -4    2.07    0.42
   2  -2  -4    3.26    0.66
  -2  -2   4    3.06    0.45
  -2  -2   4    2.84    0.57
   2   2   4    1.39    0.59
   2  -2  -4    2.20    0.68
  -2   2  -4    2.65    0.77
  -2   2  -4    2.87    0.68
   2  -2  -4    2.38    0.57
   2   2  -4    2.99    0.75
   2  -2   4    2.69    0.43
   2   2  -4    1.32    0.59
  -2  -2  -4    2.77    0.63
   2  -2   4    2.61    0.26
  -2   2   4    2.58    0.63
  -2  -2  -4    1.71    0.61
   2  -2   4    1.99    0.60
   2   2   5    0.41    0.53
   2  -2  -5    0.78    0.53
  -2  -2   5    1.18    0.54
   2  -2  -5    0.91    0.51
  -2   2  -5    0.03    0.65
   2  -2  -5    1.96    0.72
  -2  -2   5    1.16    0.42
  -2   2  -5   -0.09    0.56
   2  -2  -5    1.77    0.37
   2   2  -5    0.67    0.68
   2  -2   5    1.16    0.41
   2   2  -5    1.42    0.57
  -2  -2  -5    1.69    0.56
  -2   2   5    0.30    0.55
  -2  -2  -5    0.87    0.39
  -2  -2  -5    1.87    0.65
   2  -2   5    1.45    0.60
  -2  -2  -5    1.70    0.72
   2   2   6    0.28    0.65
  -2   2  -6   -0.03    0.71
   2  -2  -6    1.06    0.60
  -2  -2   6    0.88    0.63
  -2   2  -6   -0.20    0.75
   2  -2  -6   -0.77    0.70
   2   2  -6    0.96    0.84
  -2  -2  -6    0.02    0.64
  -2  -2  -6    1.11    0.86
  -2   2   6    1.03    0.70
   2   2  -6    1.76    0.73
   2  -2  -7   23.70    1.58
  -2   2  -7   21.01    1.71
  -2   2  -7   20.30    1.86
   2  -2  -7   23.20    1.87
  -2  -2  -7   21.47    1.90
   2   2  -7   18.91    1.81
  -2  -2  -7   23.89    1.71
   2   2  -7   21.90    1.63
  -2   2  -8    0.52    1.08
   2  -2  -8   -0.29    0.94
  -2  -2  -8    0.52    0.99
   2   2  -8    0.07    1.02
   2  -2  -9    1.11    1.13
  -2   2  -9    2.19    1.29
  -2  -2  -9    3.07    1.25
   2   2  -9   -0.96    1.08
  -2   3   0   34.52    1.37
   2  -3   0   35.65    1.44
   2   3   0   37.24    1.40
   2  -3   0   36.45    1.39
  -2  -3   0   38.06    1.40
  -2   3  -1    6.09    0.55
   2  -3  -1    5.30    0.53
  -2  -3   1    5.70    0.42
   2  -3  -1    7.33    0.61
   2   3   1    3.98    0.51
   2  -3   1    6.81    0.52
  -2   3   1    5.51    0.54
   2  -3   1    5.79    0.40
   2   3  -1    5.66    0.38
  -2  -3  -1    5.76    0.57
   2  -3  -2    0.35    0.40
  -2  -3   2    0.09    0.19
   2   3   2    0.36    0.41
  -2   3  -2    0.43    0.43
   2  -3  -2    0.38    0.34
   2   3  -2    0.27    0.41
   2  -3   2   -0.08    0.27
   2  -3   2    0.37    0.39
  -2  -3  -2   -0.01    0.41
  -2   3   2    0.39    0.42
  -2   3  -3   -0.72    0.55
  -2  -3   3    1.47    0.57
  -2  -3   3    0.40    0.28
   2   3   3    0.72    0.58
  -2   3  -3    0.31    0.65
   2  -3  -3   -0.37    0.61
   2  -3  -3    0.51    0.48
   2  -3   3    0.42    0.33
   2  -3   3    0.41    0.57
  -2  -3  -3    0.41    0.57
  -2   3   3   -0.25    0.61
   2   3  -3    0.00    0.65
   2  -3  -4    7.00    0.81
  -2   3  -4    7.34    0.89
  -2  -3   4    8.64    0.84
   2  -3  -4    7.86    0.68
  -2   3  -4    6.27    0.92
  -2  -3   4    6.12    0.41
  -2  -3   4    6.97    0.52
  -2  -3   4    6.83    0.41
   2   3   4    6.29    0.86
   2  -3   4    6.85    0.84
   2  -3   4    6.34    0.48
   2   3  -4    6.99    0.93
  -2  -3  -4    7.40    0.82
   2  -3   4    6.32    0.49
  -2   3   4    5.85    0.82
  -2   3  -5   11.42    1.20
   2  -3  -5   11.67    0.80
  -2   3  -5   11.32    1.13
   2  -3  -5   13.11    1.04
   2   3   5   10.83    1.04
  -2  -3   5   14.41    1.10
   2  -3  -5   11.10    1.01
   2  -3  -5   12.43    1.16
  -2  -3   5   13.31    0.75
   2   3  -5   12.00    1.22
  -2   3   5   11.83    1.13
   2  -3   5   12.56    0.73
   2  -3   5   11.45    1.08
  -2  -3  -5   12.23    1.09
  -2  -3  -5   12.72    1.08
   2  -3  -6   16.26    1.32
   2  -3  -6   16.86    1.52
   2  -3  -6   16.82    1.27
   2   3   6   16.78    1.36
  -2  -3   6   15.98    1.32
  -2   3  -6   13.72    1.36
  -2   3  -6   16.09    1.53
  -2   3   6   16.78    1.41
  -2  -3  -6   14.81    1.23
  -2  -3  -6   16.56    1.35
  -2  -3  -6   17.64    1.53
   2   3  -6   14.25    1.50
  -2   3  -7    3.13    0.98
   2  -3  -7    2.73    1.01
  -2   3  -7    3.38    1.10
   2   3  -7    2.03    1.09
  -2  -3  -7    2.58    0.87
  -2  -3  -7    1.64    1.02
   2  -3  -8    0.36    0.97
  -2   3  -8    0.99    1.10
  -2  -3  -8   -0.13    0.95
   2   3  -8    1.02    1.11
   2  -3  -9    5.81    1.37
  -2   3  -9    0.36    1.20
  -2  -3  -9    2.35    1.23
   2   3  -9    2.51    1.27
  -2   4   0  398.19   12.58
  -2  -4   0  403.83   12.60
   2   4   0  395.06   12.58
   2  -4   0  421.06   12.62
   2   4   1    2.32    0.48
   2  -4  -1    2.36    0.47
  -2  -4   1    2.61    0.37
   2  -4  -1    2.48    0.49
   2   4  -1    2.14    0.34
   2  -4   1    3.17    0.37
  -2  -4  -1    3.31    0.52
  -2   4   1    3.21    0.52
   2  -4   1    3.17    0.45
  -2   4  -2    0.37    0.55
   2  -4  -2    0.38    0.47
   2  -4  -2   -0.21    0.48
  -2  -4   2   -0.37    0.26
   2   4   2    0.42    0.53
   2  -4   2    0.13    0.48
  -2  -4  -2    0.21    0.54
  -2   4   2   -0.21    0.50
   2   4  -2   -0.14    0.54
   2  -4   2    0.27    0.25
   2  -4   2    0.08    0.40
  -2   4  -3   26.00    1.60
   2   4   3   28.76    1.53
   2  -4  -3   26.45    1.34
   2  -4  -3   25.74    1.47
  -2  -4   3   29.22    1.51
   2   4  -3   24.78    1.59
  -2  -4  -3   25.14    1.48
   2  -4   3   27.86    1.20
  -2   4   3   23.39    1.47
   2  -4   3   24.54    1.49
  -2  -4   4    6.51    0.51
   2  -4  -4    5.52    0.66
  -2  -4   4    5.48    0.75
  -2   4  -4    6.18    0.91
  -2  -4   4    4.98    0.41
   2   4   4    4.66    0.79
   2  -4  -4    4.77    0.81
   2   4  -4    5.58    0.90
  -2  -4  -4    5.89    0.81
   2  -4   4    4.69    0.36
   2  -4   4    5.33    0.82
  -2   4   4    4.16    0.78
   2  -4   4    5.45    0.47
   2  -4  -5    0.69    0.48
  -2   4  -5    1.44    0.79
   2   4   5   -0.18    0.58
  -2  -4   5    1.31    0.62
  -2  -4   5    1.49    0.35
   2  -4  -5    0.18    0.63
  -2  -4  -5    0.76    0.64
  -2   4   5    1.59    0.71
   2  -4   5    0.41    0.27
   2  -4   5    0.98    0.31
   2   4  -5    1.81    0.80
   2   4   6    1.04    0.76
   2  -4  -6    1.43    0.86
   2  -4  -6    0.95    0.68
   2  -4  -6    1.70    0.83
  -2   4  -6    0.78    0.89
   2   4  -6    0.85    0.93
  -2  -4  -6    1.09    0.76
  -2   4   6    0.97    0.77
  -2  -4  -6    0.33    0.73
  -2   4  -7    2.95    1.15
   2  -4  -7    4.07    1.17
  -2  -4  -7    2.45    1.04
   2   4  -7    1.92    1.08
  -2  -4  -7    3.41    1.00
   2  -4  -8   -1.37    0.92
  -2   4  -8   -0.23    1.06
   2   4  -8    0.21    1.10
  -2  -4  -8    1.71    1.08
   2  -5   0   88.67    3.05
   2   5   0   85.13    3.02
  -2   5   0   84.93    3.00
  -2  -5   0   84.71    3.05
   2  -5  -1    7.73    0.81
  -2   5  -1    9.12    0.66
   2  -5  -1    9.49    0.82
   2   5   1    8.20    0.82
  -2  -5   1    9.37    0.70
   2  -5   1    8.10    0.78
   2   5  -1    8.85    0.65
  -2   5   1    8.49    0.81
   2  -5   1    8.68    0.67
  -2  -5  -1    8.46    0.82
  -2   5  -2    5.16    0.83
  -2  -5   2    6.08    0.52
   2   5   2    4.88    0.80
   2  -5  -2    5.68    0.82
   2  -5  -2    4.95    0.81
  -2  -5  -2    5.18    0.81
   2  -5   2    6.75    0.50
  -2   5   2    6.19    0.85
   2  -5   2    5.49    0.67
  -2  -5   3    2.32    0.65
  -2   5  -3    2.50    0.74
  -2  -5   3    2.16    0.30
   2  -5  -3    3.00    0.72
   2  -5  -3    0.56    0.54
   2   5   3    1.57    0.66
   2  -5   3    2.01    0.49
  -2  -5  -3    1.64    0.65
   2  -5   3    2.05    0.27
   2   5  -3    2.51    0.75
   2  -5   3    1.34    0.64
  -2   5   3    2.52    0.72
  -2  -5   4   15.31    1.18
  -2   5  -4   12.90    1.22
  -2  -5   4   14.34    0.80
   2  -5  -4   14.96    1.06
   2   5   4   15.52    1.21
   2  -5  -4   14.70    1.18
   2   5  -4   15.25    1.30
  -2   5   4   11.21    1.13
   2  -5   4   13.51    1.18
  -2  -5  -4   11.23    1.11
   2  -5   4   15.31    0.85
   2   5   5    1.12    0.74
   2  -5  -5    0.29    0.71
   2  -5  -5    0.11    0.53
  -2   5  -5   -0.13    0.76
  -2  -5   5   -0.14    0.59
  -2  -5  -5   -0.08    0.66
   2   5  -5   -0.09    0.74
  -2   5   5    0.75    0.74
   2  -5   5    0.19    0.34
   2  -5  -6   13.70    1.26
   2   5   6   14.10    1.44
   2  -5  -6   13.43    1.41
  -2   5  -6   14.96    1.58
   2  -5  -6   14.12    1.08
  -2  -5  -6   13.94    1.36
  -2  -5  -6   14.35    1.44
  -2   5   6   16.05    1.54
   2   5  -6   12.66    1.56
   2  -5  -7    4.48    1.17
  -2   5  -7    6.28    1.38
  -2  -5  -7    5.76    1.27
   2   5  -7    7.77    1.42
  -2  -5  -7    4.80    1.09
   2  -5  -8    2.29    1.09
  -2   5  -8    3.58    1.32
   2   5  -8    5.46    1.43
  -2  -5  -8    3.32    1.21
  -2   6   0   -0.15    0.54
   2  -6   0    0.91    0.62
   2  -6   0    0.48    0.52
  -2  -6   0   -0.35    0.56
   2   6   0    0.50    0.56
   2  -6  -1  143.19    5.09
   2  -6  -1  151.32    5.07
  -2   6  -1  145.68    4.77
  -2  -6   1  145.35    4.86
   2   6   1  147.79    5.05
   2  -6   1  147.00    5.05
  -2   6   1  148.68    5.06
  -2  -6  -1  143.06    5.06
   2  -6   1  147.16    4.85
   2   6  -1  144.46    4.78
   2   6   2    1.20    0.66
   2  -6  -2    1.24    0.60
  -2  -6   2    0.74    0.40
   2  -6  -2    0.10    0.58
   2  -6   2    0.84    0.40
  -2  -6  -2    0.30    0.59
  -2   6   2    0.92    0.62
   2  -6   2   -0.88    0.47
  -2   6  -3   73.80    3.13
  -2  -6   3   74.15    2.49
   2  -6  -3   78.83    3.10
   2   6   3   76.70    3.09
   2  -6  -3   69.67    2.91
   2  -6   3   72.51    2.77
  -2   6   3   75.59    3.08
   2  -6   3   70.32    3.14
   2   6  -3   74.14    3.17
   2  -6   3   77.01    2.47
  -2   6  -4    0.21    0.67
   2   6   4   -0.24    0.63
  -2  -6   4    0.67    0.61
  -2  -6   4   -0.91    0.36
   2  -6  -4    0.26    0.64
   2  -6  -4    0.59    0.57
   2   6  -4   -0.88    0.66
   2  -6   4    0.85    0.43
  -2  -6  -4    0.67    0.67
  -2   6   4    0.31    0.65
  -2   6  -5    2.41    0.96
   2  -6  -5    0.89    0.65
   2   6   5    1.38    0.82
   2  -6  -5    1.22    0.80
   2  -6   5    1.81    0.46
  -2   6   5    0.61    0.81
  -2  -6  -5    0.96    0.80
   2   6  -5    1.40    0.93
   2  -6  -6    2.23    0.89
  -2   6  -6    2.06    1.08
   2  -6  -6    2.66    0.73
   2   6  -6    0.75    1.01
  -2  -6  -6    4.20    1.04
   2  -6  -7   32.59    2.25
  -2   6  -7   37.05    2.53
   2   6  -7   35.73    2.51
   2  -6  -8    0.65    1.11
  -2   6  -8   -0.72    1.03
  -2  -6  -8   -0.01    1.00
   2   6  -8   -0.49    1.04
  -2  -7   0    6.65    0.77
   2   7   0    7.19    0.77
   2  -7   0    8.67    0.85
   2  -7   0    5.64    0.84
  -2   7   0    8.37    0.77
  -2   7  -1    3.00    0.53
   2  -7  -1    2.53    0.65
   2   7   1    2.88    0.66
  -2  -7   1    1.95    0.55
   2  -7  -1    1.40    0.66
  -2   7   1    2.25    0.64
   2  -7   1    3.19    0.58
   2   7  -1    3.36    0.54
  -2  -7  -1    4.74    0.74
   2  -7   1    3.20    0.68
   2  -7  -2    0.28    0.57
   2  -7  -2    0.15    0.57
   2   7   2    0.25    0.54
  -2  -7   2   -0.28    0.38
   2  -7   2   -0.24    0.37
   2   7  -2    0.27    0.27
   2  -7   2    0.59    0.52
  -2  -7  -2    0.71    0.61
  -2   7   2    0.23    0.57
   2   7   3    2.25    0.74
  -2  -7   3    1.77    0.39
  -2   7  -3    3.31    0.87
   2  -7  -3    2.06    0.68
   2  -7  -3    2.74    0.75
  -2  -7  -3    0.88    0.67
   2  -7   3    2.02    0.39
  -2   7   3    2.59    0.78
   2  -7   3    1.41    0.57
  -2  -7   4    6.46    0.51
   2  -7  -4    8.74    1.00
   2  -7  -4    7.04    1.03
  -2  -7   4    6.89    0.76
  -2   7  -4    6.71    1.12
   2  -7   4    8.14    0.79
   2  -7   4    7.14    0.46
   2   7  -4    6.58    1.13
  -2  -7  -4    7.02    1.07
   2  -7  -5    1.25    0.70
  -2   7  -5    1.28    0.98
   2  -7  -5    1.55    0.88
  -2  -7  -5    0.75    0.81
   2   7  -5    0.67    0.96
   2  -7  -6    0.60    0.72
  -2   7  -6   -0.12    0.99
   2   7  -6    2.12    1.11
  -2   7  -7    3.28    1.29
   2   7  -7    5.03    1.41
  -2   7  -8    1.12    1.18
   2  -7  -8    1.25    1.07
  -2  -7  -8   -0.67    1.01
   2   7  -8    2.11    1.27
   2  -8   0  122.77    4.60
   2  -8   0  120.63    4.43
  -2   8   0  125.57    4.39
   2   8   0  125.63    4.40
  -2  -8   0  127.22    4.46
   2  -8  -1   20.84    1.44
  -2  -8   1   23.53    1.26
   2  -8  -1   22.18    1.38
  -2   8  -1   21.93    1.15
   2   8   1   21.70    1.37
  -2  -8  -1   19.59    1.36
   2   8  -1   22.38    1.17
   2  -8   1   21.50    1.21
   2  -8   1   21.62    1.41
  -2   8   1   21.70    1.37
   2  -8  -2    0.59    0.60
  -2  -8   2    0.50    0.45
   2  -8  -2   -0.51    0.54
   2   8   2   -0.17    0.55
   2   8  -2   -0.41    0.28
   2  -8   2    0.38    0.57
  -2   8   2   -0.67    0.53
  -2  -8  -2   -0.11    0.55
   2  -8   2    0.79    0.44
  -2  -8   3   11.70    0.78
   2  -8  -3   10.78    1.17
   2  -8  -3    8.29    1.07
   2  -8   3   11.59    1.03
   2  -8   3   10.86    0.75
  -2  -8  -3    9.85    1.15
   2  -8  -4    3.22    0.86
   2  -8  -4    5.77    1.05
  -2  -8   4    3.58    0.75
  -2  -8   4    4.65    0.49
  -2   8  -4    5.60    1.13
   2  -8   4    4.65    0.46
   2  -8   4    4.10    0.75
  -2  -8  -4    2.81    0.95
  -2   8  -5    0.99    1.02
   2  -8  -5    0.50    0.72
   2   8  -5   -0.24    0.97
  -2   8  -6   -0.62    0.94
   2  -8  -6   -0.59    0.68
   2   8  -6   -0.95    1.01
  -2  -8  -6    0.35    0.76
  -2   8  -7   10.94    1.70
   2   8  -7   11.21    1.73
  -2  -9   0   26.85    1.54
   2  -9   0   26.01    1.51
   2  -9   0   27.20    1.70
  -2   9   0   28.99    1.52
   2   9   0   25.59    1.48
  -2   9  -1    7.20    0.74
  -2  -9   1    6.50    0.80
   2  -9  -1    6.18    0.90
   2   9   1    5.93    0.87
   2  -9  -1    6.13    0.98
   2  -9   1    5.79    0.93
   2  -9   1    8.00    0.84
  -2  -9  -1    8.40    0.98
  -2   9   1    7.95    0.94
   2   9  -1    7.03    0.75
  -2  -9   2    1.15    0.55
   2  -9  -2    1.30    0.73
   2  -9  -2    1.65    0.79
   2  -9   2    1.59    0.56
   2  -9   2    0.80    0.68
  -2  -9  -2    1.46    0.76
   2   9  -2    0.99    0.41
   2  -9  -3   -0.11    0.74
  -2  -9   3    0.32    0.67
  -2  -9   3   -0.05    0.46
   2  -9   3   -1.40    0.59
   2  -9   3   -0.40    0.45
   2  -9  -4   19.86    1.54
  -2  -9   4   19.12    1.36
   2  -9   4   17.42    1.34
   2  -9  -5    4.93    1.03
  -2   9  -5    3.60    1.23
  -2   9  -6   28.23    2.34
   2  -9  -6   28.32    1.85
  -2  -9  -6   28.29    1.91
  -2   9  -7    6.28    1.53
   2   9  -7    3.23    1.40
   2  10   0   -0.11    0.60
  -2 -10   0    0.98    0.68
  -2  10   0    0.57    0.64
   2 -10   0   -0.77    0.57
   2 -10   0   -0.47    0.70
  -2 -10   1    4.86    0.81
  -2  10  -1    4.54    0.72
   2 -10  -1    3.06    0.92
   2  10  -1    3.95    0.68
   2 -10   1    3.70    0.91
   2 -10   1    3.90    0.78
  -2 -10   2    5.35    0.78
   2 -10  -2    4.19    1.00
   2 -10   2    3.59    0.71
   2 -10   2    2.45    0.90
   2  10  -2    3.81    0.54
  -2 -10   3   16.15    1.40
  -2 -10   3   16.37    1.11
   2 -10  -3   16.92    1.56
   2 -10   3   18.52    1.12
   2 -10   3   18.45    1.48
  -2 -10   4    0.73    0.73
   2 -10  -4   -0.15    0.84
   2 -10   4    0.14    0.71
   2 -10  -5   -0.52    0.77
   2 -10  -6   -0.57    0.79
  -2 -10  -6    1.29    0.94
  -2  10  -7    3.81    1.44
   2 -11   0   10.46    1.32
  -2  11  -1    3.75    0.76
   2 -11  -1    4.09    1.03
   2 -11   1    6.37    1.10
   2  11  -1    3.75    0.76
   2 -11  -2    1.90    0.96
  -2 -11   2    2.55    0.91
   2 -11   2    3.55    1.01
  -2 -11   3    1.49    0.66
   2 -11  -3    1.89    0.96
  -2 -11   3    1.26    0.80
   2 -11   3    0.73    0.59
   2 -11   3    1.59    0.79
  -2 -11   4    0.22    0.76
   2 -11  -4    0.15    0.92
   2 -11   4    0.04    0.76
   2 -11  -5    0.71    0.86
  -2 -11  -5    0.48    0.87
   2 -11  -6    4.49    1.11
  -2 -11  -6    3.53    1.09
   2 -12   0    4.15    1.10
  -2 -12   1    5.30    1.13
   2 -12  -1    7.89    1.24
   2 -12   1    5.82    1.18
   2 -12  -2    0.20    0.87
  -2 -12   2   -0.05    0.83
   2 -12   2    0.21    0.90
  -2 -12   3   21.40    1.73
   2 -12   3   18.07    1.61
   2 -12  -4    6.86    1.25
  -2 -12   4    5.62    1.03
  -2 -12  -4    4.36    1.17
   2 -12   4    4.44    1.04
   2 -12  -5    0.36    0.88
  -2 -12  -5   -1.09    0.89
  -2 -13   0   23.93    1.95
   2 -13   0   22.85    1.96
  -2 -13   1    0.43    0.93
   2 -13  -1   -1.11    0.82
   2 -13   1    1.76    1.02
  -2 -13  -1    0.64    0.95
  -2 -13   2    6.49    1.22
   2 -13  -2    7.39    1.37
  -2 -13  -2    6.57    1.29
   2 -13   2    6.22    1.25
   2 -13  -3    0.48    0.96
  -2 -13   3   -0.44    0.80
  -2 -13  -3   -0.28    0.92
   2 -13   3    0.30    0.87
   2 -13  -4   10.01    1.51
  -2 -13  -4    8.08    1.44
   2 -13   4    8.79    1.29
  -2 -14   0    0.47    1.07
   2 -14   0    1.16    1.04
   2 -14  -1   -0.19    0.91
  -2 -14   1   -0.53    0.92
  -2 -14  -1    1.38    1.07
   2 -14   1    1.54    0.97
   2 -14  -2    3.06    1.16
  -2 -14   2    1.28    1.04
  -2 -14  -2    2.89    1.12
   2 -14   2    2.81    1.15
   2 -14  -3   -0.34    0.84
  -2 -14   3    0.56    0.94
  -2 -14  -3    0.60    0.97
   2 -14   3    0.24    0.93
   2 -15   0    3.32    1.27
  -2 -15   0    2.52    1.23
  -2 -15   1    0.69    1.05
   2 -15   1   -0.81    0.99
   3   0   0   -0.02    0.07
   3   0   0   -0.05    0.08
  -3   0   0   -0.01    0.11
  -3   0   0   -0.06    0.07
   3   0   1   54.70    1.98
  -3   0   2    0.12    0.29
  -3   0   2    0.46    0.22
   3   0   2    0.11    0.32
   3   0  -2   -0.31    0.21
  -3   0  -2    0.20    0.21
   3   0   2    0.15    0.22
  -3   0   2    0.03    0.18
  -3   0  -2   -0.03    0.27
   3   0  -2    0.33    0.32
   3   0  -2    0.20    0.28
  -3   0  -2    0.49    0.35
   3   0   2    0.10    0.28
  -3   0   2   -0.36    0.30
   3   0  -2    0.09    0.19
   3   0  -3   12.45    0.78
   3   0  -3   13.24    0.57
   3   0   3   13.01    0.94
   3   0   3   13.39    0.81
  -3   0   3   12.09    0.80
  -3   0  -3   13.46    1.05
  -3   0  -3   12.85    0.66
   3   0  -3   11.95    0.76
   3   0  -3   13.81    0.98
  -3   0  -3   12.60    0.77
  -3   0  -3   13.84    0.96
   3   0  -4    0.11    0.46
  -3   0  -4    0.01    0.28
  -3   0   4   -0.18    0.46
   3   0   4    0.71    0.54
   3   0  -4    0.65    0.46
  -3   0  -4   -0.04    0.58
  -3   0  -4   -0.61    0.58
   3   0   4   -0.93    0.44
   3   0  -4   -0.02    0.61
  -3   0  -4   -0.53    0.40
   3   0  -5   -0.04    0.39
   3   0  -5   -0.20    0.45
  -3   0  -5   -0.23    0.51
  -3   0  -5   -0.39    0.36
  -3   0   5    0.66    0.49
   3   0   5    0.65    0.46
   3   0  -5   -0.81    0.55
  -3   0  -5    0.43    0.24
  -3   0  -5   -0.85    0.58
   3   0  -6   -0.54    0.73
   3   0   6   -0.17    0.53
   3   0  -6   -0.59    0.54
  -3   0  -6    0.15    0.64
  -3   0   6    0.34    0.57
  -3   0  -6    0.60    0.76
   3   0  -7    6.54    1.27
  -3   0  -7    9.36    1.21
  -3   0  -7    5.05    1.19
  -3   0  -8   -0.17    0.95
   3   0  -8   -2.35    0.86
   3   0  -9   -0.46    1.13
  -3   0  -9    0.14    1.13
  -3   1   0    0.06    0.07
   3  -1   0    0.10    0.06
   3   1   0   -0.07    0.10
   3  -1   0    0.05    0.10
  -3  -1   0    0.01    0.17
  -3   1   0   -0.09    0.16
   3   1   0   -0.01    0.10
   3  -1   0    0.05    0.15
  -3  -1   0   -0.30    0.15
   3  -1  -1    5.11    0.45
  -3  -1   1    4.98    0.41
  -3   1  -1    3.47    0.44
  -3   1  -1    5.18    0.44
  -3   1  -1    4.88    0.39
   3  -1  -1    5.13    0.39
  -3  -1   1    4.66    0.43
   3  -1   1    4.45    0.46
   3  -1   1    5.17    0.45
  -3  -1  -1    6.25    0.46
   3   1  -1    3.06    0.34
  -3  -1  -1    4.64    0.41
   3   1  -1    5.03    0.37
   3   1  -1    5.52    0.40
  -3   1   1    5.79    0.41
  -3   1  -2   39.92    1.68
  -3   1  -2   41.97    1.43
  -3  -1   2   40.34    1.45
   3  -1  -2   40.27    1.43
  -3  -1   2   41.70    1.52
  -3   1  -2   38.18    1.65
   3   1   2   43.92    1.60
   3  -1  -2   40.23    1.60
   3  -1  -2   41.53    1.59
  -3  -1   2   39.98    1.37
   3  -1   2   40.38    1.67
   3   1  -2   41.67    1.66
  -3   1   2   42.49    1.45
  -3  -1  -2   40.61    1.68
  -3  -1  -2   39.38    1.55
  -3  -1  -2   39.17    1.47
   3   1  -2   40.52    1.38
   3  -1   2   41.67    1.42
  -3   1   2   40.32    1.58
   3   1  -2   40.48    1.43
   3  -1   2   39.89    1.43
   3  -1  -3    0.79    0.48
  -3   1  -3    0.81    0.28
   3  -1  -3    0.62    0.30
  -3  -1   3    0.74    0.17
  -3  -1   3    0.33    0.38
  -3   1  -3    1.18    0.54
  -3   1  -3   -0.37    0.43
  -3  -1   3    0.60    0.38
   3  -1  -3    1.43    0.56
   3  -1  -3    0.83    0.40
   3   1   3    1.05    0.45
   3  -1   3    1.57    0.55
  -3  -1  -3    0.98    0.48
   3   1  -3    0.43    0.42
   3  -1   3    1.09    0.29
   3  -1   3    0.82    0.37
   3   1  -3    1.13    0.36
   3   1  -3    1.18    0.54
  -3  -1  -3    1.17    0.36
  -3   1   3    1.56    0.50
  -3  -1  -3    1.11    0.49
   3  -1  -4    0.00    0.59
  -3  -1   4   -0.27    0.45
  -3   1  -4    0.42    0.58
  -3  -1   4    0.18    0.42
   3  -1  -4    0.03    0.29
   3  -1  -4   -0.23    0.48
   3   1   4    0.29    0.48
  -3   1  -4    0.92    0.65
  -3   1  -4    0.02    0.24
   3  -1  -4   -0.42    0.41
   3   1  -4    0.26    0.48
   3   1  -4   -0.22    0.62
  -3  -1  -4    0.03    0.47
   3  -1   4   -0.03    0.41
   3   1  -4    0.26    0.35
  -3  -1  -4    0.08    0.34
  -3  -1  -4   -0.13    0.62
  -3  -1  -4    0.27    0.54
  -3   1   4   -0.22    0.51
   3  -1   4    0.21    0.54
   3  -1  -5   25.24    1.36
   3  -1  -5   26.31    0.95
   3  -1  -5   24.62    1.30
  -3   1  -5   22.95    1.57
  -3  -1   5   26.49    1.37
  -3   1  -5   25.14    1.52
   3   1   5   24.55    1.35
   3  -1  -5   21.63    1.49
  -3  -1   5   23.00    1.25
  -3  -1  -5   26.44    1.06
   3  -1   5   22.59    1.21
  -3   1   5   23.00    1.34
  -3  -1  -5   24.27    1.62
  -3  -1  -5   23.11    1.46
   3   1  -5   25.25    1.37
   3   1  -5   22.61    1.55
  -3  -1  -5   23.76    1.26
   3  -1   5   24.61    1.50
   3   1   6    2.40    0.71
   3  -1  -6    2.15    0.86
   3  -1  -6    2.88    0.69
  -3   1  -6    2.10    0.90
  -3   1  -6    1.46    0.79
  -3  -1  -6    1.26    0.72
   3   1  -6    2.31    0.89
  -3   1   6    2.27    0.71
  -3  -1  -6    1.03    0.84
   3   1  -6    2.31    0.68
  -3   1  -7    0.92    0.94
   3  -1  -7    0.59    0.92
  -3   1  -7    1.99    0.88
  -3  -1  -7    1.45    0.98
  -3  -1  -7    1.12    0.79
   3   1  -7    1.85    1.01
  -3   1  -8    4.09    1.26
   3  -1  -8    1.57    1.08
   3   1  -8    3.92    1.23
  -3  -1  -8    3.72    1.22
  -3   1  -9    8.87    1.64
   3  -1  -9   10.36    1.63
   3   1  -9   11.46    1.72
  -3  -1  -9    9.94    1.61
   3   2   0   -0.23    0.28
   3  -2   0   -0.01    0.27
  -3  -2   0   -0.09    0.29
  -3   2   0   -0.19    0.29
  -3   2   0   -0.23    0.27
   3  -2   0   -0.14    0.28
   3  -2   0    0.02    0.21
  -3  -2   1    0.90    0.27
   3   2   1    1.12    0.38
   3  -2  -1    0.68    0.33
  -3   2  -1    1.09    0.32
  -3   2  -1    0.93    0.39
  -3  -2   1    0.59    0.36
  -3   2  -1    0.88    0.35
   3  -2  -1    1.18    0.39
   3  -2   1    1.60    0.32
  -3  -2  -1    1.83    0.42
   3   2  -1    1.12    0.27
   3  -2   1    0.90    0.37
  -3   2   1    1.80    0.35
   3  -2   1    1.02    0.36
  -3   2   1    0.92    0.37
   3  -2  -2   16.34    0.97
   3   2   2   17.93    0.96
  -3  -2   2   17.00    0.87
  -3  -2   2   18.04    0.77
  -3   2  -2   17.66    1.00
  -3   2  -2   17.97    0.80
   3  -2  -2   18.09    0.86
  -3   2  -2   19.59    1.04
  -3   2   2   18.14    0.96
   3   2  -2   18.13    0.67
  -3  -2  -2   17.66    0.98
   3  -2   2   18.22    1.01
   3  -2   2   17.15    0.78
   3   2  -2   19.74    1.04
   3  -2  -3   37.47    1.66
  -3  -2   3   36.13    1.26
  -3   2  -3   34.64    1.32
   3  -2  -3   34.52    1.43
   3   2   3   34.03    1.61
  -3   2  -3   35.51    1.76
  -3  -2   3   37.00    1.36
  -3  -2   3   36.31    1.57
  -3   2  -3   37.19    1.74
   3  -2   3   34.84    1.71
  -3  -2  -3   37.09    1.64
   3   2  -3   35.04    1.74
  -3   2   3   34.28    1.62
   3  -2   3   36.04    1.33
   3   2  -3   35.20    1.21
   3  -2   3   35.23    1.33
  -3   2  -4   28.28    1.08
  -3   2  -4   27.68    1.67
  -3  -2   4   29.45    1.24
   3  -2  -4   30.78    1.51
   3   2   4   28.00    1.51
  -3   2  -4   32.00    1.66
   3  -2  -4   30.34    1.43
   3  -2  -4   27.22    1.56
   3  -2  -4   28.30    1.21
  -3  -2   4   27.51    1.41
   3  -2   4   28.84    1.58
   3  -2   4   28.34    1.07
   3   2  -4   28.34    1.01
  -3   2   4   26.30    1.50
   3   2  -4   28.80    1.66
  -3  -2  -4   26.01    1.40
  -3  -2  -4   29.86    1.57
   3  -2   4   28.15    1.20
   3   2  -4   27.21    1.43
   3  -2  -5   15.08    1.27
   3  -2  -5   17.31    1.10
   3  -2  -5   16.30    1.10
  -3   2  -5   16.06    1.25
   3  -2  -5   15.31    0.82
  -3  -2   5   15.18    0.91
  -3  -2   5   16.63    1.12
   3   2   5   15.46    1.17
  -3   2  -5   16.27    1.38
   3  -2   5   15.43    1.24
   3  -2   5   15.10    0.91
   3   2  -5   16.40    0.62
  -3   2   5   16.52    1.20
  -3  -2  -5   15.04    1.10
   3   2  -5   16.64    1.14
   3   2  -5   14.76    1.30
  -3  -2  -5   17.15    1.34
  -3  -2  -5   16.26    1.26
  -3   2  -6    4.07    1.05
  -3   2  -6    2.54    0.87
   3   2   6    3.24    0.80
  -3  -2   6    4.79    0.82
   3  -2  -6    4.05    0.94
   3  -2  -6    4.23    0.77
  -3  -2  -6    4.15    1.03
   3   2  -6    5.32    1.03
  -3   2   6    5.10    0.85
  -3  -2  -6    3.49    0.84
   3   2  -6    4.37    0.82
   3  -2  -7    0.22    0.88
  -3   2  -7    0.50    0.94
  -3   2  -7    0.59    0.82
   3   2  -7   -0.07    0.92
  -3  -2  -7   -0.44    0.91
  -3  -2  -7    0.11    0.71
  -3   2  -8   20.58    2.03
   3  -2  -8   26.20    2.13
   3   2  -8   27.73    2.24
  -3  -2  -8   24.84    2.06
  -3   2  -9   -0.07    1.14
   3  -2  -9   -0.51    1.02
  -3  -2  -9   -0.26    1.04
   3   2  -9    0.26    1.13
   3   3   0   -0.14    0.29
   3  -3   0   -0.57    0.28
  -3   3   0    0.06    0.31
  -3   3   0    0.31    0.31
  -3  -3   0    0.02    0.31
   3  -3   0    0.22    0.31
   3  -3  -1   19.62    0.95
  -3   3  -1   18.73    0.98
  -3  -3   1   18.94    0.83
   3   3   1   18.13    0.97
   3  -3  -1   20.79    1.00
  -3   3  -1   19.84    0.91
  -3  -3  -1   21.08    1.01
   3  -3   1   18.91    0.98
  -3   3   1   19.44    0.97
   3  -3   1   18.45    0.80
   3  -3   1   18.23    0.92
   3   3  -1   17.77    0.78
  -3   3  -2    1.28    0.46
   3  -3  -2    1.22    0.38
   3  -3  -2    0.13    0.42
  -3   3  -2    1.03    0.34
   3   3   2    0.82    0.45
   3   3  -2    0.87    0.46
  -3  -3  -2    1.01    0.44
   3  -3   2    1.17    0.46
   3  -3   2    0.46    0.31
  -3   3   2    0.79    0.44
   3  -3  -3    1.87    0.65
  -3   3  -3    1.56    0.70
  -3  -3   3    0.99    0.35
  -3   3  -3    2.24    0.66
  -3  -3   3    1.66    0.59
  -3   3  -3    1.63    0.42
   3   3   3    1.25    0.62
   3  -3  -3    1.54    0.51
   3  -3   3    1.27    0.41
   3  -3   3    0.71    0.63
  -3   3   3    0.98    0.63
  -3  -3  -3    0.68    0.61
   3   3  -3    0.93    0.65
  -3  -3   4    7.80    0.57
   3  -3  -4    7.60    0.85
  -3   3  -4    8.22    0.94
  -3  -3   4    8.29    0.82
   3   3   4    8.99    0.91
  -3  -3   4    8.05    0.47
  -3  -3   4    7.21    0.47
   3  -3  -4    8.66    0.70
  -3   3  -4   10.25    1.04
  -3  -3  -4    7.65    0.85
   3   3  -4    7.67    1.01
   3  -3   4    8.02    0.56
  -3   3   4    8.69    0.95
   3  -3   4    9.91    0.94
   3  -3   4    7.89    0.54
   3  -3  -5    1.61    0.72
  -3   3  -5    4.04    0.81
  -3   3  -5    3.41    0.87
  -3  -3   5    2.50    0.44
   3  -3  -5    3.26    0.73
  -3  -3   5    1.79    0.58
   3   3   5    2.66    0.74
   3  -3  -5    2.68    0.47
   3  -3  -5    2.53    0.60
  -3   3   5    2.44    0.71
   3   3  -5    2.09    0.79
   3  -3   5    2.65    0.44
  -3  -3  -5    3.85    0.72
  -3  -3  -5    2.93    0.75
   3  -3   5    2.54    0.29
   3  -3   5    3.24    0.71
  -3  -3   6    2.13    0.71
   3  -3  -6    2.84    0.71
   3   3   6    0.63    0.70
  -3   3  -6    1.84    0.83
   3  -3  -6    1.47    0.71
   3  -3  -6    1.43    0.83
  -3   3  -6    1.52    0.92
  -3  -3  -6    0.37    0.70
   3   3  -6    1.70    0.93
  -3  -3  -6    2.05    0.90
  -3   3   6    1.35    0.79
   3  -3  -7    0.87    0.93
  -3   3  -7    0.00    0.82
  -3   3  -7   -0.69    0.94
  -3  -3  -7    0.28    0.91
   3   3  -7    0.88    0.98
  -3  -3  -7    0.20    0.79
   3  -3  -8    4.10    1.22
  -3   3  -8    2.43    1.24
  -3  -3  -8    6.30    1.33
   3   3  -8    3.23    1.25
   3  -3  -9    2.39    1.20
  -3   3  -9    3.84    1.39
   3   3  -9    3.71    1.36
  -3  -3  -9    3.15    1.29
  -3  -4   0    0.22    0.33
  -3   4   0    0.03    0.34
   3  -4   0    0.00    0.34
   3  -4   0    0.40    0.35
   3   4   0    0.45    0.35
  -3  -4   1    0.00    0.29
  -3   4  -1    0.18    0.39
   3   4   1    0.29    0.39
   3  -4  -1    0.64    0.40
   3  -4  -1    0.25    0.41
  -3   4   1    0.23    0.37
   3   4  -1    0.73    0.30
  -3  -4  -1    0.65    0.40
   3  -4   1    0.74    0.32
   3  -4   1    0.44    0.36
  -3  -4   2    2.03    0.36
   3  -4  -2    2.36    0.57
   3   4   2    1.35    0.58
  -3   4  -2    1.52    0.59
   3  -4  -2    2.74    0.63
  -3   4   2    2.14    0.63
   3   4  -2    2.15    0.63
   3  -4   2    3.07    0.66
   3  -4   2    0.76    0.42
  -3  -4  -2    2.54    0.62
  -3   4  -3    7.09    0.94
   3  -4  -3    9.61    0.83
   3  -4  -3    7.95    0.90
   3   4   3    7.93    0.91
  -3  -4   3    8.20    0.83
   3   4  -3    8.00    0.98
  -3   4   3    9.20    0.95
   3  -4   3    6.32    0.87
  -3  -4  -3    7.22    0.86
   3  -4   3   10.46    0.77
  -3  -4   4   34.83    1.36
  -3   4  -4   36.20    1.93
   3   4   4   36.29    1.83
  -3  -4   4   33.40    1.74
   3  -4  -4   32.81    1.77
   3  -4  -4   38.18    1.62
   3  -4   4   35.07    1.25
   3   4  -4   33.73    1.90
   3  -4   4   35.29    1.87
  -3   4   4   35.83    1.83
  -3  -4  -4   36.22    1.81
   3  -4   4   34.86    1.41
   3   4   5   14.08    1.25
  -3  -4   5   13.31    1.18
  -3  -4   5   15.77    0.80
  -3   4  -5   12.75    1.33
   3  -4  -5   16.03    1.24
   3  -4  -5   16.85    1.03
   3  -4   5   15.19    0.76
  -3  -4  -5   14.84    1.25
   3  -4   5   14.95    0.76
   3   4  -5   16.51    1.41
  -3  -4  -5   15.20    1.26
  -3   4   5   14.66    1.28
  -3   4  -6   -0.05    0.82
   3  -4  -6    0.29    0.63
   3  -4  -6   -1.02    0.74
   3  -4  -6    0.91    0.78
   3   4   6   -0.14    0.71
  -3   4  -6    0.03    0.76
  -3   4   6   -0.32    0.70
   3   4  -6   -0.82    0.86
  -3  -4  -6    0.87    0.75
  -3  -4  -6   -0.60    0.63
   3  -4  -7   16.76    1.66
  -3  -4  -7   18.43    1.76
   3   4  -7   16.81    1.79
  -3  -4  -7   22.64    1.73
   3  -4  -8    2.67    1.19
  -3   4  -8    1.92    1.22
   3   4  -8    2.72    1.23
  -3  -4  -8    2.18    1.15
   3  -5   0   -0.20    0.48
   3   5   0   -0.36    0.42
   3  -5   0   -0.51    0.42
  -3   5   0    0.70    0.48
  -3  -5   0   -0.08    0.45
   3  -5  -1   34.75    1.62
   3   5   1   33.98    1.60
  -3  -5   1   30.85    1.39
  -3   5  -1   32.15    1.32
   3  -5  -1   32.35    1.56
   3  -5   1   31.02    1.52
   3   5  -1   33.34    1.35
   3  -5   1   34.37    1.40
  -3  -5  -1   33.26    1.58
  -3   5   1   33.83    1.58
   3  -5  -2    0.65    0.58
  -3  -5   2    0.39    0.39
   3  -5  -2   -0.33    0.59
  -3   5  -2   -0.29    0.60
   3   5   2    0.37    0.60
  -3  -5  -2   -0.19    0.58
   3  -5   2    0.19    0.54
  -3   5   2    0.22    0.64
   3  -5   2   -0.32    0.36
   3  -5   2   -0.59    0.56
  -3   5  -3    3.71    0.80
   3  -5  -3    3.46    0.66
  -3  -5   3    4.53    0.41
   3  -5  -3    4.65    0.78
   3   5   3    4.55    0.79
   3  -5   3    4.26    0.80
  -3   5   3    2.30    0.71
  -3  -5  -3    5.12    0.79
   3  -5   3    4.12    0.58
   3   5  -3    2.69    0.77
  -3   5  -4    5.69    0.94
   3  -5  -4    6.32    0.75
   3   5   4    7.47    0.93
   3  -5  -4    6.35    0.89
  -3  -5   4    6.03    0.81
   3  -5   4    4.82    0.84
   3  -5   4    7.23    0.62
  -3  -5  -4    7.02    0.91
  -3   5   4    6.62    0.94
   3   5  -4    6.37    0.97
   3  -5  -5   30.85    1.82
   3  -5  -5   28.89    1.54
  -3  -5   5   28.70    1.73
   3   5   5   25.74    1.75
  -3   5  -5   27.90    1.91
   3  -5   5   29.10    1.25
  -3  -5  -5   32.79    1.86
   3   5  -5   26.62    1.90
  -3   5   5   28.30    1.81
   3  -5  -6    1.36    0.85
   3  -5  -6    1.79    0.65
   3  -5  -6    4.40    0.82
  -3   5  -6    2.75    1.03
   3   5   6    2.79    0.95
   3  -5  -6    3.21    1.03
  -3  -5  -6    2.27    0.88
  -3  -5  -6    3.06    0.84
   3   5  -6    2.20    1.03
  -3   5   6    3.40    0.97
   3  -5  -7    6.84    1.28
  -3   5  -7    5.86    1.31
   3   5  -7    4.12    1.26
  -3  -5  -7    5.84    1.25
   3  -5  -8   -0.30    1.00
  -3   5  -8    1.86    1.21
   3   5  -8    0.36    1.11
  -3  -5  -8    0.50    1.02
   3  -6   0   -0.08    0.59
   3  -6   0    0.32    0.54
  -3   6   0   -0.76    0.52
   3   6   0   -0.38    0.52
  -3  -6   0   -0.25    0.51
   3  -6  -1   22.52    1.40
   3  -6  -1   20.36    1.31
  -3   6  -1   23.27    1.11
   3   6   1   21.88    1.32
  -3  -6   1   22.25    1.20
   3   6  -1   23.54    1.11
   3  -6   1   22.42    1.18
  -3   6   1   21.44    1.30
  -3  -6  -1   23.86    1.36
   3  -6   1   23.31    1.35
   3  -6  -2   21.32    1.32
   3  -6  -2   18.23    1.28
  -3  -6   2   20.97    1.02
   3   6   2   19.66    1.30
  -3   6   2   19.41    1.30
   3   6  -2   19.58    0.80
  -3  -6  -2   22.12    1.36
   3  -6   2   19.27    0.98
   3  -6   2   19.89    1.20
   3   6   3   -0.21    0.54
  -3   6  -3    0.45    0.63
  -3  -6   3    0.25    0.31
   3  -6  -3   -0.26    0.58
   3  -6  -3    0.15    0.54
   3  -6   3   -0.49    0.53
   3  -6   3    0.38    0.29
   3  -6   3    0.78    0.46
  -3   6   3   -0.53    0.58
  -3  -6  -3    0.33    0.57
  -3  -6   4   13.22    1.15
   3  -6  -4   14.37    1.12
   3  -6  -4   11.36    1.18
  -3   6  -4   12.60    1.29
   3   6   4   11.43    1.20
   3  -6   4   13.30    0.91
  -3  -6  -4   11.70    1.18
   3  -6   4   13.69    0.59
  -3   6   4   16.34    1.31
   3   6  -4   14.12    1.32
   3  -6  -5    0.25    0.74
   3  -6  -5   -0.21    0.60
   3   6   5   -0.57    0.69
  -3   6  -5    0.42    0.88
  -3   6   5    0.53    0.79
  -3  -6  -5    0.70    0.75
   3  -6   5    1.20    0.48
   3   6  -5    1.18    0.90
   3  -6  -6   -0.07    0.60
   3  -6  -6    1.25    0.83
  -3   6  -6   -1.77    0.76
   3   6  -6    0.31    0.95
  -3  -6  -6    1.16    0.88
   3  -6  -7    0.30    0.93
  -3   6  -7    2.60    1.20
   3   6  -7   -1.02    0.97
   3  -6  -8   11.91    1.66
  -3  -6  -8   11.51    1.72
   3   6  -8   10.67    1.75
   3  -7   0   -0.38    0.56
  -3  -7   0    0.29    0.52
  -3   7   0    0.15    0.51
   3   7   0   -0.10    0.50
   3  -7   0    0.91    0.54
   3  -7  -1    0.63    0.55
  -3   7  -1    0.56    0.45
   3  -7  -1    0.15    0.56
   3   7   1    0.49    0.53
  -3  -7   1    0.67    0.48
  -3   7   1    0.38    0.54
  -3  -7  -1    0.16    0.56
   3  -7   1    0.05    0.44
   3   7  -1   -0.15    0.40
   3  -7   1    0.73    0.55
  -3  -7   2    9.94    0.77
   3  -7  -2    7.83    0.96
   3  -7  -2   10.68    1.04
   3   7   2   11.20    1.04
   3  -7   2   12.38    0.81
   3  -7   2   11.11    0.95
  -3  -7  -2   11.50    1.05
  -3   7   2   13.06    1.10
   3   7  -2   10.49    0.60
  -3   7  -3    3.87    0.85
   3  -7  -3    3.50    0.75
   3   7   3    3.77    0.81
  -3  -7   3    3.49    0.47
   3  -7  -3    4.38    0.83
  -3   7   3    4.13    0.84
  -3  -7  -3    3.69    0.82
   3  -7   3    4.28    0.48
   3  -7   3    3.86    0.68
  -3  -7   4   -0.58    0.46
   3  -7  -4    0.43    0.63
  -3   7  -4    0.19    0.79
   3  -7  -4    0.57    0.72
  -3  -7  -4   -0.12    0.65
   3  -7   4   -0.24    0.28
   3   7  -4    0.35    0.83
   3  -7   4    0.19    0.49
   3  -7  -5    0.93    0.84
  -3   7  -5    0.33    0.90
   3  -7  -5   -0.02    0.68
   3   7  -5   -0.38    0.91
  -3  -7  -5    2.14    0.93
  -3   7  -6    2.17    1.14
   3  -7  -6    2.99    0.82
   3   7  -6    2.31    1.16
  -3   7  -7    1.40    1.17
   3  -7  -7    2.32    1.05
   3   7  -7    0.89    1.16
  -3   7  -8    1.46    1.21
   3  -7  -8    4.35    1.31
   3   7  -8    2.20    1.40
  -3  -7  -8    0.77    1.12
  -3  -8   0    0.77    0.52
   3  -8   0   -0.23    0.56
  -3   8   0   -0.13    0.50
   3  -8   0   -0.39    0.47
   3   8   0    0.13    0.52
   3  -8  -1    5.91    0.89
  -3  -8   1    8.39    0.80
   3   8   1    5.74    0.81
   3  -8  -1    6.37    0.85
  -3   8  -1    8.38    0.73
  -3  -8  -1    7.06    0.88
   3   8  -1    7.23    0.71
   3  -8   1    8.04    0.95
   3  -8   1    7.83    0.77
  -3   8   1    4.30    0.77
  -3  -8   2   20.70    1.15
   3  -8  -2   22.12    1.49
   3  -8  -2   20.63    1.43
   3   8   2   23.81    1.48
   3   8  -2   20.67    0.94
   3  -8   2   22.38    1.15
   3  -8   2   19.45    1.34
  -3   8   2   21.00    1.43
  -3  -8  -2   20.36    1.42
   3  -8  -3   -0.01    0.66
  -3  -8   3    1.09    0.45
   3  -8  -3    0.15    0.69
  -3  -8  -3    0.94    0.73
   3  -8   3    1.25    0.44
   3  -8   3    1.20    0.63
  -3  -8   4    1.14    0.43
  -3  -8   4    1.33    0.66
   3  -8  -4    1.53    0.77
  -3   8  -4    1.13    0.92
   3  -8   4    1.52    0.38
   3  -8   4    1.13    0.62
   3  -8  -5    0.00    0.68
  -3   8  -5   -0.24    0.94
   3   8  -5    0.93    1.02
  -3   8  -6    7.62    1.45
   3  -8  -6    5.76    1.03
   3   8  -6    5.86    1.38
  -3   8  -7    5.37    1.47
   3   8  -7    3.45    1.37
  -3   9   0    0.46    0.57
   3   9   0   -0.13    0.52
   3  -9   0   -0.03    0.63
  -3  -9   0   -0.57    0.50
   3  -9   0    0.29    0.58
  -3  -9   1    1.29    0.58
   3   9   1    1.31    0.68
   3  -9  -1    0.27    0.61
   3  -9  -1   -0.10    0.64
  -3   9  -1    1.80    0.54
  -3   9   1    1.00    0.67
  -3  -9  -1    0.56    0.66
   3   9  -1    0.29    0.48
   3  -9   1    0.47    0.53
   3  -9   1   -0.43    0.59
   3  -9  -2    9.95    1.18
  -3  -9   2   10.50    0.89
   3  -9  -2    9.66    1.16
   3  -9   2   10.17    1.09
   3   9  -2    9.69    0.70
  -3  -9  -2    9.55    1.14
   3  -9   2    9.33    0.86
  -3  -9   3    0.28    0.47
   3  -9  -3    1.00    0.78
   3  -9   3    0.66    0.49
   3  -9   3    0.16    0.67
   3  -9  -4    8.29    1.17
  -3  -9   4    7.90    0.97
   3  -9   4    6.87    0.93
   3  -9  -5    7.54    1.11
  -3   9  -5    7.15    1.41
  -3   9  -6   -0.05    1.12
   3  -9  -6    0.14    0.78
  -3   9  -7    4.12    1.43
   3   9  -7    3.80    1.38
   3  10   0   -0.01    0.61
   3 -10   0   -0.44    0.68
  -3  10   0   -0.15    0.61
  -3 -10   1    1.67    0.67
  -3  10  -1    1.53    0.60
   3 -10  -1    1.36    0.79
   3  10  -1    1.47    0.58
   3 -10   1    1.31    0.66
   3 -10   1    0.63    0.81
  -3 -10   2    0.49    0.57
   3 -10  -2    2.28    0.84
   3  10  -2    0.85    0.45
   3 -10   2    1.07    0.58
   3 -10   2    0.91    0.78
  -3 -10   3    0.57    0.52
   3 -10  -3    0.81    0.81
   3 -10   3    0.29    0.77
   3 -10   3    0.26    0.54
   3 -10  -4   -1.11    0.72
  -3 -10   4    1.07    0.75
   3 -10   4    0.13    0.73
   3 -10  -5    3.20    1.02
  -3  10  -6    0.84    1.19
   3 -10  -6   -0.61    0.79
  -3 -10  -6    0.49    0.89
  -3  10  -7   -1.03    1.14
   3 -11   0    0.42    0.87
   3 -11  -1    5.99    1.12
  -3  11  -1    6.08    0.86
   3 -11   1    4.72    1.08
   3  11  -1    6.15    0.83
   3 -11  -2   12.39    1.42
   3 -11   2   11.06    1.30
   3 -11  -3    0.10    0.83
  -3 -11   3    0.32    0.77
   3 -11   3    0.39    0.58
   3 -11   3   -0.46    0.69
  -3 -11   4    1.23    0.79
   3 -11  -4   -0.29    0.83
   3 -11   4    0.96    0.78
   3 -11  -5    2.68    1.00
   3 -11  -6    2.79    1.02
  -3 -11  -6    3.01    1.06
   3 -12   0   -0.12    0.82
   3 -12  -1    0.13    0.84
   3 -12   1    1.19    0.91
  -3 -12   2   15.27    1.52
   3 -12  -2   18.94    1.74
   3 -12   2   18.29    1.64
   3 -12  -3   -0.19    0.83
  -3 -12   3    0.30    0.79
   3 -12   3    0.09    0.82
   3 -12  -4    4.85    1.16
  -3 -12   4    4.40    1.02
   3 -12   4    4.23    0.99
   3 -12  -5   -0.58    0.84
  -3 -12  -5   -0.66    0.89
   3 -13   0   -0.73    0.89
   3 -13  -1    0.16    0.90
  -3 -13   1    1.25    0.97
   3 -13   1    1.21    0.98
   3 -13  -2    4.32    1.24
  -3 -13   2    2.60    1.06
   3 -13   2    3.19    1.07
   3 -13  -3   -0.41    0.78
  -3 -13   3    1.31    0.93
   3 -13   3   -0.68    0.80
   3 -13  -4    3.14    1.15
  -3 -13  -4    2.46    1.10
   3 -13   4    4.00    1.11
   3 -14   0    1.23    1.02
  -3 -14   0   -0.21    0.92
  -3 -14   1    1.36    1.05
   3 -14  -1    2.29    1.13
  -3 -14  -1    3.95    1.20
   3 -14   1    2.97    1.08
   3 -14  -2    8.03    1.44
  -3 -14   2    8.20    1.38
   3 -14   2    8.18    1.39
  -3 -14  -2    8.32    1.43
   3 -14  -3    1.20    1.02
  -3 -14   3    0.61    0.96
   3 -14   3    2.59    1.09
  -3 -14  -3    1.43    1.06
  -3 -15   0    2.31    1.18
  -3 -15   1    8.05    1.49
   3 -15   1    7.87    1.51
   4   0  -1    0.30    0.20
  -4   0   1   -0.07    0.23
   4   0  -1   -0.20    0.28
   4   0   1   -0.15    0.23
  -4   0  -1   -0.04    0.31
  -4   0   1   -0.11    0.23
   4   0  -1   -0.16    0.25
   4   0   1   -0.03    0.31
  -4   0   1    0.28    0.25
  -4   0  -1   -0.02    0.25
   4   0   1   -0.22    0.21
   4   0  -2   42.03    1.54
   4   0   2   40.96    1.53
  -4   0   2   41.13    1.56
   4   0   2   38.82    1.47
  -4   0   2   40.11    1.62
  -4   0  -2   41.42    1.48
   4   0  -2   42.41    1.46
   4   0  -2   41.69    1.44
  -4   0  -2   41.84    1.52
   4   0  -2   39.86    1.61
   4   0   2   38.47    1.67
  -4   0   2   41.99    1.44
   4   0  -3    0.09    0.35
   4   0  -3   -0.04    0.26
   4   0  -3   -0.31    0.46
   4   0   3    0.10    0.32
   4   0   3   -0.54    0.38
  -4   0   3    0.25    0.44
  -4   0  -3   -0.17    0.31
   4   0  -3   -0.16    0.41
  -4   0  -3   -0.25    0.38
  -4   0  -3    0.15    0.49
  -4   0   3   -0.14    0.25
   4   0   3    0.92    0.51
  -4   0  -3   -0.21    0.50
  -4   0  -4   23.84    1.49
   4   0  -4   27.44    0.98
   4   0   4   26.04    1.51
   4   0  -4   26.41    1.29
  -4   0  -4   27.55    1.11
   4   0   4   24.76    1.30
   4   0  -4   27.35    1.53
   4   0  -4   26.40    1.27
  -4   0  -4   25.93    1.23
  -4   0   4   27.04    1.33
  -4   0  -4   27.06    1.62
  -4   0  -5    0.12    0.28
   4   0  -5   -0.03    0.41
  -4   0   5   -0.05    0.47
   4   0  -5   -0.31    0.41
  -4   0  -5   -0.73    0.58
   4   0  -5    0.51    0.60
  -4   0  -5   -0.20    0.56
  -4   0  -5   -0.60    0.38
   4   0   5    0.23    0.46
  -4   0  -6   17.83    1.45
   4   0  -6   15.97    1.50
  -4   0   6   19.54    1.29
  -4   0  -6   19.55    1.59
   4   0  -6   19.48    1.27
  -4   0  -7    0.34    0.80
   4   0  -7   -0.69    0.84
  -4   0  -7   -0.09    0.92
   4   0  -8   26.92    2.12
  -4   0  -8   25.96    2.13
  -4   0  -9    0.49    1.12
   4   0  -9   -1.69    0.92
  -4   1   0   19.98    0.85
   4  -1   0   19.40    0.83
  -4  -1   0   21.17    0.86
   4   1   0   19.88    0.83
  -4   1   0   18.81    0.84
  -4  -1   1    7.33    0.51
  -4   1  -1    7.55    0.54
   4  -1  -1    7.31    0.43
   4  -1  -1    8.37    0.54
  -4   1  -1    7.61    0.55
   4   1   1    7.39    0.58
   4  -1  -1    7.15    0.59
  -4  -1   1    7.56    0.61
  -4   1  -1    6.94    0.61
   4   1   1    8.17    0.58
  -4   1   1    7.49    0.59
  -4   1   1    7.40    0.51
  -4  -1  -1    7.28    0.54
   4   1  -1    7.83    0.52
  -4  -1  -1    5.92    0.52
   4   1  -1    6.51    0.54
   4  -1   1    6.85    0.58
   4  -1   1    6.65    0.49
  -4   1  -2   23.24    1.15
   4  -1  -2   21.35    1.02
   4   1   2   20.60    1.03
  -4  -1   2   22.02    0.95
   4  -1  -2   21.83    0.92
   4  -1  -2   22.40    1.05
  -4  -1   2   22.98    0.87
  -4   1  -2   21.66    1.12
  -4  -1   2   21.38    0.91
  -4   1  -2   23.05    0.92
  -4   1   2   22.20    0.92
   4  -1   2   22.90    0.93
   4   1  -2   23.35    0.87
   4  -1   2   22.62    0.93
  -4  -1  -2   20.80    1.01
   4   1  -2   22.58    0.91
  -4  -1  -2   22.78    0.97
  -4  -1  -2   21.26    1.12
  -4   1   2   23.22    1.06
   4  -1   2   22.24    1.10
   4   1  -2   21.77    1.08
  -4   1  -3   -0.28    0.32
   4  -1  -3    0.36    0.50
   4  -1  -3    0.49    0.50
   4   1   3    0.51    0.49
  -4  -1   3    0.26    0.39
   4  -1  -3    0.02    0.32
   4  -1  -3   -0.20    0.34
  -4   1  -3   -0.54    0.51
  -4  -1   3    0.13    0.24
  -4  -1   3    0.39    0.38
  -4   1  -3   -0.37    0.51
  -4   1   3    0.05    0.32
   4   1  -3   -0.37    0.37
  -4  -1  -3   -0.63    0.45
  -4  -1  -3   -0.04    0.52
   4  -1   3   -0.05    0.37
   4   1  -3    0.30    0.37
   4  -1   3    0.38    0.31
   4   1  -3   -0.07    0.51
  -4  -1  -3    0.25    0.36
  -4   1   3   -0.45    0.48
   4  -1   3   -0.38    0.50
  -4   1  -4    3.44    0.38
   4  -1  -4    2.11    0.57
   4  -1  -4    3.64    0.54
  -4  -1   4    3.09    0.54
   4   1   4    2.14    0.59
  -4  -1   4    3.40    0.55
   4  -1  -4    3.07    0.39
   4  -1  -4    3.42    0.75
  -4   1  -4    2.64    0.76
  -4   1  -4    2.69    0.70
  -4  -1  -4    2.45    0.73
   4   1  -4    1.76    0.71
  -4   1   4    3.30    0.67
  -4  -1  -4    2.92    0.45
  -4  -1  -4    2.96    0.69
   4  -1   4    3.46    0.39
   4  -1   4    2.92    0.54
  -4  -1  -4    2.84    0.57
   4   1  -4    2.86    0.46
   4   1  -4    2.86    0.56
   4  -1   4    4.01    0.75
  -4   1  -5    0.15    0.23
  -4   1  -5    0.65    0.59
   4   1   5    1.18    0.52
   4  -1  -5   -0.11    0.42
   4  -1  -5    0.60    0.27
  -4  -1   5   -0.08    0.44
  -4   1  -5    0.97    0.68
   4  -1  -5    0.66    0.64
   4  -1  -5    0.29    0.46
  -4  -1   5    0.37    0.46
   4  -1   5    0.91    0.46
   4   1  -5    1.08    0.70
   4   1  -5    0.27    0.46
  -4  -1  -5    0.35    0.34
  -4  -1  -5    0.10    0.44
   4   1  -5    0.21    0.34
  -4   1   5    0.89    0.58
  -4  -1  -5   -0.75    0.45
  -4  -1  -5    0.42    0.65
   4  -1   5   -0.65    0.46
   4  -1  -6   12.15    1.32
   4   1   6   13.43    1.17
   4  -1  -6   15.54    1.14
  -4   1  -6   15.42    1.34
  -4   1  -6   13.57    1.42
  -4   1   6   16.61    1.27
   4   1  -6   16.71    1.21
  -4  -1  -6   15.73    1.40
  -4  -1  -6   16.64    1.49
   4   1  -6   13.34    1.39
  -4   1  -7   13.22    1.51
   4  -1  -7   10.70    1.45
  -4   1  -7   13.69    1.46
   4   1  -7   12.27    1.50
  -4  -1  -7   12.09    1.34
  -4  -1  -7   11.50    1.46
  -4   1  -8    0.13    1.04
   4  -1  -8   -0.81    0.98
  -4  -1  -8    0.97    1.02
   4   1  -8    0.20    1.03
  -4   1  -9    0.19    1.11
   4  -1  -9    0.49    1.16
  -4  -1  -9    0.55    1.16
   4   1  -9    0.31    1.12
  -4   2   0    0.16    0.26
   4   2   0    0.71    0.35
   4  -2   0    0.57    0.23
   4  -2   0    0.90    0.32
   4  -2   0    0.74    0.33
  -4  -2   0    1.10    0.33
   4   2   1    3.82    0.50
  -4   2  -1    4.66    0.55
  -4  -2   1    5.05    0.51
   4  -2  -1    5.75    0.49
  -4   2  -1    6.16    0.51
  -4  -2   1    5.95    0.49
   4  -2  -1    6.06    0.55
  -4   2  -1    4.97    0.45
   4  -2   1    5.42    0.47
  -4  -2  -1    6.55    0.55
   4  -2   1    7.02    0.54
  -4   2   1    5.55    0.54
   4  -2   1    4.56    0.52
  -4   2   1    5.91    0.51
   4   2  -1    5.39    0.42
  -4  -2   2    1.83    0.31
  -4   2  -2    1.06    0.44
  -4   2  -2    1.59    0.48
   4  -2  -2    1.14    0.45
   4   2   2    1.30    0.43
   4  -2  -2    1.61    0.35
  -4   2  -2    1.54    0.31
  -4   2   2    1.99    0.37
   4  -2   2    1.11    0.43
   4   2  -2    1.67    0.28
  -4   2   2    1.23    0.42
   4  -2   2    2.59    0.34
   4   2  -2    2.05    0.49
  -4  -2  -2    2.43    0.47
  -4  -2   3    1.83    0.32
  -4  -2   3    1.24    0.40
   4  -2  -3    1.85    0.57
  -4   2  -3    0.82    0.69
  -4  -2   3    2.08    0.51
   4   2   3    1.46    0.63
  -4   2  -3    1.84    0.39
  -4   2  -3    1.98    0.67
   4  -2  -3    2.28    0.46
   4  -2  -3    1.04    0.57
   4   2  -3    1.25    0.62
  -4  -2  -3    1.44    0.55
  -4  -2  -3    0.90    0.55
   4  -2   3    1.16    0.37
   4  -2   3    1.34    0.59
   4  -2   3    1.20    0.38
  -4   2   3    2.32    0.62
  -4  -2   4   11.98    0.77
  -4   2  -4   11.59    1.08
   4  -2  -4   10.85    0.73
   4  -2  -4   12.22    0.85
  -4  -2   4   11.29    0.87
  -4   2  -4   12.17    0.67
  -4   2  -4   10.17    1.03
   4   2   4   11.26    0.98
   4  -2  -4   13.41    1.07
   4  -2  -4   11.04    0.94
   4   2  -4   11.46    0.58
  -4  -2  -4   11.60    1.05
   4   2  -4   10.25    1.06
   4  -2   4   12.12    0.75
   4  -2   4    8.56    0.96
  -4   2   4    9.72    0.94
  -4  -2  -4   11.80    0.97
   4  -2   4   11.39    0.65
  -4   2  -5    1.62    0.72
   4  -2  -5    1.68    0.68
   4  -2  -5    1.36    0.38
   4  -2  -5    1.74    0.53
  -4   2  -5    1.55    0.28
   4  -2  -5    1.88    0.59
   4   2   5    0.75    0.55
  -4  -2   5    1.81    0.47
  -4   2  -5    1.34    0.67
  -4  -2   5    0.72    0.51
  -4  -2  -5    1.42    0.56
   4  -2   5    1.32    0.63
   4  -2   5    1.09    0.43
   4   2  -5    1.33    0.28
  -4  -2  -5    0.78    0.62
   4   2  -5    1.41    0.73
  -4   2   5    2.78    0.66
  -4  -2   6    7.88    0.94
  -4   2  -6    7.88    1.10
   4   2   6    9.75    1.04
   4  -2  -6    9.07    1.16
   4  -2  -6    9.36    0.93
  -4   2  -6    7.94    1.22
  -4  -2  -6    9.33    1.10
  -4  -2  -6   11.08    1.29
   4   2  -6    9.33    1.25
  -4   2   6   10.78    1.14
  -4   2  -7   15.04    1.65
  -4   2  -7   17.09    1.60
   4  -2  -7   15.53    1.64
  -4  -2  -7   15.64    1.64
   4   2  -7   18.10    1.74
  -4  -2  -7   18.71    1.62
   4  -2  -8    0.58    1.01
  -4   2  -8    1.08    1.09
   4   2  -8   -0.10    1.01
  -4  -2  -8    1.11    1.03
   4  -2  -9   -1.02    0.95
  -4   2  -9    0.12    1.03
   4   2  -9   -2.08    1.01
  -4  -2  -9   -1.84    0.95
  -4   3   0    2.30    0.41
   4  -3   0    2.38    0.40
  -4  -3   0    3.53    0.44
   4   3   0    2.59    0.40
  -4   3   0    1.41    0.36
   4  -3   0    2.37    0.40
   4  -3   0    2.16    0.33
  -4   3  -1    6.55    0.56
  -4   3  -1    5.19    0.50
  -4  -3   1    6.07    0.48
   4  -3  -1    5.53    0.56
   4  -3  -1    6.38    0.59
   4   3   1    5.59    0.58
   4  -3   1    5.99    0.53
   4  -3   1    5.80    0.61
   4   3  -1    5.80    0.45
  -4  -3  -1    5.74    0.59
   4  -3   1    5.38    0.53
  -4   3   1    5.81    0.57
   4  -3  -2    8.21    0.68
   4  -3  -2    9.76    0.77
  -4   3  -2    9.20    0.67
   4   3   2    6.50    0.70
  -4   3  -2    7.21    0.73
  -4   3  -2    8.49    0.75
   4  -3   2    7.48    0.76
  -4  -3  -2    7.49    0.73
   4   3  -2    8.87    0.48
  -4   3   2    8.46    0.74
   4   3  -2    9.43    0.79
   4  -3   2    8.24    0.64
  -4   3  -3   27.79    1.58
   4   3   3   28.61    1.54
  -4  -3   3   27.26    1.39
   4  -3  -3   28.66    1.49
  -4  -3   3   29.19    1.18
  -4   3  -3   24.64    1.56
   4  -3  -3   26.91    1.32
  -4   3  -3   28.21    1.23
   4  -3   3   27.28    1.21
   4   3  -3   28.58    1.63
   4  -3   3   28.54    1.59
  -4  -3  -3   28.13    1.48
  -4   3   3   26.79    1.50
   4  -3  -4    2.02    0.62
   4  -3  -4    1.34    0.46
  -4   3  -4    1.92    0.39
  -4   3  -4    0.88    0.67
  -4  -3   4    1.44    0.37
   4   3   4    1.57    0.63
  -4   3  -4    2.12    0.71
  -4  -3   4    1.27    0.51
   4  -3  -4    0.88    0.59
  -4  -3   4    1.21    0.28
   4   3  -4    1.67    0.71
   4  -3   4    1.61    0.35
   4  -3   4    1.80    0.36
  -4  -3  -4    0.99    0.56
  -4   3   4    0.93    0.62
   4  -3   4    1.48    0.62
   4   3   5   11.92    1.11
  -4   3  -5   12.38    1.19
   4  -3  -5   10.43    0.77
   4  -3  -5   10.69    1.08
  -4   3  -5   13.72    1.27
   4  -3  -5   11.45    1.02
  -4  -3   5   11.88    0.97
   4  -3  -5    9.60    0.87
  -4  -3   5   10.29    0.74
  -4  -3  -5   11.20    1.10
   4  -3   5   10.89    0.61
   4   3  -5    8.98    1.13
  -4  -3  -5   11.38    1.03
   4  -3   5   11.05    0.72
  -4   3   5   12.39    1.11
  -4  -3   6    4.04    0.80
   4  -3  -6    4.01    0.78
   4   3   6    3.94    0.87
  -4   3  -6    3.97    1.05
   4  -3  -6    5.01    0.91
   4  -3  -6    4.55    0.98
  -4   3  -6    5.36    1.04
  -4  -3  -6    2.58    0.97
   4   3  -6    3.73    1.04
  -4   3   6    5.05    0.95
  -4  -3  -6    4.16    0.94
   4  -3  -7   36.80    2.29
  -4   3  -7   37.89    2.35
  -4   3  -7   41.57    2.52
  -4  -3  -7   38.32    2.28
   4   3  -7   36.61    2.42
  -4  -3  -7   38.05    2.41
   4  -3  -8    0.43    1.06
  -4   3  -8    1.58    1.15
  -4  -3  -8   -0.19    1.04
   4   3  -8    0.40    1.08
   4  -3  -9    4.08    1.30
  -4   3  -9    2.22    1.29
  -4  -3  -9    1.83    1.21
   4   3  -9    6.53    1.57
   4  -4   0   16.39    0.94
   4   4   0   14.99    0.86
  -4  -4   0   15.52    0.87
   4  -4   0   15.09    0.84
  -4   4   0   14.24    0.83
   4  -4  -1   -0.05    0.40
  -4  -4   1   -0.02    0.32
  -4   4  -1    0.03    0.41
   4  -4  -1    0.05    0.40
   4   4   1    0.02    0.41
   4  -4   1    0.13    0.32
   4  -4   1    0.24    0.37
  -4   4   1   -0.11    0.38
   4   4  -1    0.12    0.31
  -4  -4  -1    0.31    0.40
   4   4   2    2.15    0.65
   4  -4  -2    4.33    0.66
   4  -4  -2    2.56    0.67
  -4   4  -2    2.44    0.63
  -4  -4   2    2.17    0.43
  -4   4   2    3.41    0.69
   4  -4   2    2.79    0.69
   4  -4   2    2.50    0.50
  -4  -4  -2    3.10    0.66
   4   4  -2    3.14    0.33
   4  -4  -3    1.12    0.63
  -4  -4   3    0.24    0.51
  -4   4  -3    1.00    0.65
   4   4   3    0.85    0.61
   4  -4  -3    0.53    0.50
   4  -4   3    0.46    0.62
  -4  -4  -3   -0.01    0.57
   4   4  -3    0.19    0.67
  -4   4   3    0.28    0.60
   4  -4   3    0.43    0.44
  -4   4  -4   25.93    1.65
   4  -4  -4   24.62    1.49
  -4  -4   4   26.46    1.12
   4   4   4   25.10    1.53
   4  -4  -4   26.44    1.32
  -4  -4   4   25.28    1.43
   4  -4   4   28.04    1.63
   4  -4   4   27.63    1.17
   4   4  -4   25.81    1.64
  -4   4   4   25.72    1.57
  -4  -4  -4   25.52    1.50
   4  -4   4   26.40    1.03
  -4  -4   5   10.08    1.00
   4  -4  -5   10.38    0.86
  -4   4  -5   10.63    1.15
  -4  -4   5   10.08    0.71
   4  -4  -5   11.98    1.11
  -4   4  -5   10.12    1.22
   4  -4  -5    9.81    1.11
   4   4   5    9.18    1.06
   4  -4   5   11.62    0.69
   4   4  -5   11.05    1.24
   4  -4   5   10.81    0.66
  -4  -4  -5   10.41    1.07
  -4  -4  -5   10.85    1.12
  -4   4   5   10.68    1.12
   4  -4  -6   34.85    1.88
  -4   4  -6   34.10    2.17
  -4  -4   6   35.36    1.93
  -4   4  -6   36.51    2.25
   4  -4  -6   36.01    2.00
   4   4   6   34.32    2.04
   4  -4  -6   34.57    2.13
  -4   4   6   36.84    2.09
   4   4  -6   33.98    2.21
  -4  -4  -6   34.54    1.96
  -4  -4  -6   33.27    2.08
  -4   4  -7   -1.30    0.89
   4  -4  -7    0.44    0.94
   4   4  -7    1.03    1.01
  -4  -4  -7    0.83    0.82
  -4  -4  -7   -0.33    0.90
  -4   4  -8    0.52    1.09
   4  -4  -8   -0.41    0.89
   4   4  -8   -1.52    1.02
  -4  -4  -8   -1.00    0.89
   4   5   0   36.37    1.60
  -4  -5   0   37.13    1.66
   4  -5   0   38.82    1.63
   4  -5   0   38.32    1.73
  -4   5   0   38.28    1.60
  -4  -5   1    3.54    0.57
   4  -5  -1    3.12    0.67
   4   5   1    3.79    0.66
   4  -5  -1    3.50    0.68
  -4   5   1    3.47    0.65
   4   5  -1    3.71    0.54
   4  -5   1    3.92    0.57
  -4  -5  -1    4.08    0.69
   4  -5   1    2.75    0.63
  -4  -5   2   13.67    0.79
   4  -5  -2    9.82    1.02
  -4   5  -2   12.50    1.08
   4   5   2   14.10    1.10
   4  -5  -2    9.39    0.95
   4   5  -2   13.68    0.64
  -4  -5  -2   11.24    1.03
   4  -5   2   13.31    0.76
   4  -5   2   12.35    1.00
  -4   5   2   11.47    1.06
   4  -5   2   14.10    1.18
   4   5   3   17.33    1.22
   4  -5  -3   11.45    1.10
  -4   5  -3   14.33    1.22
   4  -5  -3   15.59    1.11
   4   5  -3   15.17    1.29
   4  -5   3   14.82    0.95
  -4  -5  -3   18.06    1.21
  -4   5   3   14.37    1.18
   4  -5   3   13.42    1.18
   4   5   4   10.49    1.08
  -4   5  -4    9.42    1.10
   4  -5  -4    9.12    0.87
   4  -5  -4    7.97    0.97
  -4  -5   4   10.25    0.99
   4  -5   4   11.17    0.79
  -4   5   4   11.71    1.11
  -4  -5  -4    9.83    1.03
   4   5  -4    9.09    1.09
   4   5   5   12.26    1.29
   4  -5  -5   10.72    1.17
  -4  -5   5   13.27    1.17
  -4   5  -5   12.77    1.34
   4  -5  -5   12.57    1.03
  -4  -5  -5   12.42    1.26
   4   5  -5   12.61    1.37
  -4   5   5   12.02    1.27
   4  -5   5   13.04    0.84
   4  -5  -6   28.19    1.90
   4  -5  -6   26.89    1.90
   4  -5  -6   29.75    1.57
   4  -5  -6   29.69    1.73
   4   5   6   28.59    1.92
  -4   5  -6   30.41    2.11
  -4  -5  -6   32.54    2.00
  -4  -5  -6   27.11    1.83
  -4   5   6   28.16    1.94
  -4   5  -7    1.34    1.04
   4  -5  -7   -1.41    0.76
   4   5  -7   -1.12    0.97
   4  -5  -8    3.37    1.15
  -4   5  -8    0.35    1.05
  -4  -5  -8    0.06    1.03
   4   5  -8    0.10    1.10
   4   6   0   35.73    1.69
   4  -6   0   35.67    1.68
  -4  -6   0   38.99    1.74
   4  -6   0   38.26    1.81
  -4   6   0   38.85    1.70
   4  -6  -1   -0.74    0.54
  -4  -6   1   -0.39    0.48
   4   6   1   -0.20    0.56
   4  -6  -1   -0.36    0.58
  -4  -6  -1   -0.32    0.52
  -4   6   1    0.70    0.63
   4  -6   1   -0.07    0.46
   4   6  -1   -0.18    0.41
   4  -6   1   -0.05    0.54
  -4  -6   2   20.37    1.01
   4   6   2   15.41    1.24
   4  -6  -2   21.01    1.30
  -4   6  -2   19.41    1.40
   4  -6  -2   18.07    1.27
   4   6  -2   19.00    0.84
  -4  -6  -2   20.00    1.30
  -4   6   2   20.75    1.31
   4  -6   2   19.59    1.22
   4  -6   2   17.82    1.35
   4  -6   2   20.09    0.98
   4  -6  -3    7.15    0.83
   4   6   3    7.62    0.94
   4  -6  -3    7.16    0.92
  -4  -6   3    7.79    0.59
  -4   6  -3    4.29    0.85
  -4  -6  -3    5.64    0.86
   4  -6   3    6.35    0.93
  -4   6   3    6.49    0.92
   4  -6   3    7.25    0.74
   4  -6   3    6.53    0.52
   4  -6  -4    2.23    0.68
  -4  -6   4    0.81    0.64
   4  -6  -4    0.90    0.70
  -4   6  -4    2.03    0.81
   4   6   4    0.64    0.70
   4   6  -4    1.58    0.82
  -4   6   4    3.06    0.81
   4  -6   4    1.21    0.47
  -4  -6  -4    0.98    0.70
   4  -6  -5    2.09    0.86
   4   6   5    2.18    0.87
  -4   6  -5    1.99    0.95
   4  -6  -5    1.26    0.64
   4  -6   5    3.16    0.55
   4   6  -5    2.69    1.01
  -4  -6  -5    2.94    0.89
   4  -6  -6    6.98    1.19
   4  -6  -6    6.85    0.90
  -4   6  -6    6.64    1.29
   4   6  -6    8.16    1.34
  -4  -6  -6    7.72    1.16
  -4   6  -7   -0.27    1.00
   4  -6  -7    1.04    1.00
   4   6  -7    0.04    1.07
   4  -6  -8    1.76    1.12
  -4   6  -8    1.40    1.21
   4   6  -8   -0.35    1.12
  -4  -6  -8    3.01    1.21
  -4  -7   0   11.55    0.96
   4   7   0   11.80    0.94
  -4   7   0    9.81    0.88
   4  -7   0   10.05    1.00
   4  -7   0   10.08    0.92
   4   7   1    1.44    0.62
  -4  -7   1    0.74    0.49
   4  -7  -1    1.11    0.57
  -4   7  -1    1.23    0.46
   4  -7  -1    2.00    0.66
   4   7  -1    2.19    0.49
   4  -7   1    1.40    0.52
   4  -7   1    1.30    0.59
  -4  -7  -1    0.52    0.56
  -4   7   1    1.57    0.60
   4  -7  -2    2.87    0.70
   4  -7  -2    2.39    0.68
  -4  -7   2    3.12    0.49
   4   7   2    1.35    0.62
   4  -7   2    2.80    0.50
   4  -7   2    2.50    0.65
  -4   7   2    2.76    0.71
   4   7  -2    1.72    0.37
  -4  -7  -2    1.22    0.62
  -4   7  -3   98.04    3.83
   4  -7  -3   93.81    3.65
   4   7   3   93.46    3.75
  -4  -7   3   90.17    3.18
   4  -7  -3  100.18    3.81
   4  -7   3   93.79    3.17
  -4  -7  -3   94.50    3.74
  -4   7   3   89.04    3.71
   4  -7   3   90.51    3.47
   4  -7  -4    2.02    0.82
   4  -7  -4    1.74    0.73
  -4   7  -4    2.21    0.91
   4  -7   4    2.04    0.36
   4  -7   4    2.82    0.63
  -4  -7  -4    2.69    0.88
  -4   7  -5   -0.19    0.88
   4  -7  -5    1.24    0.73
   4  -7  -5    0.45    0.84
  -4  -7  -5    2.45    0.92
   4   7  -5    0.88    0.94
   4  -7  -6    8.41    1.03
  -4   7  -6    6.83    1.33
   4   7  -6    5.43    1.33
   4  -7  -7   11.92    1.52
  -4   7  -7   10.95    1.67
   4   7  -7    7.07    1.52
  -4   7  -8    5.29    1.43
   4  -7  -8    5.15    1.36
   4   7  -8    3.62    1.51
   4  -8   0    1.26    0.61
  -4   8   0    0.20    0.53
   4   8   0    0.69    0.54
  -4  -8   0    1.08    0.59
   4  -8   0    0.88    0.55
   4  -8  -1    0.31    0.56
  -4  -8   1   -0.17    0.45
   4  -8  -1    0.53    0.59
   4   8   1   -0.65    0.50
  -4   8  -1    0.41    0.46
  -4   8   1    0.08    0.53
   4  -8   1   -0.28    0.56
   4  -8   1    0.05    0.47
   4   8  -1    0.20    0.44
  -4  -8  -1    0.07    0.58
   4  -8  -2   13.22    1.16
  -4  -8   2   10.70    0.87
   4  -8  -2   11.49    1.14
   4   8   2   11.86    1.13
   4  -8   2   11.89    0.87
  -4  -8  -2   11.08    1.11
   4  -8   2   12.84    1.13
  -4   8   2   12.11    1.12
   4   8  -2   11.76    0.72
  -4  -8   3    9.88    0.79
   4  -8  -3    9.42    1.10
   4  -8  -3   12.42    1.24
  -4  -8  -3   10.63    1.18
   4  -8   3   10.45    0.79
   4  -8   3   11.50    1.04
   4  -8  -4   -0.85    0.62
  -4   8  -4    0.18    0.88
  -4  -8   4    0.50    0.41
   4  -8   4   -0.52    0.35
   4  -8   4    0.29    0.59
   4  -8  -5    0.57    0.73
  -4   8  -5    1.15    1.02
  -4   8  -6    4.37    1.29
   4  -8  -6    5.42    1.01
   4   8  -6    3.59    1.31
  -4   8  -7    1.51    1.23
   4   8  -7    0.41    1.18
   4  -9   0    6.21    0.96
  -4   9   0    4.27    0.72
   4   9   0    4.99    0.78
   4  -9   0    5.19    0.80
  -4  -9   0    6.14    0.86
  -4   9  -1   -0.75    0.45
   4  -9  -1    0.74    0.68
   4  -9  -1    0.76    0.66
  -4  -9   1    0.19    0.52
   4   9   1    0.24    0.62
   4  -9   1   -0.29    0.51
   4  -9   1   -0.49    0.63
  -4  -9  -1    0.40    0.60
  -4   9   1   -0.49    0.55
   4   9  -1    0.08    0.51
   4  -9  -2    5.14    0.95
  -4  -9   2    4.67    0.71
   4  -9   2    4.40    0.87
   4  -9   2    5.37    0.73
   4   9  -2    4.24    0.54
  -4  -9   3    2.53    0.59
   4  -9  -3    2.35    0.89
   4  -9   3    1.87    0.73
   4  -9   3    3.28    0.60
   4  -9  -4   -0.77    0.68
   4  -9   4    0.77    0.67
   4  -9  -5    4.56    0.98
  -4   9  -5    2.93    1.17
   4  -9  -6    3.66    0.97
  -4   9  -6    3.80    1.37
  -4   9  -7   -0.83    1.11
   4 -10   0    2.69    0.90
  -4  10  -1    0.85    0.58
  -4 -10   1    2.11    0.71
   4 -10  -1    1.44    0.84
   4 -10   1    1.47    0.83
   4  10  -1    1.93    0.64
   4 -10   1    2.03    0.70
   4 -10  -2   -1.17    0.65
  -4 -10   2    0.12    0.57
   4 -10   2   -0.32    0.68
   4 -10   2   -0.90    0.53
   4  10  -2    0.07    0.46
   4 -10  -3    0.33    0.79
  -4 -10   3   -0.30    0.53
   4 -10   3   -0.24    0.52
   4 -10   3   -0.60    0.71
  -4 -10   4   10.10    1.15
   4 -10  -4   13.43    1.44
   4 -10   4    9.67    1.13
   4 -10  -5   -0.36    0.81
  -4  10  -6    9.61    1.66
   4 -11   0    1.70    0.95
  -4  11  -1    2.64    0.69
   4 -11  -1    1.55    0.92
   4 -11   1    1.14    0.90
   4 -11  -2    3.63    1.06
   4 -11   2    2.92    0.97
   4 -11  -3    1.97    0.93
   4 -11   3    1.60    0.87
  -4 -11   4    0.29    0.77
   4 -11  -4   -0.61    0.79
   4 -11   4   -0.07    0.77
   4 -11  -5    1.04    0.90
   4 -11  -6    0.34    0.88
  -4 -11  -6    0.30    0.86
   4 -12   0    6.84    1.25
   4 -12  -1    0.84    0.96
   4 -12   1    4.07    1.04
   4 -12  -2    1.16    0.95
   4 -12   2    0.60    0.86
  -4 -12   3    0.28    0.82
   4 -12  -3    1.64    0.97
   4 -12   3    2.43    0.96
  -4 -12   4    2.13    0.91
   4 -12  -4    3.52    1.12
   4 -12   4    0.30    0.84
   4 -12  -5    0.54    0.94
   4 -13   0   -0.02    0.91
   4 -13   1   15.56    1.70
  -4 -13   2    1.04    0.94
   4 -13  -2   -0.39    0.94
   4 -13   2   -0.38    0.84
   4 -13  -3   14.18    1.69
  -4 -13   3   15.24    1.55
   4 -13   3   12.06    1.50
   4 -13  -4   -1.08    0.85
   4 -13   4    0.34    0.88
   4 -14   0   13.78    1.70
  -4 -14   1   -0.08    0.91
   4 -14  -1   -0.12    0.96
   4 -14   1    0.61    0.94
  -4 -14   2    3.14    1.14
   4 -14  -2    3.57    1.22
   4 -14   2    2.11    1.07
  -4 -14   3    0.01    0.92
   4 -14  -3    1.54    1.08
   4 -14   3   -0.32    0.89
  -4 -15   0    2.08    1.15
   4 -15   0    0.70    1.05
  -4 -15   1   -0.79    0.96
   4 -15   1   -1.10    0.98
   5   0   0   -0.19    0.27
  -5   0   0   -0.22    0.27
   5   0   0   -0.36    0.24
  -5   0   0    0.15    0.25
  -5   0  -1    2.51    0.44
  -5   0   1    3.14    0.37
   5   0  -1    3.08    0.37
   5   0  -1    3.92    0.46
  -5   0  -1    3.16    0.38
   5   0   1    2.76    0.44
   5   0  -1    3.29    0.34
  -5   0   1    3.47    0.33
   5   0   1    3.42    0.39
   5   0   2    0.28    0.31
   5   0   2    0.17    0.28
   5   0   2   -0.06    0.35
  -5   0   2   -0.42    0.29
  -5   0   2   -0.06    0.24
   5   0  -2   -0.14    0.25
   5   0  -2   -0.07    0.16
  -5   0  -2    0.27    0.28
  -5   0  -2   -0.33    0.36
   5   0  -2    0.17    0.30
  -5   0   2    0.09    0.29
   5   0  -2   -0.35    0.28
  -5   0  -3    3.02    0.68
   5   0  -3    4.19    0.46
  -5   0   3    3.84    0.40
  -5   0  -3    3.70    0.52
   5   0   3    3.85    0.49
   5   0  -3    3.09    0.57
  -5   0   3    2.74    0.55
   5   0  -3    3.79    0.41
   5   0   3    3.59    0.57
  -5   0  -3    3.98    0.49
   5   0   3    3.49    0.68
   5   0  -3    4.10    0.69
  -5   0  -3    2.79    0.72
  -5   0  -4   -0.12    0.34
   5   0   4    0.09    0.56
   5   0  -4   -0.13    0.26
  -5   0  -4   -0.22    0.52
   5   0  -4   -0.76    0.41
   5   0   4   -0.21    0.45
   5   0  -4    0.00    0.58
  -5   0   4   -0.35    0.50
  -5   0  -4    0.69    0.64
   5   0  -4   -0.46    0.38
  -5   0  -4   -0.22    0.39
  -5   0  -5    7.31    1.00
   5   0   5    8.24    0.79
   5   0  -5    6.96    0.70
  -5   0  -5    7.02    0.59
  -5   0   5    6.87    0.79
   5   0  -5    8.47    0.73
  -5   0  -5    6.01    0.89
  -5   0  -5    6.28    0.65
   5   0  -5    6.80    0.97
  -5   0   6   -0.23    0.58
   5   0  -6    0.09    0.57
  -5   0  -6    0.66    0.69
   5   0  -6   -0.11    0.76
  -5   0  -6    0.30    0.76
  -5   0  -7    5.28    1.05
   5   0  -7    4.78    1.18
  -5   0  -7    5.06    1.17
  -5   0  -8   -1.66    0.89
   5   0  -8    0.76    1.02
   5   0  -9   10.67    1.66
  -5   0  -9   12.36    1.77
  -5  -1   0   -0.30    0.29
   5  -1   0    0.15    0.28
  -5   1   0    0.13    0.30
   5   1   0   -0.32    0.28
   5  -1   0   -0.21    0.27
   5   1   0   -0.16    0.29
  -5   1   0   -0.07    0.28
  -5   1   0   -0.11    0.12
   5   1   1    5.89    0.50
  -5  -1   1    6.42    0.51
  -5   1  -1    6.77    0.52
   5  -1  -1    5.32    0.53
   5  -1  -1    6.38    0.52
  -5   1  -1    6.64    0.57
  -5   1  -1    6.81    0.54
  -5  -1   1    6.47    0.48
   5   1   1    6.26    0.54
   5  -1  -1    6.72    0.40
   5  -1   1    6.51    0.57
  -5  -1  -1    5.69    0.50
   5  -1   1    6.36    0.53
  -5   1   1    6.09    0.48
  -5   1   1    5.42    0.54
   5   1  -1    6.23    0.49
  -5  -1  -1    7.17    0.57
  -5   1  -2   25.42    1.25
   5  -1  -2   23.02    1.02
  -5   1  -2   23.33    1.19
   5  -1  -2   25.13    1.08
   5   1   2   26.88    1.16
  -5  -1   2   25.00    1.06
  -5   1  -2   24.29    1.03
   5  -1  -2   23.00    1.12
  -5  -1   2   23.46    0.97
  -5  -1   2   24.69    0.96
   5   1   2   23.85    1.08
   5   1  -2   24.64    0.99
  -5   1   2   24.91    1.04
  -5  -1  -2   25.37    1.08
   5  -1   2   25.09    1.04
   5   1  -2   24.04    1.04
  -5  -1  -2   24.10    1.11
  -5  -1  -2   24.98    1.24
  -5   1   2   24.10    1.15
   5   1  -2   25.20    1.16
   5  -1   2   24.92    1.24
  -5   1  -3    1.06    0.65
   5  -1  -3    0.05    0.52
  -5   1  -3    0.43    0.62
   5   1   3    0.52    0.54
  -5  -1   3    0.86    0.39
  -5  -1   3    1.41    0.32
   5  -1  -3    0.56    0.35
   5  -1  -3    0.58    0.38
  -5   1  -3    0.64    0.38
   5  -1  -3    1.78    0.55
  -5  -1   3    0.62    0.44
  -5   1   3    0.87    0.39
   5  -1   3    0.99    0.38
  -5  -1  -3    0.83    0.60
   5  -1   3    0.76    0.49
  -5  -1  -3    0.51    0.51
   5   1  -3    0.25    0.42
   5  -1   3    0.78    0.41
   5   1  -3    0.70    0.31
  -5  -1  -3    0.94    0.42
   5   1  -3    1.36    0.61
  -5   1   3    0.17    0.56
  -5   1  -4    6.47    0.88
   5  -1  -4    6.91    0.62
   5  -1  -4    6.69    0.82
   5   1   4    4.94    0.69
   5  -1  -4    6.38    0.75
  -5   1  -4    6.95    0.53
  -5   1  -4    7.09    0.87
  -5  -1   4    5.68    0.66
  -5  -1   4    6.30    0.42
  -5  -1   4    7.20    0.66
   5  -1  -4    6.27    0.52
   5  -1   4    4.69    0.61
  -5  -1  -4    6.56    0.71
   5  -1   4    7.09    0.54
  -5  -1  -4    6.48    0.60
   5  -1   4    4.08    0.80
  -5  -1  -4    5.29    0.81
   5   1  -4    7.33    0.67
  -5   1   4    6.17    0.79
   5   1  -4    6.58    0.60
   5   1  -4    5.08    0.80
   5  -1  -5    6.10    0.65
  -5   1  -5    5.26    0.91
   5  -1  -5    5.43    0.87
   5   1   5    5.65    0.76
   5  -1  -5    5.25    0.70
  -5  -1   5    4.91    0.68
  -5   1  -5    5.90    0.90
  -5  -1   5    4.19    0.62
  -5   1  -5    5.67    0.45
   5  -1  -5    5.30    0.44
   5   1  -5    4.19    0.85
  -5  -1  -5    5.40    0.69
   5   1  -5    5.57    0.57
  -5   1   5    6.51    0.82
  -5  -1  -5    6.06    0.86
   5   1  -5    5.22    0.67
   5  -1   5    5.98    0.67
   5  -1   5    4.01    0.81
  -5  -1  -5    3.90    0.86
  -5   1  -6    0.85    0.75
  -5   1  -6    1.19    0.87
   5   1   6    0.57    0.64
   5  -1  -6    0.82    0.57
   5  -1  -6    0.23    0.76
   5   1  -6    1.19    0.64
  -5  -1  -6    0.49    0.83
  -5  -1  -6    1.77    0.79
   5   1  -6    1.44    0.84
  -5   1   6    2.35    0.76
  -5   1  -7    4.55    1.03
  -5   1  -7    1.55    0.95
   5  -1  -7    3.89    1.08
  -5  -1  -7    1.73    1.03
  -5  -1  -7    1.85    0.87
   5   1  -7    2.80    1.05
  -5   1  -8   10.07    1.56
   5  -1  -8    6.15    1.34
  -5  -1  -8   11.43    1.59
   5   1  -8    8.83    1.52
  -5   1  -9    0.93    1.13
   5  -1  -9    1.29    1.12
   5   1  -9    0.50    1.21
  -5  -1  -9   -0.41    1.10
  -5  -2   0    0.23    0.32
   5  -2   0   -0.09    0.32
   5  -2   0   -0.22    0.29
   5   2   0    0.05    0.32
   5  -2   0    0.17    0.20
   5  -2   0    0.20    0.31
  -5  -2   0   -0.17    0.33
  -5   2   0    0.06    0.31
   5  -2  -1    9.87    0.66
   5   2   1    9.46    0.70
  -5  -2   1    9.61    0.62
  -5   2  -1   11.66    0.66
   5  -2  -1    9.97    0.70
  -5   2  -1   10.68    0.67
  -5   2  -1   10.65    0.76
   5  -2   1   10.29    0.66
  -5  -2  -1   12.25    0.74
   5  -2   1    9.56    0.63
  -5  -2  -1   10.02    0.69
   5  -2   1   10.03    0.73
  -5   2   1   11.04    0.67
   5   2  -1   10.17    0.60
  -5   2   1    9.17    0.69
   5  -2  -2    0.63    0.41
  -5   2  -2    0.73    0.45
   5  -2  -2    0.39    0.33
  -5   2  -2    0.67    0.32
  -5  -2   2    0.43    0.28
  -5   2  -2    1.25    0.43
   5   2   2    1.03    0.43
   5   2  -2    0.74    0.29
  -5   2   2    1.18    0.33
   5   2  -2    1.20    0.43
   5  -2   2    0.44    0.43
  -5   2   2    0.01    0.38
  -5  -2  -2    0.70    0.40
   5  -2   2    0.62    0.32
  -5   2  -3    5.24    0.82
  -5  -2   3    5.24    0.46
   5  -2  -3    5.05    0.78
   5   2   3    4.45    0.72
   5  -2  -3    5.22    0.57
   5  -2  -3    4.71    0.71
  -5  -2   3    5.60    0.60
  -5   2  -3    5.42    0.54
  -5  -2   3    4.93    0.57
  -5   2  -3    5.41    0.81
   5  -2   3    4.69    0.78
   5   2  -3    5.86    0.80
   5  -2   3    4.66    0.53
  -5  -2  -3    4.32    0.69
  -5   2   3    5.70    0.59
  -5   2   3    5.41    0.76
  -5  -2  -3    5.60    0.76
   5  -2   3    5.45    0.54
   5   2   4    4.42    0.77
   5  -2  -4    5.33    0.73
  -5   2  -4    6.29    0.51
  -5  -2   4    5.71    0.42
   5  -2  -4    5.93    0.61
   5  -2  -4    5.02    0.54
  -5  -2   4    5.74    0.60
  -5   2  -4    5.18    0.87
  -5   2  -4    3.33    0.77
  -5  -2   4    5.86    0.65
   5  -2  -4    5.87    0.81
   5  -2   4    5.63    0.49
  -5   2   4    5.98    0.82
  -5  -2  -4    4.66    0.71
   5   2  -4    4.43    0.86
  -5  -2  -4    5.70    0.82
   5  -2   4    4.52    0.79
   5  -2   4    5.10    0.56
   5  -2  -5    6.98    0.83
  -5   2  -5    5.54    0.95
  -5  -2   5    5.42    0.69
  -5   2  -5    5.45    0.45
   5   2   5    4.92    0.80
   5  -2  -5    6.10    0.56
   5  -2  -5    6.03    0.68
  -5  -2   5    6.06    0.66
   5  -2  -5    5.45    0.84
  -5   2  -5    6.20    0.93
  -5  -2  -5    5.65    0.86
  -5   2   5    4.27    0.76
  -5  -2  -5    4.69    0.71
   5   2  -5    6.10    0.47
   5  -2   5    5.95    0.46
   5  -2   5    5.04    0.60
   5   2  -5    4.80    0.90
   5  -2  -6    1.57    0.83
   5   2   6   -0.05    0.62
  -5   2  -6    0.92    0.80
  -5   2  -6   -0.72    0.80
   5  -2  -6    0.71    0.59
  -5  -2   6    0.09    0.56
  -5  -2  -6    1.32    0.75
  -5  -2  -6    0.90    0.81
  -5   2   6    0.86    0.69
   5   2  -6   -0.37    0.80
   5  -2  -7   -0.17    0.89
  -5   2  -7    1.01    0.97
  -5   2  -7   -2.28    0.70
  -5  -2  -7    1.07    0.96
  -5  -2  -7   -0.18    0.79
   5   2  -7   -0.05    0.97
  -5   2  -8    1.35    1.11
   5  -2  -8    1.21    1.06
   5   2  -8    2.09    1.16
  -5  -2  -8    0.29    1.01
  -5   2  -9   -1.70    0.99
   5  -2  -9   -0.66    1.07
  -5  -2  -9   -1.06    0.98
   5   2  -9    1.78    1.19
  -5   3   0   -0.13    0.32
  -5  -3   0   -0.30    0.31
   5   3   0   -0.04    0.31
   5  -3   0   -0.30    0.33
   5  -3   0    0.00    0.32
   5  -3   0   -0.02    0.25
  -5   3  -1    5.13    0.50
   5  -3  -1    6.09    0.59
  -5  -3   1    5.70    0.50
   5  -3  -1    5.91    0.56
   5   3   1    7.12    0.62
   5   3  -1    5.82    0.49
  -5  -3  -1    5.96    0.60
  -5   3   1    5.45    0.61
   5  -3   1    5.55    0.61
   5  -3   1    5.56    0.50
   5  -3   1    6.50    0.54
   5  -3  -2   52.05    2.05
  -5   3  -2   52.91    2.17
  -5   3  -2   57.07    2.31
   5  -3  -2   53.15    2.17
  -5  -3   2   54.34    1.99
   5   3   2   56.63    2.19
  -5   3  -2   55.74    2.03
  -5  -3  -2   52.86    2.16
  -5   3   2   51.77    2.17
   5  -3   2   55.53    2.02
   5  -3   2   55.79    2.30
   5   3  -2   54.01    1.86
   5   3  -2   52.51    2.21
   5  -3  -3    1.07    0.65
  -5  -3   3    0.34    0.50
   5  -3  -3    0.17    0.50
  -5   3  -3    0.47    0.66
  -5   3  -3    0.14    0.65
  -5  -3   3    1.02    0.41
  -5   3  -3    0.58    0.41
   5   3   3    0.45    0.64
   5   3  -3    0.68    0.28
  -5   3   3    0.58    0.68
  -5  -3  -3    0.61    0.59
   5  -3   3    1.30    0.45
   5   3  -3    0.47    0.70
   5   3  -3    1.08    0.27
   5  -3   3    0.85    0.62
  -5   3  -4   25.12    1.11
  -5   3  -4   23.98    1.54
   5  -3  -4   23.32    1.18
   5   3   4   23.30    1.44
  -5  -3   4   24.72    0.99
  -5  -3   4   23.96    1.30
  -5  -3   4   24.91    1.12
   5  -3  -4   25.22    1.42
   5  -3  -4   23.76    1.42
   5  -3   4   25.31    1.10
   5   3  -4   23.83    1.54
  -5  -3  -4   26.33    1.52
   5  -3   4   22.28    1.49
   5  -3   4   23.88    1.07
  -5   3   4   22.47    1.40
  -5  -3  -4   24.19    1.39
   5   3   5    0.97    0.59
   5  -3  -5   -0.11    0.59
   5  -3  -5    0.64    0.41
  -5   3  -5    0.28    0.68
  -5  -3   5    0.54    0.50
   5  -3  -5   -0.08    0.46
   5  -3  -5    0.32    0.57
  -5  -3   5    0.44    0.41
  -5   3  -5    1.08    0.73
  -5   3   5    0.52    0.62
  -5  -3  -5    0.72    0.66
  -5  -3  -5   -0.55    0.54
   5   3  -5    0.23    0.70
   5  -3   5    0.33    0.40
   5  -3   5    0.43    0.31
  -5   3  -6    6.28    1.14
   5  -3  -6    5.55    0.82
   5   3   6    5.48    0.95
   5  -3  -6    7.12    1.07
  -5   3  -6    4.54    1.11
  -5  -3   6    5.63    0.84
  -5   3   6    4.47    0.95
  -5  -3  -6    5.50    1.04
   5   3  -6    5.99    1.13
   5  -3  -7    1.66    0.97
  -5   3  -7    1.28    1.00
  -5  -3  -7    1.20    1.03
  -5  -3  -7    2.85    0.94
   5   3  -7    2.01    1.12
   5  -3  -8   25.91    2.02
  -5   3  -8   22.50    2.08
  -5  -3  -8   22.89    2.08
   5   3  -8   22.71    2.12
  -5   3  -9    1.54    1.26
   5  -3  -9   -1.46    1.03
  -5  -3  -9    0.36    1.12
   5   3  -9   -0.75    1.11
  -5  -4   0   -0.46    0.35
   5  -4   0   -0.10    0.36
   5  -4   0   -0.25    0.29
   5  -4   0   -0.11    0.37
  -5   4   0   -0.16    0.37
   5   4   0    0.16    0.36
  -5  -4   1   24.53    1.12
   5   4   1   25.70    1.28
   5  -4  -1   19.57    1.19
   5  -4  -1   25.90    1.25
  -5   4  -1   25.54    1.23
   5  -4   1   23.49    1.20
  -5   4   1   24.94    1.25
  -5  -4  -1   25.93    1.28
   5  -4   1   24.77    1.33
   5  -4   1   25.49    1.11
   5   4  -1   25.55    1.09
   5  -4  -2    1.76    0.59
   5   4   2    3.60    0.70
  -5  -4   2    3.14    0.48
  -5   4  -2    2.73    0.66
   5  -4  -2    2.12    0.68
   5   4  -2    3.03    0.39
  -5  -4  -2    1.86    0.66
  -5   4   2    2.93    0.69
   5  -4   2    2.81    0.54
   5  -4   2    2.21    0.68
   5  -4  -3    0.44    0.63
   5   4   3    0.38    0.60
  -5   4  -3   -0.82    0.61
   5  -4  -3    1.03    0.50
  -5  -4   3   -0.25    0.40
   5  -4   3   -0.04    0.61
   5  -4   3    0.24    0.43
   5   4  -3   -0.42    0.61
  -5  -4  -3    0.75    0.59
  -5   4   3    0.27    0.62
   5  -4  -4    5.50    0.82
  -5   4  -4    4.81    0.87
  -5   4  -4    8.54    0.96
  -5  -4   4    4.87    0.69
  -5  -4   4    6.19    0.53
   5  -4  -4    5.67    0.66
   5   4   4    3.73    0.75
   5   4  -4    4.86    0.87
   5  -4   4    4.45    0.82
   5  -4   4    6.34    0.59
   5  -4   4    5.32    0.46
  -5  -4  -4    5.93    0.85
  -5   4   4    5.73    0.87
   5  -4  -5    1.20    0.73
  -5   4  -5    1.39    0.81
  -5  -4   5    1.72    0.63
   5   4   5    1.81    0.74
  -5   4  -5    2.25    0.82
   5  -4  -5    2.79    0.74
   5  -4  -5    1.64    0.53
   5  -4   5    1.71    0.41
   5  -4   5    2.62    0.44
  -5  -4  -5    0.68    0.68
  -5  -4  -5    2.58    0.72
   5   4  -5    2.57    0.88
  -5   4   5    1.63    0.78
  -5   4  -6    0.56    0.83
   5  -4  -6    1.21    0.64
   5  -4  -6    0.19    0.78
  -5  -4   6    0.08    0.61
   5   4   6    0.09    0.73
  -5   4  -6    0.04    0.83
   5  -4  -6    0.41    0.74
  -5  -4  -6    0.33    0.74
  -5   4   6    1.60    0.82
   5   4  -6    0.54    0.91
  -5  -4  -6   -0.30    0.72
   5  -4  -7   10.77    1.38
  -5   4  -7   13.04    1.61
   5   4  -7    9.64    1.45
  -5  -4  -7   10.93    1.47
  -5   4  -8    0.34    1.10
   5  -4  -8    0.27    1.03
  -5  -4  -8   -0.20    1.01
   5   4  -8    0.98    1.10
   5  -5   0   -0.19    0.53
   5   5   0    0.29    0.51
  -5  -5   0   -0.37    0.51
   5  -5   0   -0.01    0.50
  -5   5   0    0.23    0.51
   5  -5  -1   70.63    2.79
  -5  -5   1   76.51    2.67
   5  -5  -1   71.15    2.81
   5  -5   1   72.95    2.62
  -5  -5  -1   71.53    2.81
   5   5  -1   72.39    2.58
  -5   5   1   71.81    2.78
   5  -5   1   75.08    2.78
  -5   5  -2   34.60    1.75
   5   5   2   31.34    1.67
  -5  -5   2   31.93    1.38
   5  -5  -2   34.21    1.65
   5  -5  -2   32.78    1.69
  -5  -5  -2   32.85    1.69
   5  -5   2   31.56    1.76
   5  -5   2   33.80    1.58
   5  -5   2   32.55    1.35
   5   5  -2   33.24    1.27
   5  -5  -3    1.58    0.56
  -5   5  -3    1.04    0.66
   5   5   3    1.69    0.64
   5  -5  -3   -0.19    0.58
   5  -5   3    0.56    0.46
  -5  -5  -3    1.44    0.65
  -5   5   3    2.80    0.71
   5   5  -3    0.54    0.70
   5  -5   3    1.07    0.64
  -5  -5   4    1.75    0.59
  -5   5  -4    1.27    0.73
   5   5   4    0.16    0.60
   5  -5  -4    0.56    0.51
   5  -5  -4    2.22    0.69
  -5   5   4    1.54    0.71
   5  -5   4    0.54    0.44
   5   5  -4    0.96    0.72
  -5  -5  -4   -0.21    0.57
  -5  -5   5    8.62    1.00
  -5   5  -5   11.91    1.37
   5  -5  -5    9.99    1.15
   5  -5  -5    8.12    0.89
   5   5   5    8.84    1.14
   5   5  -5    7.99    1.22
  -5   5   5   11.61    1.25
   5  -5   5   12.26    0.82
  -5  -5  -5   10.93    1.20
   5  -5  -6    0.78    0.67
   5  -5  -6    0.56    0.81
   5  -5  -6    1.26    0.84
  -5   5  -6    0.37    0.96
   5   5   6    2.21    0.89
   5  -5  -6    0.59    0.57
  -5  -5  -6    1.91    0.82
  -5  -5  -6    0.50    0.82
   5   5  -6   -0.23    0.93
   5  -5  -7    1.96    1.02
  -5   5  -7    1.59    1.12
   5   5  -7    3.94    1.22
   5  -5  -8    0.96    1.06
  -5   5  -8    2.82    1.27
  -5  -5  -8    3.65    1.25
   5   5  -8    1.62    1.16
   5   6   0   -0.20    0.54
   5  -6   0    0.00    0.57
  -5  -6   0    0.06    0.51
   5  -6   0   -0.12    0.54
  -5   6   0    0.84    0.59
   5  -6  -1   44.26    2.10
   5  -6  -1   45.27    2.07
   5   6   1   46.75    2.07
  -5  -6   1   49.63    1.95
   5  -6   1   47.04    2.07
   5   6  -1   47.33    1.87
  -5   6   1   48.04    2.07
   5  -6   1   46.63    1.89
  -5  -6  -1   44.78    2.06
   5  -6  -2    1.26    0.61
  -5  -6   2    0.55    0.42
   5  -6  -2    0.84    0.62
  -5   6  -2    0.34    0.60
   5   6   2    0.24    0.56
   5  -6   2    0.65    0.51
  -5  -6  -2    0.79    0.61
   5   6  -2    0.62    0.34
   5  -6   2    0.69    0.43
   5  -6   2    0.22    0.59
  -5   6   2    0.45    0.60
   5   6   3   -0.09    0.57
  -5   6  -3    0.52    0.65
   5  -6  -3    0.65    0.56
   5  -6  -3    0.42    0.60
  -5  -6   3    0.56    0.35
  -5  -6  -3    0.67    0.59
  -5   6   3    0.67    0.62
   5  -6   3    0.30    0.33
   5  -6   3    0.34    0.47
   5   6   4    0.78    0.69
  -5  -6   4    1.16    0.63
   5  -6  -4    0.49    0.67
  -5   6  -4    1.14    0.80
   5  -6  -4    0.96    0.59
   5  -6   4    1.41    0.52
   5   6  -4    1.17    0.81
  -5  -6  -4    0.57    0.66
  -5   6   4    1.47    0.76
   5  -6  -5   15.05    1.18
  -5   6  -5   14.26    1.50
   5  -6  -5   14.60    1.37
  -5  -6  -5   12.45    1.30
   5  -6   5   12.73    0.95
   5   6  -5   12.58    1.52
   5  -6  -6    9.95    1.00
   5  -6  -6    7.42    1.19
   5  -6  -6    5.92    1.13
  -5   6  -6    7.17    1.31
   5   6  -6    6.68    1.34
  -5  -6  -6    7.92    1.21
  -5   6  -7   -1.10    0.96
   5  -6  -7    0.21    0.92
   5   6  -7    0.06    1.10
   5  -6  -8   -0.66    0.94
  -5   6  -8    1.12    1.14
   5   6  -8   -0.67    1.14
  -5  -6  -8   -0.05    1.05
   5   7   0    0.53    0.52
   5  -7   0    0.21    0.56
   5  -7   0   -0.31    0.47
  -5  -7   0   -0.13    0.49
  -5   7   0   -0.01    0.52
   5  -7  -1   19.15    1.26
   5  -7  -1   19.45    1.36
   5   7   1   21.79    1.30
  -5  -7   1   21.56    1.17
  -5  -7  -1   18.20    1.25
  -5   7   1   18.78    1.25
   5   7  -1   19.79    1.09
   5  -7   1   19.76    1.30
   5  -7   1   19.95    1.15
   5   7   2   98.81    3.77
   5  -7  -2   92.50    3.71
  -5  -7   2   95.43    3.39
   5  -7   2  100.55    3.66
  -5  -7  -2   98.00    3.77
  -5   7   2   96.33    3.74
   5   7  -2   98.08    3.24
   5  -7   2   95.62    3.38
   5  -7  -3    0.30    0.63
  -5  -7   3    0.65    0.42
   5  -7  -3   -0.01    0.60
  -5   7  -3    0.69    0.69
   5   7   3    0.56    0.66
   5  -7   3    0.77    0.52
   5  -7   3    0.92    0.40
  -5   7   3    1.44    0.70
  -5  -7  -3    0.76    0.65
   5  -7  -4    9.45    1.18
  -5   7  -4    6.39    1.11
   5  -7  -4    6.10    0.91
  -5  -7  -4    7.95    1.11
   5  -7   4    6.20    0.81
   5  -7   4    7.51    0.58
   5  -7  -5   -0.42    0.61
   5  -7  -5   -0.26    0.82
  -5   7  -5    0.46    0.96
   5   7  -5    0.96    1.01
   5  -7   5   -0.16    0.53
  -5  -7  -5    2.27    0.89
   5  -7  -6    4.83    0.90
  -5   7  -6    4.76    1.25
   5   7  -6    4.14    1.29
  -5   7  -7    1.73    1.17
   5  -7  -7    1.80    1.01
   5   7  -7    1.52    1.17
   5  -7  -8   12.40    1.68
  -5   7  -8   12.98    1.86
   5   7  -8   13.41    1.97
   5  -8   0   -0.06    0.56
   5   8   0   -0.64    0.48
   5  -8   0   -0.10    0.50
  -5   8   0   -0.90    0.46
  -5  -8   0   -0.80    0.47
  -5  -8   1    1.32    0.55
   5  -8  -1    1.43    0.65
   5  -8  -1    2.21    0.71
   5   8   1    1.49    0.60
   5   8  -1    1.87    0.52
   5  -8   1    3.10    0.73
  -5  -8  -1    1.71    0.65
  -5   8   1    1.27    0.63
   5  -8   1    2.01    0.59
   5   8   2    3.25    0.76
  -5  -8   2    3.24    0.61
   5  -8  -2    4.32    0.86
   5  -8  -2    4.36    0.84
   5  -8   2    2.80    0.58
   5   8  -2    2.81    0.46
  -5  -8  -2    3.33    0.78
  -5   8   2    3.59    0.81
   5  -8   2    3.90    0.75
   5  -8  -3    3.76    0.84
  -5  -8   3    2.03    0.52
   5  -8  -3    2.36    0.84
  -5  -8  -3    2.45    0.81
   5  -8   3    2.46    0.70
   5  -8   3    2.62    0.53
  -5   8  -4   -0.03    0.84
   5  -8  -4   -0.27    0.68
   5  -8   4   -0.02    0.39
   5  -8   4    0.21    0.59
  -5   8  -5    0.83    1.08
   5  -8  -5    3.29    0.86
  -5   8  -6    0.72    1.04
   5  -8  -6    2.01    0.83
   5   8  -6    1.13    1.14
  -5   8  -7    6.59    1.50
   5  -8  -7    7.49    1.35
   5   8  -7    5.36    1.47
   5   9   0    0.48    0.53
  -5  -9   0   -0.21    0.56
   5  -9   0   -0.43    0.56
  -5   9   0   -0.22    0.58
   5  -9   0   -0.89    0.58
  -5   9  -1    0.17    0.48
   5  -9  -1    0.29    0.59
   5  -9  -1    1.10    0.69
  -5  -9   1    0.88    0.58
   5   9  -1   -0.10    0.49
  -5   9   1    0.93    0.63
  -5  -9  -1    0.83    0.61
   5  -9   1    1.02    0.72
   5  -9   1    0.21    0.55
   5  -9  -2   -0.60    0.62
  -5  -9   2    0.36    0.51
   5   9  -2    0.43    0.44
   5  -9   2    0.01    0.63
   5  -9   2    0.43    0.51
  -5  -9   3    0.46    0.51
   5  -9  -3    0.75    0.76
   5  -9   3    1.97    0.57
   5  -9   3    1.38    0.71
  -5  -9   4    0.33    0.49
   5  -9  -4    0.42    0.72
   5  -9   4    0.03    0.61
  -5   9  -5    2.85    1.15
   5  -9  -5    0.93    0.86
   5  -9  -6    3.03    0.90
  -5   9  -6    0.99    1.16
  -5   9  -7    2.57    1.28
   5 -10   0   -0.43    0.71
  -5  10  -1   11.40    0.95
  -5 -10   1    8.85    1.01
   5 -10  -1    7.72    1.17
   5  10  -1   10.85    0.98
   5 -10   1    9.56    1.19
   5 -10   1   10.55    1.06
   5 -10  -2    0.04    0.77
  -5 -10   2   -0.79    0.55
   5 -10   2   -0.24    0.59
   5  10  -2   -0.22    0.45
   5 -10   2   -0.43    0.71
   5 -10  -3    6.08    1.08
  -5 -10   3    7.33    0.82
   5 -10   3    6.67    0.81
   5 -10   3    5.97    1.00
   5 -10  -4   -1.09    0.74
   5 -10   4   -0.27    0.70
   5 -10  -5   16.31    1.59
  -5  10  -6   -0.62    1.09
   5 -10  -6    3.08    1.01
   5 -11   0   -0.51    0.80
   5 -11  -1   -0.44    0.74
   5 -11   1    1.57    0.89
   5 -11  -2   13.97    1.54
   5 -11   2   15.43    1.46
   5 -11  -3   -0.84    0.74
   5 -11   3   -0.50    0.72
  -5 -11   4   -0.49    0.67
   5 -11  -4    0.37    0.90
   5 -11   4    0.37    0.72
   5 -11  -5    0.41    0.88
   5 -11  -6    4.74    1.16
   5 -12   0   -0.82    0.83
   5 -12  -1    8.26    1.33
   5 -12   1    7.25    1.24
   5 -12  -2    1.79    1.02
   5 -12   2    2.15    1.03
   5 -12  -3    0.65    0.96
   5 -12   3    1.95    0.94
   5 -12  -4    0.64    0.94
  -5 -12   4   -1.24    0.65
   5 -12   4    1.11    0.85
   5 -12  -5    0.75    0.92
   5 -13   0    0.63    0.99
   5 -13  -1    2.20    1.09
   5 -13   1    3.46    1.13
   5 -13   2   11.47    1.47
  -5 -13   3    2.42    1.00
   5 -13  -3   -1.07    0.81
   5 -13   3    0.24    0.92
   5 -13  -4    3.84    1.18
   5 -13   4    2.51    1.02
   5 -14   0   -1.77    0.83
   5 -14   1   24.27    2.08
   5 -14  -2   -0.05    0.98
  -5 -14   2   -0.05    0.89
   5 -14   2    1.58    1.04
   5 -14  -3    1.58    1.07
  -5 -14   3    1.11    0.97
   5 -14   3    0.81    1.00
  -5 -15   1    0.91    1.05
   5 -15   1    0.93    1.04
  -6   0   0   17.76    0.87
  -6   0   0   17.46    0.81
   6   0   0   16.51    0.80
   6   0   0   18.27    0.87
  -6   0   1   -0.14    0.14
   6   0   1    0.14    0.29
  -6   0  -1    0.55    0.32
   6   0  -1   -0.16    0.31
  -6   0  -1    0.11    0.33
   6   0   1    0.10    0.31
  -6   0   1    0.21    0.24
  -6   0   1   -0.19    0.27
   6   0  -1   -0.10    0.32
  -6   0   2   -0.14    0.26
  -6   0   2   -0.06    0.30
   6   0   2    0.27    0.31
   6   0  -2   -0.10    0.33
  -6   0  -2    0.03    0.30
  -6   0   2    0.11    0.37
  -6   0  -2   -0.12    0.37
   6   0  -2    0.74    0.29
   6   0  -2   -0.53    0.28
   6   0   2    0.15    0.37
   6   0   2   -0.15    0.31
   6   0  -3    0.35    0.50
  -6   0  -3   -0.69    0.39
  -6   0  -3    0.12    0.58
   6   0  -3    0.41    0.56
   6   0  -3    0.10    0.31
   6   0  -3   -0.18    0.35
   6   0   3   -0.22    0.54
  -6   0   3    0.01    0.51
  -6   0   3    0.16    0.35
   6   0   3    0.15    0.48
   6   0   3   -0.39    0.40
   6   0  -4   47.55    1.68
  -6   0   4   47.95    1.69
   6   0  -4   46.12    1.91
  -6   0  -4   40.47    2.16
   6   0   4   47.59    2.23
   6   0   4   46.90    1.98
  -6   0  -4   48.15    1.81
   6   0  -4   50.63    1.85
  -6   0  -4   47.04    1.88
  -6   0   4   45.71    1.98
  -6   0  -4   47.89    2.23
   6   0  -4   45.89    2.12
   6   0  -5    0.10    0.25
   6   0  -5    0.09    0.60
  -6   0  -5   -0.27    0.32
   6   0   5   -0.62    0.42
  -6   0  -5    0.76    0.68
  -6   0  -5   -1.11    0.49
  -6   0   5   -0.27    0.49
   6   0  -5   -0.16    0.40
   6   0  -5   -0.54    0.41
   6   0  -6    6.76    0.82
  -6   0  -6    6.26    1.05
  -6   0  -6    5.22    1.08
   6   0  -6    8.10    1.13
  -6   0  -7   -0.26    0.84
   6   0  -7    1.32    0.95
  -6   0  -7   -0.03    0.78
  -6   0  -8    0.25    1.00
   6   0  -8   -0.55    0.97
   6   0  -9    0.14    1.14
  -6   0  -9   -2.09    0.92
   6   1   0   16.59    0.85
   6  -1   0   17.49    0.85
  -6  -1   0   16.23    0.85
   6  -1   0   16.50    0.81
  -6   1   0   16.54    0.81
  -6   1   0   15.79    0.86
   6  -1  -1   14.19    0.77
  -6  -1   1   14.86    0.76
  -6   1  -1   15.33    0.81
  -6   1  -1   15.15    0.86
   6  -1  -1   15.06    0.82
   6  -1  -1   14.88    0.62
  -6   1  -1   15.11    0.79
   6   1   1   14.74    0.81
  -6  -1   1   14.57    0.76
   6   1   1   14.68    0.80
   6  -1  -1   14.89    0.61
  -6  -1  -1   14.50    0.80
   6  -1   1   13.88    0.78
  -6  -1  -1   13.88    0.82
  -6   1   1   14.63    0.80
  -6   1   1   15.30    0.61
   6   1  -1   14.60    0.76
   6  -1   1   15.05    0.84
  -6   1  -2   24.61    1.02
  -6  -1   2   22.70    0.89
   6  -1  -2   22.34    1.01
   6  -1  -2   22.69    1.01
  -6  -1   2   23.43    0.97
   6   1   2   22.51    1.10
   6   1   2   22.55    1.07
  -6   1  -2   21.62    1.15
  -6   1  -2   22.57    1.18
   6  -1  -2   21.88    1.11
   6   1  -2   22.77    0.99
  -6   1   2   24.12    1.02
  -6   1   2   23.10    1.14
   6  -1   2   20.80    1.19
  -6  -1  -2   21.07    1.18
   6   1  -2   22.35    1.13
   6  -1   2   21.60    1.02
   6   1  -2   21.61    1.01
  -6  -1  -2   22.53    1.06
  -6  -1  -2   23.33    1.09
   6  -1  -3   60.78    2.42
  -6  -1   3   63.19    2.35
   6  -1  -3   60.95    2.43
   6  -1  -3   65.59    2.24
  -6   1  -3   62.50    2.65
  -6  -1   3   63.22    2.26
  -6   1  -3   62.79    2.26
  -6   1  -3   60.37    2.60
  -6  -1   3   67.12    2.20
   6  -1  -3   62.65    2.25
   6   1   3   64.16    2.47
   6  -1   3   62.75    2.26
   6   1  -3   63.17    2.56
   6   1  -3   65.59    2.20
  -6   1   3   58.93    2.44
   6  -1   3   64.20    2.32
  -6   1   3   63.76    2.25
  -6  -1  -3   60.25    2.64
  -6  -1  -3   65.33    2.43
   6  -1   3   67.68    2.65
   6   1  -3   61.79    2.30
   6  -1  -4   63.29    2.53
  -6  -1   4   68.19    2.19
   6   1   4   58.18    2.52
  -6   1  -4   66.81    2.32
  -6   1  -4   64.96    2.80
  -6   1  -4   61.96    2.79
   6  -1  -4   66.04    2.29
  -6  -1   4   64.43    2.47
   6  -1  -4   69.40    2.41
   6  -1  -4   64.15    2.65
  -6  -1   4   65.76    2.43
   6  -1   4   64.54    2.83
   6  -1   4   61.57    2.42
   6   1  -4   66.38    2.75
  -6   1   4   64.54    2.60
  -6  -1  -4   63.53    2.50
   6   1  -4   65.55    2.37
  -6   1   4   66.59    2.29
  -6  -1  -4   57.28    2.74
   6  -1   4   66.02    2.32
   6   1  -4   68.99    2.20
  -6   1  -5   -0.11    0.64
   6   1   5    0.65    0.54
  -6   1  -5   -0.19    0.57
   6  -1  -5   -0.07    0.39
   6  -1  -5   -0.26    0.48
   6  -1  -5    0.26    0.31
   6  -1  -5    0.01    0.57
  -6   1  -5   -0.07    0.31
  -6  -1   5    0.25    0.50
   6   1  -5    0.29    0.63
  -6  -1  -5    0.70    0.60
  -6   1   5    0.23    0.54
  -6  -1  -5   -0.37    0.47
   6   1  -5    0.05    0.43
   6   1  -5    0.29    0.39
   6  -1   5   -0.30    0.44
  -6  -1  -5    0.50    0.68
   6  -1  -6    0.08    0.76
  -6   1  -6    0.96    0.81
  -6   1  -6   -0.65    0.78
   6  -1  -6   -0.43    0.50
   6   1   6    1.16    0.67
   6   1  -6   -0.29    0.54
   6   1  -6   -0.62    0.74
  -6  -1  -6    0.08    0.81
  -6   1   6   -0.50    0.61
  -6  -1  -6   -0.21    0.68
   6  -1  -7    2.69    1.03
  -6   1  -7    3.28    0.99
  -6   1  -7    4.00    1.11
   6   1  -7    5.15    1.20
  -6  -1  -7    2.92    1.09
  -6  -1  -7    3.78    1.04
  -6   1  -8    0.72    1.03
   6  -1  -8    0.24    1.01
  -6  -1  -8    0.55    1.03
   6   1  -8    0.65    1.08
  -6   1  -9    1.17    1.15
   6  -1  -9    0.72    1.13
  -6  -1  -9    0.85    1.12
   6   1  -9    2.17    1.22
  -6  -2   0   38.70    1.56
   6  -2   0   39.88    1.36
   6  -2   0   40.22    1.56
   6   2   0   38.05    1.56
  -6   2   0   39.38    1.55
  -6   2   0   39.30    1.36
   6  -2   0   41.87    1.56
  -6  -2   0   39.27    1.55
   6   2   0   41.22    1.56
   6  -2   0   40.90    1.59
   6  -2  -1   24.18    1.13
   6  -2  -1   22.71    1.07
  -6   2  -1   24.33    1.07
  -6  -2   1   23.88    1.05
   6   2   1   23.95    1.12
  -6   2  -1   23.17    1.04
  -6   2  -1   22.91    1.16
   6  -2   1   21.26    1.13
   6   2  -1   23.39    1.05
  -6   2   1   23.24    1.12
  -6   2   1   23.89    1.08
   6  -2   1   24.56    1.06
   6  -2   1   22.96    1.06
   6   2  -1   23.56    1.02
  -6  -2  -1   23.24    1.12
  -6  -2   2    1.82    0.37
   6   2   2    0.85    0.45
  -6   2  -2    1.75    0.47
  -6   2  -2    0.78    0.49
   6  -2  -2    1.61    0.37
  -6   2  -2    1.86    0.40
   6  -2  -2    1.66    0.49
   6  -2  -2    1.17    0.40
   6   2  -2    1.36    0.37
  -6   2   2    1.64    0.41
  -6   2   2    1.49    0.49
   6  -2   2    0.91    0.37
   6  -2   2    0.95    0.40
   6   2  -2    1.62    0.47
  -6  -2  -2    0.69    0.44
  -6   2  -3   35.42    1.74
  -6   2  -3   34.29    1.76
  -6  -2   3   34.17    1.44
   6  -2  -3   34.18    1.65
  -6   2  -3   34.88    1.43
  -6  -2   3   34.01    1.35
   6  -2  -3   34.97    1.46
   6   2   3   33.91    1.64
   6  -2  -3   33.63    1.58
   6  -2   3   32.23    1.39
   6   2  -3   35.22    1.78
   6  -2   3   34.17    1.76
  -6  -2  -3   34.49    1.61
  -6   2   3   31.34    1.64
   6  -2   3   34.86    1.45
   6   2  -3   33.87    1.36
  -6  -2  -3   33.85    1.75
   6  -2  -4    5.00    0.73
   6  -2  -4    4.97    0.76
   6  -2  -4    5.34    0.55
  -6   2  -4    5.78    0.52
  -6  -2   4    5.51    0.42
  -6  -2   4    4.94    0.58
   6  -2  -4    6.03    0.59
  -6   2  -4    4.89    0.86
  -6  -2   4    5.04    0.60
  -6   2  -4    5.09    0.84
   6   2   4    4.75    0.72
  -6  -2  -4    3.70    0.77
  -6   2   4    5.31    0.78
   6  -2   4    4.63    0.56
   6  -2   4    4.16    0.79
   6  -2   4    5.12    0.52
   6   2  -4    5.89    0.85
  -6  -2  -4    4.77    0.72
   6   2   5    2.19    0.65
  -6   2  -5    2.32    0.77
   6  -2  -5    3.19    0.69
  -6   2  -5    2.09    0.80
   6  -2  -5    2.14    0.49
   6  -2  -5    3.23    0.48
  -6  -2   5    3.02    0.56
   6  -2  -5    2.39    0.76
  -6  -2   5    2.63    0.58
   6   2  -5    1.86    0.79
   6  -2   5    3.29    0.43
  -6  -2  -5    4.03    0.70
   6  -2   5    3.07    0.56
  -6  -2  -5    1.59    0.71
  -6   2   5    3.23    0.74
  -6   2  -6    0.05    0.85
  -6   2  -6    0.15    0.73
   6  -2  -6    0.41    0.54
   6  -2  -6    0.01    0.76
   6   2   6   -0.67    0.59
  -6  -2  -6    0.61    0.73
  -6  -2  -6    0.02    0.82
   6   2  -6    0.05    0.79
  -6   2   6    0.74    0.75
  -6   2  -7    8.21    1.39
   6  -2  -7    7.56    1.22
  -6  -2  -7    7.76    1.33
   6   2  -7    8.26    1.36
  -6  -2  -7    8.48    1.24
  -6   2  -8    2.89    1.14
   6  -2  -8    0.71    1.03
   6   2  -8    3.71    1.22
  -6  -2  -8    3.22    1.23
  -6   2  -9    2.43    1.25
   6  -2  -9    3.89    1.32
   6   2  -9    1.16    1.20
  -6  -2  -9    3.37    1.33
   6  -3   0   37.74    1.38
  -6  -3   0   40.56    1.56
   6   3   0   35.67    1.52
   6  -3   0   36.98    1.55
   6  -3   0   39.79    1.55
  -6   3  -1    4.57    0.48
  -6  -3   1    4.08    0.47
   6   3   1    2.90    0.51
   6  -3  -1    3.56    0.51
   6  -3  -1    3.89    0.55
   6  -3   1    4.36    0.46
   6  -3   1    2.56    0.45
   6   3  -1    4.42    0.47
   6  -3   1    3.30    0.52
  -6  -3  -1    4.16    0.56
  -6   3   1    3.25    0.52
   6   3   2   17.48    1.10
  -6   3  -2   18.16    1.10
   6  -3  -2   18.53    1.05
  -6  -3   2   17.68    0.97
   6  -3  -2   18.00    1.10
  -6   3  -2   19.18    1.15
  -6   3   2   16.53    1.12
   6  -3   2   17.30    1.16
   6   3  -2   16.71    0.84
  -6  -3  -2   15.79    1.08
   6  -3   2   16.62    0.99
  -6  -3   3   10.51    0.79
   6  -3  -3   10.20    0.98
  -6   3  -3    9.55    1.03
   6  -3  -3   11.34    0.88
  -6  -3   3    9.81    0.83
  -6   3  -3   12.34    1.05
   6   3   3   10.42    0.96
   6  -3   3   10.56    1.04
   6  -3   3   10.78    0.85
  -6  -3  -3   11.60    0.98
   6   3  -3    9.52    1.03
  -6   3   3   10.65    1.02
   6   3  -3   11.01    0.63
  -6   3  -4    0.20    0.62
  -6  -3   4   -0.09    0.28
   6   3   4   -0.12    0.53
  -6   3  -4    0.70    0.63
   6  -3  -4    1.17    0.60
   6  -3  -4    0.34    0.41
  -6  -3   4    0.54    0.45
   6  -3  -4    0.37    0.56
  -6   3   4    1.30    0.65
   6   3  -4    0.14    0.22
  -6  -3  -4    0.07    0.56
   6   3  -4   -0.94    0.56
  -6  -3  -4    0.12    0.56
   6  -3   4    0.37    0.55
   6  -3   4   -0.32    0.34
   6   3  -4    0.25    0.22
   6  -3   4   -0.02    0.34
  -6   3  -5    4.11    0.87
   6  -3  -5    1.89    0.74
  -6   3  -5    3.85    0.89
  -6  -3   5    2.03    0.57
   6  -3  -5    2.59    0.52
   6   3   5    1.62    0.69
   6  -3  -5    2.58    0.74
  -6  -3   5    2.88    0.53
   6  -3  -5    2.31    0.53
  -6  -3  -5    2.14    0.70
   6  -3   5    2.72    0.44
  -6   3   5    1.33    0.70
  -6  -3  -5    3.44    0.81
   6   3  -5    1.63    0.81
   6  -3   5    1.42    0.45
   6   3   6   -0.02    0.71
   6  -3  -6   -0.21    0.54
  -6   3  -6   -0.02    0.78
  -6   3  -6   -0.71    0.75
   6  -3  -6    0.45    0.77
  -6  -3  -6    0.61    0.77
   6   3  -6    0.06    0.83
  -6   3   6    0.74    0.77
   6  -3  -7    1.06    0.96
  -6   3  -7    3.46    1.16
  -6  -3  -7    2.07    1.04
   6   3  -7    1.37    1.06
   6  -3  -8   -0.46    0.93
  -6   3  -8    0.44    1.06
   6   3  -8    0.18    1.07
  -6  -3  -8   -0.47    0.99
  -6   4   0   18.97    1.03
  -6  -4   0   19.97    1.04
   6  -4   0   18.06    1.07
   6  -4   0   19.13    0.93
   6   4   0   17.57    0.99
   6  -4   0   18.00    1.04
  -6  -4   1    0.31    0.41
  -6   4  -1    0.13    0.44
   6  -4  -1    0.58    0.50
   6   4   1    0.41    0.48
   6  -4  -1    0.58    0.45
   6  -4   1    0.28    0.43
   6   4  -1    0.87    0.40
   6  -4   1   -0.37    0.39
  -6   4   1    0.19    0.48
  -6  -4  -1    0.41    0.48
   6  -4   1   -0.08    0.46
   6  -4  -2    2.84    0.73
  -6   4  -2    2.56    0.66
   6  -4  -2    3.01    0.64
   6   4   2    3.81    0.73
   6  -4   2    2.44    0.57
  -6  -4  -2    3.77    0.72
  -6   4   2    2.95    0.73
   6   4  -2    4.25    0.50
   6  -4   2    4.11    0.75
  -6   4  -3   15.88    1.27
   6   4   3   15.64    1.21
   6  -4  -3   17.22    1.21
   6  -4  -3   16.36    1.05
  -6   4  -3   18.08    1.35
   6   4  -3   16.67    0.69
  -6   4   3   16.54    1.25
   6   4  -3   15.42    0.67
   6  -4   3   15.29    1.27
   6   4  -3   17.21    1.33
  -6  -4  -3   18.13    1.21
   6  -4   3   16.55    1.01
  -6  -4   4   17.48    1.13
   6  -4  -4   16.73    1.26
   6  -4  -4   18.07    1.11
  -6   4  -4   16.76    1.35
  -6  -4   4   19.11    0.94
   6   4   4   18.43    1.30
  -6   4  -4   18.80    1.38
   6  -4   4   18.63    1.38
   6   4  -4   17.17    1.38
  -6  -4  -4   17.25    1.26
   6  -4   4   19.32    1.01
  -6   4   4   16.58    1.29
   6  -4  -5    2.45    0.79
   6  -4  -5    4.13    0.65
   6  -4  -5    2.20    0.75
  -6   4  -5    2.81    0.90
  -6   4  -5    2.59    0.83
  -6  -4   5    3.03    0.68
   6   4   5    3.71    0.83
  -6  -4  -5    3.32    0.79
  -6   4   5    3.27    0.86
   6  -4   5    3.31    0.50
  -6  -4  -5    3.76    0.85
   6   4  -5    1.95    0.87
   6   4   6    2.73    0.88
  -6   4  -6    4.59    1.13
  -6   4  -6    3.26    1.02
   6  -4  -6    6.04    1.07
   6  -4  -6    4.33    0.98
   6   4  -6    3.82    1.12
  -6  -4  -6    4.13    0.98
  -6   4   6    3.76    1.04
  -6   4  -7    3.48    1.21
   6  -4  -7    2.58    1.01
   6   4  -7    1.69    1.07
  -6  -4  -7    0.99    1.01
  -6   4  -8    7.75    1.50
   6  -4  -8    4.34    1.18
   6   4  -8    1.44    1.23
  -6  -4  -8    2.88    1.22
   6  -5   0  112.32    3.92
   6  -5   0  113.81    4.01
  -6  -5   0  108.36    3.93
   6   5   0  115.58    3.94
  -6   5   0  112.68    3.90
   6  -5  -1    9.71    0.91
  -6  -5   1   10.68    0.86
   6  -5  -1    8.03    0.88
   6   5   1    8.10    0.88
   6  -5   1    9.56    0.79
   6  -5   1    7.37    0.93
  -6  -5  -1    9.93    0.91
   6   5  -1    9.40    0.77
   6  -5   1    9.78    0.89
  -6   5   1    8.31    0.89
  -6   5  -2    0.73    0.61
  -6  -5   2    0.57    0.45
   6  -5  -2    1.68    0.67
   6   5   2    0.59    0.60
   6  -5  -2    0.34    0.56
   6  -5   2    0.69    0.64
  -6   5   2    0.25    0.61
  -6  -5  -2    1.83    0.67
   6  -5   2    0.82    0.50
   6  -5   2    0.33    0.43
   6   5  -2    0.26    0.38
   6  -5  -3    0.05    0.49
   6   5   3   -0.47    0.53
  -6   5  -3   -0.02    0.62
   6  -5  -3    0.36    0.60
  -6  -5  -3   -0.46    0.54
   6  -5   3   -0.32    0.44
   6  -5   3    0.40    0.59
  -6   5   3    0.32    0.59
  -6  -5   4   13.08    1.08
   6  -5  -4   13.25    1.03
   6  -5  -4   10.73    1.12
   6   5   4   12.03    1.16
  -6   5  -4    9.63    1.16
  -6   5   4   15.14    1.24
   6   5  -4   11.73    1.21
  -6  -5  -4   11.64    1.13
   6  -5   4   12.35    0.89
   6  -5  -5    0.07    0.72
  -6  -5   5    0.06    0.58
   6  -5  -5    0.39    0.56
   6   5   5    0.56    0.73
  -6   5  -5    0.97    0.85
  -6  -5  -5    1.37    0.78
  -6   5   5    0.35    0.75
   6   5  -5    0.21    0.83
   6  -5   5    0.73    0.46
  -6   5  -6    5.14    1.19
   6  -5  -6    7.35    1.18
   6  -5  -6    5.75    1.09
   6   5  -6    3.81    1.17
  -6  -5  -6    6.89    1.09
  -6  -5  -6    4.90    1.06
  -6   5  -7    2.42    1.14
   6  -5  -7    4.09    1.09
   6   5  -7    2.88    1.22
  -6   5  -8    1.16    1.15
   6  -5  -8    0.28    0.92
   6   5  -8    0.08    1.06
  -6  -5  -8    1.06    1.09
  -6  -6   0   14.75    1.09
   6  -6   0   16.02    1.18
   6  -6   0   14.38    1.08
  -6   6   0   15.99    1.09
   6   6   0   14.33    1.02
   6  -6  -1   50.47    2.19
   6   6   1   46.06    2.12
   6  -6  -1   49.96    2.21
  -6  -6   1   51.18    2.03
  -6   6   1   44.75    2.11
   6  -6   1   49.47    2.15
   6  -6   1   50.08    2.01
  -6  -6  -1   50.86    2.18
   6   6  -1   50.12    1.97
   6   6   2   -0.35    0.52
   6  -6  -2    0.74    0.57
  -6   6  -2    0.64    0.60
   6  -6  -2    0.46    0.60
  -6  -6   2    0.59    0.44
   6  -6   2    0.03    0.40
   6  -6   2   -0.10    0.55
  -6  -6  -2   -0.08    0.55
  -6   6   2    0.48    0.61
   6  -6   2    0.19    0.47
   6   6  -2    0.42    0.36
   6  -6  -3   29.46    1.58
   6   6   3   29.90    1.71
  -6   6  -3   28.09    1.68
   6  -6   3   30.38    1.51
   6  -6   3   28.75    1.25
  -6   6   3   32.39    1.79
  -6  -6  -3   29.01    1.69
  -6   6  -4    9.39    1.13
   6  -6  -4    8.03    1.05
  -6  -6   4    8.46    0.99
   6  -6  -4    6.86    0.85
   6   6   4    5.35    0.95
   6   6  -4    6.31    1.09
  -6   6   4    6.99    1.04
   6  -6   4    7.20    0.77
  -6  -6  -4    7.97    1.02
   6  -6  -5    3.56    0.75
  -6  -6   5    2.27    0.77
  -6   6  -5    2.31    0.95
   6  -6  -5    1.74    0.86
  -6  -6  -5    2.17    0.88
   6   6  -5    1.83    1.00
   6  -6   5    1.58    0.55
   6  -6  -6    4.04    1.03
   6  -6  -6    4.36    1.05
  -6   6  -6    1.81    1.08
   6  -6  -6    2.83    0.76
  -6  -6  -6    4.29    1.06
   6   6  -6    2.80    1.15
   6  -6  -7    3.09    1.07
  -6   6  -7    0.41    1.05
   6   6  -7    2.11    1.22
  -6   6  -8    2.17    1.29
   6  -6  -8    0.14    0.95
   6   6  -8    0.47    1.23
  -6  -6  -8    0.18    1.03
  -6  -7   0    1.41    0.59
   6  -7   0    0.66    0.53
   6   7   0    1.48    0.54
   6  -7   0    0.95    0.61
  -6   7   0    0.62    0.55
   6  -7  -1   12.55    1.04
  -6  -7   1   11.87    0.89
   6   7   1   10.90    1.00
   6  -7  -1   12.17    1.08
   6   7  -1   11.35    0.86
  -6  -7  -1   13.23    1.05
   6  -7   1   10.51    1.00
   6  -7   1   10.58    0.90
  -6   7   1   12.81    1.08
   6  -7  -2   -0.25    0.52
   6  -7  -2    0.74    0.60
  -6  -7   2    0.13    0.41
   6   7   2    0.16    0.56
   6   7  -2    0.15    0.35
  -6   7   2    0.78    0.62
  -6  -7  -2    0.49    0.62
   6  -7   2   -0.25    0.40
   6  -7   2    0.71    0.53
   6  -7  -3    2.92    0.81
  -6   7  -3    3.65    0.84
   6   7   3    3.47    0.83
   6  -7  -3    3.29    0.77
  -6  -7   3    3.68    0.55
   6  -7   3    4.63    0.55
  -6   7   3    5.14    0.93
   6  -7   3    3.31    0.68
  -6  -7  -3    3.64    0.82
   6  -7  -4    2.87    0.73
  -6   7  -4    1.84    0.90
   6  -7  -4    1.58    0.84
  -6  -7  -4    2.91    0.87
   6  -7   4    1.43    0.44
   6  -7   4    1.95    0.63
   6  -7  -5    0.89    0.71
   6  -7  -5   -1.74    0.69
  -6   7  -5    1.08    0.95
   6  -7   5    1.07    0.61
  -6  -7  -5    0.30    0.82
   6   7  -5    0.54    1.00
  -6   7  -6    2.45    1.15
   6  -7  -6    2.44    0.81
   6   7  -6    1.26    1.08
  -6   7  -7    7.54    1.50
   6  -7  -7    8.63    1.40
   6   7  -7    8.26    1.61
  -6   7  -8   -0.17    1.14
   6  -7  -8    1.55    1.13
   6   7  -8    2.77    1.39
   6  -8   0    0.24    0.52
   6  -8   0   -0.24    0.57
  -6  -8   0    0.68    0.56
   6   8   0    0.23    0.53
  -6   8   0   -0.23    0.50
   6   8   1   13.63    1.14
   6  -8  -1   16.90    1.30
  -6  -8   1   15.88    1.09
   6  -8  -1   14.64    1.20
   6  -8   1   14.21    1.18
  -6   8   1   12.65    1.12
   6  -8   1   14.57    1.06
   6   8  -1   15.19    1.00
  -6  -8  -1   13.88    1.15
   6  -8  -2    0.76    0.66
   6   8   2    1.61    0.69
   6  -8  -2    1.77    0.70
  -6  -8   2    0.54    0.48
   6  -8   2    1.01    0.49
   6   8  -2    0.61    0.42
   6  -8   2   -0.08    0.54
  -6   8   2    1.24    0.66
  -6  -8  -2    0.41    0.62
   6  -8  -3   17.02    1.43
  -6  -8   3   18.47    1.09
   6  -8  -3   17.91    1.45
   6  -8   3   17.00    1.02
   6  -8   3   17.10    1.29
  -6  -8  -3   15.83    1.43
  -6   8  -4    8.73    1.32
   6  -8  -4    7.50    1.04
   6  -8   4    7.32    0.66
   6  -8   4    5.37    0.86
   6  -8  -5    0.55    0.72
  -6   8  -5    1.79    1.10
   6  -8  -6    3.34    0.93
  -6   8  -6    3.26    1.26
  -6   8  -7    5.03    1.51
   6  -8  -7    6.80    1.30
   6   8  -7    7.07    1.59
   6  -9   0   25.29    1.68
   6   9   0   28.78    1.57
   6  -9   0   26.04    1.57
  -6   9   0   25.24    1.50
  -6  -9   0   23.61    1.50
  -6  -9   1   10.39    0.99
   6  -9  -1    7.08    0.98
   6  -9  -1   11.97    1.19
   6  -9   1    8.79    1.06
   6   9  -1    9.24    0.90
   6  -9   1    8.33    0.93
  -6  -9  -1   10.59    1.14
   6  -9  -2    0.84    0.77
  -6  -9   2    0.84    0.58
   6   9  -2    1.01    0.49
   6  -9   2    0.15    0.54
   6  -9   2    0.90    0.70
   6  -9  -3    0.11    0.74
  -6  -9   3    1.08    0.56
   6  -9   3    1.05    0.71
   6  -9   3    0.07    0.52
   6  -9  -4    5.54    1.01
   6  -9   4    5.76    0.92
  -6   9  -5    0.61    1.02
   6  -9  -5    1.01    0.78
   6  -9  -6    2.11    0.90
  -6   9  -6    2.41    1.23
  -6   9  -7    1.50    1.23
   6 -10   0    4.81    1.00
   6 -10  -1    3.49    0.94
   6 -10   1    3.14    0.92
   6  10  -1    2.83    0.72
  -6 -10   2    2.70    0.71
   6 -10  -2    2.95    0.95
   6 -10   2    0.80    0.78
   6  10  -2    3.13    0.58
   6 -10   2    2.38    0.69
   6 -10  -3    1.86    0.94
  -6 -10   3    0.86    0.58
   6 -10   3   -0.34    0.68
   6 -10   3    1.19    0.60
   6 -10  -4   -0.01    0.83
   6 -10   4    1.28    0.79
   6 -10  -5    1.19    0.86
  -6  10  -6    8.01    1.64
   6 -10  -6    6.01    1.11
   6 -11   0    6.52    1.18
   6 -11  -1    1.09    0.87
   6 -11   1    2.96    0.99
   6 -11  -2   -0.21    0.81
   6 -11   2    0.77    0.80
   6 -11  -3   18.10    1.72
   6 -11   3   20.34    1.67
   6 -11  -4    0.76    0.87
   6 -11   4    0.78    0.83
   6 -11  -5   -0.12    0.84
   6 -11  -6    8.18    1.30
   6 -12   0    0.09    0.90
   6 -12  -1   14.60    1.57
   6 -12   1    9.93    1.38
   6 -12  -2   -0.42    0.85
   6 -12   2   -0.74    0.81
   6 -12  -3   11.08    1.49
   6 -12   3   13.01    1.48
  -6 -12   4    2.44    0.94
   6 -12  -4    1.54    1.01
   6 -12   4    0.87    0.85
   6 -12  -5   -0.39    0.79
   6 -13   0    5.00    1.23
   6 -13  -1   -1.00    0.84
   6 -13   1   -0.24    0.92
   6 -13  -2    0.98    1.00
   6 -13   2    2.00    1.02
   6 -13  -3    0.02    0.93
   6 -13   3   -0.62    0.87
   6 -13  -4    7.89    1.40
   6 -13   4    5.94    1.16
   6 -14   0    4.13    1.21
   6 -14  -1    2.00    1.11
   6 -14   1    1.67    1.08
   6 -14  -2    1.03    1.05
   6 -14   2    1.69    1.05
   6 -14  -3    1.65    1.04
  -6 -14   3    1.80    1.10
   6 -14   3   -0.71    0.90
   7   0   0   -0.03    0.25
  -7   0   0   -0.08    0.28
   7   0   0   -0.02    0.30
  -7   0   0   -0.18    0.31
   7   0   1   51.19    1.99
  -7   0   1   51.18    1.77
  -7   0   1   50.31    1.74
  -7   0  -1   50.81    1.99
  -7   0   1   52.79    1.87
   7   0  -1   50.39    1.86
  -7   0  -1   50.54    1.90
   7   0   1   48.05    1.87
   7   0  -2   -0.17    0.31
   7   0   2   -0.22    0.34
  -7   0  -2    0.02    0.36
   7   0  -2   -0.06    0.30
   7   0   2   -0.26    0.34
   7   0  -2   -0.22    0.38
  -7   0   2   -0.81    0.28
  -7   0   2    0.42    0.31
   7   0   2   -0.16    0.30
  -7   0   2    0.57    0.40
  -7   0  -2    0.22    0.35
   7   0   3    7.66    0.91
  -7   0  -3    6.88    0.89
  -7   0   3    8.71    0.64
  -7   0   3    8.15    0.78
   7   0   3    6.50    0.75
   7   0  -3    7.83    0.84
   7   0  -3    9.54    0.82
   7   0  -3    9.46    0.72
   7   0   3    8.78    0.72
   7   0   4    0.02    0.46
  -7   0   4   -0.39    0.29
   7   0   4   -0.33    0.50
   7   0  -4   -0.37    0.52
  -7   0  -4    0.28    0.61
   7   0  -4   -0.33    0.33
  -7   0   4    0.18    0.51
   7   0  -4    1.30    0.50
   7   0  -4    0.20    0.32
   7   0   4    0.21    0.40
  -7   0  -4    0.40    0.58
  -7   0  -5    6.93    0.98
   7   0  -5    5.73    0.71
  -7   0   5    4.56    0.71
   7   0  -5    5.05    0.45
   7   0   5    4.87    0.72
  -7   0  -5    5.29    0.88
   7   0  -5    5.94    0.61
   7   0  -5    5.70    0.92
  -7   0  -6   -0.36    0.81
   7   0  -6   -1.09    0.71
  -7   0  -6    0.03    0.76
  -7   0  -7    1.94    1.00
   7   0  -7    2.52    1.03
   7   0  -8   -0.85    0.88
  -7   0  -8    0.04    1.02
   7   0  -9    0.69    1.16
  -7   0  -9    0.65    1.10
  -7  -1   0   -0.16    0.29
  -7   1   0    0.09    0.27
  -7   1   0   -0.08    0.31
   7  -1   0    1.03    0.35
   7  -1   0   -0.56    0.24
   7   1   0    0.01    0.27
   7  -1  -1  214.30    7.08
   7  -1  -1  229.79    7.26
  -7  -1   1  222.41    7.15
  -7   1  -1  232.21    7.11
  -7   1  -1  209.78    7.42
   7   1   1  226.59    7.12
   7   1   1  216.63    7.11
  -7  -1   1  226.33    7.08
   7   1  -1  217.46    7.07
  -7   1   1  232.44    7.11
  -7  -1  -1  218.38    7.43
   7  -1   1  214.76    7.09
   7  -1   1  219.53    7.44
  -7   1   1  230.89    7.07
  -7   1  -2    0.84    0.48
  -7   1  -2    1.10    0.45
   7   1   2    1.09    0.43
  -7   1  -2    0.93    0.36
   7  -1  -2    0.70    0.37
   7   1   2    0.97    0.42
   7  -1  -2    0.72    0.43
  -7  -1   2    1.02    0.35
   7  -1  -2    0.52    0.34
   7   1  -2    0.69    0.35
   7  -1   2    0.20    0.35
  -7  -1  -2    0.19    0.43
   7  -1   2    0.66    0.39
   7   1  -2    0.11    0.40
  -7   1   2    1.09    0.36
  -7   1   2    0.91    0.44
  -7  -1  -2    1.05    0.42
   7   1  -2    1.02    0.41
  -7   1   2    0.69    0.36
   7  -1  -3    9.37    0.89
  -7  -1   3    8.02    0.59
  -7  -1   3    8.85    0.72
  -7   1  -3    7.46    0.95
  -7  -1   3    8.69    0.75
   7   1   3    8.91    0.83
   7  -1  -3    8.24    0.82
  -7   1  -3    8.29    0.95
   7  -1  -3    9.68    0.78
   7  -1  -3    8.48    0.53
  -7  -1  -3    8.54    0.83
   7  -1   3    7.96    0.69
  -7   1   3    9.69    0.88
   7   1  -3    8.66    0.91
   7   1  -3   10.31    0.79
   7  -1   3   10.03    0.91
  -7   1   3    8.38    0.68
  -7  -1  -3    8.76    0.93
   7   1  -3    9.20    0.72
   7  -1   3   10.14    0.82
  -7   1  -4    7.13    0.95
  -7  -1   4    7.24    0.76
   7   1   4    8.33    0.85
   7  -1  -4    7.78    0.82
  -7  -1   4    7.41    0.64
   7  -1  -4    7.46    0.60
  -7  -1   4    9.27    0.59
   7  -1  -4    6.88    0.86
   7  -1  -4    8.13    0.62
  -7   1  -4    9.13    1.00
  -7   1   4    8.23    0.67
  -7  -1  -4    5.83    0.87
  -7  -1  -4    8.96    0.81
   7  -1   4    8.83    0.70
   7   1  -4    7.77    0.58
   7  -1   4    7.33    0.72
   7  -1   4    8.90    0.96
   7   1  -4    7.74    0.89
   7   1  -4    8.74    0.72
  -7   1   4    7.51    0.87
  -7   1  -5   53.86    2.59
   7  -1  -5   52.94    2.10
   7  -1  -5   52.56    1.94
   7  -1  -5   51.71    2.45
   7  -1  -5   51.87    2.25
  -7  -1   5   55.60    2.24
  -7   1  -5   49.22    2.53
   7   1   5   56.37    2.35
  -7  -1  -5   52.53    2.57
  -7   1   5   53.15    2.33
  -7  -1  -5   53.80    2.56
   7   1  -5   52.77    2.49
   7   1  -5   52.21    2.07
  -7  -1  -5   55.00    2.23
   7  -1   5   53.58    2.21
   7  -1  -6   -0.55    0.71
   7   1   6    0.62    0.66
  -7   1  -6    0.00    0.76
  -7   1  -6   -0.14    0.83
   7   1  -6    0.21    0.78
  -7  -1  -6   -0.48    0.78
  -7   1   6   -0.87    0.63
  -7  -1  -6   -0.04    0.74
   7  -1  -7    6.66    1.20
  -7   1  -7    4.69    1.19
  -7  -1  -7    6.11    1.25
   7   1  -7    5.26    1.21
   7  -1  -8   -0.59    0.94
  -7   1  -8    0.03    0.98
  -7  -1  -8   -0.67    0.96
   7   1  -8    0.04    1.06
  -7   1  -9    3.69    1.41
   7  -1  -9    2.75    1.31
  -7  -1  -9    3.92    1.33
   7   1  -9    3.17    1.36
   7  -2   0   -0.04    0.32
  -7   2   0    0.06    0.17
   7   2   0    0.20    0.34
   7   2   0   -0.01    0.34
   7  -2   0    0.04    0.33
  -7  -2   1    0.00    0.31
   7  -2  -1    0.09    0.33
  -7   2  -1    0.35    0.39
   7  -2  -1    0.02    0.14
   7   2   1   -0.17    0.35
   7  -2  -1    0.23    0.38
  -7   2  -1    0.40    0.32
   7   2   1   -0.36    0.34
   7  -2   1    0.23    0.35
   7   2  -1    0.49    0.32
   7   2  -1   -0.52    0.32
  -7   2   1   -0.52    0.35
   7  -2   1    0.06    0.33
  -7  -2  -1    0.00    0.37
  -7  -2   2   26.49    1.14
  -7   2  -2   23.13    1.24
   7  -2  -2   25.17    1.27
  -7   2  -2   24.91    1.35
   7   2   2   24.81    1.28
   7  -2  -2   24.38    1.07
   7  -2  -2   24.07    1.18
   7  -2   2   24.35    1.15
   7   2  -2   24.75    1.13
  -7  -2  -2   26.94    1.30
   7   2  -2   24.13    1.28
   7  -2   2   21.85    1.32
   7   2  -2   25.69    1.14
  -7   2   2   22.53    1.26
   7   2   3    4.01    0.74
  -7   2  -3    2.50    0.73
   7  -2  -3    3.34    0.71
  -7  -2   3    3.64    0.49
  -7  -2   3    3.41    0.49
   7  -2  -3    3.76    0.58
  -7   2  -3    3.30    0.80
   7  -2  -3    3.46    0.61
   7  -2   3    3.42    0.55
   7   2  -3    3.38    0.74
   7   2  -3    2.95    0.52
   7  -2   3    2.93    0.74
  -7   2   3    4.45    0.78
  -7  -2  -3    3.22    0.71
  -7  -2  -3    3.11    0.74
   7  -2   3    4.30    0.58
   7  -2  -4    8.79    0.90
   7  -2  -4    7.26    0.60
   7  -2  -4    6.90    0.66
  -7  -2   4    8.06    0.67
  -7   2  -4    7.78    0.96
  -7  -2   4    7.26    0.56
  -7   2  -4    7.51    0.96
   7   2   4    7.49    0.86
  -7  -2   4    8.81    0.73
   7  -2  -4    6.65    0.80
   7  -2   4    6.39    0.88
  -7   2   4    6.69    0.84
   7  -2   4    7.07    0.67
  -7  -2  -4    7.12    0.81
   7   2  -4    6.52    0.59
   7  -2   4    7.55    0.62
   7   2  -4    8.13    0.92
  -7  -2  -4    8.06    0.97
  -7  -2   5    7.04    0.74
  -7   2  -5    5.90    0.98
  -7  -2   5    7.01    0.70
   7  -2  -5    7.86    0.90
   7  -2  -5    6.73    0.63
   7  -2  -5    7.58    0.64
   7  -2  -5    4.62    0.82
  -7   2  -5    5.40    0.94
   7   2   5    6.70    0.87
  -7   2   5    5.53    0.89
   7  -2   5    5.45    0.66
  -7  -2  -5    5.81    0.79
   7  -2   5    6.55    0.58
   7   2  -5    5.09    0.93
  -7  -2  -5    5.21    0.91
   7  -2  -6    3.28    0.90
   7   2   6    5.43    0.94
  -7   2  -6    5.81    1.13
  -7   2  -6    3.46    0.97
  -7   2   6    6.22    1.04
   7   2  -6    4.86    1.13
  -7  -2  -6    4.83    1.00
  -7  -2  -6    4.54    1.04
  -7   2  -7    0.60    1.01
   7  -2  -7    2.10    1.00
  -7  -2  -7   -0.17    0.91
   7   2  -7    2.82    1.14
  -7   2  -8   12.41    1.70
   7  -2  -8   18.40    1.80
   7   2  -8   12.86    1.68
  -7  -2  -8   10.91    1.61
  -7   2  -9    2.23    1.13
   7  -2  -9   -0.04    1.07
  -7  -2  -9    0.40    1.09
   7   2  -9    0.09    1.16
   7  -3   0    0.20    0.38
   7  -3   0   -0.05    0.36
  -7  -3   0   -0.39    0.32
   7  -3   0    0.22    0.35
   7   3   0   -0.24    0.33
   7  -3   0   -0.16    0.22
   7   3   1   94.41    3.20
   7  -3  -1   88.43    3.14
  -7   3  -1   98.76    3.15
   7  -3  -1   85.85    3.17
  -7   3   1   88.83    3.18
   7  -3   1   83.68    3.29
   7   3  -1   92.53    3.07
  -7  -3  -1   75.06    3.12
   7  -3   1   90.05    3.13
   7  -3   1   89.99    3.08
  -7   3  -2    6.85    0.89
  -7   3  -2    9.55    0.88
   7  -3  -2    9.40    0.82
   7  -3  -2    9.44    0.90
   7   3   2   10.97    0.93
   7  -3   2    8.46    0.90
   7   3  -2    8.78    0.68
  -7   3   2   10.39    0.91
  -7  -3  -2    8.10    0.86
   7  -3   2    9.63    0.79
   7  -3  -3    3.98    0.63
  -7  -3   3    4.95    0.61
  -7  -3   3    4.24    0.52
  -7   3  -3    2.54    0.75
   7  -3  -3    3.50    0.63
  -7   3  -3    3.65    0.72
   7   3   3    4.58    0.78
   7  -3  -3    3.63    0.74
  -7  -3  -3    5.39    0.76
  -7   3   3    3.72    0.77
   7   3  -3    4.19    0.49
   7  -3   3    2.81    0.76
   7   3  -3    4.62    0.49
   7  -3   3    3.75    0.59
   7   3  -3    4.19    0.80
   7  -3  -4   10.18    1.02
   7   3   4    8.30    0.93
  -7   3  -4    9.68    1.06
  -7  -3   4   10.32    0.81
  -7  -3   4   11.34    0.69
  -7   3  -4    6.96    0.99
   7  -3  -4    9.75    0.79
   7  -3  -4   10.60    0.93
  -7  -3  -4    9.47    0.92
   7   3  -4   10.05    1.08
   7   3  -4   10.55    0.59
   7  -3   4   10.70    1.06
  -7  -3  -4    7.95    0.97
   7   3  -4    8.62    0.54
   7  -3   4    9.98    0.71
   7  -3   4   11.02    0.78
  -7   3   4   10.23    1.02
   7   3   5   15.89    1.32
  -7   3  -5   17.32    1.46
  -7  -3   5   18.48    1.12
   7  -3  -5   19.26    1.05
   7  -3  -5   16.05    1.03
   7  -3  -5   17.74    1.29
  -7   3  -5   14.19    1.37
   7  -3  -5   17.60    1.31
  -7  -3  -5   17.95    1.43
   7  -3   5   16.29    0.93
   7  -3   5   17.92    1.02
   7   3  -5   15.97    0.68
  -7  -3  -5   16.11    1.25
   7   3  -5   14.01    1.35
  -7   3   5   15.54    1.31
   7  -3  -6   -1.23    0.68
  -7   3  -6    1.76    0.92
   7   3   6    0.48    0.74
  -7   3  -6    0.11    0.81
  -7  -3  -6    1.82    0.86
  -7   3   6   -0.64    0.72
   7   3  -6    0.09    0.87
   7  -3  -7    8.51    1.32
  -7   3  -7   10.42    1.50
   7   3  -7   12.40    1.58
  -7  -3  -7   10.85    1.45
  -7   3  -8   -1.38    0.95
   7  -3  -8   -0.04    0.93
  -7  -3  -8    0.05    1.07
   7   3  -8   -0.28    0.99
   7  -4   0   -0.33    0.44
  -7  -4   0   -0.20    0.44
   7   4   0   -0.06    0.45
   7  -4   0    0.27    0.34
   7  -4   0    0.05    0.39
   7  -4  -1   17.94    1.13
  -7  -4   1   17.21    1.03
   7   4   1   16.73    1.11
   7  -4  -1   18.95    1.14
  -7   4  -1   15.94    1.02
   7   4  -1   17.71    0.99
  -7  -4  -1   16.78    1.12
   7  -4   1   17.78    1.10
   7  -4   1   16.89    1.00
  -7   4   1   19.71    1.15
   7  -4   1   16.68    1.18
   7  -4  -2   15.23    1.12
  -7   4  -2   15.59    1.12
   7  -4  -2   14.91    1.15
   7   4   2   14.02    1.12
  -7   4   2   15.15    1.14
   7  -4   2   15.61    1.02
   7   4  -2   15.20    0.86
  -7  -4  -2   14.41    1.14
   7  -4   2   14.89    1.22
   7   4   3    2.45    0.67
  -7   4  -3    2.42    0.73
   7  -4  -3    1.62    0.57
  -7   4  -3    1.65    0.67
   7  -4  -3    1.21    0.64
  -7  -4  -3    2.11    0.64
   7   4  -3    2.12    0.36
   7  -4   3    2.32    0.54
   7  -4   3    2.26    0.68
   7   4  -3    3.32    0.79
  -7   4   3    1.73    0.69
   7  -4  -4    4.43    0.68
  -7   4  -4    5.13    0.91
   7  -4  -4    2.89    0.58
  -7  -4   4    3.88    0.64
   7   4   4    2.93    0.74
   7  -4  -4    4.08    0.79
  -7   4  -4    3.32    0.83
   7   4  -4    4.30    0.87
  -7  -4  -4    4.62    0.77
  -7   4   4    3.87    0.81
   7  -4   4    3.72    0.55
   7  -4  -5   23.48    1.56
  -7   4  -5   22.93    1.73
   7  -4  -5   24.86    1.58
   7  -4  -5   25.00    1.36
  -7   4  -5   25.70    1.77
  -7  -4   5   24.08    1.44
   7   4   5   24.83    1.63
  -7   4   5   22.74    1.63
  -7  -4  -5   24.75    1.70
   7  -4   5   24.82    1.22
  -7  -4  -5   23.68    1.54
   7   4  -5   28.26    1.83
   7   4   6    0.40    0.81
  -7   4  -6    1.00    0.97
   7  -4  -6    1.07    0.83
  -7   4  -6    0.94    0.96
  -7  -4  -6    1.32    0.86
   7   4  -6    1.95    1.02
  -7   4   6    0.92    0.91
  -7   4  -7    1.45    1.06
   7  -4  -7   -1.56    0.81
  -7  -4  -7   -1.75    0.83
   7   4  -7   -0.76    0.98
  -7   4  -8    5.43    1.39
   7  -4  -8    5.01    1.26
   7   4  -8    5.51    1.44
  -7  -4  -8    7.41    1.44
   7  -5   0    0.00    0.57
  -7  -5   0   -0.31    0.52
  -7   5   0    0.18    0.57
   7   5   0    0.47    0.52
   7  -5   0   -0.51    0.56
  -7  -5   1   37.13    1.67
   7   5   1   37.53    1.78
   7  -5  -1   38.17    1.82
   7  -5  -1   37.60    1.82
   7  -5   1   35.66    1.64
   7   5  -1   38.22    1.63
   7  -5   1   40.04    1.78
  -7  -5  -1   37.77    1.81
   7  -5   1   41.56    1.95
  -7   5  -2   -0.02    0.59
  -7  -5   2    0.81    0.47
   7   5   2    0.07    0.60
   7  -5  -2    0.38    0.56
   7  -5  -2    0.01    0.52
   7  -5   2   -0.19    0.49
  -7   5   2    0.39    0.62
   7  -5   2    0.76    0.62
  -7  -5  -2    0.37    0.57
   7   5  -2    0.18    0.39
   7  -5   2   -0.39    0.42
   7  -5  -3    3.71    0.66
   7   5   3    3.79    0.75
   7  -5  -3    3.81    0.77
  -7   5  -3    4.22    0.77
   7   5  -3    4.26    0.37
   7   5  -3    3.92    0.36
  -7  -5  -3    4.29    0.77
  -7   5   3    2.64    0.75
   7  -5   3    4.57    0.82
   7  -5   3    3.27    0.57
   7  -5  -4   -0.31    0.49
   7   5   4    1.26    0.68
  -7   5  -4   -0.61    0.66
  -7  -5   4   -0.19    0.49
   7  -5  -4    0.36    0.66
  -7   5   4    0.06    0.68
   7  -5   4    0.05    0.43
  -7  -5  -4    0.06    0.63
   7   5  -4    0.02    0.66
  -7   5  -5   35.62    2.15
   7  -5  -5   33.93    1.74
   7   5   5   34.33    2.05
   7  -5  -5   34.92    1.94
   7  -5  -5   33.36    1.98
  -7  -5   5   36.28    1.86
  -7  -5  -5   36.63    2.00
   7  -5   5   35.42    1.60
  -7   5   5   34.36    2.08
   7   5  -5   35.56    2.17
   7  -5  -6    0.67    0.83
  -7   5  -6    0.56    0.96
   7  -5  -6   -0.08    0.80
   7   5  -6    1.17    1.03
  -7  -5  -6    1.97    0.86
   7  -5  -7   11.79    1.39
  -7   5  -7   10.26    1.55
   7   5  -7   10.32    1.61
   7  -5  -8   -0.23    0.96
  -7   5  -8    0.88    1.14
  -7  -5  -8   -0.86    1.02
   7   5  -8   -1.24    1.06
   7  -6   0   -0.17    0.49
   7  -6   0   -0.14    0.54
  -7   6   0    0.43    0.55
   7   6   0   -0.21    0.50
  -7  -6   0   -0.27    0.50
  -7  -6   1    6.36    0.73
   7  -6  -1    5.85    0.79
   7  -6  -1    6.20    0.82
   7   6   1    6.75    0.85
  -7  -6  -1    6.12    0.82
   7  -6   1    6.49    0.71
   7   6  -1    5.24    0.65
  -7   6   1    4.91    0.78
   7  -6   1    5.36    0.78
   7  -6  -2   -0.48    0.49
  -7  -6   2   -0.26    0.43
  -7   6  -2    0.13    0.58
   7   6   2    0.73    0.60
   7  -6  -2    0.13    0.56
  -7   6   2    0.46    0.59
   7   6  -2    0.42    0.36
   7  -6   2   -0.05    0.51
   7  -6   2    0.74    0.63
  -7  -6  -2   -0.30    0.54
   7  -6   2   -0.22    0.41
   7  -6  -3    4.21    0.76
  -7   6  -3    4.58    0.83
   7  -6  -3    3.41    0.78
   7   6   3    4.35    0.81
   7  -6   3    3.49    0.50
  -7   6   3    4.51    0.85
   7  -6   3    3.02    0.64
  -7  -6  -3    2.72    0.75
   7   6  -3    3.64    0.31
  -7  -6   4    2.99    0.73
   7   6   4    3.57    0.85
   7  -6  -4    4.44    0.79
   7  -6  -4    3.84    0.88
  -7   6  -4    3.18    0.89
  -7  -6  -4    2.61    0.84
   7  -6   4    1.66    0.61
  -7   6   4    2.73    0.87
  -7   6  -5   -0.47    0.83
   7  -6  -5    0.01    0.78
   7  -6  -5   -1.15    0.58
  -7  -6   5    0.02    0.65
   7  -6   5    0.42    0.53
  -7  -6  -5    0.03    0.73
   7   6  -5    0.95    0.93
   7  -6  -6   -0.36    0.78
   7  -6  -6   -0.50    0.60
  -7   6  -6   -1.00    0.90
   7  -6  -6    1.54    0.96
  -7  -6  -6    0.42    0.85
   7   6  -6    0.27    1.03
   7  -6  -7    0.02    0.89
  -7   6  -7   -0.41    1.01
   7   6  -7    0.14    1.12
  -7   6  -8    5.63    1.48
   7  -6  -8    7.28    1.40
  -7  -6  -8    7.35    1.47
   7   6  -8    6.47    1.59
  -7   7   0   -0.38    0.49
   7  -7   0   -0.13    0.48
   7  -7   0    0.05    0.55
   7   7   0    0.12    0.53
  -7  -7   0    0.57    0.53
  -7  -7   1    1.61    0.56
   7   7   1    0.95    0.57
   7  -7  -1    1.27    0.62
   7  -7  -1    1.27    0.59
   7  -7   1    1.60    0.62
  -7   7   1    2.18    0.64
   7   7  -1    1.31    0.51
  -7  -7  -1    1.12    0.58
   7  -7   1    1.12    0.53
   7  -7  -2    0.29    0.59
  -7  -7   2    0.23    0.43
   7   7   2    0.75    0.58
   7  -7  -2   -0.47    0.52
   7  -7   2    0.01    0.44
  -7  -7  -2    1.41    0.65
   7  -7   2   -0.25    0.51
   7   7  -2    0.15    0.38
  -7   7   2    0.77    0.66
  -7   7  -3    1.99    0.77
  -7  -7   3    2.57    0.52
   7   7   3    2.89    0.81
   7  -7  -3    4.14    0.85
   7  -7  -3    1.78    0.67
   7  -7   3    2.37    0.64
  -7  -7  -3    3.02    0.80
  -7   7   3    3.38    0.86
   7  -7   3    2.51    0.51
   7  -7  -4    1.72    0.74
   7  -7  -4    2.55    0.90
  -7   7  -4   -0.30    0.81
  -7  -7  -4    0.61    0.79
   7  -7   4    2.89    0.51
   7  -7   4    2.17    0.66
   7  -7  -5    0.06    0.67
  -7   7  -5    1.25    0.98
   7  -7   5   -0.16    0.54
  -7  -7  -5   -0.98    0.74
   7  -7  -6    1.37    0.86
  -7   7  -6    2.44    1.14
   7  -7  -6    1.68    0.75
   7   7  -6    4.09    1.29
   7  -7  -7    4.03    1.17
  -7   7  -7    5.81    1.44
   7   7  -7    3.90    1.39
  -7   7  -8   -0.08    1.17
   7   7  -8    1.04    1.25
   7   8   0   -0.65    0.46
   7  -8   0    1.09    0.58
   7  -8   0    0.12    0.60
  -7  -8   0   -0.20    0.53
  -7   8   0    0.06    0.53
   7  -8  -1   30.22    1.78
  -7  -8   1   30.79    1.60
   7  -8  -1   33.34    1.78
   7   8   1   30.01    1.69
   7   8  -1   28.75    1.49
   7  -8   1   32.03    1.60
   7  -8   1   32.47    1.78
  -7  -8  -1   31.43    1.73
  -7   8   1   32.77    1.73
   7  -8  -2   40.72    2.09
   7  -8  -2   37.97    2.03
  -7  -8   2   37.94    1.77
  -7  -8  -2   40.70    2.07
   7  -8   2   36.99    1.98
   7   8  -2   38.13    1.61
   7  -8   2   37.83    1.73
   7  -8  -3    2.00    0.77
  -7   8  -3    0.24    0.75
   7  -8  -3    0.47    0.70
  -7  -8   3   -0.10    0.46
  -7  -8  -3    0.35    0.71
   7  -8   3   -0.34    0.61
   7  -8   3    0.13    0.46
  -7   8  -4   11.39    1.35
   7  -8  -4    7.71    1.06
   7  -8   4   10.93    1.06
   7  -8   4   10.39    0.80
   7  -8  -5    3.74    0.92
  -7   8  -5    2.39    1.10
   7  -8  -6    7.82    1.10
  -7   8  -6    5.81    1.38
  -7   8  -7   -0.15    1.15
   7   8  -7   -0.85    1.12
  -7   9   0   -0.33    0.59
   7   9   0    0.16    0.58
   7  -9   0   -0.59    0.60
   7  -9   0    0.12    0.63
  -7  -9   0    0.00    0.60
   7  -9  -1   45.11    2.18
   7  -9  -1   41.51    2.21
  -7  -9   1   39.48    1.98
   7  -9   1   40.36    2.16
  -7  -9  -1   43.16    2.15
   7   9  -1   42.86    1.93
   7  -9   1   38.74    1.95
   7  -9  -2    0.77    0.76
  -7  -9   2    0.61    0.57
   7  -9   2    0.55    0.70
   7   9  -2    0.75    0.49
   7  -9   2    2.06    0.64
  -7  -9   3   -0.27    0.51
   7  -9  -3   -1.53    0.64
   7  -9   3    1.18    0.72
   7  -9   3    0.64    0.53
  -7   9  -4    2.27    1.07
   7  -9  -4    2.61    0.91
   7  -9   4    3.46    0.84
   7  -9  -5   19.47    1.55
  -7   9  -5   20.60    1.88
  -7   9  -6    3.28    1.31
   7  -9  -6    2.64    0.90
  -7   9  -7    7.40    1.60
   7 -10   0    0.48    0.78
   7 -10  -1   -0.26    0.74
   7  10  -1    1.71    0.65
   7 -10   1    0.35    0.75
   7 -10  -2    4.43    1.04
   7 -10   2    5.43    0.84
   7  10  -2    5.14    0.68
   7 -10   2    3.66    1.00
  -7 -10   3   -0.37    0.57
   7 -10  -3   -0.41    0.74
   7 -10   3    0.43    0.78
   7 -10   3    0.39    0.58
   7 -10  -4    0.13    0.77
   7 -10   4    1.52    0.76
   7 -10  -5    1.41    0.86
   7 -10  -6    2.58    0.97
  -7  10  -6    2.39    1.32
   7 -11   0    0.20    0.81
   7 -11  -1    1.12    0.89
   7 -11   1    1.28    0.87
   7 -11  -2   -0.89    0.78
   7 -11   2   -1.28    0.75
   7 -11  -3    2.32    0.98
   7 -11   3    0.51    0.80
   7 -11  -4   -0.67    0.79
   7 -11   4    0.12    0.78
   7 -11  -5    2.70    0.99
   7 -11  -6   -0.12    0.84
   7 -12   0    0.02    0.89
   7 -12  -1   -0.63    0.87
   7 -12   1    1.10    0.98
   7 -12  -2   23.98    1.96
   7 -12   2   22.55    1.84
   7 -12  -3   -0.14    0.87
   7 -12   3    0.38    0.89
   7 -12  -4    6.89    1.37
   7 -12   4    6.71    1.18
   7 -12  -5    4.18    1.19
   7 -13   0   -0.16    0.89
   7 -13  -1   12.63    1.65
   7 -13   1   11.93    1.53
   7 -13  -2    0.83    1.01
   7 -13   2    1.36    1.06
   7 -13  -3    0.87    0.98
   7 -13   3    0.78    0.90
   7 -13  -4   -0.28    0.93
   7 -13   4   -0.76    0.76
   7 -14   0    0.29    0.95
   7 -14  -1    2.34    1.12
   7 -14   1    0.60    1.00
   7 -14  -2   11.99    1.68
   7 -14   2   10.42    1.51
   7 -14   3    0.57    0.95
  -8   0   0  119.51    4.07
   8   0   0  119.41    4.00
  -8   0   1   -0.03    0.20
   8   0   1   -0.30    0.31
  -8   0  -1    0.07    0.35
  -8   0   1   -0.13    0.31
   8   0   1   -0.48    0.32
   8   0  -1   -0.24    0.30
  -8   0   1   -0.57    0.23
   8   0  -2    4.07    0.50
   8   0   2    4.85    0.59
  -8   0   2    4.52    0.52
   8   0   2    3.00    0.51
   8   0   2    4.71    0.65
  -8   0   2    4.02    0.51
   8   0  -2    3.63    0.56
  -8   0  -2    4.03    0.64
   8   0  -2    5.12    0.55
   8   0  -3   -0.02    0.42
   8   0   3   -0.30    0.52
  -8   0  -3   -0.06    0.58
   8   0  -3   -0.12    0.54
   8   0   3    0.33    0.49
  -8   0   3    0.20    0.43
   8   0   3   -0.65    0.58
   8   0  -3   -0.83    0.52
  -8   0   3   -0.21    0.56
   8   0  -4    1.60    0.40
   8   0  -4    1.47    0.61
  -8   0   4    0.30    0.50
  -8   0  -4    1.21    0.65
   8   0   4    1.43    0.55
   8   0   4    1.28    0.46
   8   0  -4    0.34    0.49
  -8   0  -4    1.86    0.69
  -8   0   4    1.43    0.37
   8   0  -5   -0.11    0.31
  -8   0   5   -0.41    0.49
   8   0  -5    0.16    0.61
  -8   0  -5   -0.58    0.63
   8   0  -5   -0.03    0.36
   8   0  -5    0.53    0.50
  -8   0  -5    0.07    0.63
   8   0   5    0.01    0.51
   8   0  -6    1.44    0.84
  -8   0  -6    0.44    0.76
  -8   0  -6    0.64    0.88
  -8   0  -7    0.37    0.94
   8   0  -7   -0.28    0.87
  -8   0  -8    9.18    1.55
   8   0  -8    6.47    1.38
   8   0  -9   -1.42    1.03
  -8   0  -9   -0.24    1.09
   8  -1   0  196.94    6.31
   8  -1   0  192.86    6.48
  -8   1   0  194.04    6.48
   8   1   0  196.12    6.31
   8  -1  -1   22.16    0.88
   8  -1  -1   21.47    1.04
   8   1   1   21.37    1.07
   8  -1  -1   20.97    1.08
  -8  -1   1   20.34    1.00
  -8   1  -1   21.64    1.11
   8   1   1   19.54    1.05
   8   1  -1   20.52    1.03
   8  -1   1   22.00    1.07
   8  -1   1   22.20    1.14
  -8   1   1   22.17    0.80
  -8  -1  -1   21.73    1.12
   8  -1  -2   20.79    1.13
  -8   1  -2   20.56    1.19
  -8  -1   2   19.40    1.02
  -8   1  -2   18.62    1.18
   8  -1  -2   20.44    0.95
   8  -1  -2   19.99    1.02
   8   1   2   19.65    1.11
   8   1   2   17.45    1.05
  -8   1   2   22.97    0.99
   8  -1   2   20.33    1.08
   8  -1   2   20.51    1.22
  -8   1   2   18.47    1.10
   8   1  -2   19.64    0.98
   8   1  -2   20.49    1.10
   8   1  -2   18.74    1.05
  -8  -1  -2   19.71    1.20
  -8  -1   3   46.05    1.67
   8  -1  -3   46.75    1.84
  -8   1  -3   43.23    2.16
   8   1   3   46.33    1.93
   8   1   3   46.59    2.04
   8  -1  -3   47.08    1.94
  -8  -1   3   46.89    1.79
   8  -1  -3   50.40    2.06
  -8   1  -3   45.48    2.19
   8  -1  -3   47.40    1.62
  -8   1   3   47.24    2.05
   8   1  -3   46.17    1.88
  -8  -1  -3   45.94    2.17
   8  -1   3   45.64    2.15
  -8  -1  -3   48.03    1.97
   8  -1   3   46.10    1.90
   8   1  -3   47.74    1.81
   8   1  -3   47.71    2.03
   8  -1   3   45.95    1.87
  -8  -1   4    0.75    0.51
   8  -1  -4    0.26    0.38
   8  -1  -4    0.59    0.55
   8   1   4    1.34    0.58
  -8   1  -4    0.75    0.64
  -8   1  -4    1.16    0.67
   8  -1  -4    0.81    0.31
  -8  -1   4    1.19    0.35
  -8  -1   4    0.73    0.33
   8  -1  -4    0.31    0.52
   8   1  -4    1.33    0.49
   8  -1   4   -0.19    0.44
  -8  -1  -4    0.18    0.56
  -8  -1  -4    0.38    0.48
   8  -1   4    0.73    0.41
   8   1  -4    0.51    0.57
   8   1  -4    0.38    0.35
  -8   1   4    0.76    0.57
   8  -1   4    0.63    0.61
   8  -1  -5   13.08    0.82
  -8   1  -5   10.50    1.19
  -8   1  -5   13.11    1.27
   8  -1  -5   14.13    1.07
   8   1   5   12.92    1.11
   8  -1  -5   12.74    0.79
   8  -1  -5   11.63    1.11
  -8  -1   5   13.37    1.03
  -8   1   5   13.49    1.15
   8  -1   5   14.31    1.02
   8   1  -5   12.30    1.22
  -8  -1  -5   11.22    1.18
  -8  -1  -5   13.43    1.02
   8   1  -5   14.09    0.94
   8  -1   5   13.61    0.87
  -8  -1  -5   14.18    1.29
  -8   1  -6    1.97    0.95
  -8   1  -6    2.66    0.88
   8  -1  -6    0.34    0.78
  -8  -1  -6    2.61    0.92
   8   1  -6    2.67    0.92
  -8  -1  -6    1.39    0.93
  -8   1   6    2.21    0.81
   8  -1  -7    0.32    0.91
  -8   1  -7    1.41    0.99
  -8  -1  -7    0.96    0.98
   8   1  -7    0.56    0.96
   8  -1  -8   -0.15    0.96
  -8   1  -8    0.14    1.02
   8   1  -8   -0.87    0.96
  -8  -1  -8    1.10    1.03
  -8   1  -9    2.65    1.28
   8  -1  -9    0.66    1.08
  -8  -1  -9    4.14    1.38
   8   1  -9    2.21    1.30
   8  -2   0   19.57    0.99
  -8   2   0   18.95    0.97
   8   2   0   19.17    1.01
  -8   2   0   19.72    0.74
   8  -2   0   20.26    1.02
   8   2   0   19.04    1.03
   8   2   1   48.88    1.97
   8  -2  -1   52.70    1.87
   8  -2  -1   48.66    1.95
  -8   2  -1   53.21    2.08
   8  -2  -1   44.65    1.96
   8   2   1   52.17    2.00
  -8   2  -1   50.99    1.87
   8   2  -1   47.65    1.90
   8   2  -1   50.86    1.93
   8  -2   1   49.32    1.94
   8  -2   1   51.63    2.07
  -8  -2  -1   52.09    2.00
  -8   2  -2   15.79    1.02
   8  -2  -2   13.88    0.80
   8  -2  -2   14.52    0.95
   8  -2  -2   14.75    1.04
  -8   2  -2   14.58    1.11
   8   2   2   15.36    1.06
  -8  -2  -2   15.08    1.02
  -8   2   2   14.54    1.04
   8  -2   2   15.83    1.13
   8   2  -2   14.34    0.90
   8  -2   2   16.45    1.01
   8   2  -2   14.26    0.93
  -8  -2   3   54.68    2.02
   8   2   3   55.84    2.33
   8  -2  -3   52.66    2.14
   8  -2  -3   56.12    2.32
  -8   2  -3   52.77    2.35
  -8   2  -3   50.88    2.44
   8  -2  -3   55.03    2.13
  -8  -2   3   54.44    2.04
   8   2  -3   56.41    2.04
   8  -2   3   53.10    2.46
   8   2  -3   53.93    2.33
  -8  -2  -3   58.21    2.30
  -8  -2  -3   51.97    2.42
   8   2  -3   52.85    2.06
   8  -2   3   55.70    2.12
  -8   2   3   54.05    2.31
   8  -2  -4    5.45    0.73
  -8   2  -4    3.76    0.81
  -8   2  -4    3.61    0.82
  -8  -2   4    5.51    0.50
   8  -2  -4    4.54    0.73
  -8  -2   4    4.91    0.53
   8  -2  -4    5.39    0.60
   8  -2  -4    5.57    0.48
   8   2   4    5.11    0.78
   8   2  -4    4.25    0.81
  -8  -2  -4    4.56    0.79
   8   2  -4    5.60    0.57
   8  -2   4    4.74    0.57
  -8  -2  -4    4.32    0.69
   8  -2   4    4.00    0.79
  -8   2   4    4.59    0.76
   8  -2   4    5.73    0.61
  -8  -2   5    0.73    0.51
   8  -2  -5    0.12    0.58
   8   2   5   -0.15    0.58
  -8   2  -5    0.22    0.66
  -8  -2   5   -0.27    0.40
   8  -2  -5   -0.18    0.36
   8  -2  -5    0.26    0.60
   8  -2  -5   -0.48    0.38
  -8   2  -5    0.08    0.69
   8   2  -5   -0.18    0.37
  -8  -2  -5    0.37    0.64
   8  -2   5    0.40    0.39
   8  -2   5   -0.01    0.45
   8   2  -5    0.64    0.72
  -8   2   5    0.44    0.63
  -8  -2  -5    0.28    0.54
   8  -2  -6    2.42    0.86
  -8   2  -6    2.77    1.04
  -8   2  -6    2.49    0.98
   8   2   6    2.17    0.80
  -8  -2  -6    2.51    0.95
  -8  -2  -6    1.77    0.92
   8   2  -6    4.17    1.08
  -8   2   6    2.83    0.90
  -8   2  -7    5.21    1.25
   8  -2  -7    3.20    1.08
  -8  -2  -7    6.35    1.30
   8   2  -7    4.88    1.19
  -8   2  -8    1.00    1.08
   8  -2  -8    0.76    1.02
   8   2  -8    0.59    1.03
  -8  -2  -8    0.20    1.02
   8  -3   0   17.21    0.97
   8  -3   0   15.76    0.94
  -8  -3   0   15.76    0.96
   8   3   0   15.44    0.94
   8  -3   0   15.53    0.70
   8  -3   0   16.84    0.97
  -8   3  -1    8.04    0.66
   8   3   1    6.77    0.73
   8  -3  -1    6.41    0.73
   8  -3  -1    6.17    0.67
  -8   3  -1    5.39    0.72
   8  -3   1    8.59    0.78
   8  -3   1    8.27    0.72
  -8   3   1    6.11    0.72
  -8  -3  -1    8.20    0.76
   8   3  -1    7.80    0.68
   8  -3   1    7.40    0.60
   8  -3  -2   18.96    1.21
   8  -3  -2   16.51    1.10
   8   3   2   18.98    1.20
  -8   3  -2   20.20    1.33
  -8   3  -2   18.44    1.16
   8  -3   2   17.59    1.08
   8   3  -2   19.00    1.04
   8  -3   2   20.48    1.33
  -8   3   2   15.97    1.20
  -8  -3  -2   18.03    1.20
   8  -3  -3   11.76    1.00
   8   3   3   11.16    1.03
   8  -3  -3   11.24    0.86
  -8   3  -3    8.73    0.97
  -8   3  -3   10.50    1.00
   8  -3  -3   10.09    0.83
   8  -3   3    9.59    1.03
   8   3  -3    8.92    0.98
   8   3  -3    9.68    0.73
  -8  -3  -3   10.60    1.00
  -8   3   3    8.49    0.96
   8  -3   3   10.44    0.87
   8   3  -3   10.66    0.72
  -8   3  -4    1.69    0.69
  -8  -3   4    0.26    0.40
   8  -3  -4   -0.62    0.46
   8   3   4    0.23    0.54
  -8  -3   4    0.39    0.34
   8  -3  -4   -0.35    0.41
   8  -3  -4   -0.29    0.57
  -8   3  -4    0.68    0.68
   8   3  -4    0.66    0.66
  -8   3   4    0.38    0.59
   8  -3   4    0.61    0.43
   8   3  -4    0.13    0.11
  -8  -3  -4    0.33    0.60
   8  -3   4    0.97    0.42
  -8  -3  -4    0.35    0.55
   8   3  -4    0.86    0.36
   8  -3  -5    4.43    0.62
   8   3   5    2.36    0.75
  -8  -3   5    3.31    0.59
  -8   3  -5    1.79    0.81
   8  -3  -5    3.03    0.53
   8  -3  -5    3.14    0.79
   8  -3  -5    3.55    0.78
  -8   3  -5    3.79    0.95
   8   3  -5    3.34    0.90
  -8  -3  -5    2.88    0.72
  -8  -3  -5    4.78    0.93
  -8   3   5    3.68    0.90
   8  -3   5    3.80    0.56
   8   3  -5    3.36    0.42
   8  -3   5    2.30    0.56
   8  -3  -6    1.70    0.87
   8   3   6    0.81    0.80
  -8   3  -6    1.22    0.95
  -8   3  -6    1.60    0.92
  -8   3   6    1.60    0.85
   8   3  -6    1.25    0.90
  -8  -3  -6    1.85    0.87
  -8   3  -7    8.96    1.42
   8  -3  -7    6.80    1.23
   8   3  -7    7.80    1.35
  -8  -3  -7    7.32    1.32
  -8   3  -8    1.55    1.12
   8  -3  -8    1.02    1.05
  -8  -3  -8    2.46    1.17
   8   3  -8    2.45    1.14
   8  -4   0    4.60    0.48
   8   4   0    3.85    0.67
   8  -4   0    3.90    0.66
  -8  -4   0    5.17    0.67
   8  -4   0    3.33    0.64
   8  -4   0    3.73    0.66
  -8   4  -1    0.78    0.48
   8  -4  -1   -0.72    0.56
   8  -4  -1   -0.64    0.49
  -8  -4   1   -0.39    0.46
   8   4   1   -0.49    0.53
  -8  -4  -1   -0.03    0.60
   8  -4   1    0.53    0.51
   8  -4   1    1.01    0.56
   8   4  -1   -0.45    0.45
   8  -4   1   -0.20    0.58
  -8   4   1   -0.02    0.60
  -8   4  -2    1.12    0.64
   8  -4  -2    2.78    0.63
   8   4   2    2.74    0.70
   8  -4  -2    3.23    0.72
  -8  -4  -2    1.47    0.66
   8   4  -2    1.87    0.48
   8  -4   2    1.27    0.59
  -8   4   2    2.55    0.74
   8  -4   2    1.77    0.67
  -8   4  -3    0.29    0.63
  -8   4  -3    0.72    0.62
   8  -4  -3    1.07    0.54
   8   4   3    0.95    0.61
   8  -4  -3    0.23    0.60
   8  -4   3    1.23    0.64
  -8  -4  -3    1.32    0.64
   8   4  -3    0.27    0.35
   8  -4   3    0.62    0.48
  -8   4   3    0.84    0.61
   8   4  -3    0.63    0.30
  -8  -4   4   12.43    0.93
  -8   4  -4   13.46    1.24
   8  -4  -4   11.57    1.12
   8  -4  -4   11.41    0.95
   8   4   4   13.39    1.16
   8  -4  -4   14.20    1.05
   8   4  -4   12.00    0.61
   8   4  -4   10.51    1.13
  -8   4   4   12.48    1.16
   8  -4   4   11.89    0.88
  -8  -4  -4   13.68    1.17
   8   4  -4   12.21    0.62
  -8   4  -5    0.55    0.81
   8  -4  -5    1.18    0.74
  -8   4  -5    0.63    0.78
   8  -4  -5   -0.32    0.48
  -8  -4   5   -0.14    0.49
   8   4   5    0.58    0.68
   8  -4  -5    1.68    0.72
   8   4  -5    1.01    0.84
  -8   4   5    0.39    0.79
  -8  -4  -5    0.78    0.68
   8  -4   5    0.70    0.48
  -8  -4  -5    1.36    0.72
  -8   4  -6    2.37    0.99
  -8   4  -6    0.95    0.98
   8   4   6    1.25    0.83
   8  -4  -6    0.72    0.84
  -8  -4  -6    1.60    0.84
  -8   4   6   -0.26    0.81
   8   4  -6    1.11    0.94
   8  -4  -7    0.27    0.92
  -8   4  -7    0.66    1.03
   8   4  -7   -0.67    0.98
  -8  -4  -7    0.43    0.92
   8  -4  -8    1.62    1.10
  -8   4  -8    1.58    1.18
   8   4  -8    1.83    1.23
  -8  -4  -8    2.23    1.20
   8   5   0   17.60    1.17
  -8  -5   0   18.62    1.17
   8  -5   0   19.33    1.21
   8  -5   0   18.18    1.23
   8  -5  -1    1.87    0.61
   8   5   1    1.45    0.62
   8  -5  -1    1.77    0.64
  -8  -5   1    1.74    0.58
  -8   5   1    2.27    0.68
   8   5  -1    1.33    0.53
  -8  -5  -1    2.30    0.67
   8  -5   1    1.57    0.56
   8  -5   1    1.07    0.67
   8  -5   1    1.64    0.60
  -8   5  -2    2.23    0.65
   8  -5  -2    0.99    0.57
   8   5   2    0.59    0.61
   8  -5  -2    2.49    0.71
   8   5  -2    2.02    0.46
   8  -5   2    1.56    0.65
  -8   5   2    2.08    0.69
   8  -5   2    2.11    0.63
  -8  -5  -2    1.42    0.64
   8  -5  -3    6.01    0.75
   8   5   3    6.40    0.89
   8  -5  -3    4.80    0.83
  -8   5  -3    5.62    0.84
  -8  -5  -3    6.64    0.88
   8   5  -3    6.32    0.52
  -8   5   3    8.65    1.02
   8  -5   3    7.67    0.96
   8  -5   3    7.68    0.77
  -8  -5   4   28.21    1.54
  -8   5  -4   29.50    1.83
   8  -5  -4   26.16    1.46
   8   5   4   30.44    1.75
   8  -5  -4   27.29    1.72
   8   5  -4   27.99    1.87
  -8   5   4   25.41    1.71
  -8  -5  -4   32.15    1.78
   8  -5   4   27.93    1.42
   8  -5  -5   -0.25    0.55
  -8   5  -5   -0.26    0.78
  -8   5  -5   -0.07    0.83
   8  -5  -5    0.95    0.79
  -8  -5   5   -0.22    0.56
   8  -5  -5   -0.60    0.66
   8   5   5   -0.06    0.74
  -8  -5  -5    0.12    0.68
  -8   5   5    0.13    0.79
   8   5  -5   -0.43    0.82
   8  -5   5    0.15    0.49
  -8   5  -6    3.83    1.11
   8  -5  -6    1.79    0.84
   8  -5  -6    4.13    1.02
   8   5  -6    4.43    1.19
  -8   5  -7    0.39    1.01
   8  -5  -7    1.23    0.93
   8   5  -7   -0.59    1.04
  -8   5  -8   -0.85    1.02
   8  -5  -8   -1.26    0.94
  -8  -5  -8    0.21    1.08
   8   5  -8   -0.45    1.11
   8  -6   0   34.81    1.67
   8   6   0   33.10    1.63
  -8  -6   0   35.10    1.72
   8  -6   0   36.10    1.77
  -8  -6   1    6.99    0.77
   8  -6  -1    6.99    0.84
   8   6   1    6.37    0.82
   8  -6  -1    7.07    0.85
   8   6  -1    5.85    0.68
   8  -6   1    5.91    0.72
  -8   6   1    7.69    0.90
   8  -6   1    7.45    0.84
  -8  -6  -1    6.01    0.84
   8  -6   1    6.25    0.89
  -8   6  -2    8.74    0.91
   8  -6  -2    7.67    0.90
   8  -6  -2    7.73    0.93
  -8  -6   2    9.25    0.78
   8   6   2    9.34    0.98
   8  -6   2    8.15    0.98
   8   6  -2    8.08    0.67
   8  -6   2    9.78    0.80
   8  -6   2    8.65    0.88
  -8  -6  -2    9.31    0.98
   8  -6  -3   13.69    1.13
   8  -6  -3   15.24    1.26
   8   6   3   11.25    1.16
  -8   6  -3   15.82    1.25
   8  -6   3   14.34    0.89
   8   6  -3   14.55    0.72
  -8   6   3   14.51    1.27
   8  -6   3   14.43    1.05
  -8  -6  -3   14.99    1.22
   8   6  -3   15.41    0.72
   8   6   4    3.09    0.87
  -8  -6   4    3.39    0.76
  -8   6  -4    2.58    0.89
   8  -6  -4    3.00    0.71
   8  -6  -4    4.46    0.92
   8  -6   4    4.08    0.72
  -8   6   4    3.81    0.93
  -8  -6  -4    3.54    0.88
  -8   6  -5    1.64    0.94
   8  -6  -5    0.75    0.63
  -8  -6   5    0.04    0.65
   8  -6  -5    1.27    0.84
   8   6  -5    1.27    1.00
  -8  -6  -5    0.35    0.79
   8  -6   5    1.66    0.61
  -8   6  -6    2.54    1.16
   8  -6  -6    1.54    0.90
   8  -6  -6    2.96    1.06
   8   6  -6    1.75    1.11
   8  -6  -7    0.55    0.94
  -8   6  -7   -0.15    1.06
   8   6  -7    0.15    1.12
  -8   6  -8   -0.93    1.05
   8   6  -8    0.19    1.15
   8   7   0    5.28    0.74
  -8   7   0    4.20    0.72
  -8  -7   0    4.61    0.73
   8  -7   0    5.00    0.80
   8  -7   0    4.87    0.71
   8  -7  -1   10.24    0.99
  -8  -7   1   10.24    0.90
   8  -7  -1   12.39    1.02
   8   7   1    8.56    0.93
   8  -7   1    9.87    0.99
   8   7  -1   10.19    0.84
   8  -7   1    9.03    1.04
   8  -7   1   10.59    0.91
  -8   7   1   11.19    1.04
  -8  -7  -1    9.20    0.98
   8  -7  -2    0.92    0.61
   8   7   2    0.45    0.58
  -8  -7   2    0.27    0.46
   8  -7  -2   -0.17    0.56
   8   7  -2    0.82    0.44
  -8  -7  -2    0.31    0.63
   8  -7   2    0.70    0.46
   8  -7   2    1.33    0.58
  -8   7   2    0.19    0.59
   8  -7  -3   32.79    1.79
  -8   7  -3   31.66    1.89
   8  -7  -3   35.57    1.95
   8   7   3   30.66    1.87
   8   7  -3   30.41    1.21
  -8  -7  -3   30.02    1.85
   8  -7   3   30.56    1.66
   8  -7   3   32.98    1.47
   8   7  -3   32.01    1.21
   8  -7  -4   -0.32    0.71
  -8   7  -4    1.03    0.83
   8  -7  -4    0.85    0.71
   8  -7   4    0.44    0.46
   8  -7   4    0.36    0.60
  -8  -7  -4    0.52    0.77
  -8   7  -5    2.98    1.07
   8  -7  -5    0.80    0.74
   8  -7   5    1.41    0.66
   8  -7  -6    0.14    0.81
   8  -7  -6   -0.39    0.66
  -8   7  -6    1.05    1.06
   8   7  -6    1.62    1.16
  -8   7  -7    5.07    1.39
   8   7  -7    3.20    1.34
  -8   8   0    1.44    0.61
   8  -8   0    0.81    0.64
  -8  -8   0    0.89    0.59
   8  -8   0   -0.47    0.49
   8   8   0    0.87    0.58
   8  -8  -1    5.61    0.92
   8   8   1    6.88    0.90
   8  -8  -1    8.05    0.97
  -8  -8   1    7.96    0.89
  -8  -8  -1    9.79    1.02
  -8   8   1    7.90    0.97
   8   8  -1    8.00    0.83
   8  -8   1    5.79    0.92
   8  -8   1    8.29    0.87
   8  -8  -2    0.42    0.67
  -8  -8   2    1.65    0.58
   8  -8  -2    0.90    0.68
   8  -8   2    1.34    0.70
  -8  -8  -2    2.37    0.76
   8   8  -2    1.68    0.48
   8  -8   2    1.14    0.56
   8  -8  -3   19.14    1.51
  -8   8  -3   19.46    1.63
  -8  -8   3   19.56    1.19
   8   8  -3   18.52    0.83
   8  -8   3   19.44    1.14
   8  -8   3   19.15    1.41
  -8   8  -4   -0.11    0.87
   8  -8  -4   -0.05    0.71
   8  -8   4   -0.72    0.61
   8  -8   4    0.21    0.48
  -8   8  -5   -0.10    0.97
   8  -8  -5    0.72    0.76
  -8   8  -6    1.30    1.09
   8  -8  -6    0.02    0.71
  -8   8  -7    5.96    1.43
   8   9   0    2.98    0.72
   8  -9   0    1.40    0.74
  -8  -9   0    3.06    0.77
   8  -9   0    2.66    0.74
  -8   9   0    3.70    0.77
   8  -9  -1   -0.02    0.71
  -8  -9   1   -0.31    0.58
   8  -9   1    0.40    0.57
   8   9  -1    0.25    0.54
   8  -9   1    0.29    0.69
   8  -9  -2    8.01    1.13
  -8  -9   2    8.86    0.96
   8  -9   2    8.61    1.09
   8  -9   2   10.62    0.96
   8   9  -2    9.58    0.83
  -8  -9   3   -0.05    0.56
   8  -9  -3    0.15    0.74
   8  -9   3    0.47    0.55
   8  -9   3    0.32    0.72
  -8   9  -4    1.48    1.06
   8  -9  -4    1.54    0.84
   8  -9   4    2.21    0.82
  -8   9  -5    4.49    1.27
   8  -9  -5    2.00    0.84
   8  -9  -6    1.51    0.88
  -8   9  -6    0.05    1.08
  -8   9  -7    3.09    1.36
   8 -10   0    1.27    0.87
   8 -10  -1    0.60    0.80
   8 -10   1    1.45    0.84
   8 -10  -2    2.51    0.91
   8  10  -2    2.08    0.61
   8 -10   2    1.52    0.85
   8 -10  -3    3.10    1.00
   8 -10   3    4.17    0.76
   8 -10   3    3.18    0.90
   8 -10  -4    8.72    1.26
   8 -10   4    8.48    1.14
   8 -10  -5   -0.13    0.75
  -8  10  -5   -1.27    0.93
   8 -10  -6   10.91    1.38
  -8  10  -6   13.26    1.85
   8 -11   0    0.65    0.87
   8 -11  -1    2.86    1.02
   8 -11   1    5.02    1.10
   8 -11  -2    4.09    1.08
   8 -11   2    2.94    1.02
   8 -11   3    6.37    1.16
   8 -11  -4    3.06    1.08
   8 -11   4    3.89    0.99
   8 -11  -5    1.21    0.97
   8 -11  -6    3.05    1.06
   8 -12   0    0.45    0.92
   8 -12  -1    1.06    0.98
   8 -12   1    2.71    1.06
   8 -12  -2    5.44    1.26
   8 -12   2    5.58    1.22
   8 -12  -3   15.76    1.68
   8 -12   3   11.71    1.39
   8 -12  -4   -0.02    0.86
   8 -12   4    0.71    0.90
   8 -12  -5   -0.70    0.91
   8 -13   0    8.21    1.45
   8 -13  -1    1.20    1.00
   8 -13   1    0.47    0.99
   8 -13  -2   -0.42    0.96
   8 -13   2    1.77    1.06
   8 -13  -3    1.04    1.01
   8 -13   3    2.55    1.04
   8 -13  -4    0.31    0.94
   8 -13   4   -0.21    0.89
   8 -14   0   15.50    1.79
   8 -14  -1    0.70    1.02
   8 -14   1    0.98    1.03
   8 -14  -2    1.71    1.12
   8 -14   2    3.37    1.20
   8 -14   3    0.25    0.90
  -9   0   0   -0.16    0.28
   9   0   0    0.15    0.35
   9   0  -1  142.09    4.65
  -9   0   1  137.61    4.53
   9   0   1  141.78    4.87
  -9   0  -1  140.82    4.87
  -9   0   1  133.37    4.60
   9   0   1  141.57    4.66
  -9   0   2    0.15    0.38
   9   0  -2   -0.11    0.44
  -9   0  -2   -0.11    0.50
   9   0  -2    0.31    0.41
   9   0   2    0.13    0.47
   9   0  -2   -0.30    0.50
   9   0   2    0.14    0.52
   9   0   2   -0.43    0.46
   9   0  -3    2.03    0.61
   9   0  -3    2.48    0.51
  -9   0  -3    2.73    0.73
   9   0   3    2.17    0.58
   9   0  -3    2.00    0.60
   9   0   3    1.58    0.66
   9   0   3    2.76    0.64
  -9   0   3    1.79    0.61
   9   0   4   -0.08    0.43
  -9   0   4   -0.07    0.49
   9   0  -4   -0.59    0.34
   9   0  -4   -0.26    0.46
   9   0  -4    0.50    0.55
   9   0   4    0.09    0.45
  -9   0  -4   -1.09    0.48
  -9   0  -4   -0.04    0.60
  -9   0   5   77.86    3.08
   9   0  -5   76.99    2.95
  -9   0  -5   77.98    3.41
  -9   0  -5   72.44    3.32
   9   0  -5   79.24    2.70
   9   0  -5   74.19    3.20
   9   0   5   78.55    3.06
   9   0  -6   -0.51    0.79
  -9   0  -6   -1.04    0.79
  -9   0  -6    0.65    0.79
  -9   0  -7   15.79    1.67
   9   0  -7   13.92    1.51
  -9   0  -8   -1.47    0.91
   9   0  -8   -0.29    0.93
   9   1   0   -0.10    0.35
   9  -1   0   -0.16    0.31
   9  -1   0    0.40    0.37
  -9   1   0   -0.52    0.31
  -9   1  -1    0.65    0.44
   9  -1  -1    0.78    0.27
   9  -1  -1    0.29    0.39
   9   1   1    1.12    0.43
   9   1   1    0.19    0.42
   9  -1  -1    0.88    0.44
  -9   1   1    0.95    0.21
   9  -1   1    1.27    0.43
  -9   1   1    1.07    0.28
   9  -1   1    0.81    0.42
   9   1  -1    0.94    0.39
  -9  -1  -1    0.74    0.45
  -9   1  -2    0.34    0.53
   9  -1  -2    0.65    0.46
   9   1   2    0.58    0.56
   9  -1  -2    0.04    0.51
  -9   1  -2    0.09    0.55
   9  -1  -2    0.62    0.37
   9   1   2    0.46    0.53
   9  -1   2    0.63    0.48
   9   1  -2    0.81    0.50
  -9   1   2    0.66    0.39
   9  -1   2    0.61    0.48
  -9  -1  -2    0.62    0.55
   9   1  -2    1.14    0.49
   9  -1  -3    0.06    0.54
   9  -1  -3    0.19    0.46
   9   1   3    0.24    0.54
  -9  -1   3    0.24    0.24
  -9   1  -3    0.58    0.63
  -9   1  -3    0.90    0.62
   9   1   3    1.00    0.51
   9  -1  -3    0.69    0.49
   9   1  -3    0.81    0.56
   9  -1   3   -0.11    0.50
  -9  -1  -3    0.12    0.59
   9   1  -3    0.92    0.55
   9  -1   3   -0.36    0.57
   9   1  -3    0.17    0.43
   9  -1   3    1.04    0.54
  -9   1   3    0.13    0.58
  -9  -1   4   32.86    1.35
  -9  -1   4   31.61    1.56
   9  -1  -4   33.46    1.41
   9   1   4   29.67    1.61
   9  -1  -4   29.95    1.58
  -9   1  -4   31.05    1.78
  -9   1  -4   29.75    1.79
   9  -1  -4   31.18    1.61
   9  -1  -4   33.36    1.21
   9  -1   4   30.24    1.43
  -9  -1  -4   28.24    1.76
  -9   1   4   31.42    1.64
   9   1  -4   33.41    1.36
   9   1  -4   34.39    1.74
   9  -1   4   34.41    1.55
   9   1  -4   32.90    1.49
   9   1   5    0.55    0.56
  -9   1  -5   -0.85    0.63
   9  -1  -5    0.97    0.59
   9  -1  -5    0.24    0.62
  -9   1  -5   -1.17    0.54
  -9  -1   5   -0.33    0.54
   9  -1  -5    0.31    0.35
   9  -1  -5    0.96    0.42
  -9  -1  -5    1.57    0.74
   9  -1   5    0.87    0.53
   9  -1   5    0.70    0.45
   9   1  -5    0.63    0.37
   9   1  -5    0.09    0.63
  -9  -1  -5    0.95    0.74
   9   1  -5    0.60    0.51
  -9   1   5    0.83    0.61
  -9   1  -6    3.46    0.99
  -9   1  -6    6.76    1.14
   9  -1  -6    5.09    1.06
  -9  -1  -6    4.72    1.10
   9   1  -6    2.89    0.97
  -9   1   6    4.16    0.88
  -9  -1  -6    4.20    1.02
  -9   1  -7   -0.15    0.92
   9  -1  -7   -0.43    0.84
  -9  -1  -7   -0.64    0.88
   9   1  -7    0.09    0.91
  -9   1  -8    3.70    1.24
   9  -1  -8    2.45    1.17
   9   1  -8    3.26    1.21
  -9  -1  -8    3.86    1.22
   9   2   0    0.05    0.38
   9  -2   0   -0.03    0.34
  -9   2   0   -0.29    0.18
  -9   2   0   -0.10    0.33
   9  -2   0   -0.10    0.35
   9   2   0    0.07    0.40
   9  -2  -1    0.47    0.41
  -9   2  -1    0.21    0.46
   9   2   1    1.06    0.49
   9   2   1    0.93    0.48
  -9   2  -1    0.63    0.37
   9  -2  -1    0.81    0.45
   9  -2  -1    1.32    0.35
   9  -2   1    1.06    0.50
   9   2  -1    1.09    0.44
   9   2  -1    0.50    0.43
   9  -2   1    0.73    0.44
  -9   2  -2   22.36    1.33
   9   2   2   23.00    1.34
   9  -2  -2   23.74    1.04
   9   2   2   24.04    1.33
   9  -2  -2   23.68    1.36
   9  -2  -2   23.20    1.24
  -9   2  -2   21.01    1.41
   9   2  -2   25.72    1.22
  -9  -2  -2   22.96    1.30
   9   2  -2   23.83    1.25
   9  -2   2   23.73    1.26
   9  -2   2   25.19    1.44
  -9   2   2   24.53    1.36
   9   2   3    4.34    0.73
   9  -2  -3    5.21    0.81
  -9   2  -3    2.88    0.75
  -9   2  -3    3.56    0.75
  -9  -2   3    4.26    0.46
   9  -2  -3    3.59    0.61
   9  -2  -3    4.42    0.59
  -9   2   3    3.73    0.75
   9   2  -3    4.26    0.60
  -9  -2  -3    3.11    0.75
   9  -2   3    3.94    0.58
   9   2  -3    4.47    0.57
   9   2  -3    4.86    0.75
   9  -2   3    4.05    0.77
  -9  -2  -3    4.15    0.70
   9  -2  -4    5.00    0.43
  -9  -2   4    4.96    0.52
   9  -2  -4    3.54    0.64
   9   2   4    5.30    0.76
   9  -2  -4    4.20    0.59
  -9   2  -4    4.32    0.88
  -9  -2   4    3.83    0.48
   9  -2  -4    3.77    0.71
  -9   2  -4    2.88    0.77
   9   2  -4    5.17    0.59
   9  -2   4    3.79    0.61
  -9  -2  -4    4.63    0.83
   9  -2   4    3.70    0.78
   9  -2   4    4.27    0.59
   9   2  -4    4.32    0.77
  -9  -2  -4    4.03    0.72
  -9   2   4    4.93    0.78
   9  -2  -5    1.91    0.70
   9  -2  -5    1.09    0.39
   9  -2  -5    0.85    0.46
   9   2   5    0.96    0.64
   9  -2  -5    0.51    0.65
  -9   2  -5    1.12    0.75
  -9   2  -5    0.89    0.82
  -9  -2   5    1.43    0.46
   9  -2   5    1.09    0.53
  -9  -2  -5    0.42    0.58
  -9  -2  -5    0.43    0.68
  -9   2   5    0.92    0.70
   9  -2   5    0.29    0.44
   9   2  -5    1.58    0.79
   9  -2  -6    9.20    1.23
  -9   2  -6   10.69    1.37
  -9   2  -6   10.93    1.35
   9   2   6   11.08    1.21
  -9   2   6    9.61    1.18
  -9  -2  -6   11.36    1.32
  -9  -2  -6    9.17    1.30
   9   2  -6    8.69    1.29
  -9   2  -7    0.43    0.96
   9  -2  -7    0.21    0.89
   9   2  -7   -1.01    0.89
  -9  -2  -7    0.30    0.95
  -9   2  -8    0.96    1.10
   9  -2  -8    0.46    0.97
  -9  -2  -8    0.97    1.04
   9   2  -8   -1.34    0.97
   9  -3   0   -0.04    0.38
   9  -3   0   -0.09    0.24
   9   3   0   -0.21    0.42
  -9  -3   0   -1.17    0.42
   9  -3   0   -0.57    0.41
   9  -3   0   -0.44    0.42
   9   3   1   -0.49    0.47
  -9   3  -1   -0.78    0.41
   9  -3  -1    0.38    0.56
   9  -3  -1   -0.05    0.41
   9  -3  -1    0.08    0.51
  -9   3  -1    0.18    0.53
  -9  -3  -1   -0.26    0.48
   9  -3   1   -0.21    0.41
   9  -3   1    0.27    0.52
   9   3  -1    0.01    0.47
   9  -3   1   -0.27    0.50
  -9   3  -2   11.73    1.04
   9  -3  -2    8.28    0.83
   9   3   2   10.23    0.97
  -9   3  -2    9.48    0.89
   9  -3  -2   10.38    0.67
   9  -3  -2    9.92    0.95
  -9  -3  -2    8.94    0.92
   9  -3   2   10.88    0.95
  -9   3   2    7.35    0.93
   9   3  -2    9.79    0.79
   9  -3   2    8.15    0.81
  -9   3  -3   -0.36    0.63
  -9   3  -3   -0.28    0.55
   9   3   3    0.24    0.57
   9  -3  -3    0.63    0.44
   9  -3  -3   -0.60    0.42
   9  -3  -3   -1.31    0.51
  -9   3   3   -0.38    0.60
   9  -3   3    0.53    0.58
   9  -3   3   -0.30    0.47
   9   3  -3    0.35    0.65
   9   3  -3   -0.14    0.40
   9   3  -3    0.38    0.43
  -9  -3  -3    0.52    0.58
   9  -3  -4   28.84    1.51
  -9   3  -4   28.56    1.72
   9  -3  -4   31.69    1.47
   9  -3  -4   26.07    1.62
  -9   3  -4   29.22    1.76
  -9  -3   4   29.75    1.36
   9   3   4   31.80    1.69
  -9  -3  -4   27.70    1.74
   9   3  -4   28.93    1.27
   9   3  -4   31.99    1.80
   9  -3   4   30.89    1.39
  -9   3   4   30.26    1.71
   9   3  -4   30.83    1.29
  -9  -3  -4   27.36    1.57
   9  -3   4   27.44    1.38
   9  -3  -5   -0.35    0.61
  -9   3  -5    0.42    0.78
  -9  -3   5    0.25    0.44
   9  -3  -5   -0.16    0.63
  -9   3  -5   -0.09    0.73
   9  -3  -5   -0.35    0.37
   9   3   5    0.33    0.67
   9  -3  -5   -0.82    0.43
  -9  -3  -5   -0.09    0.59
   9   3  -5   -0.46    0.36
   9   3  -5   -0.68    0.68
  -9  -3  -5    0.31    0.60
  -9   3   5   -0.28    0.64
   9  -3   5   -0.30    0.44
  -9   3  -6    0.89    0.85
   9  -3  -6    0.89    0.80
  -9   3  -6    0.30    0.92
   9   3   6    0.58    0.76
  -9  -3  -6   -0.95    0.69
  -9   3   6   -0.54    0.74
   9   3  -6    0.27    0.88
  -9   3  -7   -0.54    0.89
   9  -3  -7    0.23    0.92
  -9  -3  -7    1.15    1.04
   9   3  -7    0.40    1.01
  -9   3  -8   28.13    2.30
   9  -3  -8   28.47    2.18
  -9  -3  -8   27.21    2.31
   9   3  -8   28.85    2.26
   9   4   0   -0.25    0.49
   9  -4   0   -0.27    0.57
   9  -4   0    0.30    0.58
   9  -4   0   -0.39    0.52
  -9  -4   0   -0.23    0.51
   9  -4   0    0.15    0.36
   9  -4  -1    9.65    0.95
   9  -4  -1   10.76    0.93
   9   4   1   10.68    0.96
  -9   4  -1    9.71    0.83
  -9  -4  -1   10.63    0.95
  -9   4   1   10.51    0.96
   9   4  -1   11.39    0.89
   9  -4   1    8.02    0.93
   9  -4   1   10.51    0.95
  -9   4  -2   -0.03    0.52
  -9   4  -2   -0.23    0.63
   9  -4  -2    0.07    0.51
   9  -4  -2    0.18    0.62
   9   4   2    0.02    0.55
   9  -4   2    0.89    0.63
  -9   4   2    0.72    0.63
  -9  -4  -2    0.00    0.57
   9  -4   2   -0.09    0.51
   9   4  -2   -0.03    0.44
  -9   4  -3   16.13    1.28
   9   4   3   13.82    1.15
   9  -4  -3   15.86    0.94
   9  -4  -3   13.10    1.04
  -9   4  -3   13.88    1.14
   9  -4  -3   16.66    1.25
   9  -4   3   14.53    1.22
   9   4  -3   13.23    0.82
   9   4  -3   13.65    0.83
   9  -4   3   12.51    0.98
  -9  -4  -3   14.63    1.17
  -9  -4   4    0.60    0.46
   9   4   4    0.26    0.61
   9  -4  -4   -0.23    0.61
  -9   4  -4    0.18    0.66
  -9   4  -4   -0.95    0.58
   9  -4  -4    0.18    0.50
   9  -4  -4   -0.38    0.50
   9   4  -4    0.47    0.32
  -9  -4  -4   -0.30    0.54
  -9   4   4   -0.57    0.60
   9   4  -4    0.25    0.19
   9   4  -4    1.49    0.75
   9  -4   4    0.86    0.48
   9  -4  -5   28.63    1.75
   9   4   5   26.59    1.75
   9  -4  -5   27.34    1.64
  -9   4  -5   25.76    1.86
   9  -4  -5   27.05    1.45
  -9  -4   5   27.07    1.46
  -9   4  -5   28.01    1.93
  -9  -4  -5   26.49    1.86
   9   4  -5   29.78    1.92
  -9   4   5   28.23    1.86
   9  -4   5   26.98    1.40
  -9  -4  -5   26.24    1.66
   9   4   6    0.54    0.79
   9  -4  -6    0.82    0.78
  -9   4  -6    0.17    0.92
   9   4  -6    1.26    0.98
  -9   4   6   -0.09    0.84
  -9   4  -7   22.53    2.04
   9  -4  -7   17.54    1.66
   9   4  -7   19.08    1.88
  -9   4  -8   -2.12    0.88
   9  -4  -8    1.30    1.06
  -9  -4  -8    0.21    1.00
   9   4  -8   -1.30    1.00
   9  -5   0   -0.42    0.37
   9   5   0    0.89    0.56
   9  -5   0   -0.01    0.51
   9  -5   0    0.31    0.57
  -9  -5   0   -0.05    0.51
   9  -5   0    0.28    0.55
  -9   5  -1    1.87    0.53
   9  -5  -1    1.31    0.62
   9   5   1    2.57    0.67
   9  -5  -1    1.94    0.62
  -9  -5   1    2.28    0.60
  -9   5   1    1.40    0.63
   9  -5   1    1.64    0.62
  -9  -5  -1    2.31    0.68
   9  -5   1    1.89    0.70
   9  -5   1    2.64    0.60
   9   5  -1    1.59    0.53
   9  -5  -2    0.25    0.52
   9   5   2    0.23    0.54
   9  -5  -2   -0.23    0.56
  -9   5  -2    0.20    0.55
   9  -5   2    0.28    0.50
  -9  -5  -2    0.43    0.60
  -9   5   2    0.74    0.66
   9  -5   2    0.41    0.57
   9   5  -2    0.67    0.43
   9   5   3    0.32    0.58
   9  -5  -3   -0.50    0.53
   9  -5  -3   -0.58    0.45
  -9   5  -3    0.45    0.60
   9   5  -3   -0.11    0.30
  -9   5   3   -0.05    0.59
   9   5  -3   -0.07    0.33
  -9  -5  -3   -0.63    0.53
   9  -5   3    0.63    0.52
  -9   5  -4   14.11    1.31
   9  -5  -4   12.42    1.06
   9   5   4   11.58    1.20
   9  -5  -4   12.74    1.04
   9  -5  -4   12.92    1.23
  -9  -5   4   12.46    1.03
   9  -5   4   12.63    1.01
   9   5  -4   12.20    0.59
  -9  -5  -4   11.64    1.22
  -9   5   4   10.76    1.20
  -9   5  -5   -0.35    0.75
   9   5   5    1.85    0.87
  -9  -5   5   -0.71    0.56
   9  -5  -5    1.04    0.61
   9  -5  -5   -1.25    0.65
  -9   5  -5   -0.25    0.81
   9  -5  -5    1.65    0.72
  -9  -5  -5    0.49    0.76
  -9   5   5   -0.12    0.79
   9  -5   5    0.67    0.57
   9   5  -5    0.10    0.91
  -9  -5  -5   -0.13    0.73
   9  -5  -6   -0.29    0.78
  -9   5  -6    1.95    1.04
   9   5  -6    0.10    1.00
  -9   5  -7    1.89    1.14
   9  -5  -7    0.96    0.90
   9   5  -7    0.61    1.15
  -9   5  -8   -0.30    1.07
  -9  -5  -8   -0.37    0.95
   9   5  -8    0.65    1.18
   9  -6   0   -0.05    0.51
   9  -6   0    0.27    0.53
   9   6   0   -0.69    0.44
  -9  -6   0   -0.23    0.51
   9   6   1   27.32    1.53
   9  -6  -1   26.96    1.52
  -9  -6   1   27.74    1.44
   9   6  -1   25.49    1.35
   9  -6   1   25.65    1.60
  -9  -6  -1   26.11    1.51
  -9   6   1   26.39    1.51
   9  -6   1   27.73    1.41
   9  -6   1   28.91    1.54
   9  -6  -2    4.10    0.71
  -9   6  -2    2.89    0.68
  -9  -6   2    3.76    0.61
   9  -6  -2    3.35    0.75
   9   6   2    4.74    0.82
   9  -6   2    4.73    0.83
  -9   6   2    2.19    0.69
   9   6  -2    3.87    0.55
   9  -6   2    2.85    0.67
  -9  -6  -2    3.34    0.74
   9  -6   2    4.04    0.61
   9  -6  -3    2.61    0.77
   9   6   3    0.94    0.66
  -9   6  -3    0.57    0.65
   9  -6  -3    2.61    0.67
   9  -6   3    0.62    0.55
   9   6  -3    1.92    0.42
  -9   6   3    1.20    0.73
  -9  -6  -3    1.59    0.69
   9   6   4    0.99    0.77
   9  -6  -4    2.04    0.77
   9  -6  -4    1.63    0.65
  -9   6  -4    1.39    0.79
   9  -6   4    2.83    0.67
  -9  -6  -4    1.17    0.79
   9  -6  -5    9.01    1.27
   9  -6  -5    7.50    1.04
  -9   6  -5    7.30    1.24
   9  -6  -5    7.27    0.93
  -9  -6   5    7.46    0.98
  -9  -6  -5    9.92    1.25
   9  -6   5    7.45    0.89
   9  -6  -6   10.09    1.21
  -9   6  -6    8.54    1.39
   9   6  -6    6.99    1.39
  -9   6  -7    2.85    1.22
   9   6  -7    1.34    1.20
  -9   6  -8    1.62    1.16
   9   6  -8   -0.42    1.18
   9  -7   0   -0.24    0.54
  -9  -7   0   -0.21    0.51
   9  -7   0   -0.01    0.51
   9   7   0   -0.08    0.52
   9   7   1    0.37    0.54
  -9  -7   1    0.52    0.53
   9  -7  -1    0.71    0.57
   9  -7  -1    0.67    0.55
   9  -7   1   -0.60    0.48
   9  -7   1   -0.32    0.53
   9   7  -1   -0.52    0.44
  -9   7   1    0.52    0.57
   9  -7   1   -0.18    0.57
  -9  -7  -1    0.39    0.56
  -9  -7   2   24.65    1.31
   9  -7  -2   24.16    1.54
   9   7   2   22.25    1.49
   9  -7  -2   22.41    1.47
   9  -7   2   21.57    1.26
   9   7  -2   23.14    1.19
   9  -7   2   21.53    1.41
  -9   7   2   23.41    1.53
  -9  -7  -2   21.69    1.50
  -9   7  -3   -1.42    0.63
   9  -7  -3   -0.62    0.60
   9  -7  -3   -0.15    0.69
   9   7  -3    0.78    0.37
   9  -7   3   -0.64    0.44
   9  -7   3    0.11    0.55
  -9  -7  -3    0.43    0.69
   9  -7  -4   40.71    2.30
   9  -7  -4   37.27    2.06
  -9   7  -4   39.77    2.32
  -9  -7  -4   40.93    2.26
   9  -7   4   38.45    1.69
   9  -7   4   40.27    1.98
  -9   7  -5   -0.13    0.96
   9  -7  -5    0.56    0.70
   9  -7   5    1.27    0.64
   9  -7  -6    4.67    0.91
   9  -7  -6    3.96    0.99
  -9   7  -6    4.23    1.24
  -9   7  -7   -0.59    0.99
   9   7  -7   -0.74    1.15
  -9  -8   0   -0.50    0.54
   9  -8   0   -0.21    0.53
   9   8   0   -0.43    0.52
   9  -8   0    0.20    0.62
   9  -8  -1    1.29    0.73
   9   8   1    1.70    0.70
   9  -8  -1    2.98    0.79
  -9  -8   1    2.70    0.64
   9  -8   1    3.29    0.69
  -9  -8  -1    2.27    0.73
   9   8  -1    1.78    0.59
   9  -8   1    2.01    0.73
  -9   8   1    2.98    0.78
   9  -8  -2    0.46    0.67
   9  -8  -2    1.06    0.72
  -9  -8   2    0.38    0.57
   9  -8   2   -0.02    0.65
   9   8  -2   -0.15    0.46
   9  -8   2    0.57    0.55
  -9  -8  -2   -0.23    0.63
  -9   8  -3   26.25    1.79
   9  -8  -3   25.22    1.70
   9   8  -3   27.01    1.15
   9  -8   3   28.68    1.43
   9  -8   3   26.90    1.64
  -9   8  -4    0.14    0.90
   9  -8  -4   -1.00    0.66
   9  -8   4    0.23    0.67
   9  -8   4    0.31    0.50
  -9   8  -5    2.67    1.11
   9  -8  -5    6.49    1.06
  -9   8  -6   -0.59    1.04
   9  -8  -6    0.12    0.73
  -9   8  -7    7.64    1.57
   9  -9   0   -0.43    0.68
   9  -9  -1   -0.23    0.70
  -9  -9   1    1.04    0.66
   9  -9   1    0.35    0.64
   9  -9   1    0.31    0.74
   9   9  -1    0.01    0.55
  -9  -9   2    5.23    0.81
   9  -9  -2    4.33    0.99
   9  -9   2    5.38    0.82
   9  -9   2    4.77    0.92
   9   9  -2    6.18    0.75
  -9  -9   3    0.02    0.54
   9  -9  -3    0.71    0.80
   9  -9   3    0.54    0.73
   9  -9   3   -0.05    0.53
  -9   9  -4    0.29    0.94
   9  -9  -4    1.29    0.83
   9  -9   4   -0.36    0.70
  -9   9  -5    0.87    1.03
   9  -9  -5    0.46    0.70
   9  -9  -6    2.41    0.92
  -9   9  -6    4.80    1.42
  -9   9  -7   -0.10    1.18
   9 -10   0   -0.04    0.75
   9 -10  -1    9.40    1.29
   9 -10   1    7.87    1.15
   9 -10  -2    2.79    0.95
   9 -10   2    3.49    0.92
   9  10  -2    2.64    0.65
   9 -10  -3    1.43    0.88
   9 -10   3    1.19    0.83
   9 -10  -4    1.01    0.85
   9 -10   4    0.50    0.79
  -9  10  -5   27.27    2.22
   9 -10  -6    4.52    1.05
  -9  10  -6    3.68    1.36
   9 -11   0    0.54    0.88
   9 -11  -1    0.25    0.84
   9 -11   1    0.40    0.86
   9 -11  -2    1.62    0.98
   9 -11   2    2.04    0.96
   9 -11  -3   -0.57    0.82
   9 -11   3   -0.93    0.76
   9 -11  -4   13.32    1.54
   9 -11   4   13.16    1.43
   9 -11  -5    1.80    0.93
   9 -12   0   -0.22    0.88
   9 -12  -1   -0.64    0.85
   9 -12   1    0.45    0.91
   9 -12  -2   -1.16    0.84
   9 -12   2    0.81    0.88
   9 -12  -3   -0.46    0.85
   9 -12   3    0.35    0.83
   9 -12  -4    1.49    1.00
   9 -12   4   -0.55    0.81
   9 -12  -5    6.31    1.30
   9 -13   0   -0.22    0.91
   9 -13  -1    0.72    0.97
   9 -13   1    1.09    1.01
   9 -13  -2   12.69    1.69
   9 -13   2   15.79    1.67
   9 -13  -3    0.42    0.97
   9 -13   3   -0.90    0.83
   9 -13  -4   -1.16    0.84
   9 -13   4    0.03    0.93
   9 -14   0   -1.80    0.90
   9 -14   1   15.14    1.79
   9 -14  -2    0.86    1.05
   9 -14   2    1.66    1.05
 -10   0   0   61.95    2.32
  10   0   0   62.04    2.36
 -10   0   1   -0.07    0.27
 -10   0  -1    0.00    0.41
  10   0   1   -0.25    0.40
 -10   0   1   -0.07    0.28
  10   0  -1    0.24    0.42
  10   0   1   -0.04    0.42
  10   0  -2   11.61    0.96
  10   0   2   12.69    1.08
  10   0   2   13.11    1.02
  10   0   2   11.50    0.97
  10   0  -2   11.22    0.95
 -10   0  -2   10.83    1.01
  10   0  -3    0.23    0.56
  10   0   3   -0.16    0.56
  10   0   3   -0.43    0.48
  10   0  -3    0.45    0.53
 -10   0  -3    0.50    0.62
  10   0   3   -0.62    0.52
  10   0  -3    0.54    0.46
  10   0  -4   63.30    2.34
  10   0  -4   62.52    2.60
  10   0  -4   62.80    2.52
 -10   0  -4   59.39    2.74
  10   0   4   65.30    2.58
  10   0   4   63.31    2.44
 -10   0   4   65.53    2.61
 -10   0  -4   61.00    2.82
 -10   0   5    0.26    0.56
  10   0  -5    0.84    0.42
 -10   0  -5   -0.56    0.57
 -10   0  -5   -0.09    0.72
  10   0   5    0.20    0.54
  10   0  -5   -0.83    0.51
  10   0  -5    0.43    0.69
 -10   0  -6    1.32    0.95
 -10   0  -6    2.74    0.97
  10   0  -6    4.14    1.03
  10   0  -7    1.50    0.98
 -10   0  -7   -0.91    0.85
  10   0  -8    4.93    1.22
 -10   0  -8    2.08    1.13
  10  -1   0   31.37    1.36
 -10  -1   0   29.52    1.35
  10  -1   0   29.59    1.41
 -10   1   0   30.92    1.35
  10   1   0   30.60    1.42
  10  -1  -1    1.43    0.51
  10   1   1    0.86    0.47
  10  -1  -1    0.91    0.32
  10  -1  -1    1.16    0.47
 -10   1  -1    1.45    0.53
  10   1   1    0.84    0.50
 -10  -1  -1    1.31    0.50
  10  -1   1    2.01    0.52
  10  -1   1    1.38    0.49
 -10   1   1    1.71    0.35
  10   1  -1    0.97    0.48
 -10   1   1    1.25    0.25
 -10   1  -2   -0.23    0.60
  10  -1  -2    0.25    0.58
  10   1   2   -0.35    0.54
  10  -1  -2    0.09    0.55
  10  -1  -2   -0.40    0.38
  10   1   2    0.30    0.57
 -10   1  -2    0.11    0.56
 -10  -1  -2    0.08    0.60
  10  -1   2   -0.11    0.58
  10   1  -2   -0.15    0.48
  10   1  -2    0.30    0.53
  10  -1   2    0.54    0.54
 -10   1   2    0.80    0.41
  10   1   3   16.05    1.13
 -10   1  -3   16.48    1.30
  10  -1  -3   17.61    1.06
  10   1   3   15.78    1.12
 -10   1  -3   15.31    1.25
  10  -1  -3   17.75    1.16
  10  -1  -3   16.80    1.02
  10   1  -3   17.41    1.06
  10   1  -3   17.62    1.04
 -10  -1  -3   17.65    1.27
  10  -1   3   15.69    1.08
  10   1  -3   16.78    1.17
  10  -1   3   18.00    1.32
  10  -1   3   16.40    1.09
 -10   1   3   17.02    1.17
 -10   1  -4    0.79    0.64
 -10   1  -4   -0.23    0.60
  10  -1  -4    1.69    0.59
  10   1   4    0.23    0.52
  10  -1  -4    1.40    0.44
  10  -1  -4    0.72    0.53
 -10   1   4    1.23    0.63
  10   1  -4    0.52    0.40
  10  -1   4    0.43    0.46
  10   1  -4    1.07    0.61
 -10  -1  -4    1.31    0.65
  10   1  -4    1.69    0.53
  10  -1   4    1.20    0.52
 -10   1  -5    0.17    0.71
  10  -1  -5    1.12    0.69
  10  -1  -5    0.43    0.63
  10   1   5   -0.15    0.57
  10  -1  -5    0.62    0.43
 -10  -1   5    0.82    0.61
 -10   1  -5    0.67    0.73
  10   1  -5    0.47    0.52
  10   1  -5   -0.05    0.39
 -10  -1  -5    0.60    0.68
  10  -1   5    0.24    0.50
 -10  -1  -5    0.13    0.76
 -10   1   5    0.74    0.67
  10   1  -5    0.10    0.67
  10  -1   5    0.39    0.54
 -10   1  -6    4.72    1.14
  10  -1  -6    6.15    1.02
 -10   1  -6    4.03    1.06
 -10  -1  -6    4.04    1.09
  10   1  -6    5.12    1.10
 -10  -1  -6    4.55    1.06
 -10   1  -7    3.88    1.18
  10  -1  -7    6.97    1.18
 -10  -1  -7    5.28    1.24
  10   1  -7    5.55    1.19
  10  -1  -8    0.24    1.06
 -10   1  -8   -0.50    0.95
  10   1  -8   -0.85    0.98
 -10  -1  -8    1.69    1.11
  10   2   0   11.23    0.89
 -10   2   0   10.55    0.52
 -10   2   0    9.87    0.77
  10  -2   0   10.20    0.78
  10   2   0   11.05    0.86
  10  -2   0   10.10    0.77
  10   2   1    0.85    0.55
 -10   2  -1   -0.28    0.41
  10  -2  -1    0.89    0.40
  10  -2  -1    1.04    0.59
  10   2   1    0.35    0.53
 -10   2  -1    0.84    0.54
  10  -2  -1    0.68    0.51
  10  -2   1    1.12    0.54
  10  -2   1    1.09    0.54
  10   2  -1    0.30    0.50
  10   2   2    8.82    0.90
 -10   2  -2   10.30    1.03
 -10   2  -2    9.51    0.84
  10  -2  -2   10.50    0.61
  10  -2  -2   10.19    0.66
  10   2   2    9.09    0.92
  10  -2  -2   10.24    0.98
  10  -2  -2    9.58    0.86
  10   2  -2    9.07    0.82
 -10  -2  -2   11.42    1.01
  10  -2   2   10.38    0.87
 -10  -2  -2    8.93    0.92
  10  -2   2   10.44    1.01
 -10   2   2    9.70    0.97
  10  -2  -3    6.54    0.72
  10  -2  -3    6.26    0.65
  10   2   3    6.68    0.82
 -10  -2   3    6.08    0.53
  10  -2  -3    7.10    0.88
 -10   2  -3    5.15    0.80
 -10   2  -3    5.66    0.89
  10   2  -3    7.72    0.72
  10  -2   3    5.96    0.71
 -10  -2  -3    6.21    0.80
  10  -2   3    5.65    0.85
 -10  -2  -3    5.66    0.86
  10   2  -3    6.63    0.86
 -10   2   3    7.97    0.93
  10   2  -3    6.81    0.68
 -10  -2   4   13.84    0.76
  10  -2  -4   14.03    1.12
  10   2   4   16.71    1.22
  10  -2  -4   14.22    1.06
 -10   2  -4   11.81    1.21
  10  -2  -4   15.10    0.66
 -10   2  -4   14.21    1.21
  10  -2  -4   14.22    0.95
  10   2  -4   15.41    0.90
  10  -2   4   13.03    0.98
  10  -2   4   15.28    0.97
 -10  -2  -4   10.80    1.15
  10   2  -4   13.63    0.92
 -10  -2  -4   13.93    1.09
  10   2  -4   15.00    1.19
 -10   2   4   11.43    1.09
 -10  -2   5    2.17    0.45
  10  -2  -5    0.99    0.70
 -10   2  -5    2.49    0.88
  10  -2  -5    1.29    0.67
  10  -2  -5    1.93    0.55
  10   2   5    2.54    0.77
 -10   2  -5    1.03    0.80
  10  -2   5    2.67    0.65
 -10   2   5    0.35    0.67
  10  -2   5    2.73    0.59
 -10  -2  -5    1.73    0.78
 -10  -2  -5    2.43    0.69
  10   2  -5    1.61    0.79
  10  -2  -6   -2.00    0.65
 -10   2  -6   -1.20    0.73
 -10   2  -6   -0.63    0.84
  10   2   6    0.91    0.74
 -10  -2  -6   -1.04    0.72
  10   2  -6    0.64    0.87
 -10  -2  -6   -0.19    0.79
 -10   2   6    0.57    0.75
 -10   2  -7   11.07    1.50
  10  -2  -7   10.67    1.34
 -10  -2  -7    9.72    1.46
  10   2  -7   11.37    1.45
  10  -2  -8    0.55    0.99
 -10   2  -8   -0.43    0.97
  10   2  -8    0.84    1.10
 -10  -2  -8    2.51    1.17
  10  -3   0    4.32    0.69
  10  -3   0    3.86    0.70
  10  -3   0    6.46    0.72
  10   3   0    3.88    0.68
 -10   3  -1   -0.33    0.43
  10  -3  -1   -0.07    0.59
 -10   3  -1    0.48    0.62
  10  -3  -1    0.78    0.54
  10   3   1    0.37    0.59
  10  -3  -1   -0.24    0.45
  10   3  -1    0.24    0.58
  10   3  -1    1.01    0.57
  10  -3   1   -0.43    0.54
 -10  -3  -1    0.03    0.58
  10  -3   1    0.54    0.57
 -10   3  -2    5.38    0.87
  10  -3  -2    5.22    0.84
  10   3   2    6.18    0.84
 -10   3  -2    5.07    0.75
  10  -3  -2    6.03    0.47
  10  -3  -2    5.35    0.74
 -10  -3  -2    5.32    0.81
 -10   3   2    7.59    0.87
  10  -3   2    6.55    0.80
  10  -3   2    5.44    0.86
  10   3  -2    6.68    0.69
 -10   3  -3   22.33    1.55
  10  -3  -3   25.13    1.22
  10  -3  -3   28.42    1.43
 -10   3  -3   28.42    1.57
  10   3   3   28.92    1.55
  10  -3   3   25.20    1.37
  10   3  -3   26.64    1.28
 -10  -3  -3   23.70    1.44
  10  -3   3   27.09    1.62
  10   3  -3   28.25    1.27
 -10   3   3   26.77    1.53
 -10  -3   4    1.61    0.42
  10   3   4   -0.08    0.58
  10  -3  -4    1.19    0.51
 -10   3  -4    1.40    0.72
  10  -3  -4    0.43    0.62
  10  -3  -4    0.60    0.51
 -10   3  -4    1.36    0.71
  10   3  -4    1.27    0.69
 -10  -3  -4    1.06    0.59
  10   3  -4    1.64    0.46
  10  -3   4    0.85    0.46
 -10   3   4    0.62    0.63
  10  -3   4   -0.19    0.43
  10   3  -4    1.43    0.44
 -10  -3  -4    0.88    0.65
  10  -3  -5    2.31    0.84
  10   3   5    2.13    0.74
 -10  -3   5    1.47    0.49
  10  -3  -5    1.04    0.66
  10  -3  -5    1.61    0.55
 -10   3  -5    2.27    0.88
 -10   3  -5    1.30    0.87
 -10  -3  -5    2.03    0.74
  10   3  -5    1.23    0.47
  10   3  -5    2.60    0.93
  10  -3   5    2.49    0.55
 -10   3   5    2.25    0.84
 -10  -3  -5    1.74    0.82
  10   3   6    2.08    0.85
  10  -3  -6    1.13    0.85
 -10   3  -6    1.90    1.09
  10   3  -6    0.46    0.94
 -10   3   6    0.66    0.87
 -10   3  -7    5.11    1.25
  10  -3  -7    3.91    1.07
  10   3  -7    5.19    1.24
 -10  -3  -7    5.16    1.23
  10  -3  -8    0.38    1.02
 -10   3  -8   -0.08    1.00
 -10  -3  -8    1.11    1.11
  10   3  -8    2.86    1.25
  10  -4   0  107.18    3.50
 -10  -4   0  104.59    3.80
  10  -4   0  105.69    3.93
  10  -4   0  107.60    3.81
  10   4   0  103.34    3.79
  10  -4  -1    3.31    0.62
  10  -4  -1    2.51    0.70
 -10   4  -1    3.27    0.57
  10   4   1    3.07    0.70
  10  -4  -1    2.97    0.32
  10  -4  -1    2.83    0.67
 -10  -4  -1    2.65    0.69
  10  -4   1    3.78    0.70
  10  -4   1    4.90    0.78
  10   4  -1    3.49    0.66
  10  -4  -2    2.18    0.68
 -10   4  -2    2.08    0.73
  10  -4  -2    2.57    0.63
  10   4   2    1.41    0.65
 -10   4  -2    1.44    0.61
 -10   4   2    2.30    0.72
  10  -4   2    1.38    0.57
  10  -4   2    1.15    0.65
 -10  -4  -2    2.10    0.67
  10   4  -2    1.14    0.48
  10  -4  -3    2.67    0.48
  10  -4  -3    1.44    0.55
 -10   4  -3    1.78    0.71
  10   4   3    1.71    0.67
 -10   4  -3    0.97    0.65
  10  -4  -3    2.14    0.68
  10  -4   3    1.45    0.67
  10   4  -3    2.40    0.49
  10   4  -3    1.96    0.46
 -10   4   3    2.15    0.70
  10  -4   3    1.95    0.56
 -10  -4  -3    1.76    0.64
  10   4   4   11.89    1.17
  10  -4  -4   13.14    1.03
  10  -4  -4   14.27    1.01
 -10   4  -4   13.47    1.27
 -10  -4   4   12.86    0.94
  10  -4  -4   14.65    1.25
 -10   4  -4   12.24    1.29
 -10   4   4   10.33    1.15
  10  -4   4   12.74    0.99
  10   4  -4   12.94    0.80
  10   4  -4   12.84    1.29
 -10  -4  -4   14.69    1.18
  10  -4  -5   -0.59    0.63
  10  -4  -5    0.25    0.75
  10   4   5    0.34    0.72
 -10   4  -5   -0.61    0.78
 -10   4  -5   -0.49    0.77
  10  -4  -5    0.22    0.56
  10  -4   5   -0.61    0.48
 -10  -4  -5    0.99    0.76
  10   4  -5   -0.29    0.80
  10   4  -5   -0.14    0.32
 -10  -4  -5    0.53    0.75
 -10   4   5   -0.02    0.74
  10  -4  -6   12.44    1.27
 -10   4  -6    9.81    1.41
  10   4   6    8.66    1.22
  10   4  -6    7.87    1.35
  10  -4  -7   -0.42    0.78
 -10   4  -7   -0.68    0.94
  10   4  -7    1.36    1.16
 -10   4  -8    8.20    1.60
  10   4  -8    4.60    1.41
 -10  -4  -8    2.78    1.23
  10  -5   0    6.14    0.55
  10  -5   0    4.26    0.74
  10   5   0    5.38    0.75
  10  -5   0    4.67    0.77
  10  -5   0    5.13    0.78
 -10  -5   0    5.73    0.78
  10  -5  -1    8.61    0.90
 -10   5  -1    7.51    0.69
  10  -5  -1    7.07    0.58
 -10  -5   1    6.88    0.77
  10  -5  -1    6.82    0.84
  10   5   1    6.58    0.83
 -10  -5  -1    5.52    0.80
  10  -5   1    6.08    0.74
  10  -5   1    5.88    0.79
 -10   5   1    5.71    0.83
  10   5  -1    6.06    0.73
  10  -5   1    6.14    0.86
  10   5   2    0.66    0.61
  10  -5  -2    2.76    0.69
 -10   5  -2    2.14    0.57
  10  -5  -2    2.06    0.65
 -10   5   2    1.63    0.67
  10  -5   2    1.93    0.61
  10  -5   2    1.50    0.68
 -10  -5  -2    2.87    0.70
  10   5  -2    1.34    0.48
  10   5   3    0.23    0.56
  10  -5  -3   -0.72    0.55
  10  -5  -3    0.07    0.52
 -10   5  -3   -0.06    0.57
  10   5  -3   -0.27    0.36
  10   5  -3    0.18    0.37
 -10   5   3   -0.72    0.57
 -10  -5  -3    0.76    0.63
  10  -5   3   -0.03    0.44
  10  -5  -4    8.19    1.09
  10  -5  -4    8.87    0.91
 -10   5  -4    8.04    1.16
  10   5   4    8.05    1.07
  10  -5  -4   10.07    0.90
 -10   5  -4    8.22    1.10
 -10  -5   4    8.40    0.87
 -10  -5  -4    9.11    1.12
  10   5  -4    9.16    0.62
  10  -5   4    7.82    0.86
 -10   5   4    8.16    1.09
 -10   5  -5    0.51    0.87
  10  -5  -5    1.54    0.87
  10  -5  -5    0.29    0.59
  10  -5  -5    0.20    0.68
  10   5   5    0.45    0.76
 -10   5  -5    1.12    0.90
 -10  -5  -5    1.28    0.83
  10  -5   5   -0.13    0.53
 -10  -5  -5    1.78    0.83
  10   5  -5    1.43    0.96
 -10   5  -6   11.78    1.52
  10  -5  -6   15.05    1.38
  10   5  -6   12.22    1.57
  10  -5  -7    0.89    0.93
 -10   5  -7    1.35    1.04
  10   5  -7    0.93    1.11
 -10   5  -8    0.14    1.06
  10   5  -8   -1.03    1.02
 -10  -5  -8   -0.58    1.00
  10  -6   0   18.59    1.30
  10  -6   0   15.54    1.22
 -10  -6   0   18.03    1.19
  10   6   0   17.54    1.16
  10  -6   0   19.51    1.22
  10  -6  -1    2.83    0.67
 -10  -6   1    2.25    0.59
  10  -6  -1    2.57    0.66
  10   6   1    2.12    0.64
  10  -6   1    3.02    0.69
  10  -6   1    2.50    0.59
  10   6  -1    1.92    0.56
 -10   6   1    2.74    0.69
  10  -6   1    1.93    0.70
 -10  -6  -1    3.28    0.70
 -10   6  -2    1.58    0.60
  10  -6  -2   -0.10    0.53
  10   6   2    1.37    0.64
  10  -6  -2    0.49    0.61
  10  -6   2    0.11    0.53
  10  -6   2    1.49    0.52
  10   6  -2    0.21    0.41
 -10   6   2    1.08    0.63
 -10  -6  -2    1.01    0.62
  10  -6  -3    0.64    0.59
 -10   6  -3    0.19    0.63
  10  -6  -3   -0.02    0.64
  10   6   3    1.61    0.70
  10   6  -3    1.03    0.41
  10   6  -3    0.90    0.42
 -10   6   3    0.92    0.72
 -10  -6  -3    0.93    0.69
  10  -6   3   -0.31    0.52
 -10   6  -4    7.21    1.13
  10  -6  -4    5.06    0.87
  10  -6  -4    5.66    1.04
  10  -6   4    5.64    0.81
 -10  -6  -4    4.82    0.98
  10  -6  -5    0.74    0.68
 -10   6  -5    0.93    0.92
  10  -6  -5    0.72    0.87
  10  -6  -5   -0.26    0.71
  10  -6   5    0.57    0.64
 -10  -6  -5    0.81    0.80
  10  -6  -6    5.14    1.02
 -10   6  -6    6.76    1.32
  10   6  -6    5.41    1.38
 -10   6  -7   10.25    1.57
  10   6  -7    9.32    1.68
 -10   6  -8    3.32    1.32
  10   6  -8   -0.35    1.19
  10  -7   0    0.93    0.55
  10   7   0    0.65    0.57
  10  -7   0    0.57    0.58
 -10  -7   0    0.67    0.56
  10   7   1   18.22    1.28
 -10  -7   1   19.81    1.26
  10  -7  -1   17.81    1.29
  10  -7  -1   18.02    1.34
 -10  -7  -1   18.40    1.31
  10  -7   1   19.04    1.22
 -10   7   1   17.77    1.27
  10   7  -1   17.82    1.16
  10  -7   1   18.12    1.32
  10  -7  -2    0.60    0.60
  10   7   2   -0.22    0.61
 -10  -7   2    0.39    0.51
  10  -7  -2    0.13    0.63
  10  -7   2    0.63    0.63
  10  -7   2    0.44    0.51
 -10  -7  -2   -0.47    0.60
  10   7  -2    0.08    0.46
 -10   7   2   -0.70    0.62
  10  -7  -3   14.02    1.23
 -10   7  -3   14.36    1.28
  10  -7  -3   11.08    1.26
  10   7  -3   15.76    0.88
  10  -7   3   15.57    1.05
 -10  -7  -3   18.59    1.43
  10  -7   3   14.28    1.18
  10  -7  -4   -0.35    0.64
 -10   7  -4   -0.53    0.81
  10  -7   4    0.21    0.53
 -10  -7  -4    0.28    0.79
  10  -7   4   -1.08    0.60
  10  -7  -5    0.27    0.71
 -10   7  -5    1.06    0.99
  10  -7   5    1.40    0.66
 -10   7  -6    4.46    1.27
 -10   7  -7   12.76    1.74
 -10  -8   0   16.12    1.24
  10  -8   0   15.81    1.22
  10  -8   0   16.86    1.34
  10   8   0   15.87    1.21
  10  -8  -1    8.13    1.06
 -10  -8   1   10.36    1.01
  10  -8  -1    7.85    0.99
  10  -8   1    8.31    0.92
  10   8  -1    9.93    0.93
 -10  -8  -1    8.94    1.04
  10  -8   1    9.55    1.07
 -10  -8   2   -0.16    0.55
  10  -8  -2    1.81    0.74
  10   8  -2    1.50    0.57
  10  -8   2    1.93    0.74
  10  -8   2    1.28    0.61
  10  -8  -3    3.40    0.89
 -10   8  -3    4.08    0.99
  10  -8   3    3.61    0.83
  10  -8   3    3.35    0.68
  10   8  -3    3.74    0.54
 -10   8  -4    2.92    1.00
  10  -8  -4    2.50    0.89
  10  -8   4    2.15    0.64
  10  -8   4    2.14    0.74
  10  -8  -5    0.14    0.73
 -10   8  -5    2.38    1.13
  10  -8  -6    3.27    0.94
 -10   8  -6    4.77    1.31
 -10   8  -7   10.85    1.78
  10  -9   0   -0.30    0.69
  10  -9  -1    9.70    1.17
  10   9  -1    7.72    0.93
  10  -9   1    5.07    0.99
  10  -9   1    6.00    0.92
 -10  -9   2    3.19    0.75
  10  -9  -2    3.93    0.94
  10  -9   2    2.03    0.87
  10   9  -2    3.82    0.67
  10  -9   2    4.31    0.77
  10  -9  -3    3.36    0.94
 -10  -9   3    4.69    0.79
  10  -9   3    3.77    0.94
  10  -9   3    4.71    0.76
  10  -9  -4    1.56    0.87
 -10   9  -4    1.94    1.03
  10  -9   4   -0.71    0.69
  10  -9   4    0.02    0.53
 -10   9  -5    0.87    1.07
  10  -9  -5   -0.05    0.78
  10  -9  -6    5.91    1.10
 -10   9  -6    3.25    1.31
  10 -10   0    5.50    1.09
  10 -10  -1    0.44    0.84
  10 -10   1    1.22    0.86
  10 -10  -2    0.06    0.79
  10  10  -2   -0.08    0.54
  10 -10   2    0.08    0.76
  10 -10  -3   -0.59    0.75
  10 -10   3   -0.58    0.73
  10 -10  -4    2.45    0.96
  10 -10   4    1.14    0.83
 -10  10  -5    0.59    1.15
  10 -10  -5    1.60    0.95
 -10  10  -6    8.15    1.58
  10 -10  -6   11.34    1.42
  10 -11   0    0.96    0.89
  10 -11  -1    4.21    1.08
  10 -11   1    2.57    0.95
  10 -11  -2    1.49    0.94
  10 -11   2    1.52    0.91
  10 -11  -3   13.13    1.53
  10 -11   3   11.45    1.35
  10 -11  -4   -0.51    0.83
  10 -11   4    1.17    0.89
  10 -11  -5    0.83    0.87
  10 -12   0    0.32    0.86
  10 -12  -1    0.70    0.90
  10 -12   1    1.23    0.93
  10 -12  -2    0.03    0.89
  10 -12   2   -0.68    0.83
  10 -12  -3    9.51    1.45
  10 -12   3   10.26    1.39
  10 -12  -4    2.64    1.10
  10 -12   4    1.58    0.96
  10 -12  -5    1.54    0.93
  10 -13   0   -0.97    0.93
  10 -13  -1    4.26    1.27
  10 -13   1    5.25    1.26
  10 -13  -2   -0.58    0.89
  10 -13   2    0.51    0.92
  10 -13  -3    7.92    1.45
  10 -13   3    7.01    1.28
  10 -13  -4    0.45    1.02
  10 -13   4   -0.24    0.89
  10 -14   0    7.86    1.51
  10 -14  -1    0.25    1.06
  10 -14   1   -0.15    0.92
  10 -14   2    2.85    1.16
  11   0   0    0.74    0.48
 -11   0   0   -0.02    0.40
 -11   0   1   35.59    1.42
  11   0  -1   36.14    1.65
 -11   0   1   36.57    1.43
 -11   0  -1   37.79    1.73
  11   0   1   35.81    1.68
  11   0  -2   -0.36    0.57
  11   0   2    0.10    0.55
  11   0  -2   -0.31    0.49
  11   0   2   -0.59    0.54
  11   0   2    0.00    0.53
 -11   0  -2    0.45    0.58
  11   0  -3    6.84    0.72
  11   0   3    6.59    0.78
  11   0  -3    6.92    0.79
  11   0  -3    6.01    0.69
 -11   0  -3    7.01    0.84
  11   0   3    5.85    0.76
 -11   0  -4    1.50    0.71
  11   0   4    0.85    0.50
 -11   0  -4   -0.05    0.59
  11   0  -4   -0.45    0.38
 -11   0   4   -0.16    0.52
  11   0   4    0.50    0.52
  11   0  -4   -0.55    0.47
  11   0  -4   -0.34    0.50
 -11   0   5   15.58    1.27
  11   0  -5   14.86    0.97
  11   0  -5   13.68    1.26
 -11   0  -5   14.45    1.41
  11   0   5   15.21    1.13
 -11   0  -5   17.62    1.46
  11   0  -5   16.91    1.20
  11   0   5   16.77    1.24
 -11   0  -6   -0.40    0.81
  11   0  -6    0.53    0.83
 -11   0  -6    1.05    0.84
 -11   0  -7    7.43    1.36
  11   0  -7    7.08    1.23
  11   0  -8   -0.86    0.91
 -11   0  -8    1.64    1.14
  11  -1   0   -0.55    0.39
 -11   1   0   -0.18    0.40
  11   1   0   -0.39    0.38
 -11  -1   0   -0.16    0.41
  11  -1   0    0.20    0.49
  11   1   1   70.48    2.70
  11  -1  -1   68.79    2.68
  11   1   1   70.01    2.70
 -11   1  -1   68.95    2.76
  11  -1  -1   71.24    2.50
  11  -1  -1   69.32    2.65
 -11  -1   1   70.11    2.50
  11   1  -1   66.65    2.64
 -11   1   1   69.26    2.31
  11  -1   1   72.15    2.77
  11  -1   1   71.36    2.69
 -11  -1  -1   69.52    2.75
 -11   1   1   67.57    2.47
  11   1   2   -1.02    0.52
  11   1   2    0.35    0.59
 -11   1  -2    0.06    0.61
  11  -1  -2    0.29    0.55
  11  -1  -2   -0.47    0.59
 -11   1   2    0.93    0.40
  11   1  -2    0.67    0.53
  11   1  -2    1.30    0.62
  11  -1   2    0.26    0.56
  11  -1   2   -0.34    0.54
 -11  -1  -2    0.02    0.60
  11  -1  -3   14.68    0.96
  11   1   3   15.23    1.06
  11  -1  -3   15.33    1.01
  11   1   3   15.44    1.10
 -11   1  -3   15.19    1.22
 -11   1  -3   14.33    1.17
  11  -1  -3   15.78    1.12
  11   1  -3   16.00    1.08
  11   1  -3   15.60    1.10
  11  -1   3   12.49    1.15
  11  -1   3   11.97    0.97
 -11  -1  -3   16.45    1.21
  11  -1   3   14.92    1.06
  11   1  -3   15.01    0.99
  11   1   4    1.02    0.54
 -11   1  -4    1.24    0.72
  11  -1  -4    0.50    0.42
  11   1   4    0.79    0.55
 -11   1  -4    0.60    0.68
  11  -1  -4    0.23    0.51
  11  -1  -4    0.47    0.52
  11   1  -4    1.01    0.46
 -11   1   4    0.98    0.61
  11  -1   4    0.38    0.47
  11  -1   4    0.93    0.54
 -11  -1  -4    1.70    0.68
  11   1  -4    0.44    0.58
  11   1  -4    0.79    0.51
  11  -1  -5   37.81    1.66
 -11   1  -5   39.69    2.22
  11  -1  -5   36.60    1.90
  11  -1  -5   39.69    1.98
  11   1   5   34.11    1.89
 -11   1  -5   34.54    2.13
 -11   1   5   35.99    1.98
 -11  -1  -5   35.15    2.13
  11  -1   5   39.30    1.73
  11   1  -5   38.18    1.61
  11  -1   5   39.17    1.87
 -11  -1  -5   36.27    2.14
  11   1  -5   38.61    2.06
  11  -1  -6    1.17    0.89
 -11   1  -6    1.55    0.94
  11   1  -6    3.60    1.00
 -11  -1  -6    2.04    0.93
 -11  -1  -6    2.84    1.00
  11  -1  -7   -0.32    0.88
 -11   1  -7   -0.26    0.90
 -11  -1  -7    0.31    0.98
  11   1  -7    0.78    0.92
  11  -1  -8    1.71    1.12
 -11   1  -8    0.98    1.11
 -11  -1  -8    2.87    1.12
  11   1  -8    1.40    1.10
 -11   2   0   -0.01    0.25
  11   2   0   -0.34    0.54
 -11   2   0   -0.03    0.50
  11   2   0    0.01    0.51
  11  -2   0    0.21    0.48
  11  -2   0    1.00    0.56
  11  -2  -1    1.83    0.67
 -11   2  -1    3.04    0.68
  11   2   1    2.82    0.68
  11  -2  -1    3.01    0.51
  11   2   1    3.36    0.71
  11  -2  -1    3.15    0.66
 -11   2  -1    3.98    0.56
  11  -2   1    3.14    0.68
  11   2  -1    3.20    0.68
  11  -2   1    3.18    0.68
  11  -2  -2   40.63    1.87
  11  -2  -2   43.51    1.56
  11   2   2   44.17    1.95
  11   2   2   42.22    1.97
  11  -2  -2   41.59    1.98
 -11   2  -2   42.18    1.90
  11  -2  -2   43.90    1.59
 -11   2  -2   44.12    2.10
  11  -2   2   43.32    1.94
 -11  -2  -2   39.11    2.03
  11   2  -2   43.33    1.89
  11  -2   2   47.04    2.11
  11  -2  -3    0.40    0.49
  11  -2  -3   -0.41    0.53
  11   2   3    0.57    0.55
 -11   2  -3    0.49    0.57
  11  -2  -3    0.25    0.42
 -11  -2   3    0.33    0.29
 -11   2  -3    0.08    0.61
  11   2  -3   -0.25    0.42
  11   2  -3    0.09    0.48
 -11  -2  -3    0.59    0.55
  11  -2   3    0.23    0.50
 -11  -2  -3    0.71    0.61
 -11   2   3   -0.76    0.55
  11  -2   3    0.46    0.59
 -11  -2   4   13.80    0.70
  11  -2  -4   13.30    1.03
  11  -2  -4   13.99    1.17
  11   2   4   14.17    1.18
  11  -2  -4   13.48    0.97
 -11   2  -4   12.71    1.25
 -11   2  -4   12.87    1.19
 -11  -2  -4   14.20    1.08
  11  -2   4   13.71    0.99
  11  -2   4   13.75    1.00
  11   2  -4   12.10    1.10
 -11  -2  -4   14.03    1.26
  11   2  -4   13.54    0.94
 -11   2   4   13.06    1.21
  11   2  -4   13.86    0.91
  11  -2  -5    1.03    0.67
 -11   2  -5    2.05    0.87
  11   2   5    1.38    0.72
  11  -2  -5    1.45    0.53
 -11   2  -5   -0.41    0.70
  11  -2  -5    0.69    0.67
 -11  -2  -5    0.39    0.67
  11  -2   5    0.93    0.52
  11   2  -5    1.18    0.83
  11  -2   5    0.77    0.58
 -11   2   5    0.25    0.69
 -11  -2  -5    0.26    0.75
 -11   2  -6    9.33    1.33
  11  -2  -6    5.62    1.04
  11   2  -6    8.97    1.24
 -11   2   6    9.22    1.24
 -11  -2  -6    6.95    1.26
 -11   2  -7    0.05    0.94
  11  -2  -7    0.63    0.91
 -11  -2  -7   -0.10    0.95
  11   2  -7    0.71    0.96
 -11   2  -8   13.79    1.78
  11  -2  -8   10.94    1.46
 -11  -2  -8    9.19    1.59
  11   2  -8    9.49    1.51
  11   3   0   -0.17    0.61
  11  -3   0    0.39    0.54
  11  -3   0   -0.02    0.56
  11   3   0    0.43    0.54
  11  -3   0   -0.59    0.52
 -11   3  -1   11.15    1.03
 -11   3  -1   10.70    0.86
  11  -3  -1   10.05    1.00
  11  -3  -1   12.93    0.88
  11  -3  -1   11.52    1.00
  11   3   1   10.37    0.99
  11  -3   1   12.45    1.00
  11  -3   1   13.74    1.11
 -11  -3  -1   12.34    1.04
  11   3  -1   10.50    0.92
  11   3  -1   12.44    1.03
  11  -3  -2    0.30    0.59
  11  -3  -2   -0.22    0.26
  11  -3  -2   -0.14    0.37
 -11   3  -2   -0.13    0.52
 -11   3  -2    0.18    0.64
  11  -3  -2    0.37    0.55
  11   3   2    0.54    0.60
 -11  -3  -2   -0.37    0.57
 -11   3   2    0.66    0.64
  11  -3   2    0.16    0.59
  11   3  -2   -0.39    0.49
  11  -3   2    0.55    0.54
  11   3  -2    0.56    0.57
  11   3   3    0.11    0.54
  11  -3  -3   -0.25    0.37
  11  -3  -3    0.51    0.61
 -11   3  -3   -1.09    0.54
  11  -3  -3    1.13    0.55
 -11   3  -3   -0.07    0.52
  11   3  -3    0.16    0.44
 -11   3   3    0.01    0.60
  11  -3   3    0.90    0.53
  11   3  -3   -0.41    0.44
  11  -3   3    0.55    0.57
 -11  -3  -3   -0.45    0.44
 -11  -3  -3   -0.18    0.55
  11  -3  -4    5.97    0.91
 -11   3  -4    5.15    0.90
  11  -3  -4    5.83    0.72
  11   3   4    4.22    0.80
  11  -3  -4    4.48    0.68
 -11  -3   4    5.10    0.55
 -11   3  -4    4.82    0.91
 -11  -3  -4    3.89    0.88
 -11  -3  -4    4.46    0.79
  11  -3   4    4.49    0.68
  11   3  -4    4.76    0.61
  11   3  -4    3.81    0.88
  11  -3   4    4.46    0.65
 -11   3   4    4.39    0.87
  11   3   5   11.31    1.18
  11  -3  -5   10.20    0.92
 -11   3  -5    9.99    1.30
 -11   3  -5   12.91    1.35
  11  -3  -5   12.24    1.21
  11  -3  -5    9.88    1.04
  11  -3   5   11.01    0.92
 -11   3   5    9.63    1.19
 -11  -3  -5   11.36    1.30
  11   3  -5   10.69    1.23
 -11  -3  -5   10.96    1.16
  11   3   6    1.56    0.85
  11  -3  -6    2.01    0.85
 -11   3  -6    2.77    1.09
  11   3  -6    0.95    0.97
 -11   3   6    0.43    0.83
 -11   3  -7    2.44    1.11
  11  -3  -7    1.36    0.91
  11   3  -7    2.29    1.17
 -11  -3  -7    3.62    1.15
 -11   3  -8    0.97    1.07
 -11  -3  -8    1.67    1.05
  11   3  -8   -1.49    0.98
  11  -4   0    0.10    0.56
 -11  -4   0   -0.23    0.55
  11   4   0    0.15    0.59
  11  -4   0    0.96    0.59
  11  -4   0   -0.03    0.31
  11  -4   0    0.69    0.57
  11  -4  -1   38.32    1.81
 -11   4  -1   34.57    1.51
  11  -4  -1   35.59    1.66
  11   4   1   33.79    1.75
  11  -4  -1   35.66    1.75
 -11  -4  -1   35.22    1.75
  11  -4   1   35.90    1.75
  11   4  -1   34.47    1.66
  11  -4   1   36.15    1.83
  11  -4  -2   12.85    1.03
  11  -4  -2   14.66    0.69
 -11   4  -2   13.52    1.04
  11   4   2   13.50    1.12
  11  -4  -2   11.63    1.08
 -11   4   2   10.32    1.06
 -11  -4  -2   12.73    1.07
  11   4  -2   14.34    0.97
  11  -4   2   12.71    1.02
  11  -4   2   14.44    1.20
 -11   4  -3    7.43    0.91
  11   4   3    6.88    0.91
 -11   4  -3    8.89    1.05
  11  -4  -3    6.12    0.88
  11  -4  -3    7.78    0.82
  11  -4  -3    7.55    0.63
  11  -4   3    6.28    0.75
 -11  -4  -3    4.65    0.81
  11   4  -3    7.31    0.70
  11   4  -3    7.88    0.71
 -11   4   3    7.69    0.96
  11  -4  -4    6.04    0.80
  11   4   4    5.78    0.93
  11  -4  -4    7.00    0.99
 -11  -4   4    5.78    0.68
 -11   4  -4    4.41    0.98
 -11   4  -4    6.25    0.97
  11  -4  -4    7.20    0.76
 -11  -4  -4    9.61    1.06
 -11  -4  -4    6.92    1.00
 -11   4   4    6.36    1.00
  11  -4   4    6.34    0.78
  11   4  -4    6.99    0.65
  11   4  -4    6.30    0.65
  11  -4  -5    8.42    0.94
  11  -4  -5    8.14    1.18
 -11   4  -5    8.67    1.25
 -11   4  -5    7.35    1.20
  11  -4  -5    8.84    0.97
  11   4   5    7.77    1.11
  11  -4   5    8.11    0.85
 -11  -4  -5    8.73    1.22
  11   4  -5    7.06    1.19
 -11  -4  -5   10.05    1.18
 -11   4   5    9.04    1.19
  11   4  -5    8.96    0.71
  11  -4  -6    1.09    0.80
 -11   4  -6    0.26    0.94
  11   4  -6    1.88    1.04
  11  -4  -7    4.10    1.09
 -11   4  -7    6.47    1.42
  11   4  -7    4.52    1.29
 -11   4  -8    3.88    1.35
 -11  -4  -8    3.59    1.24
  11   4  -8    3.49    1.40
  11  -5   0    0.26    0.35
 -11  -5   0    0.07    0.55
  11  -5   0    0.21    0.56
  11  -5   0    0.64    0.58
  11  -5   0    0.29    0.55
  11   5   0   -0.30    0.50
 -11   5  -1   20.46    1.14
  11  -5  -1   22.10    0.90
  11  -5  -1   19.97    1.31
  11   5   1   17.30    1.27
  11  -5  -1   19.72    1.32
  11  -5   1   22.75    1.29
 -11  -5  -1   20.32    1.33
  11  -5   1   21.92    1.33
  11   5  -1   20.55    1.21
  11  -5   1   24.34    1.43
  11   5   2    0.66    0.60
  11  -5  -2   -0.15    0.53
  11  -5  -2    0.21    0.58
 -11   5  -2   -0.23    0.51
 -11   5   2    0.48    0.62
  11  -5   2   -0.34    0.50
 -11  -5  -2    1.13    0.60
  11   5  -2   -0.12    0.44
  11  -5   2    0.44    0.60
  11  -5  -3    3.44    0.80
 -11   5  -3    4.87    0.80
  11  -5  -3    4.16    0.55
  11  -5  -3    5.12    0.78
  11   5   3    3.36    0.79
  11   5  -3    4.11    0.58
 -11   5   3    2.83    0.80
  11  -5   3    3.82    0.72
 -11  -5  -3    3.56    0.79
  11   5  -3    4.04    0.57
  11   5   4    1.30    0.77
  11  -5  -4    0.61    0.76
  11  -5  -4    1.45    0.61
 -11   5  -4    0.27    0.71
 -11   5  -4    0.91    0.80
  11  -5  -4    1.23    0.62
 -11  -5   4    0.18    0.55
  11  -5   4    1.27    0.62
  11   5  -4    0.77    0.40
 -11   5   4    0.59    0.77
 -11  -5  -4    2.16    0.76
  11  -5  -5   29.90    1.67
 -11   5  -5   25.45    1.92
  11  -5  -5   27.66    1.90
  11  -5  -5   29.07    1.65
  11  -5   5   32.15    1.64
 -11  -5  -5   28.09    1.99
 -11  -5  -5   28.34    1.84
  11  -5  -6    0.53    0.76
 -11   5  -6    1.40    1.06
  11   5  -6    0.23    0.99
 -11   5  -7    6.61    1.37
  11   5  -7    6.89    1.46
 -11   5  -8    0.04    1.13
  11   5  -8   -1.01    1.04
 -11  -5  -8    0.74    1.12
  11  -6   0   -0.92    0.48
  11   6   0   -0.28    0.49
  11  -6   0    0.04    0.50
 -11  -6   0   -0.10    0.52
  11  -6   0    0.06    0.55
  11  -6  -1    0.16    0.53
  11  -6  -1   -0.12    0.34
 -11  -6   1    0.27    0.53
  11  -6  -1    0.43    0.55
  11   6   1   -0.14    0.49
  11   6  -1    0.10    0.47
  11  -6   1    0.26    0.57
  11  -6   1    0.32    0.49
  11  -6   1   -0.13    0.53
 -11  -6  -1    0.03    0.54
 -11   6   1    0.36    0.56
 -11   6  -2   74.68    2.99
  11  -6  -2   76.91    3.18
  11  -6   2   72.40    3.03
 -11  -6  -2   81.23    3.22
  11   6  -2   76.01    2.86
 -11   6   2   77.19    3.19
  11  -6   2   76.53    2.92
  11   6   3   -0.37    0.66
 -11   6  -3    3.12    0.79
  11  -6  -3    1.55    0.77
  11  -6  -3    2.63    0.71
  11   6  -3    2.35    0.49
 -11  -6  -3    1.75    0.78
  11  -6   3    3.00    0.74
 -11   6   3    1.73    0.80
  11  -6  -4   10.98    0.96
  11  -6  -4   13.11    1.32
 -11   6  -4    8.11    1.16
  11  -6  -4    8.54    1.06
  11   6  -4    9.91    0.67
 -11  -6  -4   11.14    1.24
  11  -6   4    9.52    1.03
 -11   6  -5    4.74    1.12
  11  -6  -5    6.80    0.96
  11  -6  -5    3.33    1.00
  11  -6  -5    4.66    0.86
 -11  -6  -5    4.29    1.01
  11  -6   5    3.94    0.83
 -11   6  -6   15.09    1.67
 -11   6  -7    1.16    1.11
  11   6  -7   -0.74    1.11
  11  -7   0   -0.06    0.56
  11  -7   0    0.27    0.56
 -11  -7   0   -1.31    0.42
  11   7   0    0.51    0.54
  11  -7   0    0.90    0.60
 -11  -7   1    4.58    0.76
  11  -7  -1    3.38    0.78
  11   7   1    4.65    0.80
  11  -7  -1    3.96    0.78
 -11  -7  -1    4.40    0.81
  11   7  -1    5.77    0.75
 -11   7   1    4.40    0.79
  11  -7   1    5.25    0.85
  11  -7   1    4.04    0.70
  11  -7  -2    6.61    0.97
  11  -7  -2    8.07    0.99
 -11   7  -2    6.99    0.91
  11  -7   2    8.07    0.96
 -11  -7  -2    5.07    0.94
  11   7  -2    8.38    0.81
  11  -7   2    8.48    0.87
  11  -7  -3   -0.31    0.63
  11  -7  -3    0.85    0.77
 -11   7  -3    1.16    0.79
  11   7  -3    0.32    0.45
  11  -7   3    1.82    0.72
 -11  -7  -3    0.88    0.76
  11  -7   3    1.15    0.59
  11  -7  -4   -0.63    0.68
 -11   7  -4    1.06    0.90
  11  -7   4   -0.28    0.60
  11  -7  -5   -0.55    0.62
 -11   7  -5   -0.58    0.94
  11  -7   5   -0.03    0.64
 -11   7  -6    1.27    1.07
 -11   7  -7   -1.15    1.05
  11   8   0    0.14    0.58
  11  -8   0    0.43    0.60
  11  -8   0   -1.28    0.54
 -11  -8   0   -0.02    0.60
  11  -8  -1    5.50    0.94
  11  -8  -1    4.94    0.88
 -11  -8   1    4.76    0.83
  11   8  -1    4.62    0.74
 -11  -8  -1    5.48    0.92
  11  -8   1    5.83    0.94
  11  -8   1    8.41    0.95
  11  -8  -2   16.44    1.44
 -11  -8   2   20.95    1.35
  11  -8   2   18.65    1.27
  11  -8   2   20.41    1.48
  11   8  -2   19.78    1.20
 -11   8  -3   -0.32    0.74
  11  -8  -3    0.03    0.71
  11  -8   3    1.49    0.63
  11  -8   3    0.12    0.69
  11   8  -3    0.09    0.48
  11  -8  -4    2.03    0.85
 -11   8  -4    3.05    1.06
  11  -8   4    2.76    0.87
  11  -8   4    2.19    0.65
  11  -8  -5    3.96    0.96
 -11   8  -5    1.98    1.08
  11  -8   5    3.90    0.86
  11  -8  -6    4.49    0.97
 -11   8  -6    5.08    1.32
 -11   8  -7    4.80    1.41
  11  -9   0   -0.03    0.70
  11  -9  -1   20.93    1.59
  11  -9   1   15.05    1.43
  11  -9  -2    5.13    1.03
  11   9  -2    6.06    0.81
  11  -9   2    4.36    0.98
  11  -9  -3    0.70    0.82
  11  -9   3    0.72    0.62
  11  -9   3    0.64    0.76
 -11   9  -4    0.79    0.92
  11  -9  -4    0.61    0.78
  11  -9   4    0.28    0.76
  11  -9   4    0.26    0.59
  11  -9  -5   15.67    1.48
 -11   9  -5   14.90    1.68
 -11   9  -6   -0.19    1.04
  11  -9  -6    1.01    0.82
  11 -10   0    0.84    0.80
  11 -10  -1    5.37    1.13
  11 -10   1    7.83    1.16
  11 -10  -2    3.34    1.00
  11 -10   2    3.52    1.02
  11 -10  -3    0.22    0.77
  11 -10   3   -0.78    0.77
  11 -10  -4    0.77    0.86
  11 -10   4    1.59    0.84
 -11  10  -5   -1.30    0.98
  11 -10  -5   -1.36    0.69
  11 -10  -6    3.83    1.11
 -11  10  -6    2.94    1.36
  11 -11   0    1.25    0.93
  11 -11  -1    3.49    1.07
  11 -11   1    3.06    1.02
  11 -11  -2    5.66    1.18
  11 -11   2    4.76    1.10
  11 -11  -3   -0.70    0.81
  11 -11   3   -0.42    0.78
  11 -11  -4    0.08    0.88
  11 -11   4    2.49    0.92
  11 -11  -5    2.19    0.98
  11 -12   0   -1.17    0.79
  11 -12  -1    3.97    1.16
  11 -12   1    8.34    1.35
  11 -12  -2   21.94    1.97
  11 -12   2   19.01    1.77
  11 -12  -3    3.65    1.16
  11 -12   3    3.36    1.12
  11 -12  -4    3.63    1.17
  11 -12   4    4.49    1.09
  11 -13   0    0.17    0.99
  11 -13  -1   10.42    1.56
  11 -13   1    8.67    1.48
  11 -13  -2    5.94    1.32
  11 -13   2    4.57    1.21
  11 -13  -3   -0.50    0.91
  11 -13   3    2.52    1.08
  11 -14   0   -0.14    1.01
  11 -14  -1   -0.40    1.02
  11 -14   1    1.14    1.05
  11 -14   2   -0.24    0.98
  12   0   0   35.08    1.71
 -12   0   0   37.28    1.62
  12   0  -1   -0.93    0.51
  12   0   1    0.57    0.57
 -12   0   1   -0.05    0.39
 -12   0  -1   -0.02    0.58
 -12   0   1    0.12    0.39
  12   0   2   -0.09    0.56
  12   0  -2    0.44    0.53
 -12   0  -2    0.64    0.63
  12   0   2    0.36    0.59
  12   0  -2    0.89    0.66
  12   0  -3   -0.28    0.52
  12   0  -3   -0.20    0.44
  12   0   3   -0.26    0.50
  12   0   3    0.36    0.55
 -12   0  -3   -0.19    0.55
  12   0  -3   -0.19    0.44
  12   0  -4    3.97    0.72
  12   0   4    1.86    0.61
  12   0  -4    3.01    0.55
  12   0  -4    2.29    0.62
  12   0   4    2.86    0.63
 -12   0  -4    2.83    0.80
 -12   0  -4    2.74    0.78
  12   0  -5    0.69    0.64
 -12   0  -5    0.51    0.79
 -12   0   5   -0.45    0.67
  12   0   5    0.17    0.58
 -12   0  -5    0.82    0.79
  12   0  -5    0.94    0.71
  12   0   5   -1.22    0.50
  12   0  -5   -0.08    0.45
  12   0  -6    1.04    0.84
 -12   0  -6    1.70    0.96
 -12   0  -7    0.35    0.98
  12   0  -7    0.54    0.98
  12   0  -8   -0.06    0.95
 -12   0  -8    1.75    1.13
 -12   1   0   53.07    2.17
 -12  -1   0   55.11    2.19
  12  -1   0   54.22    2.25
  12   1   0   52.74    2.24
  12  -1   0   53.41    2.18
 -12   1  -1   21.67    1.35
  12   1   1   24.57    1.39
  12  -1  -1   22.50    1.34
  12  -1  -1   24.77    1.11
 -12  -1   1   24.25    1.11
  12   1   1   20.64    1.36
  12  -1   1   21.76    1.35
 -12   1   1   22.62    1.08
 -12  -1  -1   22.93    1.36
  12  -1   1   21.10    1.37
  12   1  -1   22.69    1.34
 -12   1   1   23.18    0.94
  12  -1  -2    3.27    0.70
  12  -1  -2    3.79    0.72
 -12  -1   2    3.91    0.38
 -12   1  -2    3.94    0.78
  12   1   2    4.25    0.77
  12   1   2    1.58    0.66
  12   1  -2    2.98    0.72
 -12  -1  -2    1.54    0.68
  12  -1   2    2.46    0.67
  12  -1   2    3.44    0.76
  12   1  -2    4.42    0.69
 -12   1   2    4.11    0.48
  12  -1  -3   14.94    0.93
  12  -1  -3   13.67    1.00
  12   1   3   11.23    1.03
  12   1   3   14.05    1.05
 -12   1  -3   14.17    1.14
 -12   1  -3   14.54    1.21
  12  -1  -3   15.17    1.16
 -12  -1  -3   12.22    1.14
  12   1  -3   12.89    1.04
  12  -1   3   11.51    1.12
  12  -1   3   12.79    1.00
  12  -1   3   13.64    1.04
  12   1  -3   14.81    1.00
  12   1  -3   12.80    1.04
  12  -1  -4   30.69    1.70
  12  -1  -4   35.41    1.60
 -12   1  -4   32.13    1.88
  12  -1  -4   33.49    1.66
  12   1   4   34.51    1.81
 -12   1  -4   30.02    1.92
  12   1   4   35.12    1.72
  12  -1   4   35.29    1.72
  12   1  -4   34.82    1.67
 -12   1   4   36.08    1.83
 -12  -1  -4   35.96    1.99
  12   1  -4   35.16    1.58
  12   1  -4   35.89    1.80
  12  -1   4   35.84    1.67
 -12   1  -5   -0.11    0.77
  12  -1  -5    1.88    0.56
  12  -1  -5    1.87    0.76
  12   1   5    1.57    0.72
 -12   1  -5    0.86    0.80
  12  -1  -5    0.28    0.69
  12  -1   5    1.56    0.62
  12   1  -5    2.61    0.85
 -12   1   5    1.54    0.75
  12   1  -5    1.07    0.52
 -12  -1  -5    0.72    0.76
  12  -1   5    1.49    0.65
  12  -1  -6    1.97    0.89
 -12   1  -6    1.75    0.99
 -12  -1  -6    2.95    1.05
  12   1  -6    2.22    0.92
  12  -1  -7    0.95    1.00
 -12   1  -7    0.74    0.99
  12   1  -7    2.14    0.99
 -12  -1  -7   -1.15    0.90
  12  -1  -8   11.41    1.57
 -12   1  -8   12.68    1.72
  12   1  -8   11.29    1.58
 -12  -1  -8    9.17    1.56
 -12   2   0   13.97    1.01
  12  -2   0   12.27    0.97
 -12   2   0   12.81    0.64
  12   2   0   11.20    1.03
  12   2   0   13.06    1.06
  12  -2   0   13.02    1.08
 -12   2  -1  195.55    6.26
  12  -2  -1  195.83    6.41
  12   2   1  191.03    6.43
  12  -2  -1  189.07    6.39
 -12   2  -1  189.06    6.64
  12   2   1  192.42    6.43
  12  -2  -1  186.97    6.41
  12  -2   1  183.31    6.39
  12  -2   1  194.76    6.66
  12   2  -1  188.88    6.39
  12  -2  -2    1.90    0.63
  12  -2  -2    1.59    0.34
  12   2   2    1.29    0.60
 -12   2  -2    2.45    0.72
  12   2   2    2.82    0.66
 -12   2  -2    2.53    0.64
  12  -2  -2    0.77    0.64
  12   2  -2    1.42    0.60
 -12  -2  -2    2.32    0.68
  12  -2   2    1.51    0.61
  12  -2   2    1.46    0.62
  12   2   3  130.04    4.51
  12  -2  -3  127.18    4.25
  12  -2  -3  127.40    4.41
  12   2   3  125.57    4.57
 -12   2  -3  127.69    4.58
 -12   2  -3  135.41    4.88
  12  -2  -3  120.71    4.53
  12  -2   3  125.18    4.82
  12  -2   3  129.91    4.45
  12   2  -3  127.22    4.39
 -12  -2  -3  117.49    4.78
  12   2  -3  120.93    4.34
 -12   2   3  115.74    4.53
 -12  -2   4    4.71    0.40
  12  -2  -4    5.10    0.71
 -12   2  -4    3.79    0.84
 -12   2  -4    7.29    1.01
  12  -2  -4    4.28    0.67
  12   2   4    3.99    0.79
  12  -2  -4    5.19    0.84
 -12   2   4    4.32    0.85
  12  -2   4    6.05    0.76
 -12  -2  -4    4.40    0.84
  12   2  -4    5.34    0.66
  12   2  -4    5.70    0.70
  12   2  -4    3.77    0.78
  12  -2   4    4.05    0.65
  12   2   5    6.08    0.98
 -12   2  -5    5.39    1.04
  12  -2  -5    5.03    0.70
  12  -2  -5    4.75    0.82
  12  -2  -5    4.98    0.94
 -12   2  -5    4.45    1.00
 -12  -2  -5    3.57    0.96
  12   2  -5    4.49    0.95
  12  -2   5    4.56    0.73
 -12   2   5    3.81    0.91
  12  -2  -6    1.27    0.82
 -12   2  -6    1.29    0.97
 -12  -2  -6    0.98    0.95
 -12   2   6    1.25    0.89
  12   2  -6   -0.06    0.88
  12  -2  -7   45.81    2.53
 -12   2  -7   43.88    2.71
  12   2  -7   43.68    2.63
 -12  -2  -7   48.03    2.83
 -12   2  -8   -1.33    0.94
  12   2  -8    2.78    1.23
 -12  -2  -8    0.47    0.98
  12  -3   0    0.00    0.55
  12   3   0    0.06    0.55
  12  -3   0    0.66    0.60
  12   3   0    0.06    0.58
  12  -3   0    0.49    0.55
  12  -3  -1    6.92    0.69
  12  -3  -1    6.27    0.89
  12   3   1    7.29    0.91
  12  -3  -1    6.95    0.83
 -12   3  -1    5.50    0.85
  12   3   1    8.15    0.89
 -12   3  -1    7.34    0.64
  12  -3   1    7.19    0.85
  12   3  -1    6.56    0.83
  12  -3   1    6.55    0.84
  12   3  -1    6.17    0.78
 -12   3  -2    6.80    0.77
  12  -3  -2    7.36    0.60
  12  -3  -2    5.35    0.76
  12  -3  -2    6.47    0.42
 -12   3  -2    6.07    0.88
  12  -3  -2    6.76    0.89
  12   3   2    6.26    0.83
  12   3  -2    5.64    0.73
 -12  -3  -2    8.42    0.94
  12  -3   2    5.16    0.83
  12  -3   2    7.13    0.80
  12   3  -2    5.82    0.79
 -12   3  -3    0.82    0.63
  12  -3  -3    1.30    0.40
  12  -3  -3    0.92    0.59
  12  -3  -3    0.44    0.30
 -12   3  -3    0.60    0.64
  12  -3  -3   -0.02    0.51
  12   3   3    0.47    0.57
  12  -3   3    0.34    0.50
  12   3  -3    1.05    0.53
  12   3  -3    1.42    0.54
 -12  -3  -3    1.22    0.64
  12  -3   3    1.55    0.66
 -12   3   3    0.11    0.62
 -12  -3  -3    1.24    0.59
 -12   3  -4    2.79    0.85
  12  -3  -4    3.35    0.85
  12   3   4    4.08    0.84
  12  -3  -4    2.81    0.67
  12  -3  -4    3.16    0.61
 -12   3  -4    2.20    0.76
 -12  -3   4    3.19    0.47
  12   3  -4    3.11    0.80
  12  -3   4    2.06    0.62
 -12   3   4    4.33    0.88
  12  -3   4    4.30    0.66
  12   3  -4    3.26    0.59
 -12  -3  -4    3.13    0.77
 -12  -3  -4    4.11    0.90
  12  -3  -5    3.12    0.87
 -12   3  -5    4.04    0.99
  12  -3  -5    1.70    0.75
 -12   3  -5    3.36    0.95
  12   3   5    3.52    0.89
  12  -3  -5    3.44    0.71
 -12  -3  -5    4.06    0.95
  12   3  -5    3.42    0.96
 -12   3   5    4.03    0.95
 -12  -3  -5    1.89    0.75
  12  -3   5    1.68    0.64
 -12   3  -6    2.43    1.01
  12  -3  -6    0.52    0.78
  12   3   6   -0.77    0.71
 -12   3   6    0.83    0.94
  12   3  -6    1.43    0.98
  12  -3  -7    1.96    0.96
 -12   3  -7    1.97    1.12
 -12  -3  -7    3.39    1.18
  12   3  -7    2.55    1.18
 -12   3  -8    0.31    1.12
 -12  -3  -8    1.16    1.10
  12   3  -8   -0.22    1.06
  12  -4   0   12.07    1.03
  12  -4   0    9.50    0.90
  12  -4   0   10.54    0.98
  12   4   0   10.13    0.97
  12  -4  -1    2.77    0.58
 -12   4  -1    4.55    0.55
  12   4   1    2.54    0.69
  12  -4  -1    2.27    0.69
  12  -4  -1    3.66    0.70
  12   4  -1    3.90    0.69
  12  -4   1    2.45    0.68
 -12  -4  -1    3.15    0.71
  12  -4   1    2.62    0.66
  12  -4  -2   -0.05    0.40
 -12   4  -2    0.16    0.61
  12  -4  -2    0.97    0.56
  12  -4  -2    0.21    0.57
 -12   4  -2    0.83    0.52
  12   4   2   -0.11    0.56
  12  -4  -2   -0.08    0.22
  12  -4   2    0.38    0.60
  12  -4   2    0.02    0.51
 -12  -4  -2    1.42    0.63
 -12   4   2   -0.29    0.58
  12   4  -2    0.03    0.48
  12  -4  -3    0.60    0.36
  12   4   3   -0.10    0.57
  12  -4  -3   -0.09    0.58
 -12   4  -3    0.90    0.70
  12  -4  -3    0.96    0.53
 -12   4  -3   -0.39    0.53
 -12  -4  -3   -0.52    0.55
  12  -4   3    0.17    0.51
  12   4  -3    0.16    0.45
  12   4  -3    0.41    0.44
 -12   4   3   -0.17    0.61
 -12  -4   4   15.95    1.01
  12   4   4   13.54    1.27
 -12   4  -4   13.13    1.38
  12  -4  -4   16.75    1.36
  12  -4  -4   13.52    1.11
 -12   4  -4   14.28    1.30
  12  -4  -4   15.28    1.04
 -12  -4  -4   16.10    1.43
  12   4  -4   15.44    0.99
 -12  -4  -4   15.60    1.29
 -12   4   4   12.37    1.30
  12  -4   4   17.95    1.20
  12  -4  -5    3.56    0.80
 -12   4  -5    2.71    1.02
 -12   4  -5    4.87    1.07
  12   4   5    2.83    0.88
  12  -4  -5    3.70    0.77
  12  -4  -5    4.13    1.02
  12   4  -5    4.58    0.60
  12  -4   5    3.43    0.72
 -12  -4  -5    3.70    0.91
  12   4  -5    3.67    1.05
 -12  -4  -5    2.69    0.96
 -12   4   5    2.61    0.94
 -12   4  -6    1.02    0.97
  12  -4  -6    2.31    0.86
  12   4  -6    3.45    1.11
 -12   4  -7    7.15    1.41
  12   4  -7    9.54    1.50
 -12   4  -8   -0.56    0.99
 -12  -4  -8   -0.14    0.94
  12   4  -8    1.23    1.22
  12  -5   0   47.94    1.72
  12  -5   0   43.69    2.11
  12  -5   0   43.85    2.07
  12   5   0   46.35    2.10
  12  -5   0   46.30    2.14
 -12  -5   0   47.61    2.11
  12  -5  -1    3.31    0.31
 -12   5  -1    5.13    0.58
  12  -5  -1    4.17    0.71
  12   5   1    3.01    0.69
  12  -5  -1    3.07    0.62
  12  -5  -1    3.78    0.73
  12  -5   1    3.24    0.64
  12   5  -1    2.37    0.63
  12  -5   1    2.97    0.70
  12  -5   1    2.68    0.70
 -12  -5  -1    2.32    0.68
  12  -5  -2    1.01    0.60
  12   5   2    0.34    0.59
  12  -5  -2    0.58    0.56
 -12   5  -2    0.85    0.53
  12  -5   2    0.36    0.57
 -12  -5  -2    0.81    0.64
 -12   5   2    0.16    0.60
  12   5  -2    0.41    0.50
  12  -5   2   -0.44    0.51
  12  -5  -3    0.92    0.67
  12  -5  -3    0.18    0.58
  12   5   3   -0.36    0.57
  12  -5  -3   -0.19    0.38
 -12   5  -3    0.17    0.62
  12  -5   3   -0.33    0.53
 -12   5   3    0.89    0.69
 -12  -5  -3    0.60    0.66
  12   5  -3    0.54    0.48
  12   5  -3    1.43    0.50
  12  -5  -4   31.18    1.93
 -12   5  -4   33.05    2.05
 -12   5  -4   29.96    1.93
  12  -5  -4   31.95    1.54
  12  -5  -4   31.77    1.71
  12   5   4   28.74    1.87
 -12  -5  -4   26.60    1.79
  12  -5   4   32.10    1.67
  12   5  -4   31.27    1.41
 -12   5   4   31.92    1.97
  12  -5  -5    4.26    1.05
  12  -5  -5    4.35    0.83
 -12   5  -5    6.55    1.15
  12  -5  -5    3.25    0.81
  12  -5   5    4.99    0.83
 -12  -5  -5    5.55    1.04
 -12   5  -6    2.41    1.11
  12   5  -6    4.31    1.27
 -12   5  -7    1.97    1.14
  12   5  -7    0.97    1.12
 -12   5  -8    5.27    1.49
  12   5  -8    8.88    1.66
 -12  -5  -8    9.20    1.61
  12  -6   0   14.58    1.18
  12  -6   0   17.43    1.28
  12   6   0   15.28    1.13
  12  -6   0   14.19    1.13
 -12  -6   0   13.50    1.10
  12   6   1   59.85    2.63
  12  -6  -1   61.67    2.67
  12  -6  -1   62.41    2.17
  12  -6  -1   64.88    2.67
  12  -6  -1   64.08    2.69
 -12  -6   1   61.84    2.59
  12   6  -1   62.47    2.54
  12  -6   1   52.85    2.68
  12  -6   1   63.00    2.57
 -12  -6  -1   62.32    2.68
  12  -6   1   57.76    2.60
  12  -6  -2    1.75    0.72
  12   6   2    1.93    0.72
  12  -6  -2    2.43    0.72
 -12   6  -2    3.40    0.69
  12   6  -2    2.81    0.59
 -12  -6  -2    2.40    0.74
 -12   6   2    3.27    0.82
  12  -6   2    2.02    0.60
  12  -6   2    2.27    0.70
  12  -6  -3   88.04    3.84
 -12   6  -3   96.81    3.77
  12  -6  -3   96.52    3.78
 -12  -6  -3   99.16    3.91
  12  -6   3   94.38    3.67
  12   6  -3   96.12    3.40
 -12   6  -4    0.56    0.85
  12  -6  -4    0.89    0.60
  12  -6  -4    0.43    0.67
  12  -6  -4    0.67    0.84
  12  -6   4    1.14    0.69
 -12  -6  -4    1.43    0.83
  12   6  -4    0.88    0.43
  12  -6  -5   35.26    1.98
 -12   6  -5   37.07    2.28
  12  -6   5   37.17    1.92
 -12  -6  -5   39.41    2.26
 -12   6  -6   -0.62    0.96
 -12   6  -7   15.62    1.88
  12  -7   0    7.73    1.01
  12  -7   0    6.66    0.93
 -12  -7   0    7.13    0.93
  12  -7   0    5.84    0.85
  12   7   0    7.29    0.91
 -12  -7   1    8.37    0.92
  12  -7  -1    7.41    0.95
  12   7   1    5.82    0.88
  12  -7  -1    7.63    1.00
  12   7  -1    6.75    0.80
 -12  -7  -1    6.84    0.94
  12  -7   1    7.78    0.97
  12  -7   1    8.52    0.92
 -12   7  -2    8.74    0.98
  12  -7  -2    8.10    1.04
  12  -7  -2    6.07    1.00
  12  -7   2    7.57    0.87
  12   7  -2    8.81    0.86
 -12  -7  -2    7.73    1.05
  12  -7   2    9.73    1.04
  12  -7  -3    4.78    0.92
 -12   7  -3    5.13    0.93
 -12  -7  -3    6.10    1.04
  12  -7   3    4.08    0.83
  12   7  -3    4.03    0.64
  12  -7   3    4.58    0.75
  12  -7  -4   -0.72    0.65
 -12   7  -4    0.54    0.84
  12  -7   4    0.11    0.68
 -12   7  -5   -1.24    0.87
  12  -7  -5    0.70    0.79
  12  -7   5    1.49    0.73
 -12   7  -6    8.50    1.47
 -12   7  -7    0.50    1.11
 -12  -8   0   11.76    1.16
  12  -8   0   11.94    1.24
  12  -8   0   13.07    1.17
  12  -8  -1    4.53    0.91
 -12  -8   1    3.62    0.75
  12   8  -1    4.78    0.80
  12  -8   1    4.54    0.84
  12  -8   1    4.97    0.93
  12  -8  -2    2.34    0.83
 -12  -8   2    2.83    0.75
  12   8  -2    1.32    0.62
  12  -8   2    2.18    0.86
  12  -8   2    2.33    0.70
 -12   8  -3   41.65    2.27
  12  -8  -3   40.84    2.23
  12   8  -3   42.79    1.78
  12  -8   3   40.92    1.97
  12  -8   3   37.34    2.11
 -12   8  -4    0.61    0.90
  12  -8  -4    1.78    0.85
  12  -8   4    1.02    0.80
  12  -8   4    0.20    0.61
  12  -8  -5    3.42    0.95
 -12   8  -5    5.94    1.30
  12  -8   5    5.20    0.95
 -12   8  -6    0.27    1.08
 -12   8  -7    5.43    1.49
  12  -9   0   21.35    1.65
  12  -9  -1   -0.46    0.72
  12  -9   1   -0.10    0.75
  12  -9  -2   -0.04    0.70
  12  -9   2   -0.24    0.81
  12   9  -2    0.77    0.62
  12  -9  -3   -0.93    0.73
  12  -9   3    0.59    0.80
  12  -9  -4   13.99    1.44
 -12   9  -4   10.08    1.44
  12  -9   4   12.51    1.29
 -12   9  -5    0.63    0.96
  12  -9  -5   -0.19    0.78
 -12   9  -6    3.24    1.35
  12 -10   0    1.26    0.90
  12 -10  -1   33.84    2.17
  12 -10   1   34.80    2.17
  12 -10  -2    0.01    0.73
  12 -10   2    1.65    0.89
  12 -10  -3    6.32    1.13
  12 -10   3    6.98    1.14
  12 -10  -4    2.18    0.94
  12 -10   4    3.10    1.00
 -12  10  -5    1.06    1.09
  12 -10  -5    2.99    1.00
 -12  10  -6    3.94    1.35
  12 -11   0    9.67    1.35
  12 -11  -1    3.86    1.08
  12 -11   1    5.32    1.16
  12 -11  -2    4.79    1.17
  12 -11   2    6.95    1.22
  12 -11  -3    4.36    1.13
  12 -11   3    2.93    1.05
  12 -11  -4    0.50    0.91
  12 -11   4    2.15    0.95
  12 -11  -5    1.92    1.01
  12 -12   0    0.46    0.93
  12 -12  -1   14.61    1.65
  12 -12   1   14.04    1.61
  12 -12  -2    4.88    1.18
  12 -12   2    3.76    1.14
  12 -12  -3    9.26    1.45
  12 -12   3   12.26    1.52
  12 -12  -4    1.04    0.96
  12 -12   4    0.34    0.84
  12 -13   0   12.83    1.66
  12 -13  -1    0.60    0.95
  12 -13   1    0.59    1.00
  12 -13  -2    1.03    0.96
  12 -13   2   -0.61    0.93
  12 -13  -3    0.43    0.99
  12 -13   3    0.07    0.95
  12 -14   1    1.45    1.13
  13   0   0   -0.24    0.59
 -13   0   0   -0.15    0.50
 -13   0   1  184.09    5.92
 -13   0  -1  184.28    6.36
 -13   0   1  183.35    6.08
  13   0   1  177.08    6.14
  13   0  -1  178.29    6.12
 -13   0   2    0.06    0.22
  13   0   2    0.68    0.55
  13   0  -2   -0.09    0.53
  13   0   2   -0.01    0.58
  13   0  -2    0.03    0.51
 -13   0  -2   -0.16    0.57
  13   0  -3   14.16    0.96
  13   0   3   13.59    1.10
 -13   0  -3   13.64    1.15
  13   0   3   13.17    1.04
  13   0  -3   11.78    0.92
  13   0  -3   13.06    1.06
  13   0  -4    0.12    0.48
  13   0  -4   -0.57    0.52
  13   0   4    0.54    0.58
 -13   0  -4    0.09    0.62
  13   0  -4   -0.37    0.51
 -13   0  -4    0.50    0.64
  13   0   4   -0.06    0.53
  13   0   5   62.15    2.60
  13   0  -5   65.66    2.49
  13   0   5   59.23    2.71
 -13   0  -5   64.83    3.06
  13   0  -5   62.15    2.77
  13   0  -6   -0.24    0.81
 -13   0  -6    0.74    0.90
 -13   0  -7    0.67    0.95
  13   0  -7    1.60    0.99
 -13   0  -8   -0.11    0.99
  13   0  -8   -0.80    0.93
 -13   1   0   -0.28    0.50
  13  -1   0    0.37    0.48
  13   1   0   -0.25    0.57
 -13  -1   0    0.23    0.52
  13  -1   0    0.57    0.62
 -13   1  -1   17.13    1.24
  13  -1  -1   17.04    1.21
  13  -1  -1   17.01    0.95
  13   1   1   15.45    1.24
  13   1   1   16.42    1.20
 -13  -1   1   17.97    0.97
 -13   1   1   17.18    0.92
 -13   1   1   16.37    0.78
 -13  -1  -1   16.87    1.18
  13   1  -1   18.78    1.24
  13  -1   1   17.46    1.23
  13  -1   1   17.76    1.21
 -13  -1   2   25.69    1.03
  13  -1  -2   26.38    1.40
  13   1   2   21.09    1.41
  13   1   2   25.59    1.46
  13  -1  -2   24.83    1.45
 -13   1  -2   23.49    1.51
 -13  -1  -2   25.56    1.52
  13   1  -2   27.47    1.47
 -13   1   2   25.28    1.11
  13   1  -2   26.34    1.40
  13  -1   2   25.33    1.55
  13  -1   2   26.42    1.44
  13   1   3    6.19    0.80
 -13   1  -3    5.55    0.85
  13  -1  -3    6.55    0.65
  13  -1  -3    5.88    0.74
  13  -1  -3    6.05    0.86
  13   1   3    6.35    0.83
 -13   1  -3    5.35    0.89
  13   1  -3    5.42    0.78
  13  -1   3    7.17    0.82
 -13  -1  -3    5.49    0.87
  13  -1   3    3.29    0.77
  13   1  -3    6.18    0.74
  13  -1   3    6.24    0.80
  13  -1  -4    8.31    0.84
 -13   1  -4    6.98    1.04
  13  -1  -4    8.35    0.95
  13   1   4    8.03    0.86
  13  -1  -4    7.24    0.77
  13   1   4    7.27    0.91
 -13   1  -4    5.59    0.98
  13  -1   4    6.38    0.84
  13   1  -4    7.09    0.77
  13  -1   4    8.14    0.90
 -13  -1  -4    6.77    1.00
  13   1  -4    5.86    0.86
  13   1  -4    7.61    0.84
  13  -1  -5   15.55    1.27
  13  -1  -5   12.92    1.03
  13  -1  -5   14.60    1.22
  13   1   5   16.19    1.34
 -13   1  -5   13.43    1.42
 -13   1  -5   11.43    1.37
  13  -1   5   14.50    1.14
 -13   1   5   16.76    1.42
 -13  -1  -5   16.45    1.48
  13   1  -5   14.13    1.32
  13   1  -5   16.00    1.07
  13  -1   5   12.94    1.17
 -13   1  -6    6.42    1.19
  13  -1  -6    3.24    0.97
 -13  -1  -6    6.22    1.22
  13   1  -6    5.36    1.12
 -13   1  -7   -0.55    0.92
  13  -1  -7   -0.97    0.83
 -13  -1  -7    0.13    1.01
  13   1  -7    0.69    0.97
 -13   1  -8    1.75    1.19
  13   1  -8    2.02    1.17
 -13  -1  -8    3.31    1.28
  13  -2   0   -0.66    0.47
 -13   2   0   -0.62    0.52
  13   2   0    1.11    0.62
  13  -2   0    0.14    0.48
 -13   2   0   -0.20    0.29
  13   2   0   -0.21    0.56
  13   2   1    2.01    0.69
  13  -2  -1    1.01    0.65
  13  -2  -1    0.02    0.59
 -13   2  -1    0.56    0.47
  13  -2  -1    0.26    0.42
 -13   2  -1    0.98    0.62
  13   2   1    1.13    0.62
  13  -2   1    0.55    0.62
  13  -2   1    1.72    0.66
  13   2  -1    0.96    0.66
 -13  -2  -1    1.73    0.62
 -13   2  -2   18.93    1.15
  13  -2  -2   15.81    1.20
  13   2   2   16.22    1.19
  13   2   2   17.16    1.23
  13  -2  -2   17.25    0.80
 -13   2  -2   18.35    1.29
  13  -2  -2   16.03    1.15
  13   2  -2   15.40    1.11
 -13  -2  -2   15.72    1.22
  13  -2   2   15.55    1.24
  13  -2   2   13.91    1.17
 -13   2  -3    4.62    0.84
 -13   2  -3    5.49    0.83
  13   2   3    2.94    0.70
  13  -2  -3    5.11    0.82
  13   2   3    5.35    0.79
  13  -2  -3    5.40    0.55
  13  -2  -3    5.53    0.74
 -13  -2  -3    3.83    0.82
  13   2  -3    3.40    0.63
  13   2  -3    5.76    0.72
  13  -2   3    5.03    0.75
  13  -2   3    4.04    0.81
 -13  -2   4    6.10    0.39
  13   2   4    5.85    0.89
 -13   2  -4    4.76    0.89
  13  -2  -4    6.08    0.91
 -13   2  -4    6.88    1.03
  13  -2  -4    4.65    0.71
  13  -2  -4    6.22    0.73
 -13  -2  -4    5.69    0.95
  13  -2   4    7.68    0.84
  13  -2   4    6.08    0.81
  13   2  -4    5.80    0.76
  13   2  -4    6.86    0.92
  13   2  -4    5.07    0.69
 -13   2   4    5.49    0.96
  13  -2  -5    3.98    0.69
  13   2   5    4.22    0.89
 -13   2  -5    4.03    0.98
  13  -2  -5    4.23    0.82
 -13   2  -5    4.06    1.00
  13  -2  -5    4.08    0.95
  13   2  -5    3.62    0.67
 -13   2   5    4.44    0.97
 -13  -2  -5    2.93    0.94
  13   2  -5    3.00    0.94
  13  -2   5    2.56    0.71
  13  -2  -6    3.96    0.94
 -13   2  -6    3.75    1.11
 -13  -2  -6    2.75    1.02
  13   2  -6    1.64    1.02
 -13   2  -7   -1.56    0.84
  13  -2  -7    0.95    0.93
 -13  -2  -7   -0.94    0.87
  13   2  -7    0.43    0.96
 -13   2  -8    0.42    1.12
 -13  -2  -8    1.58    1.11
  13   2  -8    1.95    1.20
 -13   3   0   -0.17    0.22
  13   3   0    0.49    0.61
  13   3   0    0.43    0.57
  13  -3   0    0.11    0.56
  13  -3   0    0.51    0.53
  13   3   1    1.10    0.66
  13  -3  -1   -0.10    0.55
  13  -3  -1   -0.55    0.56
  13  -3  -1    0.20    0.43
  13   3   1    0.49    0.61
 -13   3  -1    0.50    0.42
 -13   3  -1    1.96    0.68
  13   3  -1    0.03    0.55
  13  -3   1    1.30    0.59
  13  -3   1    0.51    0.56
  13   3  -1    0.14    0.54
 -13   3  -2   42.06    1.82
  13  -3  -2   38.07    1.95
  13   3   2   37.95    1.95
 -13   3  -2   37.71    2.02
  13  -3  -2   40.56    1.62
  13  -3  -2   41.65    1.92
  13  -3   2   39.79    2.02
  13   3  -2   40.66    1.88
  13   3  -2   41.85    1.84
  13  -3   2   40.48    1.90
 -13   3  -3    0.01    0.55
  13  -3  -3    0.32    0.52
  13   3   3    1.14    0.64
  13  -3  -3    0.81    0.37
  13  -3  -3    1.06    0.30
  13  -3  -3    1.11    0.66
 -13   3  -3   -0.41    0.58
  13  -3   3    1.26    0.57
  13   3  -3    1.52    0.56
 -13   3   3    1.50    0.70
 -13  -3  -3    1.74    0.64
  13   3  -3    0.77    0.54
 -13  -3  -3    2.02    0.72
  13   3  -3    1.32    0.55
 -13  -3   4    7.99    0.64
 -13   3  -4    6.49    1.07
  13  -3  -4    7.70    1.05
 -13   3  -4    9.58    1.10
  13  -3  -4    8.21    0.89
  13   3   4    6.40    0.96
  13  -3  -4    9.58    0.84
 -13   3   4    8.31    1.08
  13   3  -4    7.77    0.83
 -13  -3  -4    9.49    1.05
  13  -3   4    7.14    0.87
  13  -3   4    9.12    0.91
 -13  -3  -4    8.77    1.16
 -13   3  -5    2.40    0.98
  13  -3  -5    3.98    0.75
  13   3   5    3.61    0.89
  13  -3  -5    4.99    0.84
  13  -3  -5    3.04    0.90
 -13   3  -5    2.37    0.94
  13   3  -5    3.53    1.04
 -13   3   5    3.79    1.03
  13  -3   5    4.69    0.78
 -13  -3  -5    4.29    1.04
 -13  -3  -5    4.30    0.95
  13  -3  -6   28.52    1.83
 -13   3  -6   28.60    2.08
  13   3  -6   25.91    2.03
 -13   3  -7    0.83    1.08
 -13  -3  -7    1.42    1.08
  13   3  -7    0.27    1.08
 -13   3  -8   11.96    1.76
 -13  -3  -8   12.34    1.73
  13   3  -8   17.00    1.93
  13  -4   0   -0.10    0.54
  13  -4   0    0.24    0.53
  13   4   0   -0.32    0.51
  13  -4   0   -0.12    0.52
 -13   4  -1   24.36    1.16
  13  -4  -1   22.23    1.41
  13   4   1   23.40    1.43
  13  -4  -1   23.78    1.29
  13  -4  -1   24.19    1.44
  13   4  -1   23.58    1.36
  13  -4   1   23.41    1.42
  13  -4   1   25.02    1.48
  13  -4  -2    1.61    0.61
  13  -4  -2    0.13    0.59
  13   4   2    0.00    0.56
  13  -4  -2    0.55    0.39
 -13   4  -2    0.01    0.49
 -13   4  -2    1.47    0.67
  13  -4   2    0.40    0.55
  13  -4   2   -0.03    0.55
 -13  -4  -2    0.04    0.53
  13   4  -2    0.10    0.50
 -13   4  -3   17.19    1.26
  13  -4  -3   11.22    1.18
 -13   4  -3   17.02    1.40
  13   4   3   10.65    1.16
  13  -4  -3   17.13    0.86
  13  -4  -3   16.07    1.17
  13   4  -3   15.53    1.05
 -13   4   3   17.48    1.33
  13   4  -3   16.35    1.06
  13  -4   3   16.44    1.17
 -13  -4  -3   14.63    1.21
  13  -4  -4    0.96    0.53
 -13   4  -4    0.77    0.80
  13  -4  -4    0.68    0.58
  13   4   4    0.63    0.69
 -13  -4   4    0.22    0.45
  13  -4  -4    0.37    0.72
 -13   4  -4   -0.44    0.73
 -13  -4  -4    0.92    0.77
  13   4  -4   -0.33    0.48
 -13  -4  -4    0.04    0.66
 -13   4   4    0.39    0.78
  13  -4   4   -0.44    0.53
  13  -4  -5   36.40    1.85
  13  -4  -5   36.05    1.84
  13  -4  -5   39.35    2.22
  13   4   5   35.77    2.15
 -13   4  -5   36.05    2.24
 -13  -4  -5   34.67    2.06
  13  -4   5   32.08    1.78
  13   4  -5   35.14    1.60
 -13   4  -6    0.52    0.92
  13   4  -6    0.77    1.00
 -13   4  -7   -2.08    0.81
  13   4  -7    0.12    1.00
 -13   4  -8   -0.75    1.03
 -13  -4  -8    2.09    1.16
  13   4  -8   -1.03    1.09
  13   5   0    0.12    0.55
  13  -5   0   -0.18    0.50
  13  -5   0   -0.11    0.54
  13  -5   0   -0.22    0.29
  13  -5   0   -0.19    0.54
  13  -5  -1   26.70    1.60
  13   5   1   26.32    1.58
  13  -5  -1   24.50    1.56
  13  -5  -1   27.66    1.51
 -13   5  -1   29.20    1.32
 -13  -5  -1   28.82    1.63
  13  -5   1   30.55    1.69
  13   5  -1   31.09    1.55
  13  -5   1   31.05    1.65
  13  -5   1   30.91    1.54
  13  -5  -2   14.74    1.19
  13  -5  -2   13.92    1.14
  13  -5  -2   13.76    0.59
  13  -5  -2   15.71    1.02
 -13   5  -2   13.68    1.03
  13   5   2   10.30    1.09
  13  -5   2   12.14    1.07
  13   5  -2   12.32    0.99
 -13  -5  -2   12.65    1.16
  13   5   3    2.77    0.82
  13  -5  -3    3.76    0.49
  13  -5  -3    3.00    0.82
 -13   5  -3    2.22    0.83
  13  -5  -3    2.78    0.73
 -13   5  -3    3.28    0.74
 -13   5   3    4.11    0.91
 -13  -5  -3    2.56    0.79
  13   5  -3    4.15    0.67
  13   5  -3    4.64    0.68
  13  -5   3    3.40    0.73
 -13   5  -4    3.48    0.92
 -13   5  -4    3.24    0.99
  13  -5  -4    2.54    0.76
  13  -5  -4    5.19    0.99
  13  -5  -4    3.85    0.65
  13  -5   4    2.66    0.75
  13   5  -4    3.58    0.63
 -13  -5  -4    4.93    1.01
 -13   5  -5   15.81    1.55
  13  -5  -5   16.63    1.33
  13  -5  -5   13.98    1.47
  13  -5   5   14.15    1.23
 -13  -5  -5   13.61    1.43
 -13   5  -6    5.47    1.24
 -13   5  -7    0.62    1.02
  13   5  -7   -1.59    1.00
  13  -6   0    0.21    0.56
  13  -6   0   -1.12    0.49
  13  -6   0    0.27    0.34
  13  -6   0   -0.05    0.53
  13   6   0    0.50    0.54
 -13  -6   0    0.27    0.58
  13  -6  -1   18.81    1.33
  13  -6  -1   22.46    1.42
  13   6   1   16.62    1.27
  13  -6  -1   19.79    1.33
  13  -6   1   19.35    1.36
  13  -6   1   18.67    1.23
  13   6  -1   18.26    1.20
 -13  -6  -1   18.11    1.32
  13  -6   1   16.36    1.33
  13  -6  -2    7.22    0.98
  13   6   2    6.72    0.96
  13  -6  -2    6.00    0.89
 -13   6  -2    5.20    0.79
  13  -6   2    6.23    0.94
  13  -6   2    5.18    0.77
 -13   6   2    6.64    0.99
  13   6  -2    7.40    0.80
 -13  -6  -2    5.39    0.90
  13  -6  -3    0.89    0.77
  13  -6  -3    1.56    0.71
 -13   6  -3    1.16    0.69
 -13  -6  -3    0.44    0.73
  13  -6   3    1.52    0.72
  13   6  -3    1.79    0.58
  13  -6  -4   -0.63    0.62
 -13   6  -4    0.04    0.79
  13  -6  -4    0.41    0.83
  13  -6   4   -0.29    0.66
 -13  -6  -4    0.02    0.78
  13   6  -4   -0.52    0.45
  13  -6  -5   10.19    1.18
 -13   6  -5   10.16    1.35
  13  -6   5   10.63    1.09
 -13   6  -6    1.88    1.10
 -13   6  -7    1.49    1.15
  13  -7   0   -0.20    0.54
 -13  -7   0   -0.05    0.58
  13   7   0    0.05    0.59
  13  -7   0    0.99    0.67
  13  -7   0   -1.12    0.58
 -13  -7   1    2.47    0.74
  13  -7  -1    0.63    0.67
  13  -7  -1    1.32    0.71
  13  -7  -1    0.16    0.61
 -13  -7  -1    0.77    0.68
  13  -7   1    0.54    0.62
  13   7  -1    1.43    0.63
  13  -7   1    1.81    0.70
 -13   7  -2   82.70    3.22
  13  -7  -2   76.38    3.35
  13  -7   2   80.34    3.17
  13   7  -2   82.55    3.11
  13  -7   2   76.14    3.30
 -13  -7  -2   78.93    3.42
  13  -7  -3    0.22    0.73
 -13   7  -3    0.33    0.76
  13  -7   3    0.05    0.57
  13   7  -3    0.11    0.54
  13  -7   3   -0.83    0.66
  13  -7  -4    4.22    0.93
 -13   7  -4    3.43    1.04
  13  -7   4    2.75    0.86
  13  -7  -5   -0.73    0.66
 -13   7  -5   -0.59    0.92
  13  -7   5    1.59    0.78
 -13   7  -6   15.65    1.73
 -13   7  -7    0.35    1.08
  13  -8   0    0.65    0.69
  13  -8  -1    9.71    1.18
  13  -8   1   11.96    1.25
  13  -8  -2   14.23    1.38
  13  -8   2   15.53    1.36
  13   8  -2   14.85    1.18
  13  -8   2   14.33    1.20
 -13   8  -3    1.49    0.88
  13  -8  -3    2.83    0.90
  13  -8   3    2.35    0.89
  13   8  -3    1.95    0.60
 -13   8  -4    1.82    0.99
  13  -8  -4   -0.11    0.78
  13  -8   4   -0.43    0.70
  13  -8  -5    2.68    0.92
 -13   8  -5    2.86    1.07
  13  -8   5    3.41    0.90
 -13   8  -6    2.12    1.14
 -13   8  -7    0.17    1.19
  13  -9   0    0.78    0.80
  13  -9  -1    6.66    1.09
  13  -9   1    4.18    1.03
  13  -9  -2    2.52    0.94
  13  -9   2    1.75    0.88
  13  -9  -3    4.17    1.08
  13  -9   3    3.67    0.96
 -13   9  -4    0.64    0.98
  13  -9  -4    1.96    0.92
  13  -9   4    1.91    0.84
  13  -9  -5    7.85    1.23
 -13   9  -5    7.09    1.42
 -13   9  -6   -0.14    1.08
  13 -10   0   -0.03    0.81
  13 -10  -1   12.09    1.43
  13 -10   1   12.80    1.43
  13 -10  -2    2.03    0.93
  13 -10   2    1.51    0.92
  13 -10  -3    4.20    1.07
  13 -10   3    5.19    1.06
  13 -10  -4    0.04    0.84
  13 -10   4    0.73    0.80
  13 -10  -5   14.54    1.57
 -13  10  -5   13.99    1.73
 -13  10  -6   -0.80    1.07
  13 -11   0   -0.48    0.80
  13 -11  -1    0.42    0.85
  13 -11   1    0.58    0.95
  13 -11   2   19.03    1.73
  13 -11  -3    1.25    0.92
  13 -11   3   -1.06    0.76
  13 -11  -4    2.35    1.04
  13 -11   4    1.29    0.89
  13 -11  -5   -0.19    0.89
  13 -12   0    1.34    1.04
  13 -12  -1    3.75    1.15
  13 -12   1    2.75    1.12
  13 -12  -2    7.11    1.35
  13 -12   2    5.09    1.23
  13 -12  -3    3.37    1.12
  13 -12   3    2.78    1.07
  13 -12  -4    1.10    1.02
  13 -12   4   -1.53    0.80
  13 -13   0    2.81    1.17
  13 -13  -1    2.62    1.11
  13 -13   1    2.09    1.13
  13 -13  -2   15.52    1.79
  13 -13   2   13.45    1.65
  13 -13  -3   -0.15    0.97
  13 -13   3    1.55    1.04
 -14   0   0  356.08   11.60
  14   0   0  344.72   11.30
  14   0   1    1.07    0.61
 -14   0   1    0.34    0.42
 -14   0   1    0.32    0.40
 -14   0  -1    0.36    0.58
  14   0  -1   -0.82    0.55
 -14   0  -2   26.57    1.55
  14   0  -2   26.53    1.44
  14   0   2   24.37    1.47
  14   0   2   26.69    1.49
  14   0  -2   28.61    1.55
 -14   0   2   26.07    1.02
  14   0  -3    0.12    0.57
  14   0   3    0.64    0.57
  14   0  -3    0.21    0.46
 -14   0  -3    0.50    0.61
  14   0   3   -0.89    0.48
  14   0   4  170.43    5.76
  14   0  -4  168.26    5.64
  14   0  -4  168.22    5.80
 -14   0  -4  153.84    6.22
  14   0   4  159.76    5.79
  14   0  -4  169.75    5.77
  14   0   5   -0.03    0.66
  14   0  -5    0.28    0.56
 -14   0  -5    0.44    0.71
  14   0   5   -0.67    0.59
  14   0  -5    0.88    0.72
 -14   0  -5   -0.35    0.81
 -14   0  -6    1.58    0.98
  14   0  -6    3.08    0.95
  14   0  -7    0.71    0.95
 -14   0  -7   -0.45    0.91
 -14   0  -8    7.17    1.48
 -14  -1   0   14.11    0.99
  14  -1   0   15.75    1.05
  14  -1   0   13.57    1.15
  14   1   0   16.20    1.18
 -14   1   0   15.25    1.00
  14   1   1   18.61    1.28
  14  -1  -1   18.68    1.24
 -14   1  -1   19.84    1.26
  14   1   1   19.63    1.31
 -14  -1   1   18.52    1.01
  14  -1   1   17.71    1.22
 -14  -1  -1   17.05    1.20
  14   1  -1   17.08    1.23
 -14   1   1   18.18    0.99
 -14   1   1   18.02    0.82
  14  -1   1   17.55    1.25
 -14  -1   2   20.18    0.90
  14  -1  -2   18.37    1.24
  14   1   2   20.30    1.33
  14   1   2   21.65    1.35
 -14   1  -2   21.44    1.40
  14  -1  -2   19.69    1.31
  14  -1   2   22.60    1.46
 -14  -1  -2   20.09    1.38
 -14   1   2   20.61    0.95
  14   1  -2   19.60    1.25
  14   1  -2   19.24    1.27
  14  -1   2   22.92    1.38
 -14   1  -3   10.38    1.13
  14   1   3   12.65    1.09
  14   1   3   10.75    1.03
  14  -1  -3   11.78    0.96
  14  -1  -3   12.94    1.10
 -14   1  -3   12.84    1.08
  14   1  -3   12.70    0.99
  14   1  -3   11.86    0.99
  14  -1   3   10.61    0.96
 -14  -1  -3    9.31    1.07
  14  -1   3    9.57    0.94
 -14   1  -4   13.96    1.28
 -14   1  -4   12.31    1.32
  14  -1  -4   15.37    1.11
  14  -1  -4   13.15    1.19
  14   1   4   13.32    1.22
  14  -1  -4   15.53    1.10
  14   1   4   13.15    1.11
  14   1  -4   16.29    1.24
  14  -1   4   14.40    1.17
  14   1  -4   15.13    1.07
 -14  -1  -4   12.26    1.28
  14   1  -4   13.90    1.10
  14  -1   4   14.99    1.20
 -14   1  -5    5.81    1.12
  14   1   5    7.15    1.00
 -14   1  -5    6.30    1.15
  14  -1  -5    7.48    0.97
  14  -1  -5    8.38    1.03
  14  -1  -5    7.34    0.83
  14   1  -5    8.31    0.86
  14   1  -5    7.41    1.10
  14  -1   5    8.45    0.97
 -14  -1  -5    6.78    1.15
 -14   1  -6    2.05    1.04
  14  -1  -6    2.66    0.90
 -14  -1  -6    2.53    1.06
  14   1  -6    1.98    0.93
 -14   1  -7    5.97    1.31
  14  -1  -7    4.87    1.16
  14   1  -7    4.88    1.19
 -14  -1  -7    5.72    1.29
 -14   1  -8   -0.21    1.08
 -14  -1  -8    1.62    1.19
  14   1  -8    0.58    1.13
  14   2   0    2.19    0.67
 -14   2   0    1.94    0.59
  14  -2   0    0.38    0.52
  14  -2   0    1.15    0.61
 -14   2   0    1.40    0.33
  14   2   0    1.93    0.67
  14   2   1    1.29    0.64
  14  -2  -1    0.45    0.43
 -14   2  -1    0.81    0.58
 -14   2  -1    1.92    0.49
  14  -2  -1    0.68    0.58
  14   2   1    0.18    0.58
  14  -2  -1    0.37    0.61
  14  -2   1    1.06    0.60
 -14  -2  -1    0.63    0.57
  14   2  -1    1.14    0.63
  14  -2   1    0.81    0.59
 -14   2  -2    2.72    0.73
  14  -2  -2    3.02    0.66
  14  -2  -2    2.71    0.37
  14   2   2    1.99    0.69
  14   2   2    3.09    0.74
  14  -2  -2    2.15    0.65
 -14   2  -2    1.28    0.56
 -14  -2  -2    2.06    0.69
  14  -2   2    2.98    0.70
  14   2  -2    2.00    0.65
  14  -2   2    3.25    0.68
  14   2   3    5.06    0.82
  14  -2  -3    4.28    0.72
  14  -2  -3    3.77    0.51
  14  -2  -3    5.49    0.87
 -14   2  -3    6.77    0.84
 -14   2  -3    4.77    0.85
  14   2   3    4.64    0.79
  14   2  -3    5.07    0.74
 -14  -2  -3    6.97    0.92
  14  -2   3    5.56    0.77
  14   2  -3    4.79    0.74
  14   2   4   18.47    1.42
  14  -2  -4   17.58    1.37
  14  -2  -4   17.23    1.21
 -14   2  -4   18.33    1.50
  14  -2  -4   18.87    1.16
 -14   2  -4   18.11    1.51
  14   2  -4   17.24    1.22
  14  -2   4   19.03    1.26
 -14  -2  -4   16.94    1.47
  14  -2   4   21.24    1.29
  14   2  -4   17.28    1.17
  14  -2  -5    8.76    1.17
  14   2   5    6.68    1.04
  14  -2  -5    7.56    0.87
 -14   2  -5    9.67    1.30
  14  -2  -5    8.30    0.97
 -14   2  -5    9.00    1.21
  14  -2   5    8.59    0.94
  14   2  -5    8.09    0.88
  14   2  -5    7.37    1.14
 -14   2   5    8.66    1.20
 -14  -2  -5    4.56    1.08
  14  -2  -6   -1.11    0.73
 -14   2  -6    1.70    0.98
  14   2  -6    0.50    0.89
 -14   2  -7   -0.63    0.96
  14   2  -7   -0.17    0.94
 -14  -2  -7   -0.76    0.98
 -14   2  -8    0.38    1.11
 -14  -2  -8   -1.06    0.88
  14   2  -8   -1.33    1.04
  14   3   0   24.31    1.49
  14   3   0   27.49    1.53
 -14   3   0   26.47    0.97
  14  -3   0   26.99    1.45
  14  -3   0   27.54    1.44
  14   3   1   18.35    1.31
  14   3   1   14.20    1.22
  14  -3  -1   19.87    1.11
  14  -3  -1   17.53    1.23
 -14   3  -1   19.19    1.29
  14  -3  -1   19.21    1.29
 -14   3  -1   19.38    0.99
  14   3  -1   18.99    1.27
  14   3  -1   16.96    1.19
  14  -3   1   20.82    1.29
  14  -3   1   17.49    1.24
  14   3   2    1.38    0.68
  14  -3  -2    2.85    0.67
  14   3   2    2.85    0.70
  14  -3  -2    3.60    0.75
  14  -3  -2    3.85    0.47
 -14   3  -2    3.59    0.63
 -14   3  -2    3.71    0.77
  14   3  -2    3.18    0.68
  14  -3   2    4.03    0.72
  14   3  -2    1.99    0.67
 -14  -3  -2    2.79    0.71
  14  -3   2    3.89    0.75
  14  -3  -3   28.22    1.75
  14  -3  -3   31.97    1.32
 -14   3  -3   31.32    1.88
 -14   3  -3   33.42    1.75
  14  -3  -3   33.88    1.26
  14  -3  -3   33.34    1.72
  14   3   3   34.40    1.84
  14   3  -3   32.31    1.64
 -14  -3  -3   33.90    1.87
  14  -3   3   34.40    1.71
  14   3  -3   29.74    1.63
  14   3  -3   31.54    1.62
  14  -3  -4   -0.39    0.56
  14   3   4    1.78    0.74
 -14   3  -4    0.57    0.79
  14  -3  -4   -0.06    0.50
 -14   3  -4   -0.14    0.69
  14  -3  -4    2.07    0.77
 -14  -3  -4    0.91    0.78
  14  -3   4   -0.04    0.54
 -14   3   4    0.92    0.76
  14   3  -4   -0.67    0.51
  14  -3   4   -0.98    0.51
  14  -3  -5    8.48    0.96
  14   3   5    6.49    1.07
  14  -3  -5    8.21    1.16
  14  -3  -5    5.84    0.86
 -14   3  -5    7.91    1.19
  14   3  -5    6.51    1.13
  14  -3   5    5.32    0.85
 -14   3   5    6.45    1.11
 -14   3  -6    1.31    0.96
  14   3  -6    2.30    1.09
 -14   3  -7   11.67    1.61
  14   3  -7   10.64    1.58
 -14  -3  -7   12.19    1.63
 -14   3  -8    1.91    1.23
 -14  -3  -8   -0.33    1.00
  14   3  -8   -1.61    1.08
  14  -4   0  206.13    7.17
  14  -4   0  211.43    7.01
  14   4   0  204.56    6.99
  14  -4   0  202.39    7.01
  14   4   1   -0.92    0.51
  14  -4  -1    0.34    0.56
  14  -4  -1    0.07    0.45
  14  -4  -1   -0.13    0.54
 -14   4  -1    0.54    0.41
  14  -4   1    0.76    0.61
  14  -4   1    0.19    0.53
  14   4  -1    0.30    0.54
  14  -4  -2    0.82    0.59
 -14   4  -2    2.28    0.56
  14  -4  -2    1.53    0.66
  14   4   2    1.85    0.67
 -14   4  -2    0.83    0.68
  14  -4  -2    2.31    0.49
  14  -4   2    1.59    0.62
  14  -4   2    1.13    0.63
 -14  -4  -2    0.85    0.62
  14   4  -2    1.07    0.55
  14  -4  -3    2.27    0.47
 -14   4  -3    1.99    0.83
  14  -4  -3    2.90    0.68
  14  -4  -3    2.18    0.40
  14   4   3    2.42    0.76
  14  -4  -3    0.72    0.67
 -14   4  -3    1.95    0.73
  14   4  -3    2.16    0.60
  14  -4   3    2.29    0.68
 -14  -4  -3    2.99    0.77
  14   4  -3    2.46    0.63
 -14   4   3    2.72    0.82
  14  -4  -4   56.52    2.59
 -14   4  -4   64.91    2.83
  14  -4  -4   63.07    2.37
  14  -4  -4   61.38    2.84
  14   4   4   59.27    2.83
 -14   4  -4   54.20    2.95
  14   4  -4   59.52    2.43
 -14   4   4   59.21    2.85
  14  -4   4   58.83    2.60
 -14  -4  -4   63.56    2.84
  14  -4  -5   -0.86    0.59
  14  -4  -5   -0.79    0.76
 -14   4  -5    0.88    0.88
  14   4  -5    0.17    0.52
 -14  -4  -5   -1.07    0.69
  14  -4   5   -0.49    0.60
 -14   4  -6    8.51    1.37
  14   4  -6   11.01    1.46
 -14   4  -7   -0.53    0.94
  14   4  -7    0.21    1.10
 -14   4  -8    2.58    1.28
  14   4  -8    3.95    1.43
 -14  -4  -8    3.11    1.22
  14  -5   0   30.96    1.73
  14  -5   0   33.36    1.76
  14  -5   0   34.86    1.76
  14   5   0   29.47    1.67
 -14   5  -1   25.30    1.19
  14   5   1   24.70    1.54
  14  -5  -1   26.23    1.53
  14  -5  -1   23.77    1.38
  14  -5  -1   22.18    1.47
  14  -5   1   21.64    1.43
  14  -5   1   20.23    1.36
  14  -5   1   26.85    1.57
 -14  -5  -1   22.37    1.48
  14   5  -1   23.52    1.39
  14  -5  -2    0.41    0.62
  14   5   2    1.67    0.68
  14  -5  -2    1.59    0.54
 -14   5  -2    1.36    0.56
  14  -5  -2    0.57    0.65
  14   5  -2    1.16    0.58
 -14  -5  -2    1.55    0.69
  14  -5   2    1.60    0.64
  14   5   3    0.00    0.64
  14  -5  -3   -0.87    0.64
  14  -5  -3    0.38    0.63
 -14   5  -3   -1.26    0.60
 -14   5  -3    0.19    0.70
  14   5  -3   -0.38    0.52
 -14  -5  -3   -0.59    0.61
  14  -5   3   -0.04    0.62
  14   5  -3    0.44    0.52
  14  -5  -4   18.84    1.44
 -14   5  -4   19.32    1.67
  14  -5  -4   19.81    1.61
 -14   5  -4   19.74    1.62
 -14  -5  -4   18.79    1.52
  14  -5   4   18.62    1.42
 -14  -5  -4   20.67    1.65
  14   5  -4   17.82    1.17
 -14   5  -5    9.72    1.37
  14  -5  -5   11.49    1.15
  14  -5  -5    7.82    1.28
  14  -5   5   11.21    1.09
 -14  -5  -5   10.06    1.31
 -14   5  -6    4.37    1.20
 -14   5  -7    2.17    1.20
  14   6   0   27.35    1.61
  14  -6   0   28.81    1.63
  14  -6   0   28.07    1.68
 -14  -6   0   27.54    1.63
  14  -6   0   29.77    1.68
  14  -6  -1    6.70    0.86
  14   6   1    6.20    0.91
  14  -6  -1    7.56    0.97
  14  -6  -1    6.28    0.92
 -14  -6  -1    5.61    0.89
  14  -6   1    6.39    0.85
  14  -6   1    6.85    0.96
  14   6  -1    7.19    0.85
  14  -6  -2    1.44    0.61
  14  -6  -2    3.25    0.77
  14  -6  -2    1.07    0.72
 -14   6  -2    0.80    0.60
  14  -6   2    0.89    0.67
  14  -6   2    1.34    0.58
  14   6  -2    1.50    0.60
 -14  -6  -2    1.52    0.75
 -14   6  -3    0.08    0.67
  14  -6  -3   -0.12    0.65
  14  -6  -3   -0.07    0.69
 -14  -6  -3   -1.02    0.63
  14   6  -3   -0.14    0.50
  14  -6   3    0.70    0.71
  14  -6  -4    7.59    1.09
 -14   6  -4    9.08    1.23
  14  -6   4    8.82    1.09
  14   6  -4    7.99    0.80
 -14   6  -5    0.10    0.94
  14  -6  -5    0.63    0.73
  14  -6   5   -0.24    0.68
 -14   6  -6    6.42    1.35
 -14   6  -7    2.47    1.21
 -14  -7   0    3.14    0.79
  14  -7   0    3.17    0.80
  14  -7   0    3.97    0.83
  14  -7  -1   54.31    2.57
  14  -7   1   52.96    2.59
  14  -7   1   55.91    2.51
  14   7  -1   56.82    2.48
  14  -7  -2    0.74    0.67
 -14   7  -2   -0.37    0.64
  14  -7   2   -0.64    0.58
  14  -7   2    0.27    0.68
  14   7  -2   -0.20    0.54
 -14   7  -3   24.59    1.70
  14  -7   3   26.52    1.53
  14  -7   3   23.33    1.60
  14   7  -3   25.95    1.41
 -14   7  -4    5.00    1.04
  14  -7  -4    4.91    1.00
  14  -7   4    2.79    0.91
  14  -7  -5    7.03    1.10
 -14   7  -5    8.60    1.32
  14  -7   5    6.10    1.02
 -14   7  -6    1.44    1.09
 -14   7  -7   16.11    1.97
  14  -8   0   54.35    2.68
  14  -8  -1    0.69    0.77
  14  -8   1    1.67    0.81
  14  -8  -2    0.06    0.76
  14  -8   2   -0.42    0.74
  14  -8  -3    6.15    1.08
 -14   8  -3    6.21    1.06
  14   8  -3    7.44    0.83
  14  -8   3    7.84    1.16
  14  -8  -4   13.68    1.41
 -14   8  -4   17.46    1.62
  14  -8   4   15.99    1.40
  14  -8  -5    1.79    0.87
 -14   8  -5    3.53    1.13
  14  -8   5    2.20    0.90
 -14   8  -6    2.65    1.23
  14  -9  -1    0.71    0.82
  14  -9   1    1.03    0.85
  14  -9  -2    1.80    0.92
  14  -9   2    2.33    0.91
  14  -9  -3    2.87    1.00
  14  -9   3    2.57    0.93
  14  -9  -4    2.20    0.93
 -14   9  -4    2.85    1.09
  14  -9   4    2.68    0.90
 -14   9  -5    4.79    1.25
 -14   9  -6    0.83    1.17
  14 -10   0   28.26    2.03
  14 -10  -1   -0.33    0.79
  14 -10   1    0.82    0.89
  14 -10  -2    2.03    0.98
  14 -10   2    0.99    0.90
  14 -10  -3   -0.24    0.81
  14 -10   3   -0.71    0.77
  14 -10  -4    3.43    1.06
  14 -10   4    2.97    0.98
 -14  10  -5    3.28    1.26
  14 -10  -5    2.41    1.00
  14 -11   0   -0.05    0.89
  14 -11  -1   15.98    1.70
  14 -11   1   16.73    1.68
  14 -11  -2    2.34    1.04
  14 -11   2    1.91    0.99
  14 -11  -3   10.81    1.49
  14 -11   3   10.76    1.40
  14 -11  -4   -0.21    0.89
  14 -11   4    0.67    0.91
  14 -11  -5    5.29    1.23
  14 -12  -1    5.92    1.27
  14 -12   1    2.98    1.17
  14 -12  -2    1.52    1.05
  14 -12   2    1.62    1.04
  14 -12  -3    2.48    1.09
  14 -12   3    1.20    0.94
  14 -12  -4    9.41    1.50
  14 -12   4    9.84    1.42
  14 -13   0    2.65    1.19
  14 -13  -1    5.72    1.34
  14 -13   1    4.52    1.30
  14 -13  -2    2.07    1.09
  14 -13   2    1.96    1.13
  15   0   0   -0.56    0.51
 -15   0   0   -0.18    0.43
 -15   0   1   -0.20    0.40
  15   0   1   -0.14    0.58
 -15   0  -1   -0.09    0.53
  15   0  -1    0.40    0.58
 -15   0  -2    0.62    0.58
  15   0   2    0.63    0.60
  15   0  -2   -0.16    0.52
  15   0   2    0.82    0.61
 -15   0   2   -0.06    0.25
  15   0  -2    0.34    0.55
  15   0   3    0.81    0.59
 -15   0  -3   -0.19    0.60
  15   0  -3   -0.34    0.54
  15   0   3    0.08    0.56
  15   0  -3    0.31    0.51
  15   0  -4    0.27    0.59
  15   0  -4    0.71    0.57
 -15   0  -4    0.14    0.66
  15   0   4    0.46    0.62
  15   0   4    0.72    0.68
  15   0  -4   -0.21    0.62
  15   0   5    5.66    0.99
 -15   0  -5    4.57    1.09
 -15   0  -5    6.36    1.16
  15   0  -5    6.13    1.01
  15   0  -5    5.97    0.82
  15   0   5    7.53    0.98
 -15   0  -6    0.70    0.93
  15   0  -6   -0.88    0.79
  15   0  -7    1.01    0.97
 -15   0  -7    0.57    1.06
 -15   0  -8   -1.56    0.89
  15  -1   0    0.46    0.56
  15   1   0   -0.52    0.54
  15  -1   0   -0.62    0.44
 -15   1   0   -0.66    0.46
 -15  -1   0   -0.29    0.46
 -15  -1   1   10.39    0.78
  15  -1  -1    9.26    0.97
  15   1   1    8.88    0.98
  15   1   1    9.90    1.01
 -15   1  -1   10.83    0.98
  15  -1   1   12.12    1.03
 -15  -1  -1   11.35    0.98
  15  -1   1   12.98    1.07
 -15   1   1   10.48    0.77
  15   1  -1   12.29    1.02
 -15   1   1   10.34    0.62
  15  -1  -2    4.78    0.79
  15   1   2    4.23    0.82
  15  -1  -2    2.90    0.70
 -15  -1   2    4.99    0.44
 -15   1  -2    4.64    0.82
  15   1   2    4.60    0.79
  15  -1   2    3.23    0.73
 -15  -1  -2    4.60    0.78
  15  -1   2    3.16    0.70
  15   1  -2    4.67    0.76
 -15   1   2    3.62    0.44
  15  -1  -3    4.33    0.80
  15  -1  -3    4.67    0.74
  15   1   3    3.45    0.74
 -15   1  -3    3.68    0.85
 -15   1  -3    3.52    0.72
  15   1   3    3.53    0.77
  15  -1   3    3.92    0.71
  15   1  -3    3.81    0.73
 -15  -1  -3    3.11    0.80
  15   1  -3    4.15    0.72
  15  -1   3    4.78    0.79
 -15   1  -4    2.64    0.85
  15   1   4    3.54    0.79
  15  -1  -4    1.61    0.73
 -15   1  -4    3.19    0.88
  15  -1  -4    3.18    0.69
  15   1   4    2.15    0.74
  15  -1  -4    3.53    0.67
 -15  -1  -4    2.35    0.84
  15  -1   4    4.08    0.78
  15  -1   4    4.41    0.82
  15   1  -4    2.09    0.64
  15   1  -4    3.04    0.76
  15  -1  -5   11.27    1.00
 -15   1  -5    8.99    1.32
  15   1   5   12.07    1.26
 -15   1  -5   11.43    1.40
  15  -1  -5   10.77    1.11
  15   1  -5   11.22    1.23
 -15  -1  -5   11.17    1.36
  15   1  -5   13.40    1.04
  15  -1   5   11.40    1.11
  15  -1  -6    8.47    1.12
 -15   1  -6    5.97    1.24
  15   1  -6    7.63    1.21
 -15  -1  -6    7.93    1.33
 -15   1  -7   -0.71    0.90
 -15  -1  -7    0.56    0.99
  15   1  -7   -0.29    0.89
 -15   1  -8   14.94    1.84
 -15  -1  -8    8.60    1.58
 -15   2   0   -0.04    0.28
 -15   2   0    0.41    0.51
  15   2   0   -0.16    0.56
  15  -2   0    0.79    0.59
 -15  -2   0    0.50    0.49
  15  -2   0    0.11    0.46
  15   2   0   -0.18    0.57
  15   2   1   20.29    1.37
 -15   2  -1   19.16    1.08
  15  -2  -1   20.79    1.38
  15   2   1   21.09    1.38
  15  -2  -1   20.63    1.10
 -15   2  -1   20.71    1.31
  15  -2  -1   21.54    1.34
  15   2  -1   19.98    1.33
 -15  -2  -1   18.77    1.27
  15  -2   1   20.43    1.35
  15  -2   1   19.19    1.29
  15   2   2   40.20    1.97
  15  -2  -2   40.89    1.54
 -15   2  -2   38.84    2.04
 -15   2  -2   40.77    1.82
  15  -2  -2   42.28    2.01
  15   2   2   38.76    1.98
  15  -2  -2   37.76    1.89
  15   2  -2   37.84    1.87
  15  -2   2   42.60    2.07
  15  -2   2   40.50    1.94
 -15  -2  -2   34.90    1.97
  15   2   3    2.12    0.69
 -15   2  -3    2.20    0.71
 -15   2  -3    1.71    0.75
  15   2   3    0.39    0.63
  15  -2  -3    1.98    0.64
  15  -2  -3    0.01    0.65
 -15  -2  -3    0.47    0.61
  15   2  -3    1.87    0.61
  15   2  -3    2.61    0.68
  15  -2   3    2.32    0.64
  15  -2  -4   37.84    2.08
  15   2   4   37.52    2.06
  15  -2  -4   36.83    1.88
  15  -2  -4   40.83    1.78
 -15   2  -4   38.84    2.10
 -15   2  -4   37.15    2.23
  15  -2   4   41.63    1.99
  15  -2   4   38.73    1.96
 -15  -2  -4   35.51    2.20
  15   2  -4   38.51    1.87
  15   2  -4   39.74    1.91
  15  -2  -5    1.66    0.90
 -15   2  -5    3.45    1.05
  15  -2  -5    2.84    0.73
  15  -2  -5    3.50    0.77
  15   2   5    1.91    0.82
  15   2  -5    2.64    0.71
  15   2  -5    3.86    1.00
  15  -2   5    2.52    0.75
 -15   2  -6    1.99    1.02
  15   2  -6    0.31    0.93
 -15   2  -7    0.43    0.98
  15   2  -7    1.72    1.08
 -15  -2  -7    1.08    1.02
 -15   2  -8   17.96    1.97
 -15  -2  -8   12.75    1.82
  15   2  -8   15.17    1.87
 -15   3   0   -0.42    0.46
  15  -3   0    0.46    0.47
 -15   3   0    0.11    0.19
  15  -3   0   -0.24    0.54
  15   3   0    0.36    0.59
  15   3   0    1.00    0.60
  15  -3  -1   -0.78    0.52
  15  -3  -1   -0.12    0.41
  15   3   1   -0.26    0.55
 -15   3  -1   -0.11    0.56
 -15   3  -1    0.20    0.40
  15  -3  -1   -0.47    0.49
  15   3   1   -0.62    0.55
  15   3  -1   -0.73    0.49
  15  -3   1   -0.32    0.48
  15  -3   1   -0.20    0.56
  15   3  -1    0.40    0.58
  15   3   2    7.67    0.93
  15   3   2    6.14    0.90
  15  -3  -2    7.74    0.88
 -15   3  -2    5.95    0.90
  15  -3  -2    7.15    0.60
 -15   3  -2    6.94    0.77
  15  -3  -2    6.93    0.91
  15   3  -2    6.58    0.84
 -15  -3  -2    6.81    0.89
  15   3  -2    7.14    0.89
  15  -3   2    4.66    0.83
  15  -3   2    7.47    0.93
  15  -3  -3   -0.13    0.54
  15  -3  -3   -0.06    0.25
  15  -3  -3   -0.19    0.32
  15  -3  -3    0.92    0.71
 -15   3  -3   -1.33    0.51
  15   3   3   -0.14    0.61
 -15   3  -3    0.38    0.63
 -15  -3  -3   -0.14    0.64
  15   3  -3    0.14    0.56
  15   3  -3    0.15    0.59
  15  -3   3   -0.12    0.58
  15   3  -3    0.38    0.53
  15   3   4   15.48    1.37
  15  -3  -4   15.16    1.03
  15  -3  -4   12.91    1.17
 -15   3  -4   18.26    1.46
  15  -3  -4   19.00    1.47
 -15   3  -4   15.84    1.50
  15  -3   4   15.43    1.24
 -15  -3  -4   13.63    1.43
  15  -3   4   17.01    1.25
  15   3   5    0.91    0.83
 -15   3  -5    3.56    1.03
  15  -3  -5    0.01    0.84
  15  -3  -5    1.02    0.65
  15  -3   5    0.53    0.68
 -15   3  -6    0.04    0.97
  15   3  -6   -0.53    0.92
 -15   3  -7   -0.24    1.01
  15   3  -7   -1.49    0.99
 -15  -3  -7   -0.65    0.90
 -15   3  -8    6.88    1.52
  15   3  -8    4.26    1.39
 -15  -3  -8    5.11    1.46
  15  -4   0   -0.23    0.54
  15  -4   0    0.50    0.51
  15   4   0   -0.06    0.54
  15  -4   0   -0.50    0.51
  15   4   1    4.49    0.81
  15  -4  -1    5.20    0.83
  15  -4  -1    4.13    0.77
 -15   4  -1    4.99    0.55
  15  -4  -1    6.45    0.71
  15  -4   1    6.08    0.82
  15   4  -1    4.35    0.75
  15  -4   1    4.73    0.80
  15  -4  -2    0.51    0.64
  15   4   2    1.31    0.67
 -15   4  -2    1.50    0.73
  15  -4  -2    1.53    0.63
 -15   4  -2    0.13    0.52
  15  -4  -2    1.41    0.46
  15   4  -2    1.58    0.59
  15  -4   2    1.58    0.67
  15   4   3    4.89    0.91
 -15   4  -3    4.69    0.85
  15  -4  -3    5.37    0.95
  15  -4  -3    6.05    0.86
 -15   4  -3    3.56    0.93
  15  -4  -3    6.08    0.58
  15   4  -3    5.03    0.80
  15   4  -3    5.13    0.79
 -15  -4  -3    5.18    0.92
  15  -4   3    6.24    0.93
  15  -4  -4    2.23    0.73
 -15   4  -4    3.37    0.93
  15   4   4    2.49    0.87
 -15   4  -4    3.92    1.01
  15  -4  -4    2.37    0.91
  15  -4   4    2.95    0.80
  15   4  -4    1.59    0.65
 -15  -4  -4    2.99    0.88
 -15  -4  -4    3.14    0.93
 -15   4  -5   11.57    1.39
  15  -4  -5   10.41    1.33
  15  -4  -5   11.59    1.14
  15   4  -5   13.69    1.04
  15  -4   5    8.72    1.05
 -15  -4  -5   10.02    1.27
 -15   4  -6    2.35    1.03
 -15   4  -7    3.51    1.26
  15   4  -7    6.14    1.43
  15  -5   0   -0.34    0.50
  15   5   0    0.56    0.57
  15  -5   0   -0.76    0.49
  15  -5   0   -0.34    0.55
  15  -5  -1    8.75    0.85
  15  -5  -1    7.67    0.97
  15  -5  -1    8.39    0.97
  15   5   1    6.41    0.92
 -15   5  -1    7.56    0.67
  15  -5   1    7.24    0.93
  15  -5   1    5.93    0.89
  15   5  -1    6.85    0.86
  15  -5   1    6.18    0.82
  15  -5  -2    1.31    0.55
  15  -5  -2    1.18    0.73
  15  -5  -2   -0.18    0.60
 -15   5  -2    2.24    0.61
  15   5   2    1.34    0.71
 -15  -5  -2    1.52    0.70
  15   5  -2    0.57    0.56
  15  -5   2    0.92    0.69
 -15   5  -3    1.16    0.68
 -15   5  -3    0.45    0.82
  15  -5  -3    0.91    0.80
  15  -5  -3    2.16    0.77
 -15  -5  -3    0.66    0.75
  15  -5   3    1.53    0.70
  15   5  -3    1.01    0.63
  15  -5  -4    5.67    0.96
 -15   5  -4    7.45    1.25
  15  -5  -4    5.46    1.10
 -15   5  -4    6.95    1.06
 -15  -5  -4    6.30    1.10
  15   5  -4    7.49    0.83
 -15  -5  -4    4.70    1.05
  15  -5   4    6.60    0.97
  15  -5  -5    6.48    1.02
 -15   5  -5    9.36    1.29
 -15  -5  -5    7.19    1.18
  15  -5   5    8.96    1.06
 -15   5  -6    0.22    1.00
 -15   5  -7   -0.18    1.03
  15  -6   0   -0.12    0.60
  15   6   0   -0.26    0.56
  15  -6   0   -0.35    0.56
  15  -6   0   -0.11    0.64
  15  -6  -1    3.78    0.85
  15  -6  -1    2.87    0.81
  15  -6  -1    4.59    0.76
  15   6  -1    5.71    0.87
  15  -6   1    3.23    0.83
 -15  -6  -1    4.28    0.85
  15  -6   1    4.91    0.79
  15  -6  -2   39.22    1.93
  15  -6  -2   36.37    2.04
 -15   6  -2   38.65    1.85
  15  -6  -2   35.91    2.05
  15   6  -2   37.44    1.88
  15  -6   2   35.85    1.99
 -15  -6  -2   37.22    2.12
  15  -6   2   39.93    1.94
 -15   6  -3    1.69    0.78
  15  -6  -3    1.99    0.80
  15   6  -3    2.52    0.66
  15  -6   3    3.38    0.86
 -15  -6  -3    3.49    0.94
 -15   6  -4    7.57    1.17
  15  -6  -4    6.75    1.07
  15  -6   4   10.00    1.17
  15   6  -4    9.75    0.89
 -15   6  -5    6.74    1.21
  15  -6  -5    6.81    1.07
  15  -6   5    4.74    0.96
 -15   6  -6    1.78    1.13
 -15   6  -7    2.04    1.25
  15  -7   0   -0.04    0.70
  15  -7  -1    4.73    0.89
  15  -7  -1    5.08    0.94
  15  -7   1    4.97    0.97
  15  -7  -2    8.70    1.00
 -15   7  -2    6.44    0.88
  15  -7  -2    5.37    1.00
  15  -7   2    7.78    1.07
  15  -7  -3   -0.03    0.73
 -15   7  -3    0.57    0.75
  15  -7   3   -0.69    0.68
  15   7  -3    0.19    0.58
  15  -7  -4   10.63    1.25
 -15   7  -4   12.31    1.35
  15  -7   4    9.93    1.22
 -15   7  -5    5.05    1.16
  15  -7  -5    4.89    1.02
  15  -7   5    7.30    1.04
 -15   7  -6    3.55    1.20
 -15   7  -7   -0.24    1.13
  15  -8   0   -0.05    0.73
  15  -8  -1    1.26    0.82
  15  -8   1    0.23    0.77
  15  -8  -2   18.68    1.55
  15  -8   2   17.03    1.53
  15  -8  -3    3.14    0.97
 -15   8  -3    1.22    0.86
  15  -8   3    1.73    0.85
 -15   8  -4    1.14    0.96
  15  -8  -4    2.41    0.92
  15  -8   4    2.15    0.87
  15  -8  -5   10.33    1.32
 -15   8  -5   11.90    1.52
  15  -8   5   11.07    1.28
 -15   8  -6    2.16    1.11
  15  -9   0   -0.93    0.68
  15  -9  -1    5.65    1.13
  15  -9   1    6.19    1.09
  15  -9  -2    1.76    0.92
  15  -9   2    0.60    0.89
  15  -9  -3    1.74    0.92
  15  -9   3    1.45    0.88
 -15   9  -4    0.69    0.97
  15  -9  -4   -0.57    0.78
  15  -9   4    1.24    0.82
 -15   9  -5    6.33    1.37
  15  -9  -5    6.27    1.18
 -15   9  -6    2.70    1.27
  15 -10   0    1.20    0.95
  15 -10  -1    1.29    0.95
  15 -10   1    2.71    1.00
  15 -10  -2    4.89    1.12
  15 -10   2    4.07    1.08
  15 -10  -3    1.56    0.95
  15 -10   3    0.96    0.97
  15 -10  -4    4.75    1.18
  15 -10   4    5.58    1.11
  15 -10  -5    1.92    0.97
 -15  10  -5    2.46    1.25
  15 -11   0   -0.68    0.89
  15 -11  -1    5.49    1.27
  15 -11   1    7.33    1.31
  15 -11  -2    3.80    1.13
  15 -11   2    1.39    1.02
  15 -11  -3   -0.73    0.85
  15 -11   3    0.06    0.88
  15 -11  -4    4.90    1.22
  15 -11   4    4.72    1.12
  15 -12   0    0.60    0.98
  15 -12  -1   -0.83    0.84
  15 -12   1   -0.40    0.94
  15 -12  -2   10.84    1.56
  15 -12   2   11.60    1.58
  15 -12  -3    0.75    0.98
  15 -12   3    0.64    0.94
  15 -13   0    0.42    0.97
  15 -13  -1    5.20    1.32
  15 -13   1    6.72    1.49
  15 -13   2    2.30    1.16
 -16   0   0    3.76    0.64
  16   0   0    4.33    0.76
  16   0   1    0.06    0.57
  16   0  -1    0.34    0.56
 -16   0  -1    0.54    0.55
 -16   0   1    0.37    0.40
 -16   0  -2   53.57    2.49
  16   0  -2   57.27    2.43
  16   0   2   53.90    2.40
  16   0   2   48.74    2.36
  16   0  -2   53.18    2.33
 -16   0   2   55.00    1.94
 -16   0  -3   -0.25    0.59
  16   0  -3    0.08    0.54
  16   0   3   -0.82    0.55
  16   0  -3    0.45    0.61
  16   0   3   -0.11    0.58
  16   0   4    9.23    1.06
  16   0   4    7.70    1.05
 -16   0  -4    6.63    1.11
  16   0  -4    7.79    1.02
  16   0  -4   10.12    0.96
 -16   0  -5    0.22    0.87
  16   0   5    0.57    0.73
  16   0  -5   -0.40    0.60
  16   0  -5    0.33    0.76
 -16   0  -6    2.49    1.09
  16   0  -6    0.75    0.88
 -16   0  -7    1.40    1.09
 -16   0  -8    2.37    1.20
  16  -1   0  148.14    5.12
 -16   1   0  144.87    5.12
  16   1   0  138.06    5.11
 -16  -1   0  143.43    5.12
 -16   1  -1   -0.03    0.51
 -16  -1   1   -0.10    0.39
  16   1   1    0.10    0.59
  16  -1  -1    0.50    0.58
  16   1   1   -0.88    0.52
 -16  -1  -1   -0.07    0.51
  16  -1   1   -0.57    0.49
 -16   1   1   -0.03    0.28
  16   1  -1   -0.51    0.54
 -16   1   1    0.10    0.40
  16  -1   1    0.07    0.49
  16   1   2    0.58    0.58
  16  -1  -2   -0.32    0.52
 -16   1  -2   -0.25    0.57
 -16  -1   2    0.16    0.30
  16  -1  -2    0.67    0.60
  16   1   2   -0.31    0.51
  16   1  -2    0.07    0.54
 -16  -1  -2    0.39    0.58
  16  -1   2   -0.42    0.49
  16  -1   2    0.03    0.54
 -16   1   2    0.47    0.32
  16   1   3    4.69    0.84
  16  -1  -3    6.21    0.95
 -16   1  -3    3.85    0.82
  16   1   3    4.36    0.82
 -16   1  -3    3.16    0.85
  16  -1  -3    5.13    0.76
  16   1  -3    3.95    0.76
  16   1  -3    3.55    0.72
  16  -1   3    4.04    0.77
 -16  -1  -3    5.14    0.90
  16  -1   3    4.61    0.80
  16   1   4   19.16    1.41
 -16   1  -4   19.02    1.63
  16  -1  -4   20.12    1.32
 -16   1  -4   19.30    1.55
  16  -1  -4   20.67    1.30
  16   1   4   20.85    1.49
  16  -1  -4   21.46    1.56
  16   1  -4   23.47    1.51
  16  -1   4   21.30    1.50
  16   1  -4   20.52    1.35
 -16  -1  -4   24.95    1.72
  16  -1   4   22.46    1.50
  16   1   5    1.35    0.76
  16  -1  -5    2.12    0.80
  16  -1  -5    1.54    0.66
 -16   1  -5    2.17    1.00
  16   1   5    1.54    0.84
  16   1  -5    1.48    0.86
  16   1  -5    2.80    0.74
  16  -1   5    1.08    0.77
 -16   1  -6   22.79    1.91
  16   1  -6   22.39    1.77
 -16  -1  -6   18.43    1.89
 -16   1  -7   -0.47    0.95
  16   1  -7    0.09    0.98
 -16  -1  -7    0.99    1.05
 -16   1  -8    3.64    1.41
 -16  -1  -8    5.66    1.42
  16  -2   0   13.96    1.17
  16   2   0   12.92    1.15
 -16  -2   0   13.97    1.04
 -16   2   0   14.79    1.06
  16  -2   0   15.11    1.07
 -16   2   0   14.90    0.72
  16   2   0   13.32    1.12
  16   2   1    2.65    0.64
  16  -2  -1    1.32    0.63
  16   2   1    2.45    0.71
 -16  -2   1    2.76    0.54
 -16   2  -1    2.79    0.50
 -16   2  -1    1.99    0.65
  16  -2  -1    3.38    0.54
  16  -2  -1    3.16    0.70
  16  -2   1    2.61    0.69
  16   2  -1    2.17    0.67
  16  -2   1    2.89    0.64
 -16  -2  -1    3.38    0.69
 -16   2  -2    0.04    0.61
  16   2   2   -0.21    0.54
 -16  -2   2   -0.36    0.33
 -16   2  -2    0.58    0.53
  16  -2  -2    0.68    0.32
  16   2   2    0.17    0.61
  16  -2  -2    0.10    0.56
  16  -2  -2   -0.22    0.52
  16   2  -2    0.11    0.55
  16  -2   2    0.65    0.60
  16  -2   2    0.64    0.60
 -16  -2  -2   -0.13    0.55
  16  -2  -3   12.68    1.26
  16   2   3   20.90    1.42
  16  -2  -3   16.33    1.28
  16   2   3   17.15    1.31
 -16   2  -3   17.74    1.45
 -16   2  -3   18.10    1.35
 -16  -2   3   18.54    0.79
  16  -2   3   17.19    1.29
  16   2  -3   19.00    1.30
  16   2  -3   16.71    1.26
 -16  -2  -3   17.03    1.41
  16  -2  -4    6.79    0.77
  16  -2  -4    7.80    0.95
  16   2   4    8.97    1.08
  16   2   4    6.59    1.02
 -16   2  -4    7.65    1.09
 -16   2  -4    7.35    1.15
  16  -2  -4    7.70    1.06
 -16  -2  -4    7.44    1.13
  16  -2   4    6.22    0.89
  16   2  -4    9.13    1.04
  16  -2   4    7.52    0.95
  16   2  -4    6.30    0.88
  16   2   5    2.61    0.93
  16  -2  -5    2.38    0.73
 -16   2  -5    2.13    0.94
  16   2  -5    2.62    0.72
  16  -2   5    1.74    0.75
 -16   2  -6   -0.67    0.91
  16   2  -6   -0.45    0.84
 -16   2  -7   10.01    1.52
  16   2  -7    9.49    1.46
 -16  -2  -7    7.23    1.44
 -16   2  -8    0.16    1.14
 -16  -2  -8   -0.84    0.96
  16   3   0    0.58    0.62
  16   3   0   -0.43    0.51
  16  -3   0   -0.43    0.52
 -16   3   0    0.28    0.51
  16  -3   0    0.21    0.46
 -16   3   0    0.06    0.18
  16  -3  -1    4.35    0.79
 -16   3  -1    3.07    0.76
  16  -3  -1    4.64    0.62
  16  -3  -1    4.34    0.79
 -16   3  -1    5.77    0.58
  16   3   1    4.50    0.82
  16   3   1    6.31    0.88
  16   3  -1    5.62    0.83
  16  -3   1    5.99    0.85
  16  -3   1    4.55    0.75
  16   3  -1    5.49    0.83
  16   3   2   13.50    1.19
  16  -3  -2   11.23    1.15
 -16   3  -2   10.43    1.14
  16  -3  -2   11.39    0.77
  16  -3  -2   13.25    1.13
 -16   3  -2   11.74    0.94
  16   3   2    9.79    1.08
 -16  -3  -2    8.32    1.02
  16  -3   2   11.10    1.07
  16   3  -2    8.83    0.97
  16   3  -2   10.19    1.02
 -16   3  -3    1.99    0.77
  16  -3  -3    0.31    0.60
  16   3   3    1.54    0.74
  16  -3  -3   -0.16    0.67
 -16   3  -3    0.37    0.65
  16  -3   3    0.69    0.65
  16   3  -3    1.10    0.66
  16   3  -3    0.53    0.58
 -16  -3  -3    0.23    0.71
  16   3  -3    0.76    0.64
  16   3   4   19.07    1.51
 -16   3  -4   20.30    1.51
 -16   3  -4   16.90    1.59
  16  -3  -4   19.39    1.35
  16  -3  -4   18.99    1.59
  16   3  -4   17.31    1.35
  16  -3   4   20.64    1.43
  16  -3   4   18.51    1.41
 -16  -3  -4   14.33    1.52
  16  -3  -5    0.38    0.66
 -16   3  -5   -0.19    0.87
  16  -3  -5    0.88    0.86
  16  -3   5    1.06    0.72
 -16   3  -6    4.99    1.18
 -16   3  -7    2.43    1.20
  16   3  -7    4.52    1.31
 -16  -3  -7    1.62    1.07
  16  -4   0    1.86    0.58
  16   4   0    1.71    0.66
  16  -4   0    1.72    0.68
  16  -4   0    1.39    0.61
  16   4   1    6.01    0.89
  16  -4  -1    5.74    0.88
 -16   4  -1    7.82    0.64
  16  -4  -1    8.14    0.81
 -16   4  -1    6.77    0.93
  16  -4  -1    6.87    0.96
  16  -4   1    6.32    0.90
  16   4  -1    6.99    0.88
  16  -4   1    8.24    0.94
 -16   4  -2    0.40    0.70
  16  -4  -2    0.20    0.41
  16   4   2   -0.58    0.60
  16  -4  -2    0.77    0.65
  16  -4  -2    0.40    0.62
 -16   4  -2   -0.56    0.47
  16   4  -2   -0.23    0.54
  16  -4   2    0.22    0.64
 -16   4  -3    7.04    1.15
  16  -4  -3    9.28    1.06
  16  -4  -3    8.70    1.13
 -16   4  -3    9.04    1.01
  16   4   3    6.57    1.04
  16   4  -3    7.97    0.94
  16  -4   3    8.20    1.01
  16   4  -3    8.74    0.94
 -16  -4  -3    6.50    1.07
  16  -4  -4    0.72    0.69
 -16   4  -4    2.15    0.90
  16  -4  -4   -0.52    0.77
 -16   4  -4    2.05    0.94
 -16  -4  -4    0.92    0.78
  16   4  -4    0.13    0.60
  16  -4   4    0.95    0.72
  16  -4  -5    4.49    0.88
 -16   4  -5    3.64    1.11
  16  -4  -5    1.38    0.94
  16  -4   5    2.23    0.78
 -16   4  -6   10.05    1.50
 -16   4  -7    1.79    1.18
  16  -5   0   65.03    2.85
  16  -5   0   67.93    2.90
  16   5   0   67.97    2.90
  16  -5  -1    1.90    0.61
  16  -5  -1    2.29    0.76
  16  -5  -1    1.60    0.73
  16   5   1    0.77    0.65
 -16   5  -1    0.95    0.44
  16   5  -1    0.74    0.61
  16  -5   1    1.29    0.66
  16  -5   1    2.46    0.72
  16  -5   1    1.61    0.71
  16  -5  -2   35.40    2.00
 -16   5  -2   37.36    1.77
  16  -5  -2   38.68    2.11
  16  -5  -2   36.22    1.75
  16   5  -2   38.98    1.92
  16  -5   2   34.58    1.99
 -16   5  -3    0.43    0.71
  16  -5  -3    1.20    0.81
  16  -5  -3    1.26    0.73
 -16   5  -3    0.66    0.81
 -16  -5  -3   -0.37    0.72
  16  -5   3    0.34    0.69
  16   5  -3    0.61    0.62
  16  -5  -4   15.81    1.40
 -16   5  -4   16.49    1.45
  16  -5   4   14.41    1.33
 -16   5  -5    0.75    0.88
  16  -5  -5    0.51    0.71
  16  -5   5    0.48    0.75
 -16   5  -6   11.97    1.55
 -16   5  -7    1.99    1.20
  16  -6   0    2.82    0.76
  16  -6   0    2.07    0.78
  16  -6   0    3.28    0.76
  16  -6  -1    4.70    0.83
  16  -6  -1    3.55    0.87
  16  -6   1    5.70    0.91
  16  -6   1    2.66    0.83
  16  -6  -2    1.01    0.64
 -16   6  -2    0.73    0.64
  16  -6  -2    1.99    0.80
  16  -6   2    1.44    0.73
  16  -6   2    0.92    0.63
  16  -6  -3   39.63    2.27
 -16   6  -3   47.09    2.28
  16  -6   3   47.80    2.33
  16  -6  -4    0.39    0.79
 -16   6  -4    0.40    0.85
  16  -6   4    0.46    0.75
  16  -6  -5    1.26    0.79
 -16   6  -5    1.78    1.02
  16  -6   5    1.03    0.82
 -16   6  -6    2.09    1.08
 -16   6  -7    8.79    1.61
  16  -7   0    1.49    0.81
  16  -7  -1    1.15    0.80
  16  -7  -1    0.06    0.68
  16  -7   1    0.91    0.74
  16  -7  -2    6.83    0.97
  16  -7  -2    6.60    1.06
 -16   7  -2    7.15    0.94
  16  -7   2    6.91    1.07
  16  -7  -3   -0.11    0.75
 -16   7  -3    1.06    0.79
  16  -7   3    0.36    0.74
 -16   7  -4    0.16    0.87
  16  -7  -4    0.82    0.81
  16  -7   4    1.71    0.84
 -16   7  -5   -0.45    0.89
  16  -7  -5    0.78    0.84
  16  -7   5    0.68    0.82
 -16   7  -6    1.16    1.12
  16  -8   0    2.39    0.93
  16  -8  -1    3.98    0.96
  16  -8   1    0.87    0.90
  16  -8  -2    5.05    1.06
  16  -8   2    5.53    1.08
 -16   8  -3   12.47    1.32
  16  -8  -3   13.47    1.45
  16  -8   3    9.23    1.22
  16  -8  -4    4.43    1.01
 -16   8  -4    3.87    1.10
  16  -8   4    2.16    0.90
 -16   8  -5    0.26    1.01
  16  -8  -5   -0.61    0.78
  16  -8   5   -0.04    0.80
 -16   8  -6   -1.19    1.02
  16  -9   0    3.37    1.02
  16  -9  -1    1.64    0.88
  16  -9   1    1.97    0.97
  16  -9  -2    6.66    1.17
  16  -9   2    8.21    1.25
  16  -9  -3    0.06    0.85
  16  -9   3    0.45    0.87
  16  -9  -4   12.91    1.47
  16  -9   4   13.89    1.44
 -16   9  -5   -0.05    1.01
  16  -9  -5   -1.29    0.75
 -16   9  -6   13.85    1.84
  16 -10   0   -0.03    0.85
  16 -10  -1    1.26    0.94
  16 -10   1    0.44    0.88
  16 -10  -2    1.95    0.96
  16 -10   2    1.08    0.93
  16 -10  -3    1.77    0.97
  16 -10   3    3.65    1.10
  16 -10  -4   -1.01    0.82
  16 -10   4    0.16    0.82
  16 -10  -5    2.27    1.00
  16 -11   0   -0.58    0.92
  16 -11  -1    1.51    1.03
  16 -11   1    0.22    0.92
  16 -11  -2    0.35    0.94
  16 -11   2    3.53    1.10
  16 -11  -3    0.21    0.92
  16 -11   3    1.27    0.99
  16 -11  -4    1.22    0.98
  16 -11   4   -0.94    0.80
  16 -12   0    3.78    1.23
  16 -12  -1    1.11    1.01
  16 -12   1    2.76    1.11
  16 -12  -2    3.38    1.19
  16 -12   2    2.58    1.16
  16 -12  -3    8.09    1.48
  16 -12   3   10.95    1.56
  16 -13   0   14.68    1.85
  16 -13   1   -0.58    1.02
 -17   0   0   -0.09    0.48
  17   0   0   -0.20    0.56
 -17   0   1   22.53    1.18
 -17   0  -1   23.30    1.45
  17   0  -1   24.19    1.45
  17   0   1   22.61    1.47
 -17   0   2   -0.16    0.29
  17   0  -2   -0.36    0.56
  17   0  -2    0.46    0.61
 -17   0  -2    0.18    0.59
  17   0   2    0.30    0.61
  17   0   2    0.41    0.62
 -17   0  -3    3.53    0.87
  17   0  -3    4.14    0.81
  17   0   3    4.21    0.85
  17   0   3    2.74    0.79
  17   0  -3    3.06    0.74
  17   0   4   -0.82    0.64
  17   0  -4    0.48    0.71
 -17   0  -4    0.79    0.80
  17   0   4   -0.73    0.61
  17   0  -4   -0.24    0.60
  17   0   5    0.51    0.75
  17   0  -5    1.20    0.79
  17   0  -5    0.91    0.65
 -17   0  -5    0.60    0.91
 -17   0  -6   -1.30    0.89
 -17   0  -7    1.38    1.10
 -17  -1   0   -0.11    0.47
 -17   1   0    0.92    0.53
  17   1   0   -0.47    0.54
  17  -1   0   -0.30    0.57
  17   1   1   18.58    1.36
  17  -1  -1   16.51    1.27
 -17   1  -1   21.48    1.36
  17   1   1   19.03    1.38
 -17  -1   1   19.64    1.09
 -17   1   1   19.68    0.89
  17  -1   1   18.87    1.29
  17   1  -1   19.07    1.33
 -17  -1  -1   19.72    1.30
  17  -1   1   19.80    1.35
 -17   1   1   20.59    1.08
  17  -1  -2    1.54    0.68
  17   1   2    1.80    0.72
  17   1   2    1.59    0.68
  17  -1  -2    1.57    0.64
 -17  -1   2    1.74    0.38
 -17   1  -2    1.47    0.71
  17   1  -2    2.44    0.70
 -17  -1  -2    1.67    0.70
  17  -1   2    2.36    0.73
  17  -1   2    2.21    0.70
 -17   1   2    1.85    0.38
  17  -1  -3    1.33    0.66
 -17   1  -3    1.48    0.76
  17   1   3    0.88    0.72
 -17   1  -3    1.08    0.71
  17  -1  -3    2.67    0.82
  17   1   3    1.01    0.70
  17   1  -3    1.34    0.69
  17  -1   3    1.74    0.75
  17   1  -3    2.42    0.71
  17  -1   3    1.14    0.67
 -17  -1  -3    2.15    0.78
  17   1   4    0.59    0.75
  17   1   4   -0.04    0.72
 -17   1  -4    0.53    0.84
  17  -1  -4    0.35    0.64
 -17   1  -4    0.60    0.80
  17  -1  -4    0.61    0.75
  17   1  -4    0.39    0.62
  17  -1   4    0.71    0.70
 -17  -1  -4   -0.10    0.74
  17   1  -4    1.75    0.80
  17  -1   4    1.21    0.70
  17  -1  -5   10.14    1.03
 -17   1  -5   10.44    1.38
  17   1   5    9.75    1.25
  17   1   5   10.35    1.20
  17   1  -5    9.21    1.02
  17  -1   5    8.13    1.08
 -17   1  -6    0.95    0.97
 -17  -1  -6   -1.28    0.92
  17   1  -6    0.78    0.95
 -17   1  -7    0.73    1.08
 -17  -1  -7    2.82    1.22
 -17  -2   0    0.41    0.51
  17  -2   0   -0.35    0.45
 -17   2   0   -0.04    0.50
  17  -2   0    0.92    0.60
  17   2   0    0.22    0.56
  17   2   0   -0.63    0.52
 -17   2   0   -0.19    0.29
  17  -2  -1    1.06    0.45
  17   2   1    0.97    0.63
  17  -2  -1    1.24    0.63
 -17   2  -1    0.54    0.45
  17  -2  -1    0.24    0.58
 -17  -2   1    1.47    0.49
  17   2   1    0.68    0.63
 -17   2  -1    0.89    0.61
 -17  -2  -1    0.50    0.55
  17  -2   1    1.11    0.61
  17   2  -1    0.82    0.61
  17  -2   1   -0.39    0.58
 -17   2  -2    0.66    0.56
  17   2   2    0.47    0.65
 -17   2  -2   -0.01    0.64
  17   2   2    0.24    0.65
  17  -2  -2    0.75    0.67
  17  -2  -2    0.92    0.67
 -17  -2   2    0.75    0.41
  17   2  -2    0.68    0.61
  17  -2   2    1.85    0.71
 -17  -2  -2    0.03    0.60
  17  -2  -3    5.74    0.85
  17   2   3    6.16    0.95
 -17   2  -3    5.94    1.03
  17   2   3    3.95    0.87
 -17   2  -3    5.18    0.90
  17  -2  -3    4.23    0.91
 -17  -2  -3    3.73    0.91
  17   2  -3    4.46    0.85
  17   2  -3    5.28    0.84
  17  -2   3    4.66    0.85
 -17   2  -4   11.72    1.28
  17   2   4   13.08    1.31
  17  -2  -4   10.49    1.06
  17   2   4    9.34    1.18
  17  -2  -4   12.22    1.26
 -17   2  -4    8.78    1.28
  17  -2   4   10.56    1.11
  17  -2   4   11.88    1.20
 -17  -2  -4   12.53    1.38
  17   2  -4   11.08    1.08
  17   2   5    6.47    1.12
  17  -2  -5    6.15    0.91
 -17   2  -5    5.41    1.12
  17  -2   5    5.00    0.97
 -17   2  -6    1.45    1.02
 -17   2  -7    0.09    1.11
 -17  -2  -7    3.61    1.26
  17   2  -7    0.95    1.06
  17   3   0    0.29    0.59
  17  -3   0    0.42    0.51
  17  -3   0   -0.07    0.52
 -17   3   0    0.50    0.51
  17   3   0    0.12    0.56
 -17   3  -1   -0.66    0.53
  17  -3  -1    0.41    0.44
 -17   3  -1   -0.06    0.38
  17   3   1   -0.05    0.59
  17   3   1    0.72    0.64
  17  -3  -1    0.28    0.60
  17  -3  -1   -0.32    0.51
 -17  -3  -1    0.25    0.59
  17  -3   1    0.34    0.54
  17   3  -1   -1.04    0.53
  17  -3   1    0.07    0.61
  17   3  -1   -1.02    0.48
  17   3   2   10.24    1.12
  17  -3  -2   10.92    0.78
 -17   3  -2   12.43    1.25
  17  -3  -2    9.21    1.08
  17   3   2    9.00    1.10
  17  -3  -2   10.38    1.13
 -17   3  -2   12.33    1.01
  17   3  -2   11.54    1.07
  17  -3   2   10.72    1.08
 -17  -3  -2   10.08    1.11
  17   3  -2   10.62    1.09
 -17   3  -3    0.85    0.70
 -17   3  -3    1.76    0.83
  17  -3  -3    1.09    0.70
  17   3   3    0.84    0.72
  17  -3  -3    2.49    0.85
 -17  -3  -3    1.77    0.82
  17   3  -3    0.66    0.70
  17  -3   3    1.39    0.72
  17   3  -3    1.25    0.67
 -17   3  -4    1.16    0.91
 -17   3  -4    1.90    0.85
  17  -3  -4    2.17    0.85
  17  -3  -4    0.75    0.70
  17   3  -4    0.49    0.69
  17  -3   4    0.58    0.72
 -17  -3  -4    0.44    0.79
  17  -3  -5    1.23    0.71
 -17   3  -5    0.88    0.90
  17  -3   5    1.75    0.81
 -17   3  -6    1.03    1.00
 -17   3  -7    2.76    1.21
 -17  -3  -7    4.01    1.31
  17   4   0   -0.27    0.61
  17   4   0    0.18    0.59
  17  -4   0    0.28    0.52
  17  -4   0    0.05    0.55
  17  -4   0    1.24    0.63
  17  -4  -1    3.34    0.79
  17  -4  -1    3.75    0.65
  17  -4  -1    2.42    0.75
  17   4   1    2.50    0.76
 -17   4  -1    3.35    0.78
 -17   4  -1    2.90    0.50
  17   4  -1    3.47    0.83
  17   4  -1    3.20    0.78
  17  -4   1    3.57    0.82
  17  -4   1    2.66    0.73
  17  -4  -2    1.14    0.75
  17  -4  -2    2.30    0.75
 -17   4  -2    2.09    0.63
  17   4   2    0.09    0.66
  17  -4  -2    2.59    0.53
 -17   4  -2    2.20    0.83
  17   4  -2    2.06    0.70
  17  -4   2    2.19    0.77
 -17   4  -3    7.92    1.20
 -17   4  -3    8.76    1.02
  17  -4  -3    6.12    0.97
  17  -4  -3    6.17    1.07
  17  -4   3    6.58    0.99
 -17  -4  -3    7.43    1.13
  17   4  -3    6.20    0.94
 -17   4  -4   -0.40    0.80
  17  -4  -4    0.91    0.75
  17  -4  -4    2.79    0.93
  17  -4   4    1.54    0.80
 -17   4  -5    4.10    1.11
  17  -4  -5    2.23    1.03
  17  -4  -5    3.47    0.84
  17  -4   5    4.42    0.92
 -17   4  -6    2.19    1.12
 -17   4  -7    3.45    1.26
  17  -5   0    0.89    0.61
  17  -5   0   -0.59    0.59
  17  -5   0   -0.74    0.55
  17  -5  -1   41.62    2.03
  17  -5  -1   46.82    2.26
 -17   5  -1   43.62    1.73
  17  -5  -1   40.60    2.17
  17  -5   1   40.73    2.18
  17  -5   1   41.10    2.09
  17  -5  -2    0.27    0.51
  17  -5  -2   -0.43    0.66
 -17   5  -2   -0.32    0.54
  17  -5  -2    0.05    0.71
  17  -5   2    0.01    0.73
 -17   5  -3    0.77    0.82
  17  -5  -3    0.66    0.71
 -17   5  -3   -0.59    0.67
  17  -5   3    0.46    0.72
 -17   5  -4    0.34    0.82
  17  -5  -4    0.23    0.76
  17  -5   4    0.69    0.79
  17  -5  -5   16.01    1.38
 -17   5  -5   16.44    1.64
  17  -5   5   16.04    1.41
 -17   5  -6   -0.81    0.98
 -17   5  -7    4.76    1.39
  17  -6   0   -0.66    0.65
  17  -6   0   -0.65    0.58
  17  -6  -1   12.85    1.26
  17  -6  -1   14.83    1.22
  17  -6   1   11.25    1.25
  17  -6  -2   -1.18    0.66
 -17   6  -2    1.03    0.64
  17  -6   2   -0.24    0.70
  17  -6  -3   -0.72    0.73
 -17   6  -3    0.78    0.76
  17  -6   3    0.65    0.83
  17  -6  -4   12.02    1.29
 -17   6  -4   12.42    1.34
  17  -6   4   10.20    1.21
 -17   6  -5    1.09    0.97
  17  -6  -5    0.51    0.76
  17  -6   5    2.25    0.87
 -17   6  -6    0.93    1.02
 -17   6  -7   -1.95    1.04
  17  -7   0    0.63    0.78
  17  -7  -1    2.20    0.90
  17  -7  -1    2.92    0.81
  17  -7   1    1.25    0.84
  17  -7  -2   13.49    1.41
  17  -7   2   13.76    1.38
  17  -7  -3    3.67    1.00
 -17   7  -3    3.94    0.92
  17  -7   3    4.83    1.03
  17  -7  -4    3.96    1.02
 -17   7  -4    3.16    1.00
  17  -7   4    3.07    0.94
 -17   7  -5    1.03    0.99
  17  -7  -5    1.04    0.88
  17  -7   5    1.57    0.86
 -17   7  -6    0.07    1.05
  17  -8   0   -0.45    0.81
  17  -8  -1    4.95    1.10
  17  -8   1    2.19    0.97
  17  -8  -2   11.66    1.39
  17  -8   2   12.93    1.38
  17  -8  -3    1.65    0.90
  17  -8   3   -1.14    0.75
 -17   8  -4    3.78    1.08
  17  -8  -4    6.32    1.14
  17  -8   4    4.39    1.09
  17  -8  -5    0.35    0.84
 -17   8  -5   -0.91    0.88
  17  -8   5   -1.00    0.76
 -17   8  -6    5.18    1.40
  17  -9   0    0.53    0.91
  17  -9  -1    1.71    0.96
  17  -9   1    2.11    0.99
  17  -9  -2    2.15    1.00
  17  -9   2    1.87    0.97
  17  -9  -3   -0.49    0.81
  17  -9   3   -0.03    0.85
  17  -9  -4    0.79    0.92
  17  -9   4    1.08    0.89
  17  -9  -5    7.17    1.26
  17 -10   0    0.60    0.91
  17 -10  -1   -0.23    0.85
  17 -10   1   -0.97    0.84
  17 -10  -2   -0.08    0.87
  17 -10   2    0.86    0.96
  17 -10  -3    0.14    0.85
  17 -10   3    2.46    1.02
  17 -10  -4    0.73    0.94
  17 -10   4    2.20    1.01
  17 -10  -5    3.36    1.10
  17 -11   0   -2.48    0.75
  17 -11  -1   -1.43    0.81
  17 -11   1    0.27    0.97
  17 -11  -2    2.74    1.09
  17 -11   2    2.38    1.15
  17 -11  -3    0.35    0.96
  17 -11   3    0.55    0.94
  17 -11  -4    0.60    0.97
  17 -11   4    0.16    0.92
  17 -12   0   -0.56    0.94
  17 -12  -1    1.20    1.04
  17 -12   1   -0.21    1.01
  17 -12  -2    6.56    1.38
  17 -12   2   10.94    1.60
  17 -12  -3    1.97    1.15
  17 -12   3    2.92    1.20
 -18   0   0   90.37    3.41
  18   0   0   84.43    3.48
  18   0  -1   -0.14    0.55
  18   0   1   -0.42    0.58
 -18   0  -1    0.55    0.61
 -18   0   1    0.27    0.44
 -18   0  -2    9.94    1.11
  18   0  -2   13.21    1.16
  18   0   2   12.23    1.16
  18   0   2   10.33    1.10
 -18   0   2   10.44    0.67
  18   0  -2   10.79    1.13
  18   0   3   -0.94    0.60
  18   0   3   -0.36    0.66
  18   0  -3   -0.33    0.69
 -18   0  -3    0.32    0.75
  18   0  -3   -0.36    0.62
  18   0  -4   31.75    1.81
  18   0  -4   35.52    2.01
  18   0   4   30.55    1.86
 -18   0  -4   30.71    2.08
  18   0   4   32.62    1.95
  18   0  -5    0.06    0.65
 -18   0  -5    0.55    0.90
  18   0   5   -0.63    0.70
 -18   0  -6   12.16    1.56
 -18   0  -7   -0.08    1.00
 -18   1   0    5.88    0.76
  18   1   0    6.46    0.92
  18  -1   0    6.73    0.92
 -18  -1   0    6.80    0.80
  18   1   1    0.08    0.61
 -18   1  -1    0.70    0.59
  18  -1  -1    0.04    0.60
 -18  -1   1    0.09    0.42
  18   1   1    0.04    0.61
 -18   1   1    0.77    0.45
  18  -1   1   -0.74    0.51
  18   1  -1   -0.41    0.56
 -18   1   1   -0.08    0.30
 -18  -1  -1    0.04    0.52
  18   1   2   15.28    1.28
  18  -1  -2   14.81    1.26
  18  -1  -2   13.50    1.20
 -18  -1   2   13.19    0.79
  18   1   2   12.21    1.20
 -18   1  -2   15.05    1.30
 -18  -1  -2   12.49    1.21
  18  -1   2   10.95    1.14
  18   1  -2   14.01    1.19
  18  -1  -3    5.25    0.97
  18   1   3    5.57    0.95
 -18   1  -3    4.52    0.90
  18  -1  -3    6.55    0.93
  18   1   3    5.02    0.94
 -18   1  -3    3.63    0.96
  18  -1   3    4.98    0.91
  18  -1   3    5.09    0.91
  18   1  -3    6.14    0.98
 -18  -1  -3    4.07    0.96
  18   1  -3    4.94    0.86
  18   1   4    5.20    0.97
  18  -1  -4    6.26    0.95
  18   1   4    4.71    0.97
 -18   1  -4    5.36    1.08
 -18   1  -4    6.78    1.18
  18  -1  -4    7.22    1.09
  18  -1   4    5.64    0.97
  18   1  -4    5.39    0.93
 -18  -1  -4    4.77    1.06
  18  -1   4    6.48    1.06
 -18   1  -5    0.26    0.93
  18  -1  -5    0.68    0.67
  18   1   5    0.95    0.83
  18   1   5   -0.63    0.75
  18   1  -5    1.27    0.70
  18  -1   5   -1.34    0.68
 -18   1  -6   -0.08    0.94
 -18  -1  -6    0.10    1.00
 -18   1  -7    1.67    1.12
 -18  -1  -7    1.55    1.13
 -18  -2   0    8.84    0.87
  18  -2   0    6.61    0.92
  18   2   0    7.89    0.97
 -18   2   0    6.83    0.84
  18   2   0    7.64    0.98
  18  -2   0    6.36    0.80
 -18   2   0    7.86    0.57
  18   2   1   -0.29    0.59
  18  -2  -1   -0.14    0.56
 -18   2  -1   -0.15    0.60
  18  -2  -1   -0.15    0.59
 -18  -2   1   -0.51    0.44
  18  -2  -1   -0.06    0.40
  18   2   1    0.07    0.61
 -18   2  -1   -0.14    0.44
 -18  -2  -1   -0.94    0.54
  18   2  -1    0.31    0.63
  18  -2   1    0.10    0.59
  18  -2   1    0.00    0.58
 -18   2  -2    0.06    0.57
 -18  -2   2    0.12    0.39
  18  -2  -2    0.55    0.68
  18  -2  -2    0.05    0.62
 -18   2  -2    0.95    0.69
  18   2   2    0.03    0.66
  18   2   2   -0.77    0.58
  18  -2   2   -0.59    0.59
  18   2  -2    0.05    0.63
 -18  -2  -2   -0.43    0.60
  18  -2  -3    3.84    0.83
 -18   2  -3    4.69    1.02
  18  -2  -3    2.72    0.88
  18   2   3    2.68    0.83
 -18   2  -3    2.35    0.80
  18   2   3    2.23    0.87
  18  -2   3    2.79    0.82
 -18  -2  -3    2.42    0.85
  18   2  -3    2.49    0.79
  18   2  -3    1.93    0.80
  18   2   4    2.74    0.92
 -18   2  -4    2.16    0.91
 -18   2  -4    4.10    1.00
  18  -2  -4    4.29    1.01
  18  -2  -4    4.42    0.89
  18   2   4    1.87    0.83
  18  -2   4    3.08    0.88
  18  -2   4    3.76    0.91
 -18  -2  -4    4.77    1.07
  18   2  -4    4.51    0.84
 -18   2  -5   -0.46    0.85
  18  -2  -5    0.77    0.70
  18  -2   5   -0.55    0.74
 -18   2  -6    1.63    1.04
 -18   2  -7    0.50    1.10
 -18  -2  -7    0.28    1.04
  18  -3   0   26.77    1.52
  18  -3   0   25.60    1.62
 -18   3   0   26.03    1.49
  18   3   0   24.80    1.62
  18   3   0   24.06    1.60
 -18  -3   0   27.44    1.52
  18  -3  -1    5.47    0.70
 -18   3  -1    6.04    0.61
 -18   3  -1    4.13    0.82
  18  -3  -1    3.59    0.83
  18   3   1    3.92    0.86
  18  -3  -1    4.02    0.84
  18   3   1    5.19    0.92
  18   3  -1    4.43    0.87
  18  -3   1    5.36    0.87
  18   3  -1    4.32    0.81
  18  -3   1    5.88    0.90
 -18  -3  -1    4.85    0.85
 -18   3  -2    4.44    0.92
  18  -3  -2    4.62    0.56
  18   3   2    2.52    0.83
  18  -3  -2    4.61    0.84
  18   3   2    4.13    0.94
  18  -3  -2    4.03    0.90
 -18   3  -2    4.29    0.73
  18  -3   2    4.35    0.91
 -18  -3  -2    6.34    1.01
  18   3  -2    4.62    0.86
 -18   3  -3   56.02    2.78
 -18   3  -3   57.88    2.49
  18  -3  -3   57.63    2.70
  18  -3  -3   51.29    2.48
  18   3   3   51.28    2.58
  18   3  -3   54.77    2.50
 -18  -3  -3   50.03    2.70
  18   3  -3   49.75    2.42
  18  -3   3   51.40    2.55
 -18   3  -4   -0.29    0.77
  18  -3  -4    1.17    0.75
  18  -3  -4    1.91    0.89
  18   3  -4   -0.29    0.69
  18  -3   4    1.53    0.80
  18  -3  -5    0.70    0.74
 -18   3  -5   -0.79    0.77
  18  -3   5    0.80    0.75
 -18   3  -6    1.17    1.02
 -18   3  -7    1.23    1.10
 -18  -3  -7    3.90    1.32
  18   4   0   17.10    1.40
  18  -4   0   16.07    1.30
  18  -4   0   17.09    1.26
  18  -4   0   16.02    1.34
 -18   4  -1    1.22    0.75
  18  -4  -1    0.61    0.68
  18  -4  -1    0.17    0.67
 -18   4  -1   -0.18    0.43
  18  -4  -1    0.70    0.53
  18  -4   1    0.59    0.62
  18  -4   1    0.33    0.66
  18   4  -1    0.89    0.72
  18  -4  -2    8.58    1.13
  18  -4  -2   11.29    1.16
 -18   4  -2   10.81    0.95
 -18   4  -2    9.40    1.19
  18   4  -2    9.24    1.10
  18  -4   2   10.52    1.14
 -18  -4  -2    9.88    1.18
  18  -4  -3    0.86    0.73
  18  -4  -3    0.63    0.81
 -18   4  -3   -0.84    0.77
 -18   4  -3   -1.05    0.66
  18  -4   3   -0.05    0.71
 -18  -4  -3   -0.13    0.76
 -18   4  -4   10.71    1.25
  18  -4  -4    9.40    1.17
  18  -4   4    7.01    1.12
 -18   4  -5    0.90    0.99
  18  -4  -5    0.67    0.74
  18  -4   5    0.42    0.78
 -18   4  -6   20.64    1.89
 -18   4  -7    2.10    1.18
  18  -5   0    0.03    0.62
  18  -5   0   -0.55    0.65
  18  -5  -1    6.31    1.00
  18  -5  -1    5.29    0.82
  18  -5   1    5.09    0.98
  18  -5  -2   -0.47    0.69
 -18   5  -2   -0.12    0.59
  18  -5   2   -0.15    0.72
  18  -5  -3    1.40    0.85
 -18   5  -3    0.77    0.74
 -18   5  -3    1.86    0.98
  18  -5   3    2.73    0.91
 -18  -5  -3    0.57    0.75
 -18   5  -4    1.53    0.91
  18  -5  -4    0.40    0.76
  18  -5   4    2.00    0.89
 -18   5  -5    2.19    1.05
  18  -5  -5    1.33    0.84
  18  -5   5    1.30    0.83
 -18   5  -6    0.65    1.05
 -18   5  -7    2.44    1.30
  18  -6   0   19.66    1.56
  18  -6  -1    1.23    0.77
  18  -6  -1    0.25    0.62
  18  -6   1    1.02    0.78
  18  -6  -2    2.80    0.90
  18  -6   2    4.20    0.97
 -18   6  -3    0.17    0.74
  18  -6  -3    0.58    0.77
  18  -6   3    0.99    0.86
 -18   6  -4    8.33    1.19
  18  -6  -4    6.84    1.13
  18  -6   4    6.12    1.13
  18  -6  -5    4.69    0.98
 -18   6  -5    3.57    1.13
  18  -6   5    4.42    1.03
 -18   6  -6    2.44    1.14
  18  -7   0    0.85    0.84
  18  -7  -1   21.65    1.67
  18  -7   1   21.67    1.69
  18  -7  -2    0.64    0.86
  18  -7   2   -0.17    0.77
  18  -7  -3   26.43    1.89
  18  -7   3   24.38    1.79
 -18   7  -4    0.81    0.90
  18  -7  -4    1.14    0.85
  18  -7   4    2.64    0.96
 -18   7  -5    3.50    1.12
  18  -7  -5    2.10    0.90
  18  -7   5    1.81    0.94
 -18   7  -6    0.02    1.06
  18  -8   0    1.81    0.97
  18  -8  -1   -0.62    0.82
  18  -8   1   -0.11    0.82
  18  -8  -2    7.62    1.21
  18  -8   2    4.51    1.09
  18  -8  -3    0.59    0.89
  18  -8   3    1.08    0.90
  18  -8  -4    0.15    0.85
  18  -8   4    0.61    0.90
  18  -8  -5    0.80    0.86
 -18   8  -6    8.13    1.55
  18  -9   0    5.55    1.21
  18  -9  -1    2.84    1.03
  18  -9   1    2.57    1.06
  18  -9  -2    4.47    1.12
  18  -9   2    1.71    0.97
  18  -9  -3    3.57    1.12
  18  -9   3    1.75    0.95
  18  -9  -4    1.18    0.95
  18  -9   4    0.73    0.90
  18  -9  -5    1.62    1.01
  18 -10   0   10.47    1.53
  18 -10  -1    1.08    0.92
  18 -10   1   -0.97    0.84
  18 -10  -2    3.16    1.12
  18 -10   2    2.68    1.07
  18 -10  -3    0.44    0.91
  18 -10   3   -0.58    0.82
  18 -10  -4    6.16    1.33
  18 -10   4    5.41    1.27
  18 -11   0    1.37    1.02
  18 -11  -1   -0.32    0.92
  18 -11   1   -1.92    0.89
  18 -11  -2    0.68    1.03
  18 -11   2    3.05    1.23
  18 -11   3    8.13    1.41
  18 -12   0   -0.81    0.97
  18 -12  -1    1.27    1.00
  18 -12   1    1.24    1.10
  18 -12  -2   -0.12    1.02
  18 -12   2    0.30    1.06
 -19   0   0    0.65    0.55
  19   0   0   -0.03    0.61
 -19   0   1    1.85    0.54
  19   0  -1    2.38    0.73
  19   0   1    2.27    0.76
 -19   0  -1    0.67    0.65
 -19   0  -2   -0.78    0.61
  19   0  -2   -0.34    0.58
  19   0   2    0.25    0.70
 -19   0   2    0.02    0.36
  19   0  -2    0.71    0.72
  19   0   2   -0.13    0.63
 -19   0  -3    6.13    1.07
  19   0  -3    3.64    0.92
  19   0   3    6.41    1.05
  19   0   3    5.13    0.98
  19   0  -3    5.42    0.88
 -19   0  -4    1.10    0.87
  19   0  -4   -0.24    0.68
  19   0   4   -0.20    0.75
  19   0   4   -1.14    0.67
  19   0  -4    0.00    0.77
  19   0  -5   -1.23    0.60
  19   0   5    0.48    0.83
 -19   0  -5    0.15    0.91
 -19   0  -6   -0.14    0.92
 -19   0  -7    1.81    1.18
 -19   1   0   -0.06    0.51
  19   1   0   -0.23    0.62
  19  -1   0   -0.53    0.57
 -19  -1   0   -0.40    0.48
  19   1   1    1.37    0.74
 -19   1  -1    0.47    0.63
 -19  -1   1    0.42    0.47
  19   1   1    0.45    0.66
  19  -1  -1    0.67    0.65
 -19   1   1    0.04    0.45
  19  -1   1    0.53    0.63
 -19  -1  -1    0.70    0.62
  19   1  -1    0.56    0.69
  19   1   2   37.08    2.03
 -19   1  -2   39.61    2.09
  19  -1  -2   30.84    1.95
 -19  -1   2   36.94    1.52
  19   1   2   38.48    2.07
  19  -1  -2   36.68    1.97
 -19  -1  -2   34.30    2.00
  19  -1   2   35.59    1.98
  19   1  -2   35.51    1.94
 -19   1  -3    1.58    0.72
  19   1   3    2.91    0.89
 -19   1  -3    3.00    0.93
  19  -1  -3    0.03    0.69
  19   1   3    1.23    0.82
  19  -1  -3    2.27    0.87
  19  -1   3    2.71    0.82
  19  -1   3    2.32    0.89
  19   1  -3    2.82    0.79
 -19  -1  -3    2.80    0.90
  19   1  -3    0.61    0.75
 -19   1  -4   10.56    1.37
  19  -1  -4   12.34    1.20
 -19   1  -4   10.49    1.25
  19   1   4    9.93    1.20
  19   1   4    9.48    1.19
  19  -1  -4    8.20    1.18
  19  -1   4    9.10    1.23
  19   1  -4   10.58    1.15
  19  -1   4   10.45    1.20
 -19   1  -5    2.20    1.06
  19  -1  -5    0.89    0.74
  19   1   5    1.75    0.88
  19   1  -5    2.94    0.80
  19  -1   5    1.34    0.88
 -19   1  -6   -0.59    0.89
 -19  -1  -6    0.49    1.02
 -19   1  -7    0.13    1.02
 -19  -1  -7   -0.47    1.04
  19  -2   0    0.04    0.51
 -19   2   0   -0.23    0.32
  19   2   0   -0.05    0.65
 -19   2   0    0.16    0.55
  19   2   0    0.17    0.63
  19  -2   0   -0.97    0.55
 -19  -2   0   -0.15    0.48
 -19   2  -1    8.62    1.02
  19   2   1    5.53    0.96
  19  -2  -1    6.81    0.96
 -19  -2   1    8.21    0.81
  19  -2  -1    7.82    1.02
  19   2   1    6.74    1.01
  19  -2  -1    8.10    0.78
 -19   2  -1    8.25    0.74
  19  -2   1    6.01    0.96
 -19  -2  -1    6.53    0.90
  19   2  -1    7.91    1.04
  19  -2   1    9.77    1.04
 -19   2  -2   12.92    1.07
  19  -2  -2   11.38    1.19
  19  -2  -2   13.88    1.28
 -19   2  -2   12.24    1.26
 -19  -2   2   13.88    0.87
  19   2   2   13.04    1.28
  19   2   2   11.94    1.26
 -19  -2  -2   10.83    1.20
  19   2  -2   12.93    1.22
  19  -2   2   11.03    1.20
  19  -2  -3    1.01    0.78
  19  -2  -3    0.70    0.81
 -19   2  -3    2.01    0.80
 -19   2  -3    0.87    0.85
  19   2   3    2.36    0.88
  19   2   3    1.47    0.84
 -19  -2  -3    1.34    0.85
  19   2  -3    2.44    0.85
  19  -2   3    1.41    0.80
  19   2  -3    2.58    0.83
 -19   2  -4    0.90    0.88
  19  -2  -4    0.85    0.86
  19   2   4   -0.17    0.83
  19  -2  -4    1.34    0.73
  19  -2   4   -0.13    0.75
  19   2  -4    1.30    0.74
 -19   2  -5    0.07    0.88
  19  -2  -5    1.38    0.77
  19  -2   5    2.15    0.88
 -19   2  -6   12.29    1.57
 -19   2  -7    1.29    1.17
 -19  -2  -7    0.76    1.07
 -19   3   0    0.04    0.59
  19   3   0   -0.18    0.67
  19  -3   0    0.11    0.67
 -19  -3   0   -0.54    0.51
  19  -3   0    0.04    0.52
  19  -3  -1    9.70    0.90
 -19  -3   1   10.73    0.93
  19  -3  -1    8.82    1.10
 -19   3  -1    9.40    0.81
  19  -3  -1    9.66    1.14
 -19   3  -1   11.79    1.19
  19   3   1    9.48    1.14
  19  -3   1   10.80    1.12
 -19  -3  -1   10.05    1.10
  19  -3   1   10.37    1.15
  19   3  -1   12.13    1.19
  19   3   2   20.10    1.59
 -19   3  -2   21.57    1.59
 -19  -3   2   20.95    1.18
 -19   3  -2   21.88    1.33
  19  -3  -2   19.64    1.50
  19  -3  -2   20.44    1.55
  19  -3   2   19.97    1.52
  19   3  -2   21.99    1.53
 -19  -3  -2   21.57    1.59
 -19   3  -3   -1.03    0.73
 -19   3  -3    0.40    0.73
  19   3   3    0.51    0.85
  19  -3  -3    0.27    0.70
  19  -3  -3   -0.81    0.73
 -19  -3  -3    0.28    0.79
  19   3  -3    0.06    0.74
  19   3  -3    0.21    0.71
  19  -3   3   -0.51    0.75
  19  -3  -4    7.67    1.16
 -19   3  -4    6.23    1.08
  19  -3  -4    5.23    1.00
  19   3  -4    6.40    1.01
  19  -3   4    6.12    1.06
 -19   3  -5   -0.04    0.90
  19  -3  -5   -0.19    0.71
  19  -3   5   -1.09    0.76
 -19   3  -6    0.82    1.00
 -19   3  -7    3.45    1.24
 -19  -3  -7    0.46    1.07
  19  -4   0   -0.70    0.64
  19   4   0    0.80    0.77
  19  -4   0    0.48    0.58
 -19   4  -1    2.11    0.82
  19  -4  -1    1.39    0.59
  19   4   1    2.05    0.84
  19  -4  -1    2.51    0.81
  19  -4  -1    1.11    0.73
  19  -4   1    0.50    0.73
  19   4  -1    0.28    0.76
  19  -4  -2    3.39    0.88
 -19   4  -2    2.48    0.93
 -19   4  -2    2.94    0.70
  19   4  -2    4.79    0.97
 -19  -4  -2    2.29    0.84
  19  -4   2    3.43    0.94
  19  -4  -3    0.12    0.74
 -19   4  -3    1.08    0.72
 -19   4  -3   -0.22    0.84
  19  -4   3    1.00    0.83
 -19  -4  -3   -0.42    0.73
 -19   4  -4    0.82    0.86
  19  -4  -4    0.84    0.79
  19  -4   4    2.28    0.90
  19  -4  -5   -0.14    0.73
 -19   4  -5    0.84    0.98
  19  -4   5    0.84    0.83
 -19   4  -6    0.20    1.04
 -19   4  -7    1.08    1.14
  19  -5   0    1.47    0.68
  19  -5   0    0.65    0.76
  19  -5  -1   12.66    1.26
  19  -5  -1   12.32    1.09
  19  -5   1    9.05    1.19
  19  -5  -2   12.99    1.31
  19  -5   2   11.85    1.30
  19  -5  -3    0.97    0.83
 -19   5  -3   -0.53    0.81
 -19   5  -3    0.54    0.73
  19  -5   3    0.34    0.80
  19  -5  -4    0.18    0.77
 -19   5  -4    0.17    0.84
  19  -5   4    0.16    0.80
  19  -5  -5    3.21    0.95
 -19   5  -5    4.60    1.19
  19  -5   5    3.62    0.93
 -19   5  -6    2.38    1.15
  19  -6   0    1.09    0.84
  19  -6  -1    5.80    1.09
  19  -6  -1    5.46    0.91
  19  -6   1    6.66    1.13
  19  -6  -2    6.56    1.09
  19  -6   2    6.76    1.13
  19  -6  -3    3.63    0.99
  19  -6   3    3.67    1.00
  19  -6  -4    0.97    0.84
 -19   6  -4    3.33    0.99
  19  -6   4    1.66    0.89
 -19   6  -5   10.88    1.44
  19  -6  -5    7.89    1.24
  19  -6   5   11.38    1.34
 -19   6  -6    6.89    1.37
  19  -7   0    0.04    0.82
  19  -7  -1    0.80    0.87
  19  -7   1    1.20    0.89
  19  -7  -2   29.65    2.00
  19  -7   2   30.87    2.02
  19  -7  -3    2.94    0.99
  19  -7   3    3.43    1.06
  19  -7  -4   -0.27    0.79
  19  -7   4    1.03    0.90
  19  -7  -5    1.37    0.89
  19  -7   5   -0.31    0.78
 -19   7  -6    3.94    1.33
  19  -8   0   -0.62    0.78
  19  -8  -1    1.01    0.95
  19  -8   1    3.82    1.05
  19  -8  -2    4.08    1.08
  19  -8   2    2.26    1.01
  19  -8  -3    2.28    1.03
  19  -8   3    3.25    1.04
  19  -8  -4    1.44    0.91
  19  -8   4    1.63    0.96
  19  -8  -5    1.01    0.86
  19  -9   0    0.45    0.92
  19  -9  -1    2.26    1.06
  19  -9   1    3.09    1.08
  19  -9  -2    2.15    1.06
  19  -9   2    2.08    1.01
  19  -9  -3   -0.96    0.81
  19  -9   3   -0.15    0.85
  19  -9  -4    2.09    1.02
  19  -9   4    2.80    1.04
  19  -9  -5    6.26    1.26
  19 -10   0    0.73    1.04
  19 -10  -1   14.66    1.73
  19 -10   1   14.90    1.66
  19 -10  -2    0.01    0.93
  19 -10   2   -2.02    0.77
  19 -10  -3   -1.33    0.84
  19 -10   3    0.04    0.94
  19 -10  -4    2.04    1.08
  19 -10   4    0.77    1.01
  19 -11   0    0.45    1.03
  19 -11  -1    3.52    1.23
  19 -11   1    5.71    1.35
  19 -11  -2   24.21    2.12
  19 -11   2   20.69    1.96
  19 -11  -3   -1.12    0.84
  19 -11   3   -0.13    0.95
  19 -12   0   -0.33    1.10
  19 -12  -1   -1.67    0.85
  19 -12   1   -1.14    0.96
  19 -12   2   -0.27    1.01
 -20   0   0    9.20    0.96
  20   0   0    9.03    1.11
 -20   0   1    0.22    0.48
  20   0   1   -0.63    0.63
 -20   0  -1   -0.37    0.63
  20   0  -1    0.76    0.70
  20   0  -2    1.61    0.80
  20   0   2    2.29    0.81
  20   0  -2    2.25    0.80
 -20   0  -2    2.86    0.86
  20   0   2    3.28    0.92
  20   0   3    0.29    0.79
  20   0  -3    0.48    0.79
  20   0   3   -0.32    0.73
 -20   0  -3   -0.14    0.76
  20   0  -3   -0.14    0.67
  20   0   4   19.85    1.66
  20   0  -4   19.12    1.51
  20   0   4   18.11    1.52
  20   0  -5    0.26    0.74
  20   0   5    0.54    0.86
 -20   0  -5    1.54    0.96
 -20   0  -6   15.16    1.70
 -20   0  -7   -0.23    1.03
  20  -1   0   78.67    3.30
 -20   1   0   75.76    3.14
  20   1   0   76.54    3.29
 -20  -1   0   79.51    3.16
  20  -1  -1    0.03    0.70
 -20   1  -1   -0.11    0.66
  20   1   1    0.32    0.74
 -20  -1   1    0.59    0.50
  20   1   1    1.60    0.79
 -20   1   1    0.11    0.49
  20  -1   1    0.39    0.68
 -20  -1  -1    0.90    0.65
  20   1  -1    1.01    0.73
  20   1   2    0.28    0.76
 -20   1  -2    0.72    0.74
  20  -1  -2    0.55    0.73
  20   1   2   -0.44    0.70
  20  -1  -2    1.57    0.81
  20  -1   2    1.05    0.76
 -20  -1  -2    1.00    0.71
  20   1  -2    1.09    0.74
 -20   1  -3    4.28    0.95
 -20   1  -3    5.47    1.07
  20  -1  -3    3.58    0.87
  20  -1  -3    2.80    0.96
  20   1   3    3.82    0.97
  20   1   3    3.98    0.95
  20  -1   3    4.72    0.98
  20   1  -3    1.56    0.84
  20  -1   3    2.06    0.84
  20   1  -3    3.56    0.88
 -20  -1  -3    4.91    1.01
  20   1   4   14.26    1.40
  20  -1  -4   18.59    1.61
  20  -1  -4   13.52    1.29
 -20   1  -4   16.69    1.48
  20   1  -4   14.84    1.29
  20  -1   4   11.99    1.32
  20  -1   4   10.43    1.28
 -20   1  -5    2.29    1.03
  20   1   5    2.09    0.92
  20  -1  -5    0.79    0.75
  20  -1   5    0.99    0.89
 -20   1  -6   10.20    1.50
 -20  -1  -6   14.09    1.66
 -20   1  -7   -1.45    0.95
 -20  -1  -7   -0.11    1.06
 -20   2   0    0.22    0.61
  20   2   0    1.59    0.79
 -20  -2   0    1.26    0.61
  20  -2   0    1.63    0.64
  20  -2   0    1.82    0.79
  20   2   1   13.78    1.32
  20  -2  -1   12.70    1.26
 -20  -2   1   12.48    1.01
 -20   2  -1   12.23    1.17
 -20   2  -1   14.28    0.98
  20  -2  -1   13.01    1.26
  20  -2   1   13.08    1.27
  20   2  -1   12.54    1.26
  20  -2   1   12.00    1.16
 -20  -2  -1   12.48    1.17
 -20   2  -2    2.83    0.94
  20   2   2    2.38    0.90
 -20   2  -2    3.28    0.76
  20  -2  -2    1.84    0.81
  20  -2  -2    2.68    0.86
  20  -2   2    2.48    0.87
 -20  -2  -2    2.36    0.82
  20   2  -2    2.40    0.84
 -20   2  -3    9.37    1.27
  20  -2  -3    7.50    1.20
  20   2   3    6.27    1.12
  20  -2  -3    7.59    1.06
 -20   2  -3    8.36    1.06
  20   2  -3    9.54    1.16
 -20  -2  -3    7.50    1.17
  20  -2   3    7.28    1.11
  20   2  -3    6.79    1.10
 -20   2  -4    0.05    0.81
  20  -2  -4    1.32    0.82
  20   2   4    1.47    0.93
  20  -2  -4    1.75    0.91
  20  -2   4    0.41    0.84
  20   2  -4    1.97    0.81
  20  -2  -5   -0.29    0.72
 -20   2  -5   -1.41    0.88
  20  -2   5    0.76    0.84
 -20   2  -6    2.81    1.11
 -20  -2  -6    0.16    0.97
 -20   2  -7    6.24    1.49
 -20  -2  -7    5.15    1.44
 -20  -3   0   17.68    1.30
  20  -3   0   17.01    1.31
  20   3   0   19.31    1.52
 -20   3   0   17.06    1.29
  20  -3   0   16.80    1.42
  20  -3  -1   -0.61    0.64
  20   3   1   -0.25    0.71
 -20  -3   1   -0.12    0.51
  20  -3  -1    0.05    0.53
  20  -3  -1    0.21    0.69
 -20   3  -1   -0.04    0.70
  20  -3   1   -0.55    0.71
  20   3  -1    0.64    0.76
 -20  -3  -1    0.02    0.62
 -20   3  -2    1.82    0.68
  20  -3  -2    2.73    0.89
  20  -3  -2    2.06    0.83
 -20   3  -2    1.44    0.85
  20   3   2    2.25    0.91
  20  -3   2    1.37    0.84
  20   3  -2    1.93    0.83
 -20  -3  -2    2.42    0.83
  20  -3  -3    0.11    0.76
  20  -3  -3    0.44    0.83
 -20   3  -3   -0.27    0.82
 -20   3  -3    1.55    0.76
  20   3   3    0.32    0.85
  20   3  -3   -0.56    0.72
  20  -3   3   -0.15    0.73
 -20  -3  -3    0.29    0.80
  20  -3  -4    3.32    0.91
 -20   3  -4    5.54    1.06
  20  -3   4    4.40    1.04
  20   3  -4    6.55    1.05
 -20   3  -5   -0.39    0.91
  20  -3  -5    0.80    0.79
  20  -3   5    0.66    0.83
 -20   3  -6    4.87    1.25
 -20   3  -7    0.85    1.14
 -20  -3  -7    0.77    1.11
  20   4   0   14.92    1.46
  20  -4   0   22.60    1.45
  20  -4   0   15.35    1.42
  20   4   1    2.05    0.91
 -20   4  -1    3.96    0.95
  20  -4  -1    4.20    0.77
  20  -4  -1    2.56    0.89
  20   4  -1    4.45    1.01
  20  -4   1    3.28    0.93
 -20  -4  -1    4.80    0.96
 -20   4  -2    5.29    1.08
  20  -4  -2    6.58    1.07
  20   4  -2    6.02    1.05
 -20  -4  -2    8.46    1.18
  20  -4   2    6.06    1.09
  20  -4  -3    1.75    0.84
 -20   4  -3    2.92    1.06
 -20   4  -3    1.36    0.77
 -20  -4  -3    3.03    0.99
  20  -4   3    1.78    0.89
 -20   4  -4    1.90    0.92
  20  -4  -4    0.13    0.74
  20  -4   4   -0.39    0.82
 -20   4  -5    1.27    1.00
  20  -4  -5    0.66    0.82
  20  -4   5    1.44    0.90
 -20   4  -6    0.06    1.02
  20  -5   0   22.37    1.70
  20  -5   0   24.94    1.60
  20  -5  -1    1.08    0.79
  20  -5   1   -0.91    0.75
  20  -5  -2    0.94    0.82
  20  -5   2    0.30    0.83
 -20  -5  -2    1.23    0.82
  20  -5  -3    3.48    0.99
  20  -5   3    2.22    0.95
 -20   5  -4    7.04    1.14
  20  -5  -4    5.58    1.08
  20  -5   4    7.64    1.21
 -20   5  -5    0.01    0.94
  20  -5  -5    2.12    0.88
  20  -5   5    2.05    0.92
 -20   5  -6    4.99    1.31
  20  -6   0   -0.63    0.78
  20  -6  -1    7.74    1.20
  20  -6   1    6.79    1.16
  20  -6  -2    0.79    0.81
  20  -6   2   -0.37    0.80
  20  -6  -3    7.44    1.20
  20  -6   3    8.56    1.22
  20  -6  -4    3.10    0.98
  20  -6   4    1.73    0.98
  20  -6  -5    7.91    1.23
  20  -6   5    6.90    1.16
 -20   6  -6    1.88    1.12
  20  -7   0    0.41    0.83
  20  -7  -1    0.30    0.87
  20  -7   1    0.86    0.91
  20  -7  -2    0.67    0.81
  20  -7   2   -0.96    0.79
  20  -7  -3    2.08    0.98
  20  -7   3    3.80    1.11
  20  -7  -4    0.81    0.88
  20  -7   4    0.52    0.89
  20  -7  -5    2.96    1.01
  20  -7   5    1.81    0.97
  20  -8   0   -0.33    0.82
  20  -8  -1    2.95    1.05
  20  -8   1    5.23    1.17
  20  -8  -2    1.38    0.93
  20  -8   2    0.91    0.91
  20  -8  -3   14.84    1.61
  20  -8   3   21.45    1.82
  20  -8  -4    1.40    0.95
  20  -8   4    4.69    1.12
  20  -8  -5   -0.63    0.79
  20  -8   5    0.13    0.87
  20  -9   0   12.17    1.53
  20  -9  -1    0.19    0.92
  20  -9   1    0.32    0.93
  20  -9  -2    2.36    1.07
  20  -9   2    1.95    1.00
  20  -9  -3    4.73    1.21
  20  -9   3    4.05    1.16
  20  -9  -4    6.43    1.28
  20  -9   4    9.31    1.38
  20 -10   0    8.19    1.47
  20 -10  -1    2.87    1.19
  20 -10   1    3.49    1.15
  20 -10  -2    0.05    0.98
  20 -10   2    3.44    1.14
  20 -10  -3    1.02    1.02
  20 -10   3   -1.27    0.84
  20 -10  -4   -0.71    0.91
  20 -10   4    1.54    1.05
  20 -11   0    1.43    1.12
  20 -11  -1    1.41    1.11
  20 -11   1    1.05    1.05
  20 -11  -2    1.88    1.16
  20 -11   2    2.33    1.12
  20 -11  -3    1.81    1.10
  20 -11   3    2.03    1.15
 -21   0   0   -0.29    0.57
  21   0   0   -0.28    0.67
  21   0  -1   17.91    1.52
 -21   0  -1   21.75    1.52
  21   0   1   20.56    1.60
 -21   0   1   20.10    1.23
  21   0   2   -0.80    0.71
 -21   0  -2    0.20    0.72
  21   0   2   -0.63    0.70
  21   0  -2    0.16    0.71
  21   0  -2   -0.30    0.71
 -21   0  -3    1.12    0.87
  21   0   3    2.03    0.90
  21   0   3    0.92    0.90
  21   0  -3    2.08    0.86
  21   0  -3    1.23    0.79
  21   0  -4    0.24    0.73
 -21   0  -4   -0.12    0.83
  21   0   4    0.29    0.88
  21   0   5    6.93    1.19
 -21   0  -5    5.53    1.26
 -21   0  -6   -1.80    0.88
 -21   0  -7    1.94    1.19
 -21   1   0    0.55    0.61
  21   1   0   -0.72    0.69
  21  -1   0    0.04    0.66
 -21  -1   0    0.06    0.55
 -21  -1   1    3.26    0.68
  21   1   1    2.73    0.92
  21  -1  -1    3.03    0.85
 -21   1  -1    3.55    0.86
  21  -1   1    2.64    0.86
 -21   1   1    3.13    0.67
 -21  -1  -1    3.93    0.85
  21   1  -1    2.59    0.88
  21   1   2    1.29    0.87
  21  -1  -2    0.57    0.75
  21  -1  -2    1.18    0.83
 -21   1  -2    0.60    0.81
  21  -1   2    2.10    0.87
  21   1  -2    2.06    0.83
 -21  -1  -2    0.54    0.70
  21   1   3   -0.25    0.87
 -21   1  -3    1.03    0.80
  21  -1  -3    0.55    0.75
 -21   1  -3    1.83    0.92
  21  -1  -3    0.45    0.84
  21  -1   3    1.42    0.81
 -21  -1  -3    0.85    0.82
  21   1  -3    0.14    0.75
  21   1  -3    0.86    0.85
  21  -1   3    0.63    0.86
 -21   1  -4    7.79    1.20
  21  -1  -4    4.70    1.14
  21   1   4    5.99    1.17
  21  -1  -4    5.57    1.02
  21  -1   4    5.84    1.09
  21  -1   4    5.90    1.10
  21   1  -4    6.23    1.07
  21  -1  -5   13.33    1.31
 -21   1  -5   12.29    1.53
  21   1   5   12.60    1.45
  21  -1   5   13.39    1.46
 -21   1  -6    0.70    1.01
 -21  -1  -6    0.29    1.00
 -21   1  -7    3.10    1.26
 -21  -1  -7    2.03    1.19
  21  -2   0    0.80    0.61
  21   2   0    0.20    0.75
 -21  -2   0    0.54    0.60
 -21   2   0   -0.26    0.58
  21  -2   0   -0.04    0.69
  21   2   1    1.22    0.79
  21  -2  -1    1.14    0.74
 -21   2  -1    1.31    0.77
 -21  -2   1    1.89    0.62
  21  -2  -1    0.99    0.80
  21   2  -1    0.51    0.77
  21  -2   1    1.49    0.82
 -21  -2  -1    1.10    0.75
 -21   2  -2    2.55    0.91
  21  -2  -2    1.52    0.87
  21   2   2    2.36    0.93
 -21   2  -2    2.12    0.75
  21  -2  -2    1.04    0.81
 -21  -2  -2    3.54    0.90
  21   2  -2    0.96    0.85
  21  -2   2    2.88    0.92
 -21   2  -3    4.17    1.07
 -21   2  -3    5.12    0.95
  21   2   3    6.43    1.15
  21  -2  -3    5.48    1.00
  21  -2  -3    5.50    1.08
 -21  -2  -3    3.28    1.02
  21  -2   3    6.03    1.06
  21   2  -3    5.18    1.02
  21   2  -3    3.64    0.97
 -21   2  -4   18.12    1.53
  21   2   4   13.69    1.49
  21  -2  -4   15.07    1.57
  21  -2  -4   18.77    1.48
  21  -2   4   17.51    1.53
  21   2  -4   18.45    1.44
  21  -2  -5    4.59    0.97
 -21   2  -5    4.11    1.17
  21  -2   5    4.52    1.09
 -21   2  -6    2.54    1.13
 -21  -2  -6    3.02    1.19
 -21   2  -7    1.12    1.16
 -21  -2  -7    0.03    1.11
  21  -3   0   -0.08    0.57
 -21  -3   0    0.68    0.67
  21   3   0   -0.21    0.78
 -21   3   0   -0.37    0.63
  21  -3   0   -0.28    0.73
 -21   3  -1    0.19    0.71
  21  -3  -1    0.57    0.79
  21   3   1    0.61    0.83
 -21  -3   1   -0.31    0.55
 -21  -3  -1   -0.04    0.68
  21  -3   1    0.20    0.77
  21   3  -1   -0.68    0.72
  21   3   2    1.89    0.90
 -21   3  -2    2.78    0.96
  21  -3  -2    3.46    0.98
 -21  -3  -2    2.86    0.88
  21   3  -2    2.55    0.90
  21  -3   2    1.57    0.87
  21  -3  -3    4.49    0.98
  21   3   3    3.46    1.06
 -21   3  -3    4.95    0.94
 -21   3  -3    7.09    1.25
  21   3  -3    6.11    1.04
 -21  -3  -3    5.81    1.08
  21  -3   3    5.56    1.08
 -21   3  -4    1.03    0.87
  21  -3  -4    1.29    0.85
  21  -3   4    1.00    0.88
  21   3  -4    1.00    0.86
 -21   3  -5    0.07    0.95
  21  -3  -5    0.67    0.81
  21  -3   5    0.48    0.83
 -21   3  -6    1.89    1.05
  21  -4   0   -0.38    0.69
  21  -4   0    0.20    0.64
 -21  -4   0   -1.33    0.52
  21   4   0   -0.56    0.71
  21   4   1    2.09    0.91
  21  -4  -1    1.31    0.79
 -21   4  -1   -0.10    0.76
 -21  -4  -1    0.01    0.74
  21  -4   1    1.36    0.87
  21   4  -1   -0.19    0.80
 -21   4  -2    0.52    0.89
  21  -4  -2    0.72    0.83
  21  -4   2    0.74    0.88
  21   4  -2    0.73    0.83
 -21  -4  -2    0.93    0.82
  21  -4  -3    3.61    1.01
  21  -4   3    3.24    0.99
 -21   4  -4    0.11    0.84
  21  -4  -4    0.11    0.78
  21  -4   4    1.03    0.86
  21  -4  -5   19.90    1.67
 -21   4  -5   24.95    1.97
  21  -4   5   21.30    1.76
 -21   4  -6    2.50    1.20
  21  -5   0    0.65    0.79
  21  -5  -1    0.02    0.78
  21  -5   1    0.87    0.85
  21  -5  -2    0.85    0.85
 -21  -5  -2    0.85    0.80
  21  -5   2    1.07    0.87
  21  -5  -3   -0.31    0.72
  21  -5   3   -0.91    0.81
  21  -5  -4    0.43    0.86
  21  -5   4    0.38    0.90
 -21   5  -5   15.84    1.65
  21  -5  -5   14.30    1.45
  21  -5   5   16.91    1.53
 -21   5  -6   -0.35    1.03
  21  -6   0    0.06    0.83
  21  -6  -1    4.42    1.07
  21  -6   1    2.80    1.01
  21  -6  -2    0.07    0.79
  21  -6   2    0.09    0.83
  21  -6  -3   -0.77    0.81
  21  -6   3    0.61    0.87
  21  -6  -4    0.44    0.84
  21  -6   4   -1.81    0.72
  21  -6  -5    0.42    0.81
  21  -6   5    0.95    0.94
  21  -7   0    0.64    0.89
  21  -7  -1   12.45    1.46
  21  -7   1   12.41    1.48
  21  -7  -2    0.00    0.82
  21  -7   2    1.23    1.01
  21  -7  -3    0.01    0.84
  21  -7   3   -1.85    0.76
  21  -7  -4    2.74    1.03
  21  -7   4    0.20    0.92
  21  -7  -5   -0.96    0.76
  21  -7   5    1.07    0.99
  21  -8   0    0.22    0.87
  21  -8  -1    2.70    1.06
  21  -8   1    2.14    1.05
  21  -8  -2   24.15    1.89
  21  -8   2   18.33    1.77
  21  -8  -3   -0.83    0.82
  21  -8   3   -0.33    0.88
  21  -8  -4    6.48    1.25
  21  -8   4    8.05    1.39
  21  -8  -5    7.56    1.32
  21  -9   0   -1.68    0.81
  21  -9  -1    2.55    1.11
  21  -9   1    3.75    1.19
  21  -9  -2    4.63    1.20
  21  -9   2    2.68    1.16
  21  -9  -3    0.38    0.97
  21  -9   3    0.22    0.93
  21  -9  -4    1.64    1.01
  21  -9   4   -0.81    0.86
  21 -10   0    0.68    1.05
  21 -10  -1    0.43    0.93
  21 -10   1    0.97    1.01
  21 -10  -2   -1.38    0.82
  21 -10   2    0.88    1.08
  21 -10  -3   -0.66    0.90
  21 -10   3    1.02    0.99
  21 -11   0    0.23    1.08
  21 -11  -1    6.40    1.40
  21 -11   1    5.47    1.35
  21 -11   2    0.25    1.02
 -22   0   0   15.32    1.24
  22   0   0   14.16    1.41
  22   0   1    0.54    0.81
 -22   0  -1   -0.09    0.63
 -22   0   1    0.02    0.55
  22   0  -1    0.26    0.80
 -22   0  -2   11.19    1.29
  22   0  -2   13.04    1.39
  22   0   2   12.09    1.36
  22   0  -2   11.14    1.27
  22   0  -3    0.86    0.82
 -22   0  -3   -0.42    0.78
  22   0   3    0.93    0.94
  22   0  -3   -0.15    0.83
  22   0   4   15.65    1.54
 -22   0  -4   16.08    1.60
  22   0  -4   16.50    1.47
  22   0   5   -0.37    0.87
 -22   0  -5    0.86    1.03
 -22   0  -6   10.79    1.61
 -22  -1   0    5.03    0.84
  22   1   0    4.26    1.04
 -22   1   0    3.78    0.84
  22  -1   0    4.83    0.97
  22  -1  -1    3.63    0.91
 -22   1  -1    2.80    0.83
 -22  -1   1    4.51    0.74
  22   1   1    4.15    1.01
 -22   1   1    3.59    0.73
  22   1  -1    2.88    0.95
  22  -1   1    4.87    1.01
 -22  -1  -1    4.11    0.85
  22   1   2    1.34    0.91
  22  -1  -2    1.02    0.87
 -22   1  -2    2.55    0.90
  22  -1  -2    1.46    0.85
  22  -1   2    2.79    0.98
  22   1  -2    1.93    0.89
 -22  -1  -2    1.52    0.82
 -22   1  -3   14.57    1.36
 -22   1  -3   13.38    1.50
  22   1   3   14.32    1.49
  22  -1  -3   13.56    1.35
 -22  -1  -3   16.21    1.57
  22   1  -3   12.03    1.32
  22   1  -3   14.64    1.50
  22  -1   3   16.23    1.57
 -22   1  -4    7.18    1.21
  22  -1  -4    5.63    1.03
  22   1   4    4.19    1.07
  22  -1   4    4.95    1.10
  22   1  -4    6.94    1.06
 -22   1  -5    6.58    1.26
  22  -1  -5    8.57    1.17
  22   1   5    6.81    1.27
  22  -1   5    7.87    1.21
 -22  -1  -5    9.06    1.41
 -22   1  -6    1.23    1.08
 -22  -1  -6    0.89    1.00
 -22  -2   0    4.75    0.84
  22   2   0    3.23    0.98
  22  -2   0    5.43    1.03
 -22   2   0    2.50    0.77
 -22  -2   1    8.06    0.89
  22  -2  -1    6.93    1.10
 -22   2  -1    7.59    1.07
  22   2   1    8.53    1.21
  22   2  -1    6.95    1.18
  22  -2   1    7.87    1.16
 -22  -2  -1    5.89    1.00
  22   2   2    1.12    0.90
  22  -2  -2    0.23    0.82
 -22   2  -2   -0.12    0.79
 -22  -2  -2    0.97    0.82
  22   2  -2    1.08    0.86
  22  -2   2    0.77    0.84
 -22   2  -3   10.96    1.19
  22   2   3    8.73    1.30
  22  -2  -3    8.12    1.19
 -22   2  -3   12.16    1.44
  22   2  -3    8.15    1.17
  22  -2   3   10.56    1.35
  22  -2  -4    3.47    0.98
 -22   2  -4    5.30    1.07
  22   2   4    3.42    1.05
  22   2  -4    3.43    0.93
  22  -2   4    3.86    1.02
  22  -2  -5    1.51    0.83
 -22   2  -5    1.13    1.01
  22  -2   5   -0.39    0.85
 -22   2  -6    1.01    1.06
 -22  -2  -6    0.10    0.99
 -22  -3   0    1.73    0.77
 -22   3   0    2.09    0.77
  22   3   0    2.67    0.98
  22  -3   0    2.34    0.76
  22  -3   0    2.49    0.91
  22  -3  -1    3.34    0.96
 -22   3  -1    3.57    0.92
 -22  -3   1    2.66    0.75
  22   3   1    3.46    1.00
 -22  -3  -1    3.52    0.86
  22   3  -1    1.97    0.90
  22  -3   1    3.78    1.00
 -22   3  -2    1.15    0.84
  22   3   2    1.94    0.94
  22  -3  -2    3.35    0.98
  22   3  -2    1.44    0.85
  22  -3   2    0.51    0.84
 -22  -3  -2    0.60    0.77
  22   3   3   12.48    1.45
  22  -3  -3   12.39    1.35
  22   3  -3   12.95    1.35
  22  -3   3   12.05    1.38
  22  -3  -4    1.24    0.83
 -22   3  -4    2.75    0.97
  22  -3   4   -1.43    0.73
  22   3  -4    1.24    0.88
  22  -3  -5    2.35    0.92
 -22   3  -5    1.92    1.08
  22  -3   5    3.45    1.06
 -22   3  -6    0.11    1.01
  22  -4   0    2.59    0.80
 -22  -4   0    2.55    0.83
  22  -4   0    2.82    0.95
  22   4   0    3.23    1.01
  22  -4  -1   -0.41    0.78
 -22  -4   1   -0.96    0.60
  22   4   1    0.03    0.83
 -22   4  -1    0.03    0.81
  22   4  -1    0.84    0.88
 -22  -4  -1    0.50    0.75
  22  -4   1    0.46    0.85
  22  -4  -2    1.38    0.91
 -22   4  -2    1.95    0.94
 -22  -4  -2    1.94    0.91
  22   4  -2    2.31    0.97
  22  -4   2    2.94    1.00
  22  -4  -3    1.88    0.90
  22   4  -3    3.40    1.00
  22  -4   3    1.45    0.99
  22  -4  -4    0.18    0.83
  22  -4   4   -0.98    0.76
 -22   4  -5   -0.03    0.97
  22  -4  -5   -0.26    0.80
  22  -4   5    0.37    0.82
 -22   4  -6    4.40    1.33
  22  -5   0   17.94    1.61
  22  -5  -1    5.12    1.11
 -22  -5  -1    3.67    1.00
  22  -5   1    5.22    1.12
  22  -5  -2    0.13    0.84
  22  -5   2    1.79    1.00
 -22  -5  -2   -1.11    0.70
  22  -5  -3    1.80    0.90
  22  -5   3    3.63    1.11
  22  -5  -4    7.60    1.24
  22  -5   4    7.57    1.22
  22  -5  -5   -0.02    0.85
  22  -5   5    0.10    0.81
  22  -6   0    2.54    1.01
  22  -6  -1   11.86    1.43
  22  -6   1   10.73    1.39
  22  -6  -2    1.11    0.86
  22  -6   2    0.76    0.84
  22  -6  -3    2.61    0.97
  22  -6   3    0.92    0.95
  22  -6  -4    3.62    1.04
  22  -6   4    4.11    1.11
  22  -6  -5    1.31    0.91
  22  -6   5   -0.74    0.89
  22  -7   0   -0.90    0.83
  22  -7  -1    9.25    1.34
  22  -7   1    9.34    1.38
  22  -7  -2   -0.46    0.81
  22  -7   2    2.41    1.01
  22  -7  -3   15.03    1.59
  22  -7   3   12.22    1.49
  22  -7  -4   -1.21    0.79
  22  -7   4    1.22    0.98
  22  -7  -5    0.59    0.95
  22  -7   5    0.38    0.92
  22  -8   0   -1.17    0.85
  22  -8  -1    2.40    1.05
  22  -8   1    2.50    1.13
  22  -8  -2    1.20    1.00
  22  -8   2    1.87    1.05
  22  -8  -3    1.50    0.97
  22  -8   3    2.95    1.11
  22  -8  -4   -0.63    0.83
  22  -8   4    2.58    1.04
  22  -9   0    5.84    1.31
  22  -9  -1    1.31    1.02
  22  -9   1   -0.04    0.95
  22  -9  -2   -0.04    0.92
  22  -9   2   -0.07    0.92
  22  -9  -3    0.06    0.94
  22  -9   3    2.62    1.14
  22  -9  -4   -0.44    0.89
  22  -9   4    0.82    1.06
  22 -10   0   25.28    2.10
  22 -10  -1    1.32    0.99
  22 -10   1    1.32    1.11
  22 -10  -2    3.03    1.17
  22 -10   2    2.11    1.09
  22 -10  -3    0.69    0.99
  22 -10   3    1.11    1.10
  23   0   0    0.67    0.82
 -23   0   0    0.07    0.65
  23   0  -1    6.47    1.16
  23   0   1    8.09    1.21
 -23   0  -1    7.90    1.08
  23   0  -2    0.02    0.81
  23   0   2   -0.67    0.83
 -23   0  -2    0.81    0.80
  23   0  -2   -0.64    0.77
  23   0   3    2.53    1.03
  23   0  -3    4.38    1.07
  23   0  -3    4.18    1.08
 -23   0  -4    1.17    0.89
  23   0  -4   -0.44    0.80
  23   0   4   -0.90    0.82
 -23   0  -5   56.83    3.01
  23   0   5   52.52    2.84
 -23   0  -6   -0.16    0.97
  23   1   0    0.82    0.87
 -23   1   0   -0.16    0.66
  23  -1   0   -0.08    0.80
 -23  -1   0   -0.79    0.63
  23   1   1    8.44    1.24
 -23   1  -1    7.29    1.06
  23  -1  -1    9.46    1.23
  23   1  -1    8.28    1.20
 -23  -1  -1    7.07    1.07
  23  -1   1    7.79    1.19
  23   1   2    1.36    0.96
  23  -1  -2    1.87    0.89
 -23   1  -2   -0.53    0.72
  23   1  -2   -0.01    0.78
  23   1  -2    0.12    0.78
 -23  -1  -2   -0.69    0.70
  23  -1   2    0.25    0.87
 -23   1  -3   -0.29    0.78
  23   1   3   -0.80    0.86
  23  -1  -3    0.95    0.85
  23   1  -3    0.56    0.87
  23  -1   3   -0.43    0.86
  23   1  -3   -0.07    0.80
 -23   1  -4    6.14    1.18
  23   1   4    5.26    1.15
  23  -1  -4    5.08    1.01
  23  -1   4    4.92    1.13
  23   1  -4    3.47    1.02
  23   1   5    0.80    1.00
 -23   1  -5    1.02    1.04
  23  -1   5   -1.19    0.79
 -23  -1  -5    0.32    0.95
 -23   1  -6    1.41    1.16
 -23  -1  -6    0.76    1.09
 -23   2   0   -0.57    0.63
  23  -2   0    1.59    0.87
 -23  -2   0    0.03    0.66
  23   2   0    0.01    0.78
 -23   2  -1   10.69    1.21
  23   2   1    9.23    1.30
  23  -2  -1    9.68    1.26
 -23  -2  -1   11.07    1.25
  23   2  -1   13.04    1.39
  23  -2   1   10.73    1.29
 -23   2  -2    7.07    1.15
  23  -2  -2    4.57    1.05
  23   2   2    5.23    1.16
  23  -2   2    4.70    1.08
 -23  -2  -2    7.51    1.17
  23   2  -2    4.88    1.08
  23   2   3    0.49    0.93
  23  -2  -3    0.39    0.83
  23   2  -3   -0.04    0.79
  23  -2   3    0.26    0.89
 -23   2  -4    1.24    0.91
  23   2   4   -0.96    0.85
  23  -2  -4    0.49    0.84
  23  -2   4    0.52    0.97
  23   2  -4    0.06    0.82
 -23   2  -5    0.09    0.89
  23  -2  -5   -1.02    0.71
  23  -2   5    0.96    0.95
 -23   2  -6   -0.50    1.01
 -23  -2  -6    0.33    1.02
  23   3   0    0.65    0.87
 -23   3   0   -0.66    0.69
 -23  -3   0   -0.06    0.67
  23  -3   0   -0.07    0.82
  23  -3  -1    7.08    1.21
 -23   3  -1   10.63    1.29
  23   3   1    8.74    1.29
 -23  -3  -1    9.89    1.23
  23  -3   1    7.34    1.24
  23   3  -1   11.08    1.31
  23  -3  -2    1.05    0.89
 -23   3  -2    0.91    0.87
  23   3   2    3.07    1.03
  23  -3   2    2.47    1.04
  23   3  -2    2.26    0.94
 -23  -3  -2    1.30    0.85
  23   3   3    0.83    0.99
  23  -3  -3   -1.23    0.71
  23  -3   3   -0.01    0.85
  23   3  -3    0.36    0.81
  23  -3  -4   16.94    1.56
  23   3  -4   19.26    1.61
  23  -3   4   15.21    1.56
 -23   3  -5   -0.96    0.88
  23  -3  -5    0.79    0.82
  23  -3   5   -0.33    0.88
 -23   3  -6    0.45    1.11
  23  -4   0   -0.35    0.82
  23   4   0   -0.13    0.84
 -23  -4   0    0.47    0.72
  23   4   1   17.87    1.65
 -23   4  -1   17.03    1.51
  23  -4  -1   15.26    1.53
  23  -4   1   17.35    1.63
 -23  -4  -1   17.71    1.55
  23   4  -1   15.95    1.58
 -23   4  -2    2.91    1.03
  23  -4  -2    5.71    1.10
  23   4  -2    2.82    1.07
  23  -4   2    4.24    1.09
 -23  -4  -2    4.46    1.08
  23  -4  -3    1.22    0.91
  23   4  -3    3.88    1.07
  23  -4   3    3.95    1.09
  23  -4  -4   -0.36    0.78
  23  -4   4   -1.49    0.75
  23  -4  -5   20.65    1.74
  23  -4   5   17.78    1.66
 -23  -5   0    0.00    0.73
  23  -5   0    0.79    0.89
  23  -5  -1    4.48    1.12
 -23  -5  -1    4.55    1.03
  23  -5   1    3.43    1.08
  23  -5  -2    0.32    0.83
  23  -5   2    0.46    0.91
  23  -5  -3   -0.56    0.82
  23  -5   3    0.69    0.91
  23  -5  -4    2.20    0.93
  23  -5   4    0.64    0.91
  23  -5  -5    0.32    0.90
  23  -5   5    1.50    0.93
  23  -6   0    0.06    0.85
  23  -6  -1    4.84    1.20
  23  -6   1    4.10    1.10
  23  -6  -2   -0.22    0.86
  23  -6   2   -0.41    0.87
  23  -6  -3    0.65    0.93
  23  -6   3    0.90    0.93
  23  -6  -4   10.95    1.41
  23  -6   4    8.82    1.40
  23  -6  -5   12.41    1.49
  23  -6   5    9.67    1.46
  23  -7   0   -0.40    0.89
  23  -7  -1    5.10    1.19
  23  -7   1    6.79    1.25
  23  -7  -2    7.87    1.34
  23  -7   2    6.66    1.31
  23  -7  -3    2.36    1.05
  23  -7   3    1.42    1.02
  23  -7  -4    5.56    1.23
  23  -7   4    6.96    1.34
  23  -7  -5   -0.27    0.90
  23  -7   5    0.38    1.01
  23  -8   0   -0.54    0.94
  23  -8  -1   -0.01    0.96
  23  -8   1    0.94    1.02
  23  -8  -2    2.72    1.12
  23  -8   2    0.80    0.99
  23  -8  -3   -0.89    0.90
  23  -8   3    0.44    0.99
  23  -8  -4    1.42    1.03
  23  -8   4    3.55    1.18
  23  -9   0    0.04    0.99
  23  -9  -1    2.31    1.13
  23  -9   1    3.23    1.17
  23  -9  -2   11.09    1.54
  23  -9   2    8.64    1.46
  23  -9  -3   -1.35    0.83
  23  -9   3    0.16    1.00
  23 -10   0   -1.49    0.91
  23 -10  -1    6.36    1.38
  23 -10   1    4.43    1.37
  23 -10  -2    3.10    1.20
  23 -10   2   -0.57    1.03
 -24   0   0   66.73    3.03
  24   0   0   73.28    3.30
  24   0   1   -0.58    0.84
  24   0  -1    0.27    0.85
 -24   0  -1    0.35    0.76
  24   0   2   12.50    1.43
 -24   0  -2    8.97    1.27
  24   0  -2   12.19    1.38
  24   0  -3   -1.13    0.83
  24   0   3    0.64    0.98
  24   0  -4   24.69    1.84
  24   0   4   23.04    1.88
 -24   0  -4   26.52    1.97
 -24   0  -5   -0.91    0.93
  24   0   5   -1.28    0.78
 -24   0  -6   10.26    1.61
  24  -1   0   15.07    1.54
 -24  -1   0   14.09    1.26
  24   1   0   12.53    1.46
 -24   1   0   14.90    1.28
  24  -1  -1    5.57    1.12
  24   1   1    4.46    1.12
 -24   1  -1    5.32    1.01
  24  -1   1    6.38    1.20
  24   1  -1    4.47    1.10
 -24  -1  -1    6.61    1.11
  24   1   2    2.40    1.01
  24  -1  -2    3.14    1.03
 -24   1  -2    3.25    0.98
 -24  -1  -2    3.86    0.99
  24  -1   2    3.69    1.08
  24   1  -2    2.90    1.01
  24   1   3    1.36    0.97
  24  -1  -3    2.07    0.91
  24   1  -3    0.44    0.86
  24  -1   3    0.72    0.93
  24   1   4    7.56    1.32
  24  -1  -4    8.19    1.21
 -24   1  -4   12.47    1.45
  24  -1   4    7.70    1.30
  24   1  -4    7.31    1.16
 -24   1  -5    4.57    1.22
  24   1   5    3.28    1.16
 -24  -1  -5    4.80    1.29
  24  -1   5    3.34    1.13
 -24   1  -6    4.05    1.25
 -24  -1  -6    3.46    1.27
 -24  -2   0   50.81    2.41
  24  -2   0   44.28    2.53
  24   2   0   42.93    2.54
 -24   2   0   49.07    2.38
  24   2   1    2.00    1.00
  24  -2  -1    1.94    0.97
 -24   2  -1    0.75    0.85
 -24  -2  -1    1.10    0.80
  24  -2   1    1.02    0.87
  24   2  -1   -0.92    0.76
  24   2   2    2.70    1.03
 -24   2  -2    1.58    0.90
  24  -2  -2    0.70    0.89
  24  -2   2    0.03    0.90
 -24  -2  -2    0.81    0.82
  24   2  -2   -0.07    0.88
  24   2   3    8.96    1.35
  24  -2  -3    7.92    1.22
  24  -2   3    7.78    1.29
  24   2  -3    9.33    1.32
  24  -2  -4    1.34    0.88
  24   2   4    0.57    1.01
  24  -2   4    0.01    0.90
  24   2  -4   -0.81    0.81
  24  -2   5    3.00    1.04
 -24   2  -6   -0.54    1.06
 -24  -2  -6    0.92    1.05
  24   3   0    5.85    1.18
  24  -3   0    4.94    1.12
 -24   3   0    5.40    1.00
 -24  -3   0    7.68    1.04
  24   3   1   11.79    1.45
  24  -3  -1   14.54    1.48
 -24   3  -1   10.01    1.25
 -24  -3  -1   13.02    1.35
  24  -3   1   11.76    1.44
  24   3  -1   11.51    1.40
  24  -3  -2    1.94    0.95
 -24   3  -2    2.19    0.99
  24   3   2    1.85    1.05
 -24  -3  -2    1.95    0.90
  24  -3   2    2.32    1.03
  24   3  -2    0.65    0.90
  24   3   3    8.11    1.35
  24  -3  -3    5.70    1.14
  24  -3   3    9.32    1.34
  24   3  -3    7.34    1.20
  24  -3  -4    2.89    0.99
  24   3  -4   -0.33    0.89
  24  -3   4    0.44    0.96
  24  -3  -5   -0.09    0.82
  24  -3   5    0.08    0.90
  24  -4   0   78.91    3.65
 -24  -4   0   81.39    3.52
  24   4   0   80.26    3.70
  24  -4  -1    1.39    0.93
  24   4   1    2.28    1.05
  24  -4   1    0.36    0.95
  24   4  -1    0.61    0.95
 -24  -4  -1    0.65    0.78
  24  -4  -2   12.42    1.46
  24   4  -2   16.49    1.64
  24  -4   2   14.45    1.55
  24  -4  -3    2.88    1.05
  24   4  -3    2.31    1.04
  24  -4   3    1.89    1.02
  24  -4  -4   12.54    1.45
  24  -4   4   17.28    1.62
  24  -4  -5    0.91    0.91
  24  -4   5    0.93    0.92
 -24  -5   0   10.35    1.23
  24  -5   0    8.18    1.30
  24  -5  -1    1.04    0.94
  24  -5   1    0.02    0.86
 -24  -5  -1    1.10    0.86
  24  -5  -2    1.44    0.93
  24  -5   2    0.81    0.96
  24  -5  -3    1.45    0.94
  24  -5   3    2.14    1.01
  24  -5  -4    6.87    1.22
  24  -5   4    6.23    1.23
  24  -5  -5    0.66    0.91
  24  -5   5    0.64    0.93
  24  -6   0    3.43    1.12
  24  -6  -1    2.34    1.09
  24  -6   1    1.51    1.04
  24  -6  -2   -0.72    0.87
  24  -6   2   -0.34    0.98
  24  -6  -3   12.80    1.52
  24  -6   3   11.33    1.50
  24  -6  -4   10.03    1.43
  24  -6   4    7.10    1.33
  24  -6  -5   -0.12    0.89
  24  -6   5   -0.07    0.97
  24  -7   0    0.52    0.84
  24  -7  -1    9.01    1.41
  24  -7   1    8.57    1.41
  24  -7  -2    0.73    0.96
  24  -7   2    0.06    0.90
  24  -7  -3   13.88    1.63
  24  -7   3   12.25    1.56
  24  -7  -4   -0.64    0.91
  24  -7   4   -0.74    0.91
  24  -8   0   18.97    1.87
  24  -8  -1    1.87    1.10
  24  -8   1    1.68    1.09
  24  -8  -2    1.43    1.08
  24  -8   2    1.96    1.11
  24  -8  -3    8.00    1.38
  24  -8   3    4.46    1.24
  24  -8  -4   11.22    1.54
  24  -8   4    8.16    1.42
  24  -9   0    7.60    1.43
  24  -9  -1    0.00    0.95
  24  -9   1    0.18    0.96
  24  -9  -2    3.50    1.25
  24  -9   2    2.46    1.15
  24  -9  -3    1.25    1.06
  24  -9   3    1.07    1.08
  25   0   0   -1.53    0.77
  25   0   1   -1.66    0.78
 -25   0  -1   -0.28    0.77
  25   0  -1    1.24    0.95
  25   0  -2    0.62    0.92
 -25   0  -2    0.44    0.82
  25   0   2    0.33    0.95
  25   0   3    0.22    0.97
  25   0  -3   -0.22    0.80
 -25   0  -4    0.19    0.92
  25   0  -4    0.91    0.88
  25   0   4   -1.14    0.84
 -25   0  -5    3.31    1.18
  25   0   5    1.72    1.04
 -25   0  -6    1.47    1.21
  25   1   0    0.64    0.92
  25  -1   0   -0.19    0.91
 -25   1  -1   36.80    2.20
  25  -1  -1   38.04    2.32
  25   1   1   37.55    2.36
 -25  -1  -1   39.81    2.21
  25  -1   1   39.71    2.40
  25   1  -1   39.55    2.41
 -25   1  -2    3.56    1.01
  25   1   2    3.39    1.10
  25  -1  -2    4.36    1.15
  25  -1   2    5.05    1.23
  25   1  -2    4.70    1.12
 -25  -1  -2    3.98    1.07
  25   1   3   13.36    1.56
  25  -1  -3   16.39    1.55
  25   1  -3   12.59    1.48
  25  -1   3   13.78    1.63
[truncated: 17,925 more chars]
