# Supplementary material for: Multidimensional Transition Metal Complexes Based on 3-Amino-1H-1,2,4-triazole-5-carboxylic Acid: From Discrete Mononuclear Complexes to Layered Materials
Source: Molecules. 2015 Jul 7;20(7):12341–63. doi: 10.3390/molecules200712341 (PMC6332153; doi:10.3390/molecules200712341)
Supplement: Supplementary file 1 [file molecules-20-12341-s001.zip › comp_3.fcf]

#
# h,k,l, Fc-squared, Fo-squared, sigma(Fo-squared), status flag
#
data_comp_3
_shelx_title ' A in Pnna'
_shelx_refln_list_code          4
_shelx_F_calc_maximum      504.43
_exptl_crystal_F_000      1560.00
_reflns_d_resolution_high  0.8300

loop_
 _space_group_symop_operation_xyz
 'x, y, z'
 '-x+1/2, -y, z'
 'x, -y+1/2, -z+1/2'
 '-x+1/2, y+1/2, -z+1/2'
 '-x, -y, -z'
 'x-1/2, y, -z'
 '-x, y-1/2, z-1/2'
 'x-1/2, -y-1/2, z-1/2'

_cell_length_a    27.1105
_cell_length_b    12.6967
_cell_length_c     7.7352
_cell_angle_alpha  90.000
_cell_angle_beta   90.000
_cell_angle_gamma  90.000

_shelx_F_squared_multiplier     1.000

loop_
 _refln_index_h
 _refln_index_k
 _refln_index_l
 _refln_F_squared_calc
 _refln_F_squared_meas
 _refln_F_squared_sigma
 _refln_observed_status
   6   0   0       4914.22       4563.11       109.06 o
   8   0   0      32578.49      31183.04       744.70 o
  10   0   0      15872.13      16182.68       431.87 o
  12   0   0       9076.89       9468.45       306.99 o
  14   0   0      87525.03      91451.91      2112.89 o
  16   0   0        816.69       1048.38       127.79 o
  18   0   0      23824.89      22856.54       775.27 o
  20   0   0       2356.39       2382.74       189.54 o
  22   0   0       4062.60       3872.83       243.06 o
  24   0   0      17637.24      18240.84       854.89 o
  26   0   0        165.88        258.42       247.98 o
  28   0   0       1280.30       1777.65       349.79 o
  30   0   0        426.10        245.37       276.70 o
  32   0   0       5389.31       4706.46       514.24 o
   4   1   0       5028.69       5184.99        98.27 o
   6   1   0       4508.62       4317.82        89.26 o
   8   1   0      52209.84      50913.45       834.44 o
  10   1   0       8006.61       7941.98       160.75 o
  12   1   0      14211.81      14023.83       257.44 o
  14   1   0       3838.38       3919.50       124.42 o
  16   1   0      38908.74      37513.84       667.92 o
  18   1   0       1482.56       1685.25       109.75 o
  20   1   0      20370.61      20267.70       420.27 o
  22   1   0       1107.72       1182.77       118.88 o
  24   1   0       3661.66       3716.22       178.82 o
  26   1   0       8371.58       8210.86       411.13 o
  28   1   0        934.19       1090.97       219.63 o
  30   1   0        779.73        607.13       207.60 o
  32   1   0        511.57        407.16       222.41 o
   2   2   0       1308.95       1366.68        49.78 o
   4   2   0        176.25        176.12        31.20 o
   6   2   0      10999.21      10411.87       124.96 o
   8   2   0       5540.73       5087.40       100.15 o
  10   2   0       2556.00       2736.88        77.55 o
  12   2   0       3441.61       3335.57        97.46 o
  14   2   0        366.03        379.85        60.90 o
  16   2   0       3509.14       3740.13        99.37 o
  18   2   0       1946.30       1970.81        79.93 o
  20   2   0        262.24        328.90        78.63 o
  22   2   0       1108.11       1090.54       167.66 o
  24   2   0      12906.86      12313.84       477.37 o
  26   2   0       2922.82       2640.59       260.26 o
  28   2   0       1712.70       1547.96       232.57 o
  30   2   0        241.52        300.54       463.34 o
   2   3   0       9877.14       9506.37       163.37 o
   4   3   0        613.19        641.01        43.65 o
   6   3   0      10848.48       9967.54       212.60 o
   8   3   0       3877.41       4185.46        95.22 o
  10   3   0        970.66       1261.30       153.11 o
  12   3   0         25.01         65.03        65.95 o
  14   3   0       6440.21       6940.85       153.33 o
  16   3   0         55.83         10.39        37.17 o
  18   3   0       7040.32       6757.87       166.13 o
  20   3   0       4500.14       4578.11       158.74 o
  22   3   0        620.17        584.35        96.26 o
  24   3   0       1517.11       1615.34       145.67 o
  26   3   0        965.36        935.72       214.89 o
  28   3   0        470.47        478.63       605.60 o
  30   3   0        814.20        302.86       437.23 o
   0   4   0     254447.67     255267.50      5995.98 o
   2   4   0     109666.13     105656.16      1643.86 o
   4   4   0       3902.44       3973.35       101.04 o
   6   4   0       5607.95       4871.25       108.00 o
   8   4   0        801.07       1105.77        66.78 o
  10   4   0      27968.90      27604.99       438.64 o
  12   4   0       2571.75       2755.94       126.16 o
  14   4   0      52581.42      53820.17       919.35 o
  16   4   0        486.87        436.95        82.06 o
  18   4   0       4611.01       4329.21       172.55 o
  20   4   0       5049.15       4778.03       654.28 o
  22   4   0        620.57        724.40       115.56 o
  24   4   0      21238.22      20942.53       545.70 o
  26   4   0        123.63        461.59       195.63 o
  28   4   0       1211.53       1159.96       245.37 o
  30   4   0        846.46        953.33       240.83 o
   2   5   0      23432.35      22417.52       395.44 o
   4   5   0       9636.33       9864.88       191.68 o
   6   5   0      31393.57      29389.32       459.89 o
   8   5   0       5393.78       4814.88       155.86 o
  10   5   0       1658.52       1413.88        75.72 o
  12   5   0      12056.99      12048.94       215.61 o
  14   5   0       8166.09       8409.91       293.51 o
  16   5   0      17265.27      17484.81       434.50 o
  18   5   0         41.34        -66.08       117.11 o
  20   5   0       5680.80       6213.19       335.43 o
  22   5   0       3470.26       4682.97       420.27 o
  24   5   0       2618.03       2467.00       283.22 o
  26   5   0       8799.72       8982.22       608.21 o
  28   5   0        455.06        425.49       276.70 o
  30   5   0       3672.86       4706.46       493.36 o
   0   6   0      24164.62      24507.77       618.31 o
   2   6   0        109.94         69.37        65.04 o
   4   6   0       9377.82       9792.71       201.03 o
   6   6   0       4521.76       3936.43       127.07 o
   8   6   0       9069.72       9070.44       221.24 o
  10   6   0       5188.90       4676.93       141.88 o
  12   6   0       4149.39       3911.13       141.56 o
  14   6   0       7697.33       7391.52       192.06 o
  16   6   0        699.71        731.18       115.52 o
  18   6   0       5367.17       5131.95       407.21 o
  20   6   0         57.80       -164.45       203.61 o
  22   6   0       1652.00        663.03       263.65 o
  24   6   0        951.36        895.35       292.36 o
  26   6   0       1492.65       1989.09       355.01 o
  28   6   0        595.93       1247.75       331.51 o
   2   7   0       1985.58       1949.41       131.25 o
   4   7   0       2704.04       2793.73       109.44 o
   6   7   0        198.03        266.01        65.56 o
   8   7   0       1119.73       1255.12        86.16 o
  10   7   0        135.96        184.67        73.70 o
  12   7   0       1704.38       1808.91       107.61 o
  14   7   0        964.80        901.40       121.49 o
  16   7   0        214.52        388.94       211.44 o
  18   7   0         13.89        221.88       219.27 o
  20   7   0        193.14        107.02       216.66 o
  22   7   0         22.25       -216.66       216.66 o
  24   7   0         14.09        135.74       219.27 o
  26   7   0         41.87        -75.70       250.59 o
  28   7   0       1211.90       1326.06       349.79 o
   0   8   0      76027.33      76695.30      2257.95 o
   2   8   0      32836.19      32481.19       519.97 o
   4   8   0        173.39        209.95        65.56 o
   6   8   0         49.55         34.30        62.36 o
   8   8   0        133.28        171.04        67.09 o
  10   8   0       4328.50       4213.86       163.08 o
  12   8   0       3337.25       3209.10       179.11 o
  14   8   0      14771.00      14187.26       699.57 o
  16   8   0        487.44        623.87       242.76 o
  18   8   0        424.97        472.47       253.20 o
  20   8   0         37.33        -86.14       214.05 o
  22   8   0         14.03       -221.88       221.88 o
  24   8   0       5361.90       4951.84       488.14 o
  26   8   0         36.54       -234.93       234.93 o
   2   9   0       6720.97       7035.85       180.32 o
   4   9   0       1408.10       1391.31        94.86 o
   6   9   0       6891.68       6751.96       182.11 o
   8   9   0        670.20        747.30        87.23 o
  10   9   0         26.99        -78.31       180.11 o
  12   9   0       5486.59       5573.10       430.71 o
  16   9   0       1351.65        879.69       266.26 o
  18   9   0       1807.03       1448.75       315.85 o
  20   9   0       4132.03       3176.80       399.38 o
  22   9   0       2060.14       1524.45       341.96 o
  24   9   0       2004.84       1983.87       373.28 o
   0  10   0       6831.92       7065.48       328.90 o
   2  10   0         36.11          4.18        76.12 o
   4  10   0        637.72        702.18       234.93 o
   6  10   0        661.61       1255.58       261.04 o
   8  10   0        246.86        331.51       227.10 o
  10  10   0       1608.81       1435.69       284.53 o
  12  10   0         96.19        328.90       234.93 o
  14  10   0       7743.33       7376.85       529.90 o
  16  10   0          1.49         -7.83       221.88 o
  18  10   0       2426.28       2733.04       399.38 o
  20  10   0       1892.36       2137.88       383.72 o
  22  10   0       6307.80       6598.97       548.17 o
   2  11   0       2662.08       2730.43       344.57 o
   4  11   0        632.92        443.76       247.98 o
   6  11   0       2030.31       1701.95       308.02 o
   8  11   0        133.93        169.67       227.10 o
  10  11   0        127.21        250.59       232.32 o
  12  11   0       2959.39       2524.21       352.40 o
  14  11   0         17.43        -13.05       232.32 o
  16  11   0         10.35       -151.40       240.15 o
  18  11   0        155.80        357.62       266.26 o
  20  11   0         61.42        373.28       292.36 o
   0  12   0      47368.49      44133.22      1678.46 o
   2  12   0        999.62       1083.30       287.14 o
   4  12   0       2151.61       1785.48       326.29 o
   6  12   0         56.61         23.49       234.93 o
   8  12   0         76.47        117.47       240.15 o
  10  12   0         10.51         83.53       224.49 o
  12  12   0         56.36        120.08       242.76 o
  16  12   0        910.87        986.71       321.07 o
  18  12   0        226.17       -211.44       253.20 o
   2  13   0       5791.96       6109.59       360.85 o
   4  13   0          3.23         -5.22       237.54 o
   6  13   0        692.52       1305.18       321.07 o
   8  13   0       2165.53       2143.10       378.50 o
  10  13   0         66.87       -242.76       242.76 o
  12  13   0       3047.85       3349.08       433.32 o
  14  13   0       1146.66        691.74       310.63 o
  16  13   0       3671.50       3832.00       482.92 o
   0  14   0       6237.70       5356.44       514.24 o
   2  14   0        406.58        214.02       194.67 o
   4  14   0       4028.11       3597.06       443.76 o
   6  14   0       1653.23       1078.08       315.85 o
   8  14   0       4304.44       4046.05       467.25 o
  10  14   0       1974.20       2051.74       394.16 o
   2  15   0        969.44        760.55       230.64 o
   4  15   0        109.72        354.65       202.41 o
   5   0   1        804.37        847.68        33.42 o
   7   0   1      13708.85      13228.84       172.40 o
   9   0   1      36653.17      36419.02       499.95 o
  11   0   1       9473.71       9485.33       182.73 o
  13   0   1      46580.11      47371.46       714.34 o
  15   0   1         32.92         -7.38        65.76 o
  17   0   1       6302.13       6032.07       178.77 o
  19   0   1        402.89        463.77        85.78 o
  21   0   1       5095.45       5262.08       188.52 o
  23   0   1       1808.85       1973.28       172.74 o
  25   0   1         41.29        -85.25       181.29 o
  27   0   1      10562.78      10882.60       469.75 o
  29   0   1        127.02        412.18       204.78 o
  31   0   1       3893.30       4267.32       345.91 o
   2   1   1       1446.87       1423.58        34.57 o
   3   1   1       1328.40       1296.73        37.66 o
   4   1   1       1888.02       1912.29        33.23 o
   5   1   1       1726.19       1654.70        32.38 o
   6   1   1       3897.80       3855.93        46.45 o
   7   1   1      59741.92      58098.81       500.74 o
   8   1   1       5514.53       5591.51        76.61 o
   9   1   1        269.55        218.77        26.14 o
  10   1   1        361.03        339.30        31.07 o
  11   1   1      18722.00      18179.77       189.24 o
  12   1   1       5742.04       5986.79        92.55 o
  13   1   1       4375.24       4466.79        81.00 o
  14   1   1       4772.34       4765.06        88.87 o
  15   1   1       2861.65       2814.88        83.32 o
  16   1   1          9.77        -32.15        35.34 o
  17   1   1       5200.60       5087.54        95.35 o
  18   1   1          5.89         12.92        39.59 o
  19   1   1          9.01        140.59        51.50 o
  20   1   1        117.28        132.19        55.23 o
  21   1   1        843.53        830.33        74.32 o
  22   1   1        919.74       1023.55        79.38 o
  23   1   1       2067.17       2100.36       123.39 o
  24   1   1       1609.84       1452.54       117.84 o
  25   1   1       9891.45      10071.50       246.38 o
  26   1   1        431.63        421.25       104.91 o
  27   1   1        911.55        923.32       151.32 o
  28   1   1       1582.33       1823.13       175.80 o
  29   1   1       1027.18       1055.67       161.40 o
  30   1   1          3.84        -79.60       143.17 o
  31   1   1        982.34       1107.52       171.05 o
  32   1   1        546.16        340.14       200.56 o
   1   2   1        180.82        130.62        23.93 o
   2   2   1      17368.58      17225.12       159.08 o
   3   2   1        210.71        302.79        23.05 o
   4   2   1       1525.58       1461.32        44.55 o
   5   2   1       2718.05       2695.85        45.47 o
   6   2   1       6506.40       6122.80        73.00 o
   7   2   1         18.57          5.10        20.44 o
   8   2   1      13306.66      13131.78       156.60 o
   9   2   1        248.28        213.49        33.89 o
  10   2   1        218.87        172.12        41.24 o
  11   2   1        854.39        829.66        52.90 o
  12   2   1      48304.42      49795.64       531.44 o
  13   2   1        140.40        243.97        45.77 o
  14   2   1        147.78        230.49        44.21 o
  15   2   1       5056.08       5275.89       100.54 o
  16   2   1        759.19        717.48        46.82 o
  17   2   1        202.47        199.95        41.85 o
  18   2   1         33.83        -39.91        39.91 o
  19   2   1       1894.27       2015.69        76.19 o
  20   2   1       3286.13       3374.05        96.55 o
  21   2   1        308.80        320.09        69.20 o
  22   2   1       1849.05       1951.78       105.63 o
  23   2   1       2806.64       2821.67       136.39 o
  24   2   1        232.46        234.51        91.94 o
  25   2   1         55.22        120.46        90.95 o
  26   2   1       5282.53       5232.49       200.41 o
  27   2   1       1356.76       1262.51       157.13 o
  28   2   1         11.94       -105.38       123.40 o
  29   2   1         49.93        167.68       135.08 o
  30   2   1        213.28        166.02       148.07 o
  31   2   1        208.43         20.26       177.08 o
  32   2   1         23.82         10.44       266.26 o
   0   3   1      45732.67      45412.25       651.27 o
   1   3   1          7.26        -16.62        22.30 o
   2   3   1       1527.04       1523.50        51.12 o
   3   3   1       4678.22       4987.43        68.92 o
   4   3   1       1652.56       1522.38        40.64 o
   5   3   1       1306.56       1538.64        43.26 o
   6   3   1        804.46       1005.42        45.46 o
   7   3   1      23761.76      23286.40       381.89 o
   8   3   1       2028.90       1911.66        75.99 o
   9   3   1          3.76        -33.12        37.09 o
  10   3   1         32.41         49.27        42.54 o
  11   3   1       3126.06       3055.57        84.91 o
  12   3   1       1831.32       1797.38        63.30 o
  13   3   1        195.60        120.49        42.62 o
  14   3   1       4700.34       4841.68       107.93 o
  15   3   1          2.58        -39.12        39.12 o
  16   3   1       1211.79       1333.35        66.32 o
  17   3   1          9.75        -28.71        39.14 o
  18   3   1       1357.47       1303.46        60.85 o
  19   3   1       2566.25       2674.86        82.25 o
  20   3   1          1.71        -20.45        55.29 o
  21   3   1          3.85         11.04        69.46 o
  22   3   1        844.07        835.59        88.85 o
  23   3   1       2714.24       2433.82       164.21 o
  24   3   1       3149.17       3174.25       147.94 o
  25   3   1       1979.49       2396.60       137.48 o
  26   3   1       1483.40       1549.20       126.46 o
  27   3   1        734.34        678.49       144.08 o
  28   3   1       1186.16       1451.50       170.35 o
  29   3   1        126.23        -56.98       128.10 o
  30   3   1         45.81       -125.86       125.86 o
  31   3   1         43.74         12.13       126.37 o
   1   4   1       1036.42        904.07        36.84 o
   2   4   1        636.23        724.53        38.20 o
   3   4   1        115.49        108.60        29.30 o
   4   4   1          1.85         19.08        30.18 o
   5   4   1       5672.92       6468.11        94.82 o
   6   4   1         23.80         77.09        34.87 o
   7   4   1       4462.79       4567.08        85.20 o
   8   4   1         10.56        -16.47        41.03 o
   9   4   1       3193.80       2684.09        80.48 o
  10   4   1        785.65        851.10        47.79 o
  11   4   1       9643.58       9263.50       148.88 o
  12   4   1        841.91        875.31        65.32 o
  13   4   1       7010.45       6209.77       125.71 o
  14   4   1         79.24         36.64        46.86 o
  15   4   1       1301.15       1350.85        67.90 o
  16   4   1       1834.63       1875.77        74.07 o
  17   4   1        823.15        823.33        58.99 o
  18   4   1        218.16        127.60        55.70 o
  19   4   1        259.20        363.63        73.00 o
  20   4   1       1048.17        989.10        89.61 o
  21   4   1        109.58        181.34        98.06 o
  22   4   1        110.91          3.18        75.83 o
  23   4   1       4325.90       4408.21       167.58 o
  24   4   1        225.42        266.12       107.26 o
  25   4   1          4.27        150.23       105.58 o
  26   4   1         20.82       -107.22       144.82 o
  27   4   1      10162.68       9765.97       321.74 o
  28   4   1         53.15        -27.13       128.14 o
  29   4   1         47.48         86.38       137.90 o
  30   4   1         11.08         54.52       134.53 o
  31   4   1       3001.66       3291.65       456.81 o
   0   5   1       6027.55       5909.38       145.04 o
   1   5   1       7814.87       7589.95       114.07 o
   2   5   1       2077.70       2278.08        61.38 o
   3   5   1       8662.95       8607.04       122.15 o
   4   5   1        905.61        937.59        54.13 o
   5   5   1      19369.28      19016.15       251.56 o
   6   5   1       2372.29       2408.79        76.52 o
   7   5   1      10181.85       9953.38       153.02 o
   8   5   1        378.30        444.49        50.38 o
   9   5   1        460.94        519.40        48.12 o
  10   5   1       1861.95       1745.15        57.60 o
  11   5   1       5655.96       5512.10       130.71 o
  12   5   1        866.55        906.22        56.04 o
  13   5   1       7810.66       7524.99       163.58 o
  14   5   1       6524.57       6211.98       147.61 o
  15   5   1       1857.80       1913.62        74.81 o
  16   5   1        438.50        384.24        54.76 o
  17   5   1      11193.70      11103.98       223.10 o
  18   5   1       1452.13       1452.93       138.97 o
  19   5   1       2858.37       3024.02       267.35 o
  20   5   1         38.73         15.44       259.73 o
  21   5   1         18.79        111.40       150.02 o
  22   5   1       1229.97       1229.68       161.61 o
  23   5   1       1006.03       1102.07       161.98 o
  24   5   1        310.88        185.51       133.28 o
  25   5   1       9960.83       9450.58       350.09 o
  26   5   1        285.62        128.32       175.92 o
  27   5   1        160.79        -19.76       232.32 o
  28   5   1        156.19        315.44       190.66 o
  29   5   1        172.36        -69.82       187.18 o
  30   5   1        248.71        302.62       208.18 o
   1   6   1       9622.16       9682.50       143.02 o
   2   6   1      37195.66      38209.98       409.37 o
   3   6   1       5660.39       5892.84       103.31 o
   4   6   1         50.74        -44.60        44.60 o
   5   6   1      13025.17      12203.66       175.01 o
   6   6   1      13041.42      12874.89       182.99 o
   7   6   1       1645.85       1552.69        66.36 o
   8   6   1       1889.83       1735.86        66.52 o
   9   6   1       7506.94       7035.44       129.18 o
  10   6   1        695.56        664.80        53.08 o
  11   6   1         32.13         32.36        38.83 o
  12   6   1      15549.42      16031.06       202.75 o
  13   6   1       5023.21       4899.63       114.44 o
  14   6   1       1690.25       1731.27        82.88 o
  15   6   1       1162.17       1144.19        82.72 o
  16   6   1       1051.20       1151.95       157.87 o
  17   6   1       3567.54       3439.13       240.26 o
  18   6   1         65.32        205.93       107.18 o
  19   6   1       1549.83       1549.10       155.10 o
  20   6   1       2071.01       1900.33       217.71 o
  21   6   1       1016.74        969.89       211.44 o
  22   6   1       3162.98       2951.59       260.18 o
  23   6   1        636.14       1166.44       211.67 o
  24   6   1        327.74        499.95       196.41 o
  25   6   1         15.09        -41.13       166.00 o
  26   6   1       5355.62       5112.64       539.04 o
  27   6   1        832.87        988.98       222.14 o
  28   6   1          9.29        270.90       201.17 o
  29   6   1         36.71        -12.20       272.78 o
   0   7   1      28277.56      28347.23       502.44 o
   1   7   1       1975.69       2188.21        75.09 o
   2   7   1        699.54        785.25        56.53 o
   3   7   1          1.39         91.69        40.93 o
   4   7   1        372.78        361.40        45.05 o
   5   7   1       4989.98       5196.27       106.90 o
   6   7   1       3149.28       3069.89        85.16 o
   7   7   1        315.74        360.07        50.09 o
   8   7   1       2750.41       2670.09        79.04 o
   9   7   1          5.13         33.06        43.64 o
  10   7   1       5026.61       4793.16       110.41 o
  11   7   1       1137.16       1195.36        67.60 o
  12   7   1       1911.12       1942.05        84.60 o
  13   7   1        312.23        293.09        61.44 o
  14   7   1      14470.60      14380.65       331.04 o
  15   7   1       1343.53       1285.05       140.39 o
  16   7   1         96.34        176.64       110.79 o
  17   7   1        690.13        569.95       127.74 o
  18   7   1       5832.94       5653.99       310.08 o
  19   7   1          0.07        260.44       162.40 o
  20   7   1        218.63        149.76       164.15 o
  21   7   1       3471.22       3244.75       271.31 o
  22   7   1       2031.59       2426.03       250.95 o
  23   7   1       1614.62       1572.51       224.98 o
  24   7   1       2139.44       2295.94       260.26 o
  25   7   1         28.10       -162.04       162.04 o
  26   7   1       1938.47       1803.05       255.04 o
  27   7   1          1.15        193.50       199.75 o
  28   7   1        682.13        639.19       332.82 o
   1   8   1       1971.85       1987.75        79.42 o
   2   8   1       5643.98       5690.51       107.32 o
   3   8   1       1882.20       1875.45        91.28 o
   4   8   1          4.79         13.24        41.72 o
   5   8   1        433.48        482.22        53.54 o
   6   8   1       3848.69       3830.67        98.25 o
   7   8   1       7915.23       8162.65       145.99 o
   8   8   1       2104.95       2019.70        87.14 o
   9   8   1        571.96        631.41        60.97 o
  10   8   1       2319.40       2375.30        98.48 o
  11   8   1       1319.27       1503.39        94.66 o
  12   8   1       1023.63       1170.94        97.82 o
  13   8   1       3190.95       2841.98       293.66 o
  14   8   1        324.72        304.78       145.68 o
  15   8   1          3.99        190.24       146.52 o
  16   8   1        922.38        685.27       405.91 o
  17   8   1       1453.68        981.95       360.23 o
  18   8   1         78.23        -95.28       151.36 o
  19   8   1        733.93        647.40       366.75 o
  20   8   1       1362.90       1110.57       297.58 o
  21   8   1        673.70        631.36       194.73 o
  22   8   1        826.54        639.06       200.79 o
  23   8   1         61.11        117.62       182.48 o
  24   8   1        294.60        463.22       202.11 o
  25   8   1        581.52        512.84       196.41 o
  26   8   1       2432.94       2812.31       324.99 o
  27   8   1       1682.98       1856.10       272.21 o
   0   9   1          1.19         86.59        69.72 o
   1   9   1       1609.77       1650.87        68.52 o
   2   9   1       1677.78       1832.18        71.02 o
   3   9   1        198.15        171.37        49.19 o
   4   9   1         37.49         -1.30        46.15 o
   5   9   1         82.21        141.94        50.34 o
   6   9   1       2330.13       2486.28       137.54 o
   7   9   1      10861.60      10860.62       204.31 o
   8   9   1         73.73         32.59        70.88 o
   9   9   1        103.60         75.88        75.64 o
  10   9   1       2003.63       1905.59       239.25 o
  11   9   1       4864.92       4741.13       767.44 o
  12   9   1          5.14        -74.05       135.58 o
  13   9   1       1494.67       1471.29       323.68 o
  14   9   1         57.70        226.35       154.05 o
  15   9   1       1695.09       1551.07       204.78 o
  16   9   1        313.47        469.07       170.13 o
  17   9   1        527.39        497.77       179.90 o
  18   9   1        766.77        706.61       192.83 o
  19   9   1        500.64        697.26       197.47 o
  20   9   1          1.73         66.47       170.73 o
  21   9   1        678.52        820.66       211.88 o
  22   9   1         17.37        159.50       181.47 o
  23   9   1        773.15        720.98       212.17 o
  24   9   1         34.31         23.37       176.27 o
  25   9   1       5284.06       5595.96       379.31 o
   1  10   1        989.29        982.96        82.05 o
   2  10   1        941.13       1079.38        84.04 o
   3  10   1        235.30        353.80        71.31 o
   4  10   1        388.42        424.11        74.41 o
   5  10   1       2238.06       2642.25       129.77 o
   6  10   1        771.37        813.48       126.74 o
   7  10   1        227.62        169.74       139.68 o
   8  10   1        279.39        264.86       151.22 o
   9  10   1       2082.08       2248.84       224.08 o
  10  10   1        375.79        215.46       156.86 o
  11  10   1       1491.08       1774.51       321.07 o
  12  10   1       8991.81       8960.48       400.54 o
  13  10   1       3101.81       3251.23       263.95 o
  14  10   1          0.37         55.02       154.22 o
  15  10   1        286.64        517.32       185.33 o
  16  10   1         74.09        218.35       167.69 o
  17  10   1         12.77       -155.96       155.96 o
  18  10   1          6.82          2.20       267.56 o
  19  10   1       4097.41       3859.65       312.66 o
  20  10   1        455.41        831.94       215.86 o
  21  10   1         64.24        179.82       178.59 o
  22  10   1        306.98        344.57       192.86 o
  23  10   1       1426.96       1451.57       253.79 o
   0  11   1       7131.78       7369.85       367.73 o
   1  11   1       2199.61       2256.01       126.88 o
   2  11   1        972.40       1157.24       137.39 o
   3  11   1       1283.88       1533.74       123.63 o
   4  11   1        355.40        505.19       122.83 o
   5  11   1        127.91        123.34       262.34 o
   6  11   1        155.49        512.85       244.07 o
   7  11   1         44.49        313.48       162.40 o
   8  11   1        722.44       1076.50       281.92 o
   9  11   1         95.87         84.61       156.86 o
  10  11   1        796.41        899.19       214.05 o
  11  11   1        654.58        855.89       192.72 o
  12  11   1        787.18       1215.06       206.33 o
  13  11   1         96.48        129.36       165.35 o
  14  11   1       3946.86       4272.63       311.92 o
  15  11   1       1736.62       1700.38       240.15 o
  16  11   1        108.10        216.30       179.11 o
  17  11   1          7.52       -171.34       221.88 o
  18  11   1         14.19       -208.83       208.83 o
  19  11   1       1344.04       1240.28       285.83 o
  20  11   1        593.52        319.77       199.12 o
  21  11   1       1420.60       1554.36       253.67 o
   1  12   1          1.77       -106.05       106.05 o
   2  12   1       1344.79       1683.34       198.04 o
   3  12   1         31.26        166.75       161.12 o
   4  12   1        418.51        679.89       421.57 o
   5  12   1       2582.43       2023.69       236.75 o
   6  12   1       3226.46       3240.39       609.52 o
   7  12   1         81.55         47.92       225.80 o
   8  12   1        512.89        483.61       215.35 o
   9  12   1         79.62        -29.65       162.15 o
  10  12   1         23.24        250.76       168.82 o
  11  12   1       1438.67       1729.87       570.36 o
  12  12   1       3912.86       3738.98       300.80 o
  13  12   1        543.49        852.08       209.44 o
  14  12   1       1247.25       1229.70       383.72 o
  15  12   1          4.28       -163.50       163.50 o
  16  12   1        443.66        494.94       215.35 o
  17  12   1        121.85        126.52       189.13 o
  18  12   1         66.37        327.79       193.15 o
  19  12   1          2.65       -166.12       166.12 o
   0  13   1        151.24        522.13       196.57 o
   1  13   1       2574.26       2454.50       185.61 o
   2  13   1          0.59         90.95       122.19 o
   3  13   1        215.15        222.96       142.86 o
   4  13   1       3648.47       4061.71       443.76 o
   5  13   1        580.82        737.45       204.78 o
   6  13   1         30.45       -161.93       161.93 o
   7  13   1       3172.73       3201.22       292.86 o
   8  13   1        112.65        217.49       183.65 o
   9  13   1        113.27        235.26       182.62 o
  10  13   1       1094.81       1255.68       233.49 o
  11  13   1       2618.49       2500.55       280.27 o
  12  13   1         18.30        155.35       179.79 o
  13  13   1        825.60        615.36       206.70 o
  14  13   1        937.88       1350.16       243.56 o
  15  13   1       1222.20       1557.17       257.91 o
  16  13   1        281.65       -151.40       266.26 o
   1  14   1       1965.61       2250.18       190.04 o
   2  14   1          2.88        131.57       137.14 o
   3  14   1        565.83        687.33       144.98 o
   4  14   1         68.03         35.52       141.06 o
   5  14   1       5531.09       6335.32       542.95 o
   6  14   1        512.84        478.41       202.06 o
   7  14   1        251.52        370.87       227.10 o
   8  14   1        111.45        219.09       189.19 o
   9  14   1       3307.35       3952.07       467.25 o
  10  14   1          5.95          9.36       181.37 o
  11  14   1         70.73         93.67       201.00 o
  12  14   1        192.46        378.50       294.97 o
   0  15   1       2895.78       3116.76       438.54 o
   1  15   1        605.63        586.02       215.96 o
   2  15   1         73.05        -21.42       195.78 o
   3  15   1       2593.79       2078.42       276.85 o
   4  15   1        124.76       -179.01       179.01 o
   5  15   1        284.55        240.16       192.88 o
   0   0   2       8439.28       8475.55       132.45 o
   2   0   2        209.95        237.48        17.65 o
   4   0   2      11367.79      10702.05       114.79 o
   6   0   2         29.39          3.59        24.49 o
   8   0   2       1066.21       1114.65        48.40 o
  10   0   2       3061.31       3089.80       106.08 o
  12   0   2        173.37        112.31        68.70 o
  14   0   2       6978.81       6898.11       146.17 o
  16   0   2      14464.10      14042.77       245.16 o
  18   0   2       2831.59       2886.17       117.77 o
  20   0   2        554.00        643.80        97.40 o
  22   0   2       3169.04       3095.77       172.91 o
  24   0   2       3168.44       2950.77       271.70 o
  26   0   2        336.45        470.50       147.09 o
  28   0   2         92.40         57.40       173.24 o
  30   0   2         41.33        -18.27       182.73 o
   1   1   2      14354.27      13860.70       127.16 o
   2   1   2       4359.54       4397.77        48.51 o
   3   1   2      11359.49      10633.94        86.31 o
   4   1   2       5754.10       5813.79        55.91 o
   5   1   2       6956.85       6405.35        61.86 o
   6   1   2       6316.73       5899.88        61.76 o
   7   1   2        167.76        197.49        23.41 o
   8   1   2       5152.27       5210.97        70.26 o
   9   1   2         49.41        148.27        34.82 o
  10   1   2         12.29         24.98        37.40 o
  11   1   2          6.79         52.20        42.77 o
  12   1   2        842.26        944.85        60.01 o
  13   1   2       6812.10       6631.69       102.74 o
  14   1   2       4797.19       5354.73        92.41 o
  15   1   2       1184.22       1112.67        51.61 o
  16   1   2         43.98         27.94        36.47 o
  17   1   2        473.21        479.23        45.77 o
  18   1   2       3525.34       3524.19       105.73 o
  19   1   2       9565.07       9461.00       167.48 o
  20   1   2         88.09        185.74        68.46 o
  21   1   2        147.15        302.04        79.11 o
  22   1   2        373.04        464.78        87.31 o
  23   1   2         98.69         66.77        78.97 o
  24   1   2        796.98        847.08       108.18 o
  25   1   2       1199.55       1095.97       117.99 o
  26   1   2         92.91        121.47       121.49 o
  27   1   2       1428.37       1581.55       165.40 o
  28   1   2        261.05        141.19       133.38 o
  29   1   2         25.55        -40.59       169.92 o
  30   1   2        897.74        820.56       158.07 o
  31   1   2        213.41        -35.30       133.53 o
   0   2   2      63530.82      62980.33      1012.65 o
   1   2   2      48924.94      50048.96       516.23 o
   2   2   2      18563.89      18419.29       180.37 o
   3   2   2       4331.11       4687.40        61.70 o
   4   2   2        401.65        465.76        29.88 o
   5   2   2        155.68        184.79        25.09 o
   6   2   2        331.83        366.90        28.22 o
   8   2   2       3761.03       3888.79        74.44 o
   9   2   2       5898.00       6186.19        93.09 o
  10   2   2       2568.88       2593.88        59.63 o
  11   2   2      11973.09      11228.89       141.88 o
  12   2   2        325.22        477.98        45.25 o
  13   2   2       4197.30       4322.74        95.53 o
  14   2   2        603.97        672.19        47.96 o
  15   2   2      10314.13      10367.83       149.55 o
  16   2   2         36.65         43.26        36.78 o
  17   2   2        317.92        163.07        49.14 o
  18   2   2          3.45         -3.68        47.69 o
  19   2   2       3402.46       3293.01        95.69 o
  20   2   2        669.92        672.94        78.00 o
  21   2   2        357.92        560.79        79.48 o
  22   2   2        141.58        172.16        89.11 o
  23   2   2       1515.41       1519.55       133.13 o
  24   2   2        266.26        238.83        95.62 o
  25   2   2      13182.75      12630.21       285.59 o
  26   2   2         87.87         47.64       142.23 o
  27   2   2         20.13       -116.24       116.24 o
  28   2   2        100.45        121.45       130.03 o
  29   2   2       1944.83       1784.74       179.86 o
  30   2   2         12.94        158.48       138.11 o
  31   2   2         91.81        -55.97       135.66 o
   1   3   2       5320.14       4971.36        89.19 o
   2   3   2         20.95         59.05        27.24 o
   3   3   2        277.68        226.52        33.40 o
   4   3   2       2101.09       2195.30        59.55 o
   5   3   2      15770.80      14149.76       153.06 o
   6   3   2       4182.72       4553.14        82.38 o
   7   3   2       2185.43       2413.49        75.69 o
   8   3   2       4592.69       4805.08        96.97 o
   9   3   2       2865.15       2521.91        83.06 o
  10   3   2       1493.92       1563.95        58.16 o
  11   3   2          7.20         27.71        34.80 o
  12   3   2       1473.89       1706.68        57.56 o
  13   3   2      10855.65      10501.89       155.29 o
  14   3   2        710.82        870.36        50.22 o
  15   3   2       1810.10       1792.92        63.05 o
  16   3   2       2712.83       2878.17       102.24 o
  17   3   2       2834.64       2816.49        82.91 o
  18   3   2       1120.62       1176.92        67.35 o
  19   3   2       5417.20       5471.22       127.51 o
  20   3   2        663.26        520.29        76.03 o
  21   3   2        661.31        660.08        97.23 o
  22   3   2        198.88        383.61        91.84 o
  23   3   2        211.91        466.33        98.90 o
  24   3   2        206.69        469.13       102.81 o
  25   3   2         10.86        -48.68        99.55 o
  26   3   2         22.04          6.70       118.87 o
  27   3   2       6577.06       5870.49       253.47 o
  28   3   2         12.39       -110.50       124.87 o
  29   3   2         51.54         39.67       130.29 o
  30   3   2        257.48        278.12       140.62 o
  31   3   2       1489.80       2229.73       271.03 o
   0   4   2        459.91        494.78        67.07 o
   1   4   2         16.55         18.97        30.86 o
   2   4   2         77.52         16.77        31.66 o
   3   4   2        667.31        544.68        44.96 o
   4   4   2        774.34        768.81        45.77 o
   5   4   2        634.91        731.07        47.44 o
   6   4   2        805.36        905.23        57.51 o
   7   4   2       4475.26       3928.04        94.24 o
   8   4   2        445.86        560.89        61.00 o
   9   4   2         33.72         33.99        45.37 o
  10   4   2        475.62        462.79        51.64 o
  11   4   2       3818.35       3493.29        88.93 o
  12   4   2         57.57         60.28        33.92 o
  13   4   2        105.72        103.53        43.57 o
  14   4   2        400.27        400.69        49.38 o
  15   4   2        226.56        306.22        54.92 o
  16   4   2         70.50         11.90        51.06 o
  17   4   2        448.52        500.20        63.11 o
  18   4   2       2587.80       2631.38       109.77 o
  19   4   2        690.45        862.13        91.72 o
  20   4   2       1715.85       1716.27       127.41 o
  21   4   2         86.31        190.88        99.06 o
  22   4   2        303.06        544.72       110.21 o
  23   4   2       1212.18       1105.66       125.28 o
  24   4   2       3670.92       3781.82       252.74 o
  25   4   2       2634.92       2828.44       221.83 o
  26   4   2        754.53        820.75       268.00 o
  27   4   2         23.46       -139.95       139.95 o
  28   4   2       1030.73       1167.84       189.39 o
  29   4   2        293.46        528.87       231.58 o
  30   4   2        282.79         85.83       157.77 o
   1   5   2       1694.19       2048.95        91.39 o
   2   5   2       1534.84       1531.60        60.11 o
   3   5   2         52.99          1.65        42.50 o
   4   5   2       3344.57       3318.99       111.10 o
   5   5   2       8982.05       8586.55       127.83 o
   6   5   2        142.37        177.00        41.53 o
   7   5   2         51.24         51.22        40.40 o
   8   5   2        451.94        456.77        52.99 o
   9   5   2         31.13         86.82        46.75 o
  10   5   2        515.25        499.27        53.63 o
  11   5   2         45.46         50.22        47.28 o
  12   5   2         79.19        114.69        48.86 o
  13   5   2       3334.02       3520.74       111.90 o
  14   5   2        283.00        323.67        56.61 o
  15   5   2        353.74        294.73        58.43 o
  16   5   2       8924.86       9638.09       203.58 o
  17   5   2          8.10        -20.31        71.23 o
  18   5   2          3.51        -62.93        99.36 o
  19   5   2       2835.12       3247.75       240.87 o
  20   5   2        209.77        215.47       124.08 o
  21   5   2        341.85        240.34       126.36 o
  22   5   2         10.74         25.90       180.32 o
  23   5   2         44.75        100.96       160.08 o
  24   5   2        389.42        294.97       174.36 o
  25   5   2        699.58        623.05       192.56 o
  26   5   2        192.81        458.65       195.63 o
  27   5   2        445.51        828.02       330.21 o
  28   5   2         15.22       -170.55       170.55 o
  29   5   2        340.55         26.56       219.27 o
  30   5   2         77.14       -140.96       266.26 o
   0   6   2       1992.55       2116.25       117.01 o
   1   6   2       1847.17       2053.01        76.00 o
   2   6   2        141.30        138.29        53.78 o
   3   6   2       5461.64       5223.65        97.50 o
   4   6   2       4689.05       5061.99        95.63 o
   5   6   2        219.04        157.32        39.73 o
   6   6   2        101.92         70.18        38.79 o
   7   6   2         66.26         24.12        38.98 o
   8   6   2       2422.81       2276.87        71.18 o
   9   6   2        939.65        973.33        53.62 o
  10   6   2        204.91        198.41        51.89 o
  11   6   2      20625.24      19940.11       300.63 o
  12   6   2        682.45        667.08        60.06 o
  13   6   2       1541.59       1634.41        76.55 o
  14   6   2        359.62        395.15        60.14 o
  15   6   2      10244.90       9841.01       181.76 o
  16   6   2        294.62        307.57        79.28 o
  17   6   2         25.46        -30.20       143.62 o
  18   6   2        748.60        936.85       182.72 o
  19   6   2       1553.20       1737.95       204.78 o
  20   6   2        134.97         53.88       151.40 o
  21   6   2         50.48         20.82       149.37 o
  22   6   2        217.86        243.53       156.86 o
  23   6   2         43.42        -82.08       159.65 o
  24   6   2         32.27       -141.30       169.83 o
  25   6   2      14343.85      14058.52      1084.60 o
  26   6   2         45.49        260.50       439.84 o
  27   6   2        119.18        118.12       195.78 o
  28   6   2          4.59        283.01       198.42 o
  29   6   2       2673.44       1976.04       388.94 o
   1   7   2      12801.58      12858.15       208.93 o
   2   7   2         41.38         46.79        38.08 o
   3   7   2       2900.95       2859.45        95.94 o
   4   7   2        609.25        625.60        51.00 o
   5   7   2      26425.62      25306.60       329.05 o
   6   7   2         28.26         64.91        41.91 o
   7   7   2         24.64         69.45        43.78 o
   8   7   2        107.66        140.97        46.27 o
   9   7   2       6030.93       5954.98       121.34 o
  10   7   2          1.43         28.56        49.07 o
  11   7   2       1772.70       1988.85       102.17 o
  12   7   2       2031.28       2151.99        95.50 o
  13   7   2      21385.97      20808.48       347.04 o
  14   7   2         12.08        -17.73        71.76 o
  15   7   2       1820.30       1887.00       175.95 o
  16   7   2       2099.32       1799.35       131.21 o
  17   7   2       3853.49       3557.71       257.44 o
  18   7   2          1.01         55.51       149.75 o
  19   7   2       8612.39       7900.55       370.99 o
  20   7   2         32.17        -40.51       212.74 o
  21   7   2        167.26        143.87       166.18 o
  22   7   2        289.83        213.35       374.59 o
  23   7   2       1883.20       1906.02       244.52 o
  24   7   2          0.06        100.29       171.39 o
  25   7   2         82.17         67.95       182.62 o
  26   7   2         43.41        128.99       187.01 o
  27   7   2       6948.19       6536.32       548.17 o
   0   8   2       3044.70       2836.24       149.20 o
   1   8   2      11936.31      11477.23       180.07 o
   2   8   2         20.52          5.18        42.55 o
   3   8   2       5717.01       5538.46       110.49 o
   4   8   2       3289.10       3089.06        85.79 o
   5   8   2        832.20        888.96        58.62 o
   6   8   2        147.16        214.44        48.53 o
   7   8   2      10154.79      10055.85       184.62 o
   8   8   2        283.00        358.54        60.42 o
   9   8   2         25.61         69.73        58.15 o
  10   8   2        265.88        313.10        80.44 o
  11   8   2       5396.19       5065.57       173.44 o
  12   8   2        514.59        573.87        85.95 o
  13   8   2       3783.45       3847.05       165.81 o
  14   8   2         69.59        -47.82       138.40 o
  15   8   2       4607.49       4667.94       284.23 o
  16   8   2       1749.89       1382.55       197.47 o
  17   8   2       3499.68       3219.18       255.64 o
  18   8   2       1724.20       1646.70       405.91 o
  19   8   2        692.98        846.86       237.54 o
  20   8   2         56.71        298.22       169.78 o
  21   8   2       5918.47       5599.19       759.61 o
  22   8   2        558.87        398.56       189.03 o
  23   8   2        376.34        443.98       250.59 o
  24   8   2        328.02        441.51       202.06 o
  25   8   2       2830.76       2748.99       286.08 o
  26   8   2        298.13        398.57       200.26 o
   1   9   2       1441.96       1413.22       109.37 o
   2   9   2        347.48        325.85        58.64 o
   3   9   2       2596.54       2566.99        93.90 o
   4   9   2       1276.33       1230.01        83.73 o
   5   9   2         45.23         43.75        61.57 o
   6   9   2        181.23        192.83        69.04 o
   7   9   2        273.80        249.51        71.16 o
   8   9   2       2407.25       2437.21       113.96 o
   9   9   2       1350.16       1400.96        98.73 o
  10   9   2        893.58        946.51        91.46 o
  11   9   2       1688.45       1410.56       139.37 o
  12   9   2         13.65         54.24       105.12 o
  13   9   2        653.65        554.00       167.69 o
  14   9   2        506.79        539.42       168.88 o
  15   9   2        368.71        305.51       166.98 o
  16   9   2       2116.23       1948.58       222.98 o
  17   9   2        482.32        524.12       181.75 o
  18   9   2        728.26        832.07       360.23 o
  19   9   2        754.71        551.87       190.87 o
  20   9   2        349.69        560.72       190.71 o
  21   9   2       1019.73        981.68       254.51 o
  22   9   2         59.35        -14.36       169.81 o
  23   9   2       2716.59       2597.93       319.77 o
  24   9   2        504.10        772.23       220.92 o
  25   9   2        380.47        364.61       196.57 o
   0  10   2       3130.89       3290.78       251.90 o
   1  10   2       1421.88       1433.74        98.84 o
   2  10   2       1004.87       1059.15        97.82 o
   3  10   2        271.51        270.65        69.64 o
   4  10   2          7.06        -65.48        65.48 o
   5  10   2          6.56        -67.88        67.88 o
   6  10   2        623.56        664.93        83.35 o
   7  10   2       1288.24       1281.85       111.26 o
   8  10   2        433.74        531.20       113.61 o
   9  10   2        822.75        765.89       120.97 o
  10  10   2         62.42          1.95       100.38 o
  11  10   2        955.52        895.50       186.40 o
  12  10   2         61.84        195.52       214.05 o
  13  10   2        563.76        461.67       170.73 o
  14  10   2         71.77        388.39       173.03 o
  15  10   2        966.22       1175.36       202.94 o
  16  10   2        580.02        393.67       174.36 o
  17  10   2        124.11         95.77       168.28 o
  18  10   2        736.15        760.79       201.96 o
  19  10   2         27.47       -264.95       264.95 o
  20  10   2        619.27        423.40       442.45 o
  21  10   2        187.73       -105.62       294.97 o
  22  10   2        382.75        666.61       208.18 o
  23  10   2        616.68        293.69       479.00 o
   1  11   2       4438.13       4549.40       235.13 o
   2  11   2        671.71        703.83       144.29 o
   3  11   2       2991.64       3055.17       250.30 o
   4  11   2        634.82        856.75       186.80 o
   5  11   2       3594.22       3856.78       276.57 o
   6  11   2          3.58         73.88       148.58 o
   7  11   2          0.55       -141.12       141.12 o
   8  11   2        695.89        930.70       193.57 o
   9  11   2        595.71        478.26       179.01 o
  10  11   2        239.68        392.92       170.67 o
  11  11   2       1312.44       1361.92       210.03 o
  12  11   2       1573.80       1572.67       281.92 o
  13  11   2       6611.20       4967.50       451.59 o
  14  11   2        518.99        553.32       187.18 o
  15  11   2        680.36        679.24       314.55 o
  16  11   2        459.55        487.78       415.05 o
  17  11   2        587.90        669.51       206.51 o
  18  11   2        709.66        459.46       309.33 o
  19  11   2       6001.34       5860.28       459.42 o
  20  11   2        413.18        550.51       210.32 o
  21  11   2          1.39         65.26       266.26 o
   0  12   2         16.80          9.58       159.27 o
   1  12   2       4313.31       4570.36       217.52 o
   2  12   2        128.58         30.36       130.40 o
   3  12   2       4425.42       4563.36       275.53 o
   4  12   2        168.81        226.08       166.43 o
   5  12   2        556.25        514.01       189.19 o
   6  12   2          0.53       -152.41       153.07 o
   7  12   2       5918.11       6066.93       350.18 o
   8  12   2       1493.41       1439.12       228.79 o
   9  12   2        113.57        -51.66       257.12 o
  10  12   2         59.64        -88.07       158.45 o
  11  12   2       4745.12       5331.17       382.42 o
  12  12   2       1015.64       1141.64       214.02 o
  13  12   2       1745.92       1611.79       263.65 o
  14  12   2        138.14        409.89       192.88 o
  15  12   2       2989.12       2930.91       289.77 o
  16  12   2        648.55        776.55       216.83 o
  17  12   2       2163.98       2345.44       571.67 o
  18  12   2        186.74         22.44       191.86 o
  19  12   2        593.04        -70.48       263.65 o
   1  13   2       1902.78       1890.86       170.77 o
   2  13   2       1327.27       1738.91       166.92 o
   3  13   2        893.80        879.23       168.02 o
   4  13   2         64.64         18.81       136.06 o
   5  13   2       3168.47       2994.07       383.72 o
   6  13   2        243.46        387.62       186.40 o
   7  13   2        276.49        284.16       190.87 o
   8  13   2         61.65        162.05       285.83 o
   9  13   2       3090.18       3765.93       404.60 o
  10  13   2          5.72        -11.49       166.98 o
  11  13   2       1232.32       1379.62       232.83 o
  12  13   2          8.45         51.42       214.05 o
  13  13   2       3201.78       3778.43       316.69 o
  14  13   2        719.30        526.24       204.78 o
  15  13   2        330.19        600.38       302.80 o
   0  14   2        147.85       -155.01       155.01 o
   1  14   2        193.10        199.07       139.03 o
   2  14   2        631.32        647.31       145.45 o
   3  14   2       2379.26       2136.45       183.94 o
   4  14   2       1046.37        759.12       171.57 o
   5  14   2        133.15        118.69       145.28 o
   6  14   2        457.23        355.01       193.81 o
   7  14   2       2662.75       2917.42       293.15 o
   8  14   2        562.81        655.56       216.66 o
   9  14   2        389.80        328.90       193.81 o
  10  14   2        626.54        743.95       302.80 o
  11  14   2         98.72        -62.65       255.81 o
   1   0   3        188.21        262.15        28.72 o
   3   0   3       3340.99       3375.93        62.07 o
   5   0   3        925.88        964.22        38.17 o
   7   0   3       2150.55       2186.14        80.44 o
   9   0   3        561.03        585.58        56.19 o
  11   0   3       1363.07       1706.03        80.85 o
  13   0   3       3515.81       3452.35       109.69 o
  15   0   3         19.20         34.30        65.03 o
  17   0   3        885.73        938.19        94.33 o
  19   0   3       1449.73       1418.13       113.45 o
  21   0   3        488.75        384.37       100.51 o
  23   0   3        940.55        988.94       159.65 o
  25   0   3          0.19         -5.52       161.10 o
  27   0   3       5938.36       5899.51       754.39 o
  29   0   3        133.25        -31.13       174.07 o
   0   1   3       6078.84       5893.35       106.03 o
   1   1   3       8792.54       9299.88        99.02 o
   2   1   3        741.38        834.26        30.82 o
   3   1   3        231.28        226.93        20.67 o
   4   1   3         39.06          1.08        21.35 o
   5   1   3        216.66        204.48        24.16 o
   6   1   3      16841.38      16533.13       135.32 o
   7   1   3       2407.64       2316.91        44.90 o
   8   1   3      12112.90      12203.04       115.61 o
   9   1   3         43.98        103.16        31.13 o
  10   1   3       4694.10       4401.20        76.73 o
  11   1   3       4094.22       3897.92        75.11 o
  12   1   3       3370.20       3543.87        74.45 o
  13   1   3       1453.14       1561.49        57.33 o
  14   1   3       3218.03       3002.38        94.91 o
  15   1   3        968.78       1036.00        59.62 o
  16   1   3       1122.61       1173.18        63.76 o
  17   1   3        367.86        407.82        56.69 o
  18   1   3       1359.20       1353.59        73.33 o
  19   1   3        507.79        518.73        70.68 o
  20   1   3        897.40       1000.27        73.63 o
  21   1   3        196.64        193.12        67.89 o
  22   1   3       3497.69       3747.65       133.66 o
  23   1   3          3.91         -4.66        88.93 o
  24   1   3        254.00        296.58       119.41 o
  25   1   3       3951.25       3694.31       202.60 o
  26   1   3        878.90       1224.74       150.22 o
  27   1   3         35.48         76.80       127.03 o
  28   1   3       3473.18       3239.33       209.54 o
  29   1   3         37.76         94.68       128.38 o
  30   1   3         49.64       -128.21       128.21 o
   1   2   3       6677.71       6849.43        80.76 o
   2   2   3      50573.52      49917.28       421.30 o
   3   2   3       8967.47       9309.23        96.75 o
   4   2   3        475.70        419.95        30.53 o
   5   2   3       1206.47       1358.73        39.22 o
   6   2   3       9351.72       8898.64        98.39 o
   7   2   3        806.84        918.87        41.11 o
   8   2   3      14797.08      14205.93       145.06 o
   9   2   3        902.81       1083.53        44.04 o
  10   2   3       1826.32       1686.57        50.86 o
  11   2   3         44.73         50.45        33.55 o
  12   2   3      33562.16      32786.90       328.03 o
  13   2   3       1222.07       1274.92        59.50 o
  14   2   3       1153.84       1341.07        59.10 o
  15   2   3        391.92        415.98        65.83 o
  16   2   3       4731.87       4612.87       111.52 o
  17   2   3       1389.99       1312.14        73.56 o
  18   2   3        792.49        757.16        69.58 o
  19   2   3        384.69        421.17        68.30 o
  20   2   3       1696.38       2058.24        98.64 o
  21   2   3       1292.28       1338.56        89.69 o
  22   2   3       2431.75       2574.25       168.88 o
  23   2   3         78.11         69.22       111.58 o
  24   2   3       2275.58       2222.06       168.66 o
  25   2   3         58.91        -32.24       116.12 o
  26   2   3      12953.23      13001.36       364.12 o
  27   2   3          4.03         48.85       203.46 o
  28   2   3         77.78         94.99       128.86 o
  29   2   3          0.05        -43.61       123.06 o
  30   2   3       1505.70       1832.44       190.06 o
   0   3   3       6293.03       5475.59       137.62 o
   1   3   3        106.60         79.08        32.73 o
   2   3   3         76.56         78.53        36.23 o
   3   3   3        344.83        348.70        38.53 o
   4   3   3       7588.03       7261.77       102.31 o
   5   3   3        202.26        185.98        31.10 o
   6   3   3       2953.08       2794.94        65.07 o
   7   3   3       1077.92       1086.23        43.20 o
   8   3   3       2651.68       2673.09        65.25 o
   9   3   3         21.01        -16.60        36.60 o
  10   3   3       7675.88       6933.22       138.59 o
  11   3   3          5.06         10.42        36.17 o
  12   3   3        225.92        208.98        35.75 o
  13   3   3        272.12        255.15        37.54 o
  14   3   3       8427.96       8483.38       122.64 o
  15   3   3          6.78        -13.12        35.11 o
  16   3   3        252.66        184.43        54.49 o
  17   3   3        311.73        341.10        64.20 o
  18   3   3      14131.93      13947.87       266.44 o
  19   3   3          0.64        -20.23        64.77 o
  20   3   3          9.65         54.57        71.97 o
  21   3   3       1585.58       1423.19       103.65 o
  22   3   3       3100.52       3257.79       180.21 o
  23   3   3          7.97        -24.93       107.35 o
  24   3   3       2288.64       2004.87       165.40 o
  25   3   3        557.90        452.93       131.20 o
  26   3   3       4227.24       3869.34       216.32 o
  27   3   3          8.84         31.13       125.15 o
  28   3   3       2195.74       2485.22       197.85 o
  29   3   3         75.97        327.27       145.61 o
  30   3   3        369.56        674.56       180.09 o
   1   4   3       1233.52       1214.06        67.07 o
   2   4   3       7262.29       6888.63       134.69 o
   3   4   3       1852.88       2210.53        90.78 o
   4   4   3        111.42        129.47        46.68 o
   5   4   3         21.63         41.83        44.45 o
   6   4   3       4466.20       4296.47        77.80 o
   7   4   3        512.06        557.49        46.66 o
   8   4   3        155.95        183.83        38.83 o
   9   4   3       3346.30       3724.99        89.23 o
  10   4   3        511.09        517.71        44.01 o
  11   4   3       2113.71       1892.14        66.44 o
  12   4   3         17.24         50.00        39.87 o
  13   4   3       3996.96       4121.86       137.17 o
  14   4   3        657.19        593.10        46.99 o
  15   4   3       1396.60       1415.67        68.12 o
  16   4   3       2001.83       2130.16        89.79 o
  17   4   3       1817.25       1848.83       102.17 o
  18   4   3          4.13        -31.01        78.36 o
  19   4   3        141.97         81.44        89.53 o
  20   4   3        491.05        547.93       104.19 o
  21   4   3        974.52        895.69       184.55 o
  22   4   3        469.25        594.08       144.69 o
  23   4   3        896.01        790.21       220.44 o
  24   4   3        450.68        614.81       156.20 o
  25   4   3        907.69        942.96       259.17 o
  26   4   3        666.49        563.67       161.16 o
  27   4   3        312.16        159.67       149.13 o
  28   4   3        197.12       -143.18       143.18 o
  29   4   3        265.10        227.72       232.43 o
   0   5   3        172.27        111.53        46.20 o
   1   5   3       6450.41       6917.98       109.59 o
   2   5   3        413.62        535.12        38.30 o
   3   5   3        971.39       1089.56        59.43 o
   4   5   3       3895.48       3939.15       131.77 o
   5   5   3        299.86        306.34        58.08 o
   6   5   3          2.09        -10.21        49.83 o
   7   5   3        959.75       1031.79        47.27 o
   8   5   3       1857.75       1737.83        83.90 o
   9   5   3          0.13        -21.18        39.05 o
  10   5   3          9.01        -17.86        41.77 o
  11   5   3        970.53       1058.73        57.21 o
  12   5   3        129.10         91.86        44.70 o
  13   5   3        987.98        931.72        56.47 o
  14   5   3          1.41        -52.31        52.31 o
  15   5   3        191.94        295.84        71.75 o
  16   5   3        187.53        150.47        70.94 o
  17   5   3         36.38         77.08        94.52 o
  18   5   3        399.25        364.27        97.03 o
  19   5   3         17.03         86.63       103.06 o
  20   5   3        806.76        753.58       178.93 o
  21   5   3         29.49       -140.47       140.47 o
  22   5   3        785.72        693.99       238.85 o
  23   5   3        109.16          8.48       163.15 o
  24   5   3        388.70        465.33       179.62 o
  25   5   3       2594.49       2159.64       253.10 o
  26   5   3        373.27        530.30       198.42 o
  27   5   3         30.60        109.01       184.14 o
  28   5   3       1711.26       1224.86       595.16 o
  29   5   3          9.89       -180.11       180.11 o
   1   6   3         89.16        102.90        33.58 o
   2   6   3      19498.97      19426.74       239.21 o
   3   6   3         44.96         33.30        37.30 o
   4   6   3       1649.31       1788.36        66.74 o
   5   6   3        169.29        114.88        41.93 o
   6   6   3       7403.63       7737.06       154.96 o
   7   6   3        894.21        972.19        52.24 o
   8   6   3       3996.74       3810.39        82.07 o
   9   6   3        400.33        411.83        66.60 o
  10   6   3        203.64        170.24        48.29 o
  11   6   3        660.98        542.75        79.42 o
  12   6   3      25833.86      24880.36       396.09 o
  13   6   3        188.48        328.15        73.69 o
  14   6   3          1.19        -29.74        66.96 o
  15   6   3        652.26        688.58        92.37 o
  16   6   3      11871.22      11769.93       625.76 o
  17   6   3         26.39         55.23       119.26 o
  18   6   3          8.76        146.11       118.35 o
  19   6   3        968.22        952.75       183.65 o
  20   6   3       2237.47       2096.11       223.32 o
  21   6   3        122.46        -27.32       180.11 o
  22   6   3        783.94        458.43       220.57 o
  23   6   3        431.35        202.30       171.66 o
  24   6   3       3124.91       3158.54       278.70 o
  25   6   3        303.83        298.85       189.45 o
  26   6   3       4542.48       4397.75       528.60 o
  27   6   3       1059.21       1109.26       229.71 o
  28   6   3         14.37        -84.88       176.09 o
   0   7   3      18303.06      17610.44       348.28 o
   1   7   3         84.52        128.78        43.72 o
   2   7   3        479.41        534.07        50.06 o
   3   7   3        889.69       1018.36        58.26 o
   4   7   3      24791.61      24433.59       310.05 o
   5   7   3        185.98        177.34        47.88 o
   6   7   3       1063.00       1014.21        62.40 o
   7   7   3        615.69        713.91        58.78 o
   8   7   3       8412.21       8297.57       137.10 o
   9   7   3         12.71        -40.89        61.00 o
  10   7   3       3952.65       3937.78       171.50 o
  11   7   3        199.83        204.16        62.80 o
  12   7   3       1151.17       1224.69        87.34 o
  13   7   3          3.49         -7.71        74.10 o
  14   7   3       7113.05       6593.70       202.19 o
  15   7   3         68.78          1.41        88.05 o
  16   7   3        116.02        111.11       114.40 o
  17   7   3       1140.18       1090.53       147.69 o
  18   7   3       6487.45       6627.85       339.25 o
  19   7   3       1341.55        831.63       188.86 o
  20   7   3        902.51        768.28       224.49 o
  21   7   3         36.66       -242.76       242.76 o
  22   7   3       3336.94       3570.73       366.75 o
  23   7   3        496.65        491.58       190.98 o
  24   7   3       2839.99       3414.37       294.19 o
  25   7   3          1.46       -143.57       172.28 o
  26   7   3       2704.90       2088.97       267.47 o
  27   7   3         16.48       -138.35       179.79 o
   1   8   3        664.97        666.93        62.34 o
   2   8   3       2928.98       2825.30       101.76 o
   3   8   3        209.48        216.96        60.05 o
   4   8   3       2844.46       2772.46       103.80 o
   5   8   3        779.31        678.45        70.63 o
   6   8   3       4624.83       4526.54       132.91 o
   7   8   3        106.53         81.79        58.92 o
   8   8   3       4917.36       4983.52       126.69 o
   9   8   3       7195.58       7052.58       173.06 o
  10   8   3        916.68        948.82        85.48 o
  11   8   3          0.45         77.40        73.05 o
  12   8   3      10919.92      10684.09       238.98 o
  13   8   3        525.35        556.51       101.87 o
  14   8   3       1863.90       1834.84       131.47 o
  15   8   3        623.90        525.36       135.52 o
  16   8   3       3118.51       3074.36       303.48 o
  17   8   3        103.43         33.46       364.14 o
  18   8   3        402.68        217.61       165.19 o
  19   8   3        656.66        723.73       191.03 o
  20   8   3       5132.80       4789.56       862.72 o
  21   8   3          5.51       -153.70       156.60 o
  22   8   3        380.83        568.07       190.66 o
  23   8   3         95.45        -67.00       173.84 o
  24   8   3       1614.32       1710.84       462.03 o
  25   8   3        297.55        441.98       203.65 o
   0   9   3       2884.21       2814.76       173.67 o
   1   9   3        599.89        557.79        77.87 o
   2   9   3         44.87        -64.09        64.09 o
   3   9   3         31.51        130.22        73.65 o
   4   9   3        667.19        698.87        88.05 o
   5   9   3        404.07        304.16        80.63 o
   6   9   3        165.66        148.94        79.81 o
   7   9   3        134.61         -2.83       136.39 o
   8   9   3        122.89         58.11        81.53 o
   9   9   3         45.94         64.45        80.83 o
  10   9   3       1178.86       1127.27       110.34 o
  11   9   3        173.93        179.79       108.20 o
  12   9   3        122.82        -53.45       198.39 o
  13   9   3        892.87       1019.74       187.30 o
  14   9   3        953.63        708.60       177.77 o
  15   9   3        591.01        415.51       166.00 o
  16   9   3        281.81         65.97       158.71 o
  17   9   3        119.78        -69.32       153.07 o
  18   9   3        428.00        682.01       237.54 o
  19   9   3         36.51       -147.42       153.07 o
  20   9   3       1484.36       1149.09       218.58 o
  21   9   3        316.91         77.87       175.23 o
  22   9   3        350.89        317.66       334.13 o
  23   9   3        121.31       -173.62       197.08 o
  24   9   3        293.20        303.02       197.47 o
   1  10   3        186.75        271.16        77.45 o
   2  10   3       4699.31       4532.20       151.05 o
   3  10   3         73.46        122.25        81.18 o
   4  10   3         16.38        -58.57        79.27 o
   5  10   3       1611.19       1740.62       118.30 o
   6  10   3        167.43        217.84        97.24 o
   7  10   3        214.63          0.88        84.60 o
   8  10   3        987.59        956.52       131.08 o
   9  10   3         91.31        341.04       157.61 o
  10  10   3         23.80       -136.55       136.55 o
  11  10   3        126.22        -73.09       142.13 o
  12  10   3       1576.07       1739.40       209.49 o
  13  10   3       1374.33       1240.38       196.57 o
  14  10   3          0.20       -125.54       145.68 o
  15  10   3        325.97        329.72       177.17 o
  16  10   3        737.80        704.34       245.37 o
  17  10   3        176.91        311.82       302.80 o
  18  10   3         89.53        -25.20       159.01 o
  19  10   3          7.98       -178.41       178.81 o
  20  10   3          4.04        -61.55       298.89 o
  21  10   3         76.15         36.54       219.27 o
  22  10   3        179.62        232.05       192.09 o
   0  11   3       6972.09       6651.95       250.70 o
   1  11   3        277.83        257.01        82.37 o
   2  11   3        434.75        349.12        85.06 o
   3  11   3         38.12         24.91        91.09 o
   4  11   3        379.64        464.34       165.85 o
   5  11   3         28.24       -134.71       134.71 o
   6  11   3       4417.85       5042.71       312.76 o
   7  11   3        251.39        345.48       236.24 o
   8  11   3       2069.87       1662.79       302.80 o
   9  11   3          0.55       -145.50       145.50 o
  10  11   3       3387.89       3195.70       264.24 o
  11  11   3         14.95       -145.49       146.66 o
  12  11   3        847.01        968.06       200.79 o
  13  11   3         27.77         -3.92       301.50 o
  14  11   3       2902.02       2814.87       266.33 o
  15  11   3          7.24        -89.23       159.59 o
  16  11   3        248.66        188.10       175.92 o
  17  11   3          0.39        117.74       175.32 o
  18  11   3       2101.41       2122.22       368.06 o
  19  11   3         43.32       -164.27       164.27 o
  20  11   3        553.14        500.55       207.50 o
   1  12   3          0.28         64.54       110.70 o
   2  12   3       4915.13       5157.04       434.62 o
   3  12   3          0.24         18.43       122.49 o
   4  12   3        451.46        361.84       147.90 o
   5  12   3        510.02        341.13       175.32 o
   6  12   3       3103.16       3166.03       274.10 o
   7  12   3         20.75         30.55       162.40 o
   8  12   3       3386.83       3563.67       528.60 o
   9  12   3         20.65        -13.10       155.01 o
  10  12   3       2385.97       2588.17       261.93 o
  11  12   3       1069.41        915.17       210.32 o
  12  12   3       2765.69       2845.12       391.55 o
  13  12   3        925.00        801.04       201.96 o
  14  12   3        285.97        467.96       185.82 o
  15  12   3        390.31        181.12       177.08 o
  16  12   3       2627.04       2521.78       373.28 o
  17  12   3        380.98        635.59       216.73 o
   0  13   3       4137.92       4674.20       328.08 o
   1  13   3        158.96         49.79       117.63 o
   2  13   3          4.09         -0.55       115.02 o
   3  13   3        100.50          2.39       148.23 o
   4  13   3       3586.19       3628.83       237.23 o
   5  13   3          0.97        106.87       225.15 o
   6  13   3         89.82        -81.09       165.85 o
   7  13   3        193.07        214.85       173.03 o
   8  13   3        630.63        465.67       197.08 o
   9  13   3         23.73        -76.05       172.28 o
  10  13   3       2067.35       1941.07       250.49 o
  11  13   3        492.38        229.97       394.16 o
  12  13   3        166.30         64.29       178.93 o
  13  13   3        324.40        175.00       221.88 o
   1  14   3        282.26        355.90       131.74 o
   2  14   3         54.04         63.91       119.55 o
   3  14   3        550.45        372.24       134.30 o
   4  14   3         26.39         89.65       143.67 o
   5  14   3        155.58        302.01       152.34 o
   6  14   3        301.44        213.08       205.73 o
   7  14   3          1.86        148.79       247.98 o
   0   0   4      72801.30      76295.80      1420.18 o
   2   0   4      11309.12      12185.77       158.83 o
   4   0   4       7295.49       6920.65       101.69 o
   6   0   4      12363.07      12295.02       145.74 o
   8   0   4        412.28        321.09        42.97 o
  10   0   4      16517.78      16456.67       237.11 o
  12   0   4        690.92        751.97        64.76 o
  14   0   4      44238.96      43214.50       621.81 o
  16   0   4       2267.35       2237.65       151.46 o
  18   0   4       8508.10       8425.27       225.84 o
  20   0   4       4820.77       4961.37       234.96 o
  22   0   4       3817.01       4202.15       231.17 o
  24   0   4       6975.03       6467.08       285.50 o
  26   0   4       1363.69       1649.42       392.86 o
  28   0   4       2005.41       2193.49       267.47 o
   1   1   4      10361.07      10273.66       106.91 o
   2   1   4      23739.19      24614.96       211.21 o
   3   1   4          1.66         15.38        24.86 o
   4   1   4        714.33        805.92        30.96 o
   5   1   4       1696.01       1666.75        39.15 o
   6   1   4      16660.90      16984.10       140.89 o
   7   1   4       1936.39       2100.91        43.53 o
   8   1   4        176.03        172.43        27.07 o
   9   1   4       8436.57       8362.72       108.49 o
  10   1   4        223.60        240.08        38.35 o
  11   1   4        156.75        198.91        37.53 o
  12   1   4       8697.67       8997.32       121.54 o
  13   1   4       1900.43       1910.87        63.60 o
  14   1   4       3943.16       3734.53        85.15 o
  15   1   4        706.02        818.04        56.92 o
  16   1   4       5805.47       5512.35       110.94 o
  17   1   4        165.35        153.49        56.99 o
  18   1   4       1333.53       1522.66        84.03 o
  19   1   4       2526.03       2671.40       105.71 o
  20   1   4       3961.31       3765.87       218.41 o
  21   1   4       1640.75       1586.28       109.36 o
  22   1   4       1713.57       1552.26       138.26 o
  23   1   4       1427.10       1318.49       127.39 o
  24   1   4       2222.15       2295.78       211.30 o
  25   1   4          9.64       -109.94       110.76 o
  26   1   4       4485.12       4630.59       310.46 o
  27   1   4         14.02        -64.29       121.35 o
  28   1   4        299.77        616.56       147.28 o
  29   1   4        302.02        196.24       159.37 o
   0   2   4       1759.38       1991.55        84.03 o
   1   2   4       8194.34       8054.71        98.90 o
   2   2   4        631.47        663.15        32.81 o
   3   2   4       7531.79       7437.55        81.13 o
   4   2   4       3049.78       2984.97        51.66 o
   5   2   4       1406.73       1428.81        39.29 o
   6   2   4       1296.46       1355.63        39.03 o
   7   2   4       1980.69       1941.68        45.53 o
   8   2   4       1290.22       1318.40        41.02 o
   9   2   4       1102.19       1155.18        40.16 o
  10   2   4       3647.69       3702.92        74.35 o
  11   2   4       3562.81       3542.46        69.28 o
  12   2   4       1263.37       1284.69        57.93 o
  13   2   4       1511.80       1567.88        51.94 o
  14   2   4       4636.86       4775.63       102.91 o
  15   2   4      10309.90      10093.76       156.76 o
  16   2   4       1933.46       1944.27        73.92 o
  17   2   4       2805.57       2928.90        99.16 o
  18   2   4       1001.99        970.42        75.76 o
  19   2   4         55.38        180.46        84.36 o
  20   2   4        119.36        299.60        90.52 o
  21   2   4       4394.47       4486.03       189.10 o
  22   2   4        825.78       1037.61       117.46 o
  23   2   4          4.94         65.11       101.93 o
  24   2   4        128.76         64.10       116.39 o
  25   2   4        143.97        220.18       122.38 o
  26   2   4          6.81        -36.05       115.73 o
  27   2   4         59.38        -80.31       125.31 o
  28   2   4        112.43         47.05       127.51 o
  29   2   4       3102.74       3157.81       214.17 o
   1   3   4       6422.90       6378.37        84.75 o
   2   3   4       1913.89       1770.34        42.04 o
   3   3   4       2048.99       2124.95        46.49 o
   4   3   4        319.94        387.89        30.41 o
   5   3   4       6719.76       6339.90        83.10 o
   6   3   4         39.17         49.24        24.65 o
   7   3   4       2455.22       2590.94        55.52 o
   8   3   4         94.85         85.75        26.31 o
   9   3   4       7704.50       7709.83       105.23 o
  10   3   4        228.01        252.45        35.95 o
  11   3   4       1162.92       1251.08        51.86 o
  12   3   4        772.27        871.22        48.55 o
  13   3   4       2019.92       2163.20        66.73 o
  14   3   4        122.81         57.56        65.67 o
  15   3   4       4170.77       4141.29       137.56 o
  16   3   4       5008.88       4855.43       130.63 o
  17   3   4        256.94        267.50        76.48 o
  18   3   4          4.67        194.99       115.98 o
  19   3   4       1539.50       1658.38       123.45 o
  20   3   4       1351.71       1342.30       164.65 o
  21   3   4        195.06        282.24       112.87 o
  22   3   4        176.82        208.04       190.87 o
  23   3   4       4743.09       4503.20       268.34 o
  24   3   4        328.58        247.17       229.30 o
  25   3   4         56.00         24.48       140.66 o
  26   3   4        269.06        124.77       142.82 o
  27   3   4        399.68        329.32       154.35 o
  28   3   4         10.92       -194.55       203.36 o
   0   4   4      91800.17      94763.10      1247.34 o
   1   4   4       3279.54       3386.88        67.99 o
   2   4   4       1286.30       1389.75        43.31 o
   3   4   4       8918.01       9204.01       123.77 o
   4   4   4       6615.03       6843.28       103.37 o
   5   4   4       1369.35       1485.13        61.37 o
   6   4   4       5103.44       4711.06        90.70 o
   7   4   4       1057.19       1026.02        56.29 o
   8   4   4       3412.34       3227.55        69.27 o
   9   4   4         54.48         43.29        36.07 o
  10   4   4       3577.00       3418.34        81.32 o
  11   4   4       1677.98       1728.43        59.88 o
  12   4   4       4044.84       3969.10       103.76 o
  13   4   4         43.77         74.13        45.81 o
  14   4   4      15604.81      15728.81       225.20 o
  15   4   4        799.01        721.51        72.63 o
  16   4   4        276.05        215.74        74.80 o
  17   4   4        303.15        299.84       143.93 o
  18   4   4       2488.00       2394.56       241.59 o
  19   4   4        208.16        335.55       127.54 o
  20   4   4        125.17        125.98       162.59 o
  21   4   4        317.45        105.53       124.26 o
  22   4   4         19.47       -111.08       151.40 o
  23   4   4         41.21       -147.48       147.48 o
  24   4   4       3703.90       3922.60       618.65 o
  25   4   4        632.85        430.86       188.16 o
  26   4   4        304.06        296.61       177.65 o
  27   4   4          0.19        244.13       182.29 o
  28   4   4        610.17        386.99       204.78 o
   1   5   4        851.41        920.38        59.18 o
   2   5   4       3911.89       3719.22       103.53 o
   3   5   4       1681.93       1703.26        69.09 o
   4   5   4       2572.62       2619.88        85.66 o
   5   5   4        147.67        240.45        59.16 o
   6   5   4       3394.47       3221.70       106.67 o
   7   5   4          9.49         13.22        49.80 o
   8   5   4       7420.76       7391.62       144.07 o
   9   5   4       3236.69       3225.03        82.90 o
  10   5   4       2301.26       2273.77        73.42 o
  11   5   4        203.27        248.92        49.48 o
  12   5   4       7541.71       8091.57       144.67 o
  13   5   4        802.99        975.59        73.54 o
  14   5   4       5145.96       4977.11       136.93 o
  15   5   4       1721.47       1698.14        94.14 o
  16   5   4       3958.16       4061.08       209.59 o
  17   5   4        115.21        109.24       118.89 o
  18   5   4        278.97        328.65       127.35 o
  19   5   4        106.32         44.41       120.84 o
  20   5   4       2035.45       1772.45       171.76 o
  21   5   4        140.19        105.87       162.30 o
  22   5   4       1425.41       1979.90       227.01 o
  23   5   4        192.51        368.46       203.61 o
  24   5   4       1382.17       1714.54       226.10 o
  25   5   4        219.24        268.79       185.44 o
  26   5   4       5447.02       6213.20       368.94 o
  27   5   4          0.26        -57.03       179.90 o
   0   6   4       2641.55       2286.90       214.06 o
   1   6   4        562.32        568.32        53.62 o
   2   6   4          0.73         30.48        45.46 o
   3   6   4       3630.78       3498.53       101.93 o
   4   6   4        344.49        388.23        59.96 o
   5   6   4        304.02        265.81        57.61 o
   6   6   4       1872.54       1948.72        88.24 o
   7   6   4        874.57        842.79        72.84 o
   8   6   4        785.93        931.13        75.81 o
   9   6   4        577.08        465.29        78.10 o
  10   6   4       1673.99       1480.42       110.36 o
  11   6   4       2608.03       2663.59       142.40 o
  12   6   4        195.53        223.70        63.75 o
  13   6   4          3.31        -58.52        68.47 o
  14   6   4       2104.68       2167.69       132.06 o
  15   6   4       2076.78       2310.33       204.59 o
  16   6   4         85.81        109.07       119.59 o
  17   6   4       3038.38       3015.05       192.39 o
  18   6   4       1747.15       1872.00       173.16 o
  19   6   4        514.75        514.35       164.30 o
  20   6   4        760.03        635.14       180.89 o
  21   6   4         43.72       -201.40       293.66 o
  22   6   4        628.82       1008.79       198.11 o
  23   6   4       2362.84       2608.33       278.00 o
  24   6   4       2546.83       2273.97       382.42 o
  25   6   4       1472.98       1321.79       226.06 o
  26   6   4       1136.18        894.27       221.95 o
   1   7   4       5431.46       5395.18        97.88 o
   2   7   4       1926.73       1865.08        64.65 o
   3   7   4         15.82          3.91        46.50 o
   4   7   4        532.45        581.77        65.06 o
   5   7   4       1869.39       1903.38       121.02 o
   6   7   4        536.36        537.63        70.95 o
   7   7   4        558.82        502.16       108.57 o
   8   7   4         92.85        120.23        68.29 o
   9   7   4       9969.72      10296.60       219.72 o
  10   7   4         11.00        -75.65        75.65 o
  11   7   4          5.72        -13.23       118.09 o
  12   7   4         62.08        -18.84       107.04 o
  13   7   4        831.06        924.77       140.89 o
  14   7   4       1179.43       1145.59       168.05 o
  15   7   4       2815.58       2860.97       191.37 o
  16   7   4        298.94        236.02       126.43 o
  17   7   4        719.87        893.18       148.43 o
  18   7   4        193.36        391.34       135.64 o
  19   7   4        251.48         88.15       169.67 o
  20   7   4        356.49        173.80       163.35 o
  21   7   4        506.71        365.02       331.51 o
  22   7   4         49.76        -32.74       317.16 o
  23   7   4       1823.39       1638.95       236.53 o
  24   7   4          2.87       -167.97       167.97 o
  25   7   4        169.44        -22.63       212.74 o
   0   8   4      12880.21      13080.70       319.53 o
   1   8   4       2272.00       2343.03        80.46 o
   2   8   4       1087.43       1167.39        85.84 o
   3   8   4        266.49        345.90        58.23 o
   4   8   4          7.23        -25.22        63.60 o
   5   8   4         16.35         -4.83        72.32 o
   6   8   4       1739.77       1868.40       145.61 o
   7   8   4       2518.80       2666.15       172.28 o
   8   8   4         37.13        -39.06        81.21 o
   9   8   4         52.70        -16.91        83.56 o
  10   8   4        579.05        618.67       102.15 o
  11   8   4        606.68        639.51       106.91 o
  12   8   4        296.85        220.59        99.60 o
  13   8   4        194.98         75.99       163.11 o
  14   8   4       4161.75       4100.36       249.92 o
  15   8   4        451.98        499.95       137.81 o
  16   8   4        991.20        931.76       158.16 o
  17   8   4       1078.45       1309.86       194.91 o
  18   8   4         10.17         97.48       161.31 o
  19   8   4        178.80        400.03       172.40 o
  20   8   4       1090.82        831.02       429.40 o
  21   8   4       1796.03       1896.90       242.62 o
  22   8   4        100.46        207.46       418.96 o
  23   8   4        300.26        630.19       278.00 o
  24   8   4       2954.42       2560.56       399.38 o
   1   9   4         25.90        -93.30        93.30 o
   2   9   4       4573.05       4896.40       211.78 o
   3   9   4       2005.70       1994.35       151.99 o
   4   9   4         20.24          1.49       201.00 o
   5   9   4         36.44         67.25        88.09 o
   6   9   4       1068.96       1478.07       177.54 o
   7   9   4        991.81        757.56       139.56 o
   8   9   4        359.82        461.19       134.01 o
   9   9   4        249.99         95.20       121.39 o
  10   9   4         54.24        128.47       157.87 o
  11   9   4         56.06        118.87        95.77 o
  12   9   4       3471.89       3240.61       246.45 o
  13   9   4        363.36        400.30       136.82 o
  14   9   4        747.70        669.28       145.19 o
  15   9   4        111.29        110.31       127.82 o
  16   9   4       3953.11       3505.18       268.52 o
  17   9   4         77.69        244.70       166.98 o
  18   9   4          2.24        247.70       170.55 o
  19   9   4        411.26        637.33       190.09 o
  20   9   4       1910.56       2095.47       375.89 o
  21   9   4          0.15         82.68       319.77 o
  22   9   4          4.74         35.26       177.92 o
   0  10   4       7882.06       8058.05       357.13 o
   1  10   4        900.77        826.26       133.72 o
   2  10   4        128.88         67.00       113.63 o
   3  10   4        123.94          4.02       141.18 o
   4  10   4       2850.09       2856.86       283.29 o
   5  10   4         29.71       -132.74       132.74 o
   6  10   4        133.11        169.91       168.37 o
   7  10   4         84.12        216.54       181.42 o
   8  10   4       1968.13       2242.21       220.67 o
   9  10   4        109.73        194.65       151.05 o
  10  10   4        225.40        456.14       170.98 o
  11  10   4        174.70        309.28       156.86 o
  12  10   4        777.04        687.39       178.79 o
  13  10   4        159.21        102.70       151.22 o
  14  10   4        952.92        834.92       187.84 o
  15  10   4       1148.42       1363.49       211.05 o
  16  10   4         92.63       -110.94       152.71 o
  17  10   4        396.77        375.53       191.86 o
  18  10   4       1348.92       1511.92       239.76 o
  19  10   4         62.37        361.20       192.56 o
  20  10   4          4.18         87.35       293.66 o
   1  11   4       2236.90       2179.15       157.06 o
   2  11   4         22.49         35.46       121.13 o
   3  11   4         18.66        169.61       120.44 o
   4  11   4         44.66        -32.87       117.02 o
   5  11   4         29.00         12.66       112.42 o
   6  11   4          3.75        201.06       156.76 o
   7  11   4         66.70        -71.13       144.89 o
   8  11   4        989.83        926.22       190.50 o
   9  11   4       3503.21       3454.69       273.54 o
  10  11   4        113.11         78.49       219.27 o
  11  11   4        206.62        328.44       314.55 o
  12  11   4        374.33        341.24       215.35 o
  13  11   4        520.82        464.33       176.51 o
  14  11   4         50.24         58.76       166.09 o
  15  11   4        955.42       1254.01       215.37 o
  16  11   4         66.38          8.04       281.92 o
  17  11   4         40.74         97.67       174.24 o
   0  12   4       4326.10       4542.91       489.44 o
   1  12   4        806.38        904.55       137.23 o
   2  12   4       1145.67       1414.54       145.07 o
   3  12   4        773.49       1167.64       158.14 o
   4  12   4        476.71        484.90       214.88 o
   5  12   4         13.97          5.46       182.68 o
   6  12   4        461.91        415.67       139.61 o
   7  12   4       1992.18       1771.86       233.39 o
   8  12   4          7.55         87.89       162.30 o
   9  12   4         11.26         94.74       266.26 o
  10  12   4        304.13        541.38       188.80 o
  11  12   4       1078.60       1079.48       208.18 o
  12  12   4        471.02        174.02       165.02 o
  13  12   4          9.93        -97.62       343.26 o
  14  12   4       2894.51       2516.78       269.18 o
   1  13   4        126.40        252.94       123.10 o
   2  13   4       2298.74       2344.31       211.61 o
   3  13   4       1032.92        848.16       168.70 o
   4  13   4         67.45        -99.80       185.33 o
   5  13   4        652.71        823.20       201.43 o
   6  13   4       1480.78       1793.33       254.51 o
   7  13   4        178.56       -142.04       153.62 o
   8  13   4         74.31         11.20       168.70 o
   9  13   4         93.26       -155.38       162.72 o
   1   0   5       4170.08       4303.40       100.32 o
   3   0   5         11.13         -5.69        43.01 o
   5   0   5       1830.80       1875.83        65.91 o
   7   0   5       1239.38       1419.22        63.24 o
   9   0   5      20097.64      20102.31       303.72 o
  11   0   5       4052.04       4082.73       112.20 o
  13   0   5      16217.65      16419.25       315.97 o
  15   0   5       1860.49       1613.72       105.57 o
  17   0   5         59.48        212.27        98.98 o
  19   0   5        179.13        -85.92       134.69 o
  21   0   5       1704.72       1657.02       225.83 o
  23   0   5      13958.31      14261.58       562.53 o
  25   0   5        694.27        643.42       207.52 o
  27   0   5      10203.76      10551.04       689.13 o
   0   1   5         35.34         57.98        28.46 o
   1   1   5       4442.87       4317.84        61.66 o
   2   1   5         13.46         42.37        26.03 o
   3   1   5       6314.08       6393.34        81.52 o
   4   1   5         74.32         85.16        24.55 o
   5   1   5       1225.93       1411.51        40.52 o
   6   1   5         49.61         23.91        29.13 o
   7   1   5      13923.09      13891.56       155.14 o
   8   1   5       3460.48       3433.81        67.45 o
   9   1   5        165.66        112.27        36.31 o
  10   1   5         55.00        104.55        38.61 o
  11   1   5      10226.07       9790.16       138.86 o
  12   1   5        365.44        336.80        51.43 o
  13   1   5       3842.13       3826.82       107.04 o
  14   1   5       2048.61       1966.28        82.51 o
  15   1   5       3030.55       3003.84       102.68 o
  16   1   5        496.35        466.65        72.76 o
  17   1   5       2516.21       2520.05       121.44 o
  18   1   5         27.05         47.05        92.80 o
  19   1   5        347.89        483.29        99.65 o
  20   1   5        311.00        385.11       114.87 o
  21   1   5       3063.29       3381.99       186.71 o
  22   1   5       2195.66       2054.17       146.70 o
  23   1   5        116.54         37.28       121.25 o
  24   1   5        976.33       1054.48       156.02 o
  25   1   5       2924.57       3161.24       235.65 o
  26   1   5       1170.39       1122.44       191.52 o
  27   1   5        213.55        347.23       213.18 o
   1   2   5       3979.07       3867.02        65.52 o
   2   2   5        274.30        287.26        32.64 o
   3   2   5       4206.30       4165.01        64.88 o
   4   2   5        380.04        380.78        30.19 o
   5   2   5       1471.12       1485.53        41.42 o
   6   2   5        741.16        752.65        41.19 o
   7   2   5       1623.98       1677.23        59.93 o
   8   2   5          0.73         24.81        31.89 o
   9   2   5        208.37        247.19        39.51 o
  10   2   5        457.89        508.62        47.76 o
  11   2   5        185.42        215.31        49.75 o
  12   2   5       1173.41       1251.22        72.67 o
  13   2   5        852.18        989.22        66.22 o
  14   2   5       2093.65       2102.45        82.31 o
  15   2   5        819.85        740.78        75.50 o
  16   2   5        839.55        602.90        93.04 o
  17   2   5       1359.67       1515.44       132.78 o
  18   2   5         29.68        -12.17       113.91 o
  19   2   5        448.55        315.38       138.55 o
  20   2   5         26.31        -77.30       133.89 o
  21   2   5       1110.46       1160.01       160.81 o
  22   2   5        377.39        191.96       141.18 o
  23   2   5         45.00        -23.66       132.94 o
  24   2   5        807.53        783.11       271.48 o
  25   2   5        162.03        135.74       263.65 o
  26   2   5         90.26         73.09       263.65 o
  27   2   5          3.15        237.54       281.92 o
   0   3   5       5840.07       5992.56       122.85 o
   1   3   5        691.94        643.71        40.04 o
   2   3   5       3211.29       3210.71        67.16 o
   3   3   5        670.08        715.24        36.82 o
   4   3   5       2914.53       2897.63        61.81 o
   5   3   5         92.67         97.56        33.56 o
   6   3   5        572.64        653.34        47.92 o
   7   3   5       4262.93       4387.93        88.51 o
   8   3   5        809.29        886.78        44.58 o
   9   3   5          2.83        -36.21        36.21 o
  10   3   5        434.06        485.02        48.19 o
  11   3   5       2832.07       2846.78        89.37 o
  12   3   5        799.12        818.20        65.27 o
  13   3   5        910.79       1029.05        71.29 o
  14   3   5       1852.77       1808.65        96.78 o
  15   3   5        201.90        297.69       117.76 o
  16   3   5          2.70        142.76        99.39 o
  17   3   5        244.67        338.67       119.87 o
  18   3   5        171.79         64.66       125.66 o
  19   3   5          1.19       -117.33       117.33 o
  20   3   5        243.15        100.86       126.45 o
  21   3   5        162.85        110.57       129.17 o
  22   3   5        576.59        675.99       152.53 o
  23   3   5         25.31        -37.56       129.39 o
  24   3   5        134.29         -2.34       158.22 o
  25   3   5        412.57        348.98       187.25 o
  26   3   5        357.00        602.99       308.02 o
   1   4   5       8745.83       8692.58       120.66 o
   2   4   5        165.28        242.02        43.77 o
   3   4   5       4042.32       3966.12        78.98 o
   4   4   5       2617.53       2779.81        65.69 o
   5   4   5        522.31        515.55        45.61 o
   6   4   5        824.69        839.66        56.03 o
   7   4   5       6331.29       6422.03       116.99 o
   8   4   5        154.39        164.56        48.44 o
   9   4   5       7410.25       7129.26       126.63 o
  10   4   5         14.72        -16.99        44.93 o
  11   4   5       2253.58       2228.12        77.90 o
  12   4   5        933.08        976.64        64.51 o
  13   4   5       9283.85       9286.82       178.11 o
  14   4   5          4.28        -68.62        68.62 o
  15   4   5       2833.07       2954.41       149.81 o
  16   4   5        860.51        822.75       170.30 o
  17   4   5        790.73        960.70       125.11 o
  18   4   5         61.44        168.58       123.19 o
  19   4   5        119.93        121.79       124.88 o
  20   4   5         35.06        288.02       135.31 o
  21   4   5       6015.73       5732.14       351.27 o
  22   4   5        100.96          7.11       128.72 o
  23   4   5       4440.28       5026.18       374.59 o
  24   4   5        289.25        240.14       168.88 o
  25   4   5          0.35       -166.12       166.12 o
  26   4   5         21.62         14.08       195.78 o
   0   5   5       5142.07       4892.66       145.73 o
   1   5   5       3813.83       3553.91       106.34 o
   2   5   5          0.02         53.75        50.64 o
   3   5   5       7503.15       7545.38       146.62 o
   4   5   5       3315.43       3266.10       100.39 o
   5   5   5       2614.05       2685.21       137.79 o
   6   5   5         39.59        133.41        57.03 o
   7   5   5       9415.39       9152.71       159.50 o
   8   5   5          8.55        -14.97        52.49 o
   9   5   5         99.75         58.12        58.08 o
  10   5   5        112.07        195.53        61.20 o
  11   5   5       7493.07       7575.35       176.24 o
  12   5   5       1156.26       1263.31       101.76 o
  13   5   5       3922.28       3894.18       162.06 o
  14   5   5       2875.71       2709.26       143.18 o
  15   5   5       2231.33       2105.57       175.20 o
  16   5   5         79.37        148.79       116.13 o
  17   5   5       3905.61       4212.35       220.62 o
  18   5   5        376.41        408.22       134.34 o
  19   5   5        653.18        985.92       151.46 o
  20   5   5        462.96        369.10       168.95 o
  21   5   5       3916.78       4098.69       231.62 o
  22   5   5          0.01         10.82       153.07 o
  23   5   5         73.06        235.02       168.82 o
  24   5   5         43.28        169.70       169.78 o
  25   5   5       4519.13       4257.90       315.62 o
   1   6   5       1540.27       1451.53        99.70 o
   2   6   5        379.19        357.75        66.37 o
   3   6   5        131.07        115.76        63.40 o
   4   6   5        661.47        645.51        76.08 o
   5   6   5       3560.02       3556.81       133.42 o
   6   6   5        619.49        601.79        76.90 o
   7   6   5         43.37        -16.84        67.34 o
   8   6   5        256.04        251.41        73.18 o
   9   6   5       1876.18       2064.60       104.04 o
  10   6   5         70.08        146.97        79.98 o
  11   6   5       1368.43       1267.33       102.34 o
  12   6   5       9398.57       9698.00       272.97 o
  13   6   5       2524.72       2705.00       179.77 o
  14   6   5         69.61         41.22       114.79 o
  15   6   5       1243.24       1595.22       166.05 o
  16   6   5        271.01        346.18       129.70 o
  17   6   5        271.77        327.10       128.68 o
  18   6   5        903.87       1130.46       156.93 o
  19   6   5       2710.30       2649.96       259.54 o
  20   6   5       2143.63       1934.25       220.29 o
  21   6   5         77.14        173.67       160.17 o
  22   6   5          9.50         71.42       267.56 o
  23   6   5       2820.53       2919.03       357.62 o
  24   6   5         18.48        -25.08       171.18 o
   0   7   5       3936.22       4026.07       241.40 o
   1   7   5         97.31         47.56        93.60 o
   2   7   5        217.92        288.44        98.78 o
   3   7   5        195.93        146.09        97.43 o
   4   7   5        151.60        250.77        99.39 o
   5   7   5         18.27         88.30        88.14 o
   6   7   5         16.74         84.96        85.01 o
   7   7   5         20.86        -11.67        92.31 o
   8   7   5        325.55        412.21       144.54 o
   9   7   5         75.14        171.46       110.63 o
  10   7   5        208.56        237.05       113.39 o
  11   7   5          8.26        -95.50       105.05 o
  12   7   5        315.19        103.58       186.62 o
  13   7   5         20.77         19.56       183.65 o
  14   7   5       2035.20       1871.17       169.86 o
  15   7   5       1744.41       1566.07       206.70 o
  16   7   5         28.93         92.50       127.88 o
  17   7   5        145.85        319.29       136.38 o
  18   7   5        548.22        631.70       146.76 o
  19   7   5         61.13        123.91       219.27 o
  20   7   5        796.13        619.54       182.62 o
  21   7   5        278.08        -20.47       264.95 o
  22   7   5          2.68        126.16       172.52 o
  23   7   5         16.99          9.47       175.40 o
   1   8   5        921.80        798.08       154.31 o
   2   8   5        154.87        108.83       131.29 o
   3   8   5        151.75         48.75       126.54 o
   4   8   5         98.70        211.95       154.96 o
   5   8   5        856.65        611.96       321.07 o
   6   8   5        159.98        271.62       161.84 o
   7   8   5        797.59        841.78       184.22 o
   8   8   5          0.93         93.91       156.16 o
   9   8   5       1384.36       1376.26       498.58 o
  10   8   5        407.93        266.03       292.36 o
  11   8   5        902.35        910.74       147.11 o
  12   8   5       1126.52       1274.59       174.56 o
  13   8   5        570.13        790.47       143.92 o
  14   8   5        429.78        636.16       142.86 o
  15   8   5       2832.85       2888.02       205.27 o
  16   8   5         97.12        -42.59       127.58 o
  17   8   5         19.73       -123.88       123.88 o
  18   8   5        292.72        208.83       224.49 o
  19   8   5        257.64        263.65       224.49 o
  20   8   5          0.32        -70.04       152.67 o
  21   8   5       1712.87       1973.43       344.57 o
   0   9   5        613.54        227.10       214.05 o
   1   9   5       4650.39       4534.17       365.45 o
   2   9   5        990.96       1167.40       206.14 o
   3   9   5       1504.27       1930.52       227.67 o
   4   9   5       1065.40       1041.12       212.74 o
   5   9   5        537.97        457.20       250.59 o
   6   9   5        192.99        218.40       161.74 o
   7   9   5       4936.79       5205.75       312.18 o
   8   9   5        742.10        806.78       324.99 o
   9   9   5         44.61        163.38       151.13 o
  10   9   5          1.54         88.20       164.53 o
  11   9   5       4358.65       4005.08       289.89 o
  12   9   5        117.89         46.36       158.02 o
  13   9   5       2164.89       1968.99       242.69 o
  14   9   5       1089.93       1250.36       326.29 o
  15   9   5       1695.09       1643.40       233.39 o
  16   9   5        104.51       -161.84       161.84 o
  17   9   5       1679.51       1871.62       328.90 o
  18   9   5         65.44        422.88       263.65 o
  19   9   5       1174.11       1634.08       328.90 o
   1  10   5       2557.70       2664.61       244.56 o
   2  10   5        152.36       -135.74       201.00 o
   3  10   5        561.88        835.31       266.26 o
   4  10   5         20.14        -93.97       211.44 o
   5  10   5       4104.87       4257.48       415.05 o
   6  10   5        235.65        310.63       224.49 o
   7  10   5          1.40        368.06       224.49 o
   8  10   5          7.03       -152.39       152.39 o
   9  10   5       7148.86       7118.43       579.50 o
  10  10   5        328.17        298.39       191.19 o
  11  10   5          1.74       -147.27       147.27 o
  12  10   5        572.61        539.44       251.90 o
  13  10   5       3628.98       3731.98       303.48 o
  14  10   5        610.49        729.58       204.47 o
  15  10   5        222.12        562.78       200.04 o
  16  10   5        400.05        592.55       261.04 o
  17  10   5        928.00        877.08       287.14 o
   0  11   5        145.55        156.62       224.49 o
   1  11   5        361.38        290.34       171.39 o
   2  11   5         34.00        155.49       159.65 o
   3  11   5        341.41        699.57       261.04 o
   4  11   5         35.55        271.48       234.93 o
   5  11   5          3.39        107.02       229.71 o
   6  11   5          5.77        -31.32       219.27 o
   7  11   5        709.30        704.80       258.42 o
   8  11   5        193.22        315.85       253.20 o
   9  11   5         77.47        469.86       242.76 o
  10  11   5         58.06        216.66       227.10 o
  11  11   5        517.26        571.67       255.81 o
  12  11   5        430.74        501.19       263.65 o
  13  11   5         92.90        -49.60       232.32 o
  14  11   5       1014.72       1380.88       321.07 o
   1  12   5        157.29       -158.70       158.70 o
   2  12   5          2.73        -94.21       189.25 o
   3  12   5        109.99       -159.46       159.46 o
   4  12   5        123.51        140.96       245.37 o
   5  12   5        133.20        195.78       240.15 o
   6  12   5         29.78       -101.80       206.22 o
   7  12   5        558.62       1091.13       310.63 o
   8  12   5         49.18       -182.72       237.54 o
   9  12   5       1308.28       1647.13       339.35 o
  10  12   5        288.43        401.99       242.76 o
   0   0   6       6330.72       6296.57       234.63 o
   2   0   6        242.51        320.15        73.78 o
   4   0   6       4959.02       4876.38       163.90 o
   6   0   6       1624.69       1752.50       129.95 o
   8   0   6        208.59        216.45       123.88 o
  10   0   6        880.35        740.41       179.44 o
  12   0   6        138.03        351.88       165.02 o
  14   0   6        680.23        618.84       195.78 o
  16   0   6        592.81        398.67       227.10 o
  18   0   6       2934.56       3174.19       407.21 o
  20   0   6       4381.20       3957.29       443.76 o
  22   0   6       1902.09       2816.57       420.27 o
  24   0   6       2109.56       2678.22       420.27 o
   1   1   6       1492.59       1543.44        81.14 o
   2   1   6       2869.76       3031.10        96.86 o
   3   1   6        462.87        542.53        63.26 o
   4   1   6       4128.06       3939.06       121.64 o
   5   1   6        302.36        280.65        59.90 o
   6   1   6         66.01        -18.89        54.72 o
   7   1   6          3.04        -42.57        67.19 o
   8   1   6        506.90        508.65        86.60 o
   9   1   6       1283.71       1206.32        99.94 o
  10   1   6       1281.93       1281.22       114.71 o
  11   1   6        731.90        588.57       110.80 o
  12   1   6        500.73        575.72       124.85 o
  13   1   6       1060.17       1416.61       152.22 o
  14   1   6        615.36        602.46       127.29 o
  15   1   6       2073.83       1999.04       158.98 o
  16   1   6       5494.45       5592.28       327.72 o
  17   1   6         80.16         33.68       177.26 o
  18   1   6        128.06          1.88       178.79 o
  19   1   6         22.87        -22.65       175.05 o
  20   1   6       2825.33       3200.79       507.71 o
  21   1   6          0.63        128.95       185.50 o
  22   1   6        110.99        274.99       191.54 o
  23   1   6        320.03        280.58       207.35 o
  24   1   6        694.57        983.76       232.55 o
   0   2   6        933.58        933.09        90.71 o
   1   2   6        320.15        323.15        57.18 o
   2   2   6         98.21        142.07        54.92 o
   3   2   6       1046.96       1105.42        69.10 o
   4   2   6       2616.96       2422.57        90.66 o
   5   2   6        126.38        131.39        58.07 o
   6   2   6         61.77         37.53        61.46 o
   7   2   6       1168.01       1287.06        93.20 o
   8   2   6        709.29        691.80        85.77 o
   9   2   6       2915.21       2650.75       117.80 o
  10   2   6          4.17        -83.86        83.86 o
  11   2   6       2304.36       2117.89       178.46 o
  12   2   6        279.98        246.19       104.73 o
  13   2   6        999.67        819.12       132.77 o
  14   2   6          2.22         57.64       190.07 o
  15   2   6         75.74        290.07       219.27 o
  16   2   6         17.75       -145.03       161.12 o
  17   2   6        381.43        378.50       266.26 o
  18   2   6        222.04        425.49       271.48 o
  19   2   6       3491.08       3208.12       409.83 o
  20   2   6        232.08        364.36       345.87 o
  21   2   6        997.14        724.06       213.90 o
  22   2   6         77.32        140.82       188.86 o
  23   2   6          6.00        -22.72       187.34 o
  24   2   6         92.87         50.50       194.73 o
   1   3   6       2274.95       2277.12        87.09 o
   2   3   6       4093.73       4200.26       104.05 o
   3   3   6        396.76        418.33        61.34 o
   4   3   6       1123.37       1124.23        72.86 o
   5   3   6       1524.95       1480.23        85.68 o
   6   3   6          7.49         24.27        66.63 o
   7   3   6          9.55         65.51        91.05 o
   8   3   6        459.55        372.69        86.47 o
   9   3   6         56.48         43.15        78.43 o
  10   3   6        446.30        322.15       106.01 o
  11   3   6        320.39        390.58       105.48 o
  12   3   6        125.40        196.08       109.34 o
  13   3   6       7100.69       7251.13       297.01 o
  14   3   6        385.58        462.97       188.06 o
  15   3   6         72.57        -65.92       174.24 o
  16   3   6       1205.85       1302.57       308.02 o
  17   3   6         31.12        268.87       261.04 o
  18   3   6        517.43        305.41       266.26 o
  19   3   6         33.38        214.05       261.04 o
  20   3   6       1428.99       1271.24       326.29 o
  21   3   6         54.17        493.36       274.09 o
  22   3   6         70.91         28.71       263.65 o
  23   3   6        177.96        117.47       289.75 o
   0   4   6       3732.69       3787.26       185.28 o
   1   4   6        171.80        181.84        61.26 o
   2   4   6        174.78        262.78        68.76 o
   3   4   6         14.16        -22.39        60.07 o
   4   4   6       9419.54       9129.04       161.98 o
   5   4   6         98.46        111.00        58.62 o
   6   4   6       1036.99       1101.25        93.99 o
   7   4   6        259.90        277.75        88.78 o
   8   4   6        215.96        280.05        86.99 o
   9   4   6         56.52        138.35        99.48 o
  10   4   6       2794.63       2620.52       232.77 o
  11   4   6        204.55        274.70       137.22 o
  12   4   6        764.88        580.80       154.74 o
  13   4   6         61.98        167.01       176.74 o
  14   4   6       2768.68       2568.93       326.29 o
  15   4   6        530.34        613.43       268.87 o
  16   4   6       2599.60       2623.40       391.55 o
  17   4   6        328.28        571.67       292.36 o
  18   4   6       6313.14       5387.77       493.36 o
  19   4   6        273.44         52.21       271.48 o
  20   4   6         93.08         15.66       266.26 o
  21   4   6        418.69        652.59       313.24 o
  22   4   6       1049.51       1148.55       347.18 o
   1   5   6       1663.38       1622.41        83.88 o
   2   5   6       3577.34       3694.87       120.04 o
   3   5   6        705.45        741.40        72.55 o
   4   5   6       7818.65       7596.00       161.76 o
   5   5   6        211.28        228.83        68.03 o
   6   5   6       1335.71       1537.49       124.91 o
   7   5   6        373.46        218.71       103.23 o
   8   5   6        808.47        919.85       133.84 o
   9   5   6        271.58        129.02       162.08 o
  10   5   6       3318.66       3482.31       270.13 o
  11   5   6         50.77        179.69       136.79 o
  12   5   6        720.96        875.67       247.98 o
  13   5   6       1633.50       1427.86       323.68 o
  14   5   6       1325.07       1140.72       313.24 o
  15   5   6        267.10         57.43       261.04 o
  16   5   6       3805.68       3124.59       404.60 o
  17   5   6         41.02       -211.44       255.81 o
  18   5   6        304.38        169.67       274.09 o
  19   5   6         61.66        621.26       300.19 o
  20   5   6       1216.92       1302.57       341.96 o
  21   5   6         46.32        -91.36       268.87 o
   0   6   6         51.21        -37.46       252.66 o
   1   6   6       3674.66       3551.23       145.36 o
   2   6   6        665.28        653.60       112.87 o
   3   6   6          3.69         28.86       116.15 o
   4   6   6       1580.93       1889.53       133.18 o
   5   6   6       2208.73       2071.81       128.17 o
   6   6   6        958.47        897.75       105.83 o
   7   6   6        106.39         -1.64        86.69 o
   8   6   6        670.26        565.48       136.09 o
   9   6   6       1990.46       2317.96       211.64 o
  10   6   6       1396.05       1499.59       181.86 o
  11   6   6       4232.82       3939.02       435.93 o
  12   6   6         33.74       -161.84       250.59 o
  13   6   6        510.65        490.75       287.14 o
  14   6   6       1123.90       1675.85       352.40 o
  15   6   6        129.23        464.64       294.97 o
  16   6   6         49.15        545.56       281.92 o
  17   6   6        238.79        242.76       266.26 o
  18   6   6        847.43        636.93       297.58 o
  19   6   6       1976.12       1798.53       357.62 o
  20   6   6        981.96        490.75       292.36 o
   1   7   6       2950.13       2540.60       163.52 o
   2   7   6        338.54        207.41       149.79 o
   3   7   6        742.93        674.71       150.71 o
   4   7   6       2067.35       1927.41       217.42 o
   5   7   6       1088.15       1216.98       165.91 o
   6   7   6        634.48        543.71       147.37 o
   7   7   6        557.28        580.53       131.12 o
   8   7   6         28.28        112.84       111.78 o
   9   7   6       1143.32       1133.38       153.86 o
  10   7   6        763.76       1164.22       331.51 o
  11   7   6        353.06        331.51       279.31 o
  12   7   6       1936.03       2218.80       383.72 o
  13   7   6       4555.31       4085.20       451.59 o
  14   7   6        163.16        375.89       284.53 o
  15   7   6        989.36        926.67       313.24 o
  16   7   6          9.80        302.80       292.36 o
  17   7   6         71.32         18.27       274.09 o
  18   7   6          1.41          5.22       276.70 o
  19   7   6        900.40       1028.48       347.18 o
   0   8   6         89.21        -42.25       159.63 o
   1   8   6       1692.64       1712.25       154.75 o
   2   8   6         11.33       -106.51       106.51 o
   3   8   6       1511.47       1655.24       187.25 o
   4   8   6        773.44       1237.50       177.45 o
   5   8   6        448.80        352.09       147.18 o
   6   8   6       1000.41        863.89       195.32 o
   7   8   6       1532.95       1873.04       262.34 o
   8   8   6         92.10        137.01       167.06 o
   9   8   6         67.13        -45.11       155.97 o
  10   8   6        693.79       1021.53       199.36 o
  11   8   6       1315.08       1230.46       204.04 o
  12   8   6          8.57         70.48       281.92 o
  13   8   6        402.61        553.39       297.58 o
  14   8   6        289.08        691.74       321.07 o
  15   8   6        641.33        563.84       289.75 o
  16   8   6        305.08       -266.26       266.26 o
  17   8   6       1195.04       1352.16       365.45 o
  18   8   6       2800.47       2122.22       404.60 o
   1   9   6        124.49        248.19       125.90 o
   2   9   6       7806.06       7383.93       301.63 o
   3   9   6        264.61         16.18       167.08 o
   4   9   6        981.14        968.55       206.65 o
   5   9   6        636.58        573.27       266.26 o
   6   9   6        501.95        583.87       189.60 o
   7   9   6        574.76        757.17       193.64 o
   8   9   6        195.38        223.05       190.56 o
   9   9   6        960.91        892.35       311.94 o
  10   9   6       1444.93       1321.08       347.18 o
  11   9   6          4.56        125.55       168.09 o
  12   9   6        437.51        845.75       352.40 o
  13   9   6         62.79        -36.54       281.92 o
  14   9   6        221.63        216.66       305.41 o
  15   9   6        202.25        704.80       331.51 o
   0  10   6       3379.09       3599.68       394.16 o
   1  10   6         32.90         40.46       145.82 o
   2  10   6         20.61         72.92       242.76 o
   3  10   6         90.82         39.14       138.14 o
   4  10   6       2662.31       2508.55       433.32 o
   5  10   6        327.52        343.41       482.92 o
   6  10   6       1946.76       1766.73       261.04 o
   7  10   6        852.27        652.46       204.04 o
   8  10   6       2576.72       3095.38       306.72 o
   9  10   6       1283.08       1103.17       216.95 o
  10  10   6       2267.70       2654.29       416.35 o
  11  10   6        652.79        903.33       224.47 o
  12  10   6        582.07       1028.48       352.40 o
   1  11   6       1935.50       2149.54       289.75 o
   2  11   6        917.22       1059.50       203.01 o
   3  11   6        621.89        756.45       191.86 o
   4  11   6         83.77         83.47       160.55 o
   5  11   6        775.26       1237.31       302.80 o
   6  11   6       1744.60       2135.27       339.35 o
   7  11   6        106.67        -31.32       219.27 o
   8  11   6       1116.73        796.16       276.70 o
   1   0   7       1223.66       1351.03       137.49 o
   3   0   7       1686.74       1944.01       321.00 o
   5   0   7       1237.37       1322.86       170.07 o
   7   0   7        387.95        580.99       187.29 o
   9   0   7       4283.95       3868.48       292.37 o
  11   0   7       1839.73       1890.33       238.13 o
  13   0   7         47.79        293.77       178.93 o
  15   0   7        301.68        208.76       186.80 o
  17   0   7        310.04        360.23       287.14 o
  19   0   7        407.87        472.47       308.02 o
  21   0   7        421.91        506.41       310.63 o
   0   1   7        555.03        412.48       113.34 o
   1   1   7        356.33        342.44        79.19 o
   2   1   7         82.66        142.00        75.50 o
   3   1   7        125.33        342.44        97.09 o
   4   1   7       3265.08       3212.42       154.52 o
   5   1   7        639.88        741.35       120.44 o
   6   1   7        650.46        965.09       114.09 o
   7   1   7       1390.76       1506.79       158.17 o
   8   1   7        179.18        208.95       125.10 o
   9   1   7          1.39        -75.39       115.62 o
  10   1   7       1312.16       1475.07       156.20 o
  11   1   7         83.36         30.67       119.79 o
  12   1   7        237.46        163.10       140.55 o
  13   1   7         26.93        -56.07       120.71 o
  14   1   7       1266.57       1397.88       160.87 o
  15   1   7         45.24        -44.17       139.18 o
  16   1   7         74.10         46.59       149.31 o
  17   1   7        372.18        446.73       272.78 o
  18   1   7        601.99        420.34       207.65 o
  19   1   7         23.79        -43.62       190.09 o
  20   1   7         80.82       -184.67       184.67 o
  21   1   7        555.22        665.57       225.83 o
   1   2   7          7.93         38.00        92.62 o
   2   2   7       5319.34       5745.70       161.32 o
   3   2   7         26.90         40.82        90.70 o
   4   2   7       4282.88       4382.02       175.48 o
   5   2   7         34.45        -59.28        94.72 o
   6   2   7       2178.44       2103.85       152.09 o
   7   2   7        336.46        327.82       169.17 o
   8   2   7        949.14       1312.22       156.13 o
   9   2   7         96.53         -8.13       120.18 o
  10   2   7       2764.95       2803.06       187.12 o
  11   2   7         17.78         84.61       122.61 o
  12   2   7      12151.48      11838.31       348.26 o
  13   2   7         19.60        -85.99       146.19 o
  14   2   7         37.50       -134.66       144.62 o
  15   2   7         32.63        275.61       154.36 o
  16   2   7       2117.97       2357.53       221.87 o
  17   2   7        382.24        380.22       247.74 o
  18   2   7         91.14        101.00       197.27 o
  19   2   7        275.69        264.47       206.11 o
  20   2   7       1415.97       1495.38       270.29 o
  21   2   7         75.31        146.96       209.35 o
   0   3   7       2577.15       2990.57       321.39 o
   1   3   7        180.23        137.03        83.09 o
   2   3   7        718.51        676.26       106.82 o
   3   3   7         30.34         64.26        94.52 o
   4   3   7      10151.13       9972.00       253.00 o
   5   3   7        346.77        473.52       117.51 o
   6   3   7        480.42        505.10       136.77 o
   7   3   7       2966.26       2756.21       189.65 o
   8   3   7       2031.03       2015.74       172.89 o
   9   3   7          0.04         71.81       125.17 o
  10   3   7       1283.23       1263.02       155.31 o
  11   3   7        447.76        620.41       139.41 o
  12   3   7        557.78        635.39       143.29 o
  13   3   7        166.71        219.27       162.77 o
  14   3   7       2802.60       3007.10       242.08 o
  15   3   7         10.67       -145.13       145.13 o
  16   3   7        569.80        740.66       203.49 o
  17   3   7        777.49        878.77       232.02 o
  18   3   7        952.07        637.88       348.48 o
  19   3   7         16.64        481.60       390.25 o
  20   3   7        499.22        211.30       207.60 o
   1   4   7         19.11         29.64        91.30 o
   2   4   7        840.07        780.66       126.35 o
   3   4   7       5825.25       4949.48       322.59 o
   4   4   7         52.41         31.88       105.72 o
   5   4   7       3205.21       2901.85       191.95 o
   6   4   7        527.29        557.49       139.19 o
   7   4   7         64.77       -150.71       150.71 o
   8   4   7          4.45         45.00       125.20 o
   9   4   7       5418.45       5115.42       338.81 o
  10   4   7        225.18         -7.28       149.64 o
  11   4   7       1210.73       1313.73       187.48 o
  12   4   7       2561.17       2203.96       311.94 o
  13   4   7         10.81       -285.96       287.14 o
  14   4   7        184.76        -49.34       186.54 o
  15   4   7       1804.45       1299.13       343.26 o
  16   4   7        598.29        467.25       308.02 o
  17   4   7        912.20        900.57       328.90 o
  18   4   7        249.24        548.17       308.02 o
  19   4   7         69.63        281.92       297.58 o
   0   5   7          3.50          0.59       131.71 o
   1   5   7       1152.03       1179.09       121.17 o
   2   5   7       1686.55       1523.72       145.62 o
   3   5   7       1547.10       1520.31       166.33 o
   4   5   7        157.38       -135.83       206.09 o
   5   5   7        637.58        645.84       176.22 o
   6   5   7        809.89        842.17       172.76 o
   7   5   7       3092.01       2852.35       227.24 o
   8   5   7        132.72         98.43       149.20 o
   9   5   7         11.60        297.31       157.12 o
  10   5   7        246.48        274.83       153.49 o
  11   5   7       1038.44       1760.42       260.78 o
  12   5   7        301.17        382.57       208.55 o
  13   5   7          1.58       -129.46       288.44 o
  14   5   7        182.92        566.45       313.24 o
  15   5   7         15.29        -46.99       268.87 o
  16   5   7         18.43        519.46       313.24 o
  17   5   7       1365.24       1242.53       362.84 o
  18   5   7        678.94        636.93       339.35 o
   1   6   7         29.40        -31.36       149.70 o
   2   6   7       9785.58       9143.40       364.63 o
   3   6   7        139.17        127.67       234.36 o
   4   6   7         83.98         71.82       153.99 o
   5   6   7         96.12        -74.16       148.43 o
   6   6   7        402.30        482.97       180.88 o
   7   6   7         34.95        -22.44       149.71 o
   8   6   7        284.16         51.98       155.47 o
   9   6   7        261.75        545.24       223.32 o
  10   6   7       2658.10       2568.16       299.43 o
  11   6   7         56.10         54.82       247.98 o
  12   6   7       3038.07       4077.37       490.75 o
  13   6   7        115.56        388.94       300.19 o
  14   6   7        727.97        644.76       315.85 o
  15   6   7        286.99        532.51       326.29 o
  16   6   7       1536.14       2294.50       420.27 o
  17   6   7          2.65       -271.48       271.48 o
   0   7   7       1992.32       1986.48       396.77 o
   1   7   7       1527.94       1081.20       245.99 o
   2   7   7       1414.41       1094.22       248.45 o
   3   7   7        278.18        408.14       169.18 o
   4   7   7       2522.34       2710.71       333.20 o
   5   7   7        312.23        440.94       167.07 o
   6   7   7       2605.46       2137.45       225.46 o
   7   7   7       1383.24       1207.41       198.44 o
   8   7   7        740.66       1098.72       251.82 o
   9   7   7          2.71       -172.12       195.85 o
  10   7   7       3292.85       3330.81       454.20 o
  11   7   7        216.68       -274.09       274.09 o
  12   7   7        153.79        130.52       289.75 o
  13   7   7         16.71         91.36       281.92 o
  14   7   7       3734.97       4205.28       514.24 o
  15   7   7        140.58        -62.65       294.97 o
   1   8   7        283.15         56.74       211.88 o
   2   8   7       3071.65       2890.78       316.52 o
   3   8   7       1305.97       1166.99       261.62 o
   4   8   7        438.23        247.62       222.28 o
   5   8   7       1843.75       1737.99       216.34 o
   6   8   7       1999.82       1683.95       218.61 o
   7   8   7          4.77       -131.73       209.44 o
   8   8   7       1550.95       1555.77       373.28 o
   9   8   7       1906.81       1994.31       409.83 o
  10   8   7       1974.47       2832.23       464.64 o
  11   8   7       1536.50       1252.97       368.06 o
  12   8   7       1143.99       1417.42       388.94 o
  13   8   7         26.53         44.38       310.63 o
   0   9   7        984.96       1203.37       381.11 o
   1   9   7        162.65        230.82       226.06 o
   2   9   7       1061.01       1285.76       398.08 o
   3   9   7        625.47       1032.96       259.21 o
   4   9   7         52.36       -216.66       289.75 o
   5   9   7        855.73        670.86       334.13 o
   6   9   7        267.20        391.55       321.07 o
   7   9   7       1945.03       1931.66       417.66 o
   8   9   7        570.06        806.60       355.01 o
   9   9   7         15.40        -26.10       308.02 o
   1  10   7        393.35        537.73       349.79 o
   2  10   7        609.64        994.54       375.89 o
   3  10   7        129.22       -268.87       297.58 o
   0   0   8       3072.17       3106.32       415.05 o
   2   0   8          3.50       -176.09       176.09 o
   4   0   8       7171.94       6904.63       392.23 o
   6   0   8          0.74        -40.75       181.75 o
   8   0   8       1666.83       2063.36       353.70 o
  10   0   8        938.14        955.91       371.98 o
  12   0   8         60.39        200.13       236.24 o
  14   0   8       1963.83       1871.62       386.33 o
  16   0   8        880.38        618.65       313.24 o
   1   1   8       1005.63       1174.11       165.60 o
   2   1   8        381.99        326.46       141.93 o
   3   1   8        985.43        858.56       155.44 o
   4   1   8          2.48         29.44       132.70 o
   5   1   8       2364.24       2431.42       245.66 o
   6   1   8        214.17        140.23       135.29 o
   7   1   8         16.25        -80.65       128.17 o
   8   1   8         88.54          9.23       129.33 o
   9   1   8        974.50        865.09       157.82 o
  10   1   8          0.39         23.67       133.02 o
  11   1   8        204.68        453.36       145.19 o
  12   1   8       3041.74       2924.71       209.32 o
  13   1   8        530.67        609.61       182.45 o
  14   1   8        346.22        165.43       170.40 o
  15   1   8       3132.88       3174.31       827.48 o
  16   1   8       1248.58       1250.11       263.65 o
   0   2   8        262.91        468.79       206.11 o
   1   2   8       2161.35       2138.37       209.11 o
   2   2   8         66.72         50.29       131.00 o
   3   2   8       6950.30       6514.18       320.63 o
   4   2   8         27.57        171.64       134.89 o
   5   2   8        371.89        314.01       141.05 o
   6   2   8        495.65        667.16       150.65 o
   7   2   8       3580.42       3653.94       384.90 o
   8   2   8        217.33        165.10       135.30 o
   9   2   8        147.71         59.62       132.58 o
  10   2   8         90.68        207.27       136.82 o
  11   2   8       2873.14       2855.84       227.98 o
  12   2   8        100.68        119.37       253.66 o
  13   2   8        272.06        340.16       172.00 o
  14   2   8          2.09       -150.02       150.02 o
  15   2   8       3744.97       4033.16       337.82 o
  16   2   8         17.86        -99.94       191.68 o
   1   3   8       2467.90       2226.44       191.59 o
   2   3   8         60.74        137.65       133.75 o
   3   3   8       1350.59       1110.26       190.14 o
   4   3   8        206.47        138.77       140.99 o
   5   3   8       6801.68       6168.70       270.70 o
   6   3   8         52.02        -25.43       131.51 o
   7   3   8         16.69       -111.00       128.01 o
   8   3   8        424.42        482.14       145.83 o
   9   3   8       6650.51       7359.64       295.06 o
  10   3   8          3.98        253.89       141.30 o
  11   3   8          2.07         87.68       233.44 o
  12   3   8         81.76        106.85       164.64 o
  13   3   8       3778.40       3633.08       407.18 o
  14   3   8         14.74        -25.53       230.86 o
  15   3   8       1305.21       1450.86       219.09 o
   0   4   8          6.91         41.31       190.50 o
   1   4   8        408.19        515.32       150.36 o
   2   4   8        110.30          4.60       134.70 o
   3   4   8        718.52        618.86       156.13 o
   4   4   8          5.84       -125.48       125.48 o
   5   4   8          7.31         87.32       138.04 o
   6   4   8       1363.56       1157.54       299.87 o
   7   4   8       1364.17       1545.03       179.62 o
   8   4   8        453.12        472.37       153.28 o
   9   4   8          4.81       -145.41       185.75 o
  10   4   8       1367.09       1433.46       388.32 o
  11   4   8       1107.95        953.67       199.66 o
  12   4   8         23.22         26.49       155.34 o
  13   4   8         50.61         12.21       240.99 o
  14   4   8        772.39        831.49       196.14 o
   1   5   8         53.03        216.63       152.97 o
   2   5   8        929.54        955.66       162.27 o
   3   5   8        146.05        144.45       140.42 o
   4   5   8        307.26        240.66       177.23 o
   5   5   8        880.10        572.61       153.47 o
   6   5   8         40.01        161.45       136.27 o
   7   5   8          0.52       -100.58       135.60 o
   8   5   8          1.12       -134.59       134.59 o
   9   5   8        210.91        -10.96       158.87 o
  10   5   8          5.44       -130.15       154.59 o
  11   5   8         41.10        -26.21       164.93 o
  12   5   8       2127.35       2105.82       291.81 o
   0   6   8        750.85        710.91       223.99 o
   1   6   8        466.43        362.81       148.99 o
   2   6   8         23.30        -40.49       136.10 o
   3   6   8       2362.84       2977.78       257.52 o
   4   6   8        533.11        372.24       151.71 o
   5   6   8          5.36        -24.58       138.01 o
   6   6   8          1.87        172.48       143.42 o
   7   6   8       1352.09       1770.81       193.22 o
   8   6   8         57.49       -103.23       202.41 o
   9   6   8        159.75        158.90       266.26 o
  10   6   8        233.40        362.83       479.00 o
   1   7   8        815.28       1115.40       179.43 o
   2   7   8         49.07        228.47       146.11 o
   3   7   8        453.44        568.57       162.77 o
   4   7   8       1010.80       1249.34       215.43 o
   5   7   8       3492.47       3364.33       275.00 o
   6   7   8        486.41        338.22       196.53 o
   7   7   8         31.61        120.46       222.98 o
   1   0   9       1361.45       1211.72       252.79 o
   3   0   9         87.55        -41.77       208.58 o
   5   0   9       3313.65       3007.88       316.07 o
   7   0   9        590.53        174.75       208.35 o
   0   1   9         15.01        -64.71       192.09 o
   1   1   9        455.91        424.75       207.98 o
   2   1   9        102.95        163.58       146.25 o
   3   1   9       2983.96       2664.69       215.15 o
   4   1   9         99.21         99.77       148.37 o
   5   1   9        180.96        149.73       148.50 o
   6   1   9        179.69        315.63       150.50 o
   7   1   9       1075.49        881.47       176.32 o
   8   1   9        337.95        601.93       162.37 o
   1   2   9         35.77         42.41       165.40 o
   2   2   9        756.28        327.41       192.53 o
   3   2   9          5.32        -40.97       140.77 o
   4   2   9         13.90       -128.31       128.31 o
   5   2   9         72.93       -131.69       157.91 o
   6   2   9        937.73        696.98       165.97 o
   7   2   9          0.33        172.66       144.99 o
   0   3   9        751.71       1027.25       251.95 o
   1   3   9         39.01         72.84       143.67 o
   2   3   9        263.80        766.93       243.62 o
   3   3   9        860.30        845.68       170.15 o
   4   3   9       1177.96        974.73       247.16 o
   5   3   9         37.38        -40.31       154.85 o
                                                
