# Supplementary material for: Multidimensional Transition Metal Complexes Based on 3-Amino-1H-1,2,4-triazole-5-carboxylic Acid: From Discrete Mononuclear Complexes to Layered Materials
Source: Molecules. 2015 Jul 7;20(7):12341–63. doi: 10.3390/molecules200712341 (PMC6332153; doi:10.3390/molecules200712341)
Supplement: Supplementary file 1 [file molecules-20-12341-s001.zip › comp_4.cif]

 
data_comp_4
 
#=============================================================================
_audit_creation_method            'SHELXL-2014/7, manual editing plus enCIFer'
_audit_creation_date              '22 June 2015'
#=============================================================================

#=============================================================================
# GENERAL AND CHEMICAL DATA
#=============================================================================

_chemical_name_systematic         ?
_chemical_name_common             ?
_chemical_melting_point           ?
_chemical_formula_moiety          
 'C6 H8 Cd N8 O5' 
_chemical_formula_sum
 'C6 H8 Cd N8 O5' 
_chemical_formula_weight          384.60

loop_
 _atom_type_symbol
 _atom_type_description
 _atom_type_scat_dispersion_real
 _atom_type_scat_dispersion_imag
 _atom_type_scat_source
 'C'  'C'   0.0033   0.0016
 'International Tables Vol C Tables 4.2.6.8 and 6.1.1.4'
 'H'  'H'   0.0000   0.0000
 'International Tables Vol C Tables 4.2.6.8 and 6.1.1.4'
 'N'  'N'   0.0061   0.0033
 'International Tables Vol C Tables 4.2.6.8 and 6.1.1.4'
 'O'  'O'   0.0106   0.0060
 'International Tables Vol C Tables 4.2.6.8 and 6.1.1.4'
 'Cd'  'Cd'  -0.8075   1.2024
 'International Tables Vol C Tables 4.2.6.8 and 6.1.1.4'
 
 
#=============================================================================
# CRYSTAL DATA
#=============================================================================

_space_group_crystal_system       Monoclinic
_space_group_IT_number            14
_space_group_name_H-M_alt         'P 21/n'
_space_group_name_Hall            '-P 2yn'
 
_shelx_space_group_comment
;
The symmetry employed for this shelxl refinement is uniquely defined
by the following loop, which should always be used as a source of
symmetry information in preference to the above space-group names.
They are only intended as comments.
;
 
loop_
 _space_group_symop_operation_xyz
 'x, y, z'
 '-x+1/2, y+1/2, -z+1/2'
 '-x, -y, -z'
 'x-1/2, -y-1/2, z-1/2'
 
_cell_length_a                    8.9893(13)
_cell_length_b                    8.9785(13)
_cell_length_c                    13.9642(16)
_cell_angle_alpha                 90
_cell_angle_beta                  108.117(5)
_cell_angle_gamma                 90
_cell_volume                      1071.2(3)
_cell_formula_units_Z             4
_cell_measurement_temperature     150(2)
_cell_measurement_reflns_used     ?
_cell_measurement_theta_min       ?
_cell_measurement_theta_max       ?
 
_exptl_crystal_description        Block 
_exptl_crystal_colour             Colourless 
_exptl_crystal_density_meas       ?
_exptl_crystal_density_method     ?
_exptl_crystal_density_diffrn     2.385          
_exptl_crystal_F_000              752
_exptl_transmission_factor_min    0.905
_exptl_transmission_factor_max    0.939
_exptl_crystal_size_max           0.070
_exptl_crystal_size_mid           0.040
_exptl_crystal_size_min           0.030
_exptl_absorpt_coefficient_mu     2.081
_shelx_estimated_absorpt_T_min    0.868
_shelx_estimated_absorpt_T_max    0.940
_exptl_absorpt_correction_type    Multi-scan 
_exptl_absorpt_correction_T_min   ? 
_exptl_absorpt_correction_T_max   ? 
_exptl_absorpt_process_details    
; 
 SADABS V2012/1 (Bruker AXS Inc.) 
;  

#=============================================================================
# EXPERIMENTAL DATA
#============================================================================= 

_exptl_special_details
;
 ?
;
_diffrn_ambient_temperature       150(2)
_diffrn_radiation_wavelength      0.71073
_diffrn_radiation_type            MoK\a 
_diffrn_radiation_source          'fine-focus sealed tube'
_diffrn_radiation_monochromator   graphite
_diffrn_measurement_device_type   'Bruker X8 Kappa CCD APEX II'
_diffrn_measurement_method        '\w / \f scans'
_diffrn_detector_area_resol_mean  ? 
_diffrn_standards_number          0 
_diffrn_standards_interval_count  . 
_diffrn_standards_interval_time   . 
_diffrn_standards_decay_%         ?
_diffrn_reflns_number             13793
_diffrn_reflns_av_unetI/netI      0.0339
_diffrn_reflns_av_R_equivalents   0.0512
_diffrn_reflns_limit_h_min        -10
_diffrn_reflns_limit_h_max        10
_diffrn_reflns_limit_k_min        -10
_diffrn_reflns_limit_k_max        10
_diffrn_reflns_limit_l_min        -16
_diffrn_reflns_limit_l_max        16
_diffrn_reflns_theta_min          3.070
_diffrn_reflns_theta_max          25.023
_diffrn_reflns_theta_full         25.023
_diffrn_measured_fraction_theta_max   0.996
_diffrn_measured_fraction_theta_full  0.996
_diffrn_reflns_Laue_measured_fraction_max    0.996
_diffrn_reflns_Laue_measured_fraction_full   0.996
_diffrn_reflns_point_group_measured_fraction_max   0.996
_diffrn_reflns_point_group_measured_fraction_full  0.996
_reflns_number_total              1878
_reflns_number_gt                 1720
_reflns_threshold_expression      'I > 2\s(I)'
_reflns_Friedel_coverage          0.000
_reflns_Friedel_fraction_max      .
_reflns_Friedel_fraction_full     .
 
_reflns_special_details
;
 Reflections were merged by SHELXL according to the crystal
 class for the calculation of statistics and refinement.
 
 _reflns_Friedel_fraction is defined as the number of unique
 Friedel pairs measured divided by the number that would be
 possible theoretically, ignoring centric projections and
 systematic absences.
;
 
_computing_data_collection        'APEX2 2012.4 (Bruker AXS Inc., 2012)'
_computing_cell_refinement        'SAINT V8.27B (Bruker AXS Inc., 2012)'
_computing_data_reduction         'SAINT V8.27B (Bruker AXS Inc., 2012)'
_computing_structure_solution     'SHELXS (Sheldrick, 2014)' 
_computing_structure_refinement   'SHELXL-2014/6 (Sheldrick, 2014)'
_computing_molecular_graphics     'DIAMOND (Brandenburg, 2009)'  
_computing_publication_material   'SHELXTL (Sheldrick, 2014)'

#=============================================================================
# REFINEMENT DATA
#=============================================================================

_refine_special_details           ?
_refine_ls_structure_factor_coef  Fsqd
_refine_ls_matrix_type            full
_refine_ls_weighting_scheme       calc
_refine_ls_weighting_details
'w=1/[\s^2^(Fo^2^)+(0.0456P)^2^+11.8161P] where P=(Fo^2^+2Fc^2^)/3'
_atom_sites_solution_primary      ?
_atom_sites_solution_secondary    ?
_atom_sites_solution_hydrogens    difmap
_refine_ls_hydrogen_treatment     refxyz
_refine_ls_extinction_method      none
_refine_ls_extinction_coef        .
_refine_ls_number_reflns          1878
_refine_ls_number_parameters      205
_refine_ls_number_restraints      15
_refine_ls_R_factor_all           0.0481
_refine_ls_R_factor_gt            0.0432
_refine_ls_wR_factor_ref          0.1150
_refine_ls_wR_factor_gt           0.1128
_refine_ls_goodness_of_fit_ref    1.137
_refine_ls_restrained_S_all       1.133
_refine_ls_shift/su_max           0.000
_refine_ls_shift/su_mean          0.000


#=============================================================================
# ATOMIC COORDINATES AND DISPLACEMENT PARAMETERS
#=============================================================================
 
loop_
 _atom_site_label
 _atom_site_type_symbol
 _atom_site_fract_x
 _atom_site_fract_y
 _atom_site_fract_z
 _atom_site_U_iso_or_equiv
 _atom_site_adp_type
 _atom_site_occupancy
 _atom_site_site_symmetry_order  
 _atom_site_calc_flag
 _atom_site_refinement_flags_posn
 _atom_site_refinement_flags_adp
 _atom_site_refinement_flags_occupancy
 _atom_site_disorder_assembly
 _atom_site_disorder_group
Cd1 Cd 0.73563(6) 0.03887(6) 0.19225(4) 0.0153(2) Uani 1 1 d . . . . .
N11 N 0.8294(6) -0.1044(6) -0.0817(4) 0.0086(11) Uani 1 1 d D U . . .
H11A H 0.888(7) -0.137(8) -0.117(4) 0.013 Uiso 1 1 d D U . . .
N12 N 0.7983(6) 0.0449(6) -0.0933(4) 0.0105(11) Uani 1 1 d . . . . .
C13 C 0.7319(7) 0.0715(7) -0.0232(4) 0.0059(12) Uani 1 1 d . . . . .
N14 N 0.7238(6) -0.0473(6) 0.0350(4) 0.0107(11) Uani 1 1 d . . . . .
C15 C 0.7828(7) -0.1592(7) -0.0055(5) 0.0101(13) Uani 1 1 d . . . . .
C1 C 0.6681(7) 0.2208(7) -0.0071(5) 0.0104(14) Uani 1 1 d . . . . .
O1 O 0.6657(5) 0.3250(5) -0.0671(4) 0.0159(10) Uani 1 1 d . . . . .
O2 O 0.6148(5) 0.2274(5) 0.0669(3) 0.0120(10) Uani 1 1 d . . . . .
N1 N 0.7935(7) -0.3040(6) 0.0209(4) 0.0151(12) Uani 1 1 d D . . . .
H1A H 0.733(7) -0.337(9) 0.054(5) 0.023 Uiso 1 1 d D U . . .
H1B H 0.824(9) -0.371(7) -0.015(5) 0.023 Uiso 1 1 d D U . . .
N21 N 0.3672(6) 0.1012(6) 0.3336(4) 0.0105(11) Uani 1 1 d D . . . .
H21A H 0.307(7) 0.143(8) 0.365(5) 0.016 Uiso 1 1 d D U . . .
N22 N 0.3993(6) -0.0487(6) 0.3428(4) 0.0106(11) Uani 1 1 d . . . . .
C23 C 0.4974(7) -0.0644(7) 0.2914(5) 0.0084(13) Uani 1 1 d . . . . .
N24 N 0.5310(6) 0.0631(6) 0.2503(4) 0.0094(11) Uani 1 1 d . . . . .
C25 C 0.4479(7) 0.1675(8) 0.2789(5) 0.0119(14) Uani 1 1 d . . . . .
N2 N 0.4471(7) 0.3145(7) 0.2609(5) 0.0176(13) Uani 1 1 d D . . . .
H2A H 0.500(8) 0.342(9) 0.221(5) 0.026 Uiso 1 1 d D U . . .
H2B H 0.405(9) 0.377(7) 0.293(5) 0.026 Uiso 1 1 d D U . . .
C2 C 0.5713(7) -0.2080(7) 0.2783(5) 0.0114(14) Uani 1 1 d . . . . .
O3 O 0.6707(5) -0.2018(5) 0.2309(4) 0.0141(10) Uani 1 1 d . . . . .
O4 O 0.5384(5) -0.3258(5) 0.3153(3) 0.0126(10) Uani 1 1 d . . . . .
O1W O 0.8991(6) 0.0058(6) 0.3638(4) 0.0217(11) Uani 1 1 d D . . . .
H1WB H 0.989(6) 0.062(7) 0.399(5) 0.033 Uiso 1 1 d D U . . .
H1WA H 0.891(8) -0.079(5) 0.402(4) 0.033 Uiso 1 1 d D U . . .
 
loop_
 _atom_site_aniso_label
 _atom_site_aniso_U_11
 _atom_site_aniso_U_22
 _atom_site_aniso_U_33
 _atom_site_aniso_U_23
 _atom_site_aniso_U_13
 _atom_site_aniso_U_12
Cd1 0.0207(3) 0.0134(3) 0.0155(3) -0.0006(2) 0.0107(2) -0.0026(2)
N11 0.0089(14) 0.0091(14) 0.0087(13) -0.0006(9) 0.0040(9) 0.0007(9)
N12 0.009(3) 0.012(3) 0.012(3) -0.003(2) 0.005(2) -0.002(2)
C13 0.005(3) 0.007(3) 0.006(3) -0.002(2) 0.002(2) 0.001(2)
N14 0.011(3) 0.014(3) 0.008(3) 0.000(2) 0.004(2) 0.003(2)
C15 0.009(3) 0.011(3) 0.008(3) -0.004(3) 0.001(2) 0.002(3)
C1 0.005(3) 0.013(3) 0.012(3) -0.004(3) -0.001(2) 0.000(3)
O1 0.021(3) 0.011(2) 0.021(3) 0.007(2) 0.014(2) 0.006(2)
O2 0.015(2) 0.012(2) 0.012(2) -0.0023(18) 0.0099(19) 0.0046(19)
N1 0.022(3) 0.011(3) 0.016(3) 0.001(2) 0.012(2) 0.004(2)
N21 0.012(3) 0.008(3) 0.014(3) -0.002(2) 0.007(2) 0.004(2)
N22 0.012(3) 0.007(3) 0.013(3) 0.002(2) 0.005(2) 0.002(2)
C23 0.011(3) 0.004(3) 0.009(3) -0.001(2) 0.001(3) -0.003(2)
N24 0.009(3) 0.011(3) 0.011(3) -0.002(2) 0.007(2) 0.002(2)
C25 0.008(3) 0.014(3) 0.011(3) -0.001(3) -0.001(2) 0.000(3)
N2 0.027(3) 0.010(3) 0.022(3) 0.003(3) 0.016(3) 0.007(3)
C2 0.011(3) 0.010(3) 0.011(3) -0.006(3) 0.001(3) -0.001(3)
O3 0.014(2) 0.010(2) 0.024(2) -0.0075(19) 0.014(2) -0.0035(19)
O4 0.017(2) 0.008(2) 0.016(2) -0.0004(19) 0.0101(19) 0.0018(19)
O1W 0.020(3) 0.016(3) 0.023(3) 0.011(2) -0.001(2) -0.008(2)
 
_geom_special_details
;
 All esds (except the esd in the dihedral angle between two l.s. planes)
 are estimated using the full covariance matrix.  The cell esds are taken
 into account individually in the estimation of esds in distances, angles
 and torsion angles; correlations between esds in cell parameters are only
 used when they are defined by crystal symmetry.  An approximate (isotropic)
 treatment of cell esds is used for estimating esds involving l.s. planes.
;
 
loop_
 _geom_bond_atom_site_label_1
 _geom_bond_atom_site_label_2
 _geom_bond_distance
 _geom_bond_site_symmetry_2
 _geom_bond_publ_flag
Cd1 N24 2.239(5) . ?
Cd1 N14 2.299(5) . ?
Cd1 O3 2.344(5) . ?
Cd1 O4 2.397(4) 2_655 ?
Cd1 O1W 2.407(5) . ?
Cd1 O2 2.434(4) . ?
Cd1 O3 2.593(5) 2_655 ?
N11 C15 1.352(8) . ?
N11 N12 1.369(8) . ?
N11 H11A 0.877(10) . ?
N12 C13 1.318(8) . ?
C13 N14 1.356(8) . ?
C13 C1 1.502(9) . ?
N14 C15 1.341(8) . ?
C15 N1 1.346(9) . ?
C1 O1 1.252(8) . ?
C1 O2 1.268(8) . ?
N1 H1A 0.874(11) . ?
N1 H1B 0.875(11) . ?
N21 C25 1.344(9) . ?
N21 N22 1.374(8) . ?
N21 H21A 0.877(11) . ?
N22 C23 1.306(9) . ?
C23 N24 1.356(8) . ?
C23 C2 1.488(9) . ?
N24 C25 1.335(8) . ?
C25 N2 1.343(9) . ?
N2 H2A 0.875(11) . ?
N2 H2B 0.876(11) . ?
C2 O4 1.252(8) . ?
C2 O3 1.269(8) . ?
O3 Cd1 2.593(5) 2_645 ?
O4 Cd1 2.397(4) 2_645 ?
O1W H1WB 0.948(11) . ?
O1W H1WA 0.946(10) . ?
 
loop_
 _geom_angle_atom_site_label_1
 _geom_angle_atom_site_label_2
 _geom_angle_atom_site_label_3
 _geom_angle
 _geom_angle_site_symmetry_1
 _geom_angle_site_symmetry_3
 _geom_angle_publ_flag
N24 Cd1 N14 125.39(19) . . ?
N24 Cd1 O3 73.44(17) . . ?
N14 Cd1 O3 88.21(18) . . ?
N24 Cd1 O4 140.30(17) . 2_655 ?
N14 Cd1 O4 85.21(17) . 2_655 ?
O3 Cd1 O4 138.78(15) . 2_655 ?
N24 Cd1 O1W 88.15(19) . . ?
N14 Cd1 O1W 137.85(19) . . ?
O3 Cd1 O1W 77.05(17) . . ?
O4 Cd1 O1W 80.97(16) 2_655 . ?
N24 Cd1 O2 87.70(17) . . ?
N14 Cd1 O2 70.68(17) . . ?
O3 Cd1 O2 135.96(16) . . ?
O4 Cd1 O2 79.08(15) 2_655 . ?
O1W Cd1 O2 143.05(16) . . ?
N24 Cd1 O3 87.73(17) . 2_655 ?
N14 Cd1 O3 127.60(17) . 2_655 ?
O3 Cd1 O3 143.57(3) . 2_655 ?
O4 Cd1 O3 52.60(14) 2_655 2_655 ?
O1W Cd1 O3 71.32(16) . 2_655 ?
O2 Cd1 O3 71.83(15) . 2_655 ?
C15 N11 N12 110.3(5) . . ?
C15 N11 H11A 135(5) . . ?
N12 N11 H11A 114(5) . . ?
C13 N12 N11 102.3(5) . . ?
N12 C13 N14 115.1(5) . . ?
N12 C13 C1 123.7(6) . . ?
N14 C13 C1 121.2(5) . . ?
C15 N14 C13 103.6(5) . . ?
C15 N14 Cd1 138.4(4) . . ?
C13 N14 Cd1 108.2(4) . . ?
N14 C15 N1 127.8(6) . . ?
N14 C15 N11 108.6(6) . . ?
N1 C15 N11 123.6(6) . . ?
O1 C1 O2 125.4(6) . . ?
O1 C1 C13 119.7(6) . . ?
O2 C1 C13 114.9(6) . . ?
C1 O2 Cd1 110.9(4) . . ?
C15 N1 H1A 118(6) . . ?
C15 N1 H1B 121(5) . . ?
H1A N1 H1B 115(8) . . ?
C25 N21 N22 110.6(5) . . ?
C25 N21 H21A 128(5) . . ?
N22 N21 H21A 121(5) . . ?
C23 N22 N21 102.2(5) . . ?
N22 C23 N24 114.8(5) . . ?
N22 C23 C2 124.3(6) . . ?
N24 C23 C2 120.9(5) . . ?
C25 N24 C23 104.3(5) . . ?
C25 N24 Cd1 140.9(4) . . ?
C23 N24 Cd1 112.8(4) . . ?
N24 C25 N2 127.2(6) . . ?
N24 C25 N21 108.1(6) . . ?
N2 C25 N21 124.7(6) . . ?
C25 N2 H2A 115(6) . . ?
C25 N2 H2B 121(6) . . ?
H2A N2 H2B 124(8) . . ?
O4 C2 O3 123.2(6) . . ?
O4 C2 C23 120.7(6) . . ?
O3 C2 C23 116.1(6) . . ?
C2 O3 Cd1 115.3(4) . . ?
C2 O3 Cd1 86.2(4) . 2_645 ?
Cd1 O3 Cd1 148.3(2) . 2_645 ?
C2 O4 Cd1 95.6(4) . 2_645 ?
Cd1 O1W H1WB 127(4) . . ?
Cd1 O1W H1WA 122(4) . . ?
H1WB O1W H1WA 110.0(17) . . ?
 
loop_
 _geom_torsion_atom_site_label_1
 _geom_torsion_atom_site_label_2
 _geom_torsion_atom_site_label_3
 _geom_torsion_atom_site_label_4
 _geom_torsion
 _geom_torsion_site_symmetry_1
 _geom_torsion_site_symmetry_2
 _geom_torsion_site_symmetry_3
 _geom_torsion_site_symmetry_4
 _geom_torsion_publ_flag
C15 N11 N12 C13 -0.8(6) . . . . ?
N11 N12 C13 N14 2.6(7) . . . . ?
N11 N12 C13 C1 -177.2(5) . . . . ?
N12 C13 N14 C15 -3.3(7) . . . . ?
C1 C13 N14 C15 176.5(5) . . . . ?
N12 C13 N14 Cd1 149.5(4) . . . . ?
C1 C13 N14 Cd1 -30.7(7) . . . . ?
C13 N14 C15 N1 -176.1(6) . . . . ?
Cd1 N14 C15 N1 44.8(10) . . . . ?
C13 N14 C15 N11 2.5(7) . . . . ?
Cd1 N14 C15 N11 -136.6(5) . . . . ?
N12 N11 C15 N14 -1.1(7) . . . . ?
N12 N11 C15 N1 177.5(6) . . . . ?
N12 C13 C1 O1 5.6(9) . . . . ?
N14 C13 C1 O1 -174.1(6) . . . . ?
N12 C13 C1 O2 -176.9(6) . . . . ?
N14 C13 C1 O2 3.3(8) . . . . ?
O1 C1 O2 Cd1 -157.9(5) . . . . ?
C13 C1 O2 Cd1 24.9(6) . . . . ?
C25 N21 N22 C23 -0.7(7) . . . . ?
N21 N22 C23 N24 0.1(7) . . . . ?
N21 N22 C23 C2 179.2(6) . . . . ?
N22 C23 N24 C25 0.4(7) . . . . ?
C2 C23 N24 C25 -178.6(5) . . . . ?
N22 C23 N24 Cd1 167.7(4) . . . . ?
C2 C23 N24 Cd1 -11.3(7) . . . . ?
C23 N24 C25 N2 176.7(7) . . . . ?
Cd1 N24 C25 N2 15.5(11) . . . . ?
C23 N24 C25 N21 -0.8(7) . . . . ?
Cd1 N24 C25 N21 -162.1(5) . . . . ?
N22 N21 C25 N24 1.0(7) . . . . ?
N22 N21 C25 N2 -176.7(6) . . . . ?
N22 C23 C2 O4 1.9(10) . . . . ?
N24 C23 C2 O4 -179.1(6) . . . . ?
N22 C23 C2 O3 -176.1(6) . . . . ?
N24 C23 C2 O3 2.8(9) . . . . ?
O4 C2 O3 Cd1 -171.0(5) . . . . ?
C23 C2 O3 Cd1 7.1(7) . . . . ?
O4 C2 O3 Cd1 -15.1(6) . . . 2_645 ?
C23 C2 O3 Cd1 162.9(5) . . . 2_645 ?
O3 C2 O4 Cd1 16.5(7) . . . 2_645 ?
C23 C2 O4 Cd1 -161.5(5) . . . 2_645 ?
 
loop_
 _geom_hbond_atom_site_label_D 
 _geom_hbond_atom_site_label_H 
 _geom_hbond_atom_site_label_A 
 _geom_hbond_distance_DH 
 _geom_hbond_distance_HA 
 _geom_hbond_distance_DA 
 _geom_hbond_angle_DHA 
 _geom_hbond_site_symmetry_A 
N11 H11A O4  0.877(10) 1.904(19) 2.769(7) 169(7) 4_655
N1 H1A O1W  0.874(11) 2.36(3) 3.200(8) 162(7) 2_645
N1 H1B N22  0.875(11) 2.41(4) 3.211(8) 153(7) 4_655
N21 H21A O1  0.877(11) 1.83(2) 2.684(7) 164(7) 4_566
N2 H2A O1W  0.875(11) 2.25(4) 3.064(8) 155(8) 2_655
N2 H2B N12  0.876(11) 2.21(3) 3.037(8) 158(7) 4_566
O1W H1WB O1  0.948(11) 1.82(2) 2.747(7) 165(7) 4_666
O1W H1WA O2  0.946(10) 1.80(3) 2.698(7) 158(7) 2_645
 
_refine_diff_density_max    0.729
_refine_diff_density_min   -0.974
_refine_diff_density_rms    0.167

_shelx_res_file
;

    comp_4.res created by SHELXL-2014/7


TITL a in P2(1)/n

CELL 0.71073   8.9893   8.9785  13.9642  90.000 108.117  90.000
ZERR   4.00   0.0013   0.0013   0.0016   0.000   0.005   0.000

LATT  1
SYMM 0.5-X, 0.5+Y, 0.5-Z

SFAC C H N O CD
UNIT 24 32 32 20 4
LIST 4

MERG 2
SHEL 20 0.84
FMAP 2

PLAN -5
TEMP -123
SIZE 0.07 0.04 0.03

L.S. 10
ACTA
BOND $H
CONF

OMIT -2 3 2
OMIT 2 0 2
OMIT 0 1 3

DFIX 0.95 0.01 O1W H1WA
DFIX 0.95 0.01 O1W H1WB
DFIX 1.55 0.01 H1WA H1WB
DFIX 0.88 0.01 N1 H1A N1 H1B N11 H11A
DFIX 0.88 0.01 N2 H2A N2 H2B N21 H21A

ISOR  0.001 N11

EQIV $1 x+1/2, -y-1/2, z-1/2
EQIV $2 -x+3/2, y-1/2, -z+1/2
EQIV $3 x-1/2, -y+1/2, z+1/2
EQIV $4 -x+3/2, y+1/2, -z+1/2
EQIV $5 x+1/2, -y+1/2, z+1/2
EQIV $6 -x+3/2, y-1/2, -z+1/2

HTAB N11 O4_$1
HTAB N1 O1W_$2
HTAB N1 N22_$1
HTAB N21 O1_$3
HTAB N2 O1W_$4
HTAB N2 N12_$3
HTAB O1W O1_$5
HTAB O1W O2_$6
HTAB

WGHT    0.045600   11.816100
FVAR       0.13899
CD1   5    0.735634    0.038867    0.192254    11.00000    0.02071    0.01336 =
         0.01548   -0.00063    0.01071   -0.00258
N11   3    0.829372   -0.104404   -0.081745    11.00000    0.00888    0.00912 =
         0.00875   -0.00059    0.00398    0.00068
H11A  2    0.887963   -0.137429   -0.117013    11.00000   -1.50000
N12   3    0.798261    0.044922   -0.093317    11.00000    0.00925    0.01199 =
         0.01152   -0.00292    0.00491   -0.00201
C13   1    0.731868    0.071471   -0.023156    11.00000    0.00540    0.00707 =
         0.00556   -0.00230    0.00207    0.00142
N14   3    0.723785   -0.047258    0.034997    11.00000    0.01065    0.01409 =
         0.00803    0.00015    0.00401    0.00321
C15   1    0.782839   -0.159200   -0.005457    11.00000    0.00932    0.01141 =
         0.00820   -0.00387    0.00088    0.00152
C1    1    0.668143    0.220824   -0.007077    11.00000    0.00471    0.01253 =
         0.01163   -0.00355   -0.00098    0.00017
O1    4    0.665699    0.324972   -0.067138    11.00000    0.02055    0.01091 =
         0.02149    0.00678    0.01398    0.00572
O2    4    0.614819    0.227355    0.066876    11.00000    0.01549    0.01216 =
         0.01225   -0.00231    0.00990    0.00456
N1    3    0.793495   -0.304005    0.020887    11.00000    0.02191    0.01119 =
         0.01637    0.00076    0.01198    0.00434
H1A   2    0.732616   -0.336542    0.054473    11.00000   -1.50000
H1B   2    0.823812   -0.371093   -0.014579    11.00000   -1.50000
N21   3    0.367247    0.101196    0.333587    11.00000    0.01184    0.00804 =
         0.01390   -0.00243    0.00714    0.00421
H21A  2    0.307155    0.143045    0.364794    11.00000   -1.50000
N22   3    0.399260   -0.048747    0.342763    11.00000    0.01212    0.00749 =
         0.01295    0.00195    0.00501    0.00234
C23   1    0.497357   -0.064350    0.291380    11.00000    0.01077    0.00410 =
         0.00930   -0.00128    0.00146   -0.00294
N24   3    0.531024    0.063109    0.250315    11.00000    0.00907    0.01067 =
         0.01084   -0.00188    0.00672    0.00250
C25   1    0.447869    0.167484    0.278942    11.00000    0.00845    0.01429 =
         0.01062   -0.00051   -0.00057   -0.00043
N2    3    0.447111    0.314499    0.260915    11.00000    0.02652    0.01046 =
         0.02186    0.00286    0.01611    0.00699
H2A   2    0.500024    0.341709    0.220769    11.00000   -1.50000
H2B   2    0.404625    0.376905    0.293006    11.00000   -1.50000
C2    1    0.571293   -0.208050    0.278345    11.00000    0.01082    0.01049 =
         0.01135   -0.00629    0.00118   -0.00121
O3    4    0.670695   -0.201760    0.230864    11.00000    0.01359    0.01030 =
         0.02363   -0.00749    0.01358   -0.00349
O4    4    0.538395   -0.325834    0.315323    11.00000    0.01696    0.00830 =
         0.01605   -0.00039    0.01007    0.00181
O1W   4    0.899061    0.005762    0.363751    11.00000    0.01995    0.01621 =
         0.02341    0.01072   -0.00116   -0.00827
H1WB  2    0.988636    0.062180    0.398597    11.00000   -1.50000
H1WA  2    0.890801   -0.078902    0.402148    11.00000   -1.50000
HKLF 4

REM  a in P2(1)/n
REM R1 =  0.0432 for    1720 Fo > 4sig(Fo)  and  0.0481 for all    1878 data
REM    205 parameters refined using     15 restraints

END

WGHT      0.0456     11.8161

REM Instructions for potential hydrogen bonds
HTAB N11 O4_$1
HTAB N1 O1W_$2
HTAB N1 N22_$1
HTAB N21 O1_$3
HTAB N2 O1W_$4
HTAB N2 N12_$3
HTAB O1W O1_$5
HTAB O1W O1_$2
HTAB O1W O2_$2

REM Highest difference peak  0.729,  deepest hole -0.974,  1-sigma level  0.167
Q1    1   0.6384 -0.1989  0.1837  11.00000  0.05    0.73
Q2    1   0.5981 -0.1955  0.2392  11.00000  0.05    0.69
Q3    1   0.7654  0.0562 -0.0582  11.00000  0.05    0.64
Q4    1   0.3794  0.0282  0.3391  11.00000  0.05    0.62
Q5    1   0.9216  0.1017  0.1841  11.00000  0.05    0.59
;
_shelx_res_checksum   21331

_shelx_hkl_file
;
   1   0   0    2.41    0.45
   1   0   0    2.16    0.40
  -1   0   0    1.91    0.36
  -1   0   0    1.34    0.32
   2   0   0  612.63   22.82
   2   0   0  605.20   22.86
   2   0   0  640.68   23.76
   2   0   0  601.18   23.84
  -2   0   0  627.00   23.73
  -2   0   0  640.61   22.96
  -2   0   0  616.66   23.07
  -2   0   0  627.62   22.88
   3   0   0    1.44    0.58
   3   0   0    0.57    0.33
   3   0   0    1.79    0.62
   3   0   0    3.61    0.89
  -3   0   0    1.86    0.67
  -3   0   0    1.89    0.73
  -3   0   0    3.69    0.88
  -3   0   0    3.31    0.90
  -3   0   0    2.05    0.67
   3   0   0    4.09    0.98
   4   0   0  227.26   10.12
   4   0   0  239.07   10.54
  -4   0   0  236.09   10.34
   4   0   0  222.61   10.18
  -4   0   0  233.86   10.12
  -4   0   0  250.94   10.68
  -4   0   0  236.82   10.43
  -4   0   0  218.40   10.63
   4   0   0  240.35   10.24
   4   0   0  214.92   10.62
  -5   0   0    2.89    1.01
  -5   0   0    3.13    1.12
  -5   0   0    0.69    0.77
  -5   0   0    0.68    0.75
   5   0   0    3.00    1.18
   5   0   0    2.01    0.90
   5   0   0    2.43    0.98
   5   0   0    2.80    1.02
  -5   0   0    2.64    0.96
  -6   0   0  103.58    6.36
   6   0   0   92.67    5.81
  -6   0   0   90.41    6.06
  -6   0   0   91.80    6.28
   6   0   0   88.50    6.26
  -6   0   0   97.63    6.27
   6   0   0   94.29    5.96
   6   0   0   83.96    5.59
   7   0   0    0.35    0.89
   7   0   0    1.33    1.11
  -7   0   0    0.64    1.03
  -7   0   0    1.55    1.27
   7   0   0    0.69    0.81
  -7   0   0    1.42    1.09
  -7   0   0    0.59    0.96
   7   0   0    0.31    0.77
  -8   0   0   34.57    4.55
   8   0   0   22.25    3.38
  -8   0   0   27.82    4.24
  -8   0   0   34.02    4.64
   8   0   0   30.17    4.00
  -9   0   0   -0.20    1.20
  -9   0   0    0.24    1.40
 -10   0   0   16.57    3.93
 -11   0   0   -0.37    1.82
   0  -1   0   -0.04    0.07
   0  -1   0    0.00    0.08
   0   1   0    0.03    0.09
   0   1   0    0.01    0.04
  -2  -1   0   13.21    1.38
  -2  -1   0   11.18    1.17
  -2  -1   0   11.34    1.34
   2  -1   0   13.50    1.25
  -2  -1   0   14.36    1.23
   2  -1   0   12.28    1.19
   2  -1   0   12.81    1.34
   2  -1   0   10.89    1.23
  -2   1   0   12.14    1.29
  -2   1   0    9.94    1.14
  -2   1   0   11.74    1.31
   2   1   0   12.48    1.33
   2   1   0   13.28    1.14
  -2   1   0   11.37    1.27
   2   1   0   11.84    1.32
  -3  -1   0    7.95    1.25
   3  -1   0    8.75    1.34
   3  -1   0    8.40    1.40
  -3  -1   0    7.82    1.23
   3  -1   0    9.61    1.30
   3  -1   0    6.44    1.22
  -3  -1   0    5.53    1.21
  -3  -1   0    7.77    1.29
   3  -1   0    9.93    1.34
  -3  -1   0    8.82    1.42
  -3   1   0   10.39    1.43
   3   1   0    8.42    1.20
   3   1   0   10.14    1.53
   3   1   0    6.99    1.17
  -3   1   0    9.01    1.45
  -3   1   0    7.31    1.29
   3   1   0    5.79    1.15
  -3   1   0    8.96    1.35
  -4  -1   0  135.48    7.00
  -4  -1   0  119.88    6.32
   4  -1   0  125.60    6.32
  -4  -1   0  126.60    6.43
  -4  -1   0  134.12    6.71
   4  -1   0  129.23    6.44
   4  -1   0  118.48    6.53
   4  -1   0  135.02    6.91
  -4  -1   0  134.45    6.73
  -4   1   0  134.01    6.69
  -4   1   0  112.21    6.33
   4   1   0  118.51    6.71
   4   1   0  140.38    6.81
   4   1   0  134.39    6.36
  -4   1   0  124.43    6.73
   4   1   0  128.55    6.38
  -4   1   0  116.53    6.52
   5  -1   0   59.57    4.00
  -5  -1   0   56.88    4.30
  -5  -1   0   52.49    3.88
  -5  -1   0   49.28    3.72
   5  -1   0   58.92    4.30
  -5  -1   0   49.95    3.88
  -5  -1   0   43.30    3.75
   5  -1   0   46.96    3.80
   5  -1   0   49.37    3.75
  -5   1   0   48.22    3.98
   5   1   0   50.91    3.92
   5   1   0   52.26    3.79
  -5   1   0   49.17    3.93
   5   1   0   59.30    3.86
  -5   1   0   53.56    4.03
   5   1   0   61.74    4.42
  -5   1   0   53.72    4.02
  -6  -1   0    2.03    1.07
  -6  -1   0    3.81    1.32
  -6  -1   0    1.72    0.98
   6  -1   0    1.78    0.92
   6  -1   0    1.70    1.10
   6  -1   0    2.02    1.06
   6  -1   0    1.17    0.86
   6  -1   0    0.68    0.81
  -6  -1   0    1.91    1.15
  -6  -1   0    2.50    1.25
  -6   1   0    0.19    0.72
   6   1   0    2.79    1.12
   6   1   0    0.99    0.82
   6   1   0    2.03    1.03
  -6   1   0    1.75    1.01
  -6   1   0    1.46    0.99
  -6   1   0    3.28    1.41
   7  -1   0   39.09    4.50
  -7  -1   0   37.32    4.23
  -7  -1   0   34.73    3.79
  -7  -1   0   29.44    4.06
   7  -1   0   40.66    4.30
  -7  -1   0   34.33    4.05
   7  -1   0   37.39    3.95
  -7  -1   0   38.93    4.33
   7  -1   0   32.25    3.79
  -7   1   0   33.95    4.08
   7   1   0   28.32    3.67
  -7   1   0   25.57    3.76
   7   1   0   26.33    3.27
   7   1   0   32.11    4.27
  -7   1   0   33.56    4.11
  -7   1   0   29.64    3.97
   8  -1   0    7.44    2.18
  -8  -1   0    5.69    2.12
  -8  -1   0    7.85    2.45
  -8  -1   0   13.39    3.19
   8  -1   0   13.25    2.79
  -8   1   0   12.21    3.11
   8   1   0   12.59    2.67
  -8   1   0   10.96    2.90
  -8   1   0   16.93    3.38
   8   1   0   14.25    3.38
  -9  -1   0   44.64    5.76
  -9  -1   0   69.34    6.96
  -9   1   0   58.78    6.55
  -9   1   0   57.83    6.37
 -10  -1   0    2.95    2.30
 -10   1   0    8.26    2.94
 -11  -1   0   37.89    6.32
   0  -2   0  262.43   10.52
   0  -2   0  262.10   10.09
   0   2   0  257.72   10.32
   0   2   0  255.94   10.43
   1  -2   0   31.30    2.12
  -1  -2   0   33.67    2.18
   1  -2   0   32.76    2.07
  -1  -2   0   31.79    2.06
   1  -2   0   32.40    2.04
  -1  -2   0   34.18    1.85
   1   2   0   33.93    1.76
  -1   2   0   34.69    2.09
  -1   2   0   33.49    1.92
   1   2   0   34.31    2.16
  -1   2   0   32.69    2.12
   2  -2   0  326.06   12.86
   2  -2   0  330.05   13.17
  -2  -2   0  339.66   13.29
   2  -2   0  340.58   13.74
   2  -2   0  337.07   13.65
  -2  -2   0  338.65   13.10
  -2  -2   0  320.14   13.73
   2   2   0  339.29   13.79
   2   2   0  317.26   12.82
  -2   2   0  351.42   13.81
  -2   2   0  331.81   13.61
  -2   2   0  325.89   12.95
   2   2   0  356.93   13.44
   3  -2   0   38.79    2.58
   3  -2   0   39.52    2.83
  -3  -2   0   42.03    2.79
  -3  -2   0   37.89    2.88
  -3  -2   0   38.74    3.00
   3  -2   0   38.38    2.86
  -3  -2   0   41.06    2.75
   3  -2   0   40.95    2.94
   3   2   0   40.54    2.93
  -3   2   0   39.41    2.91
   3   2   0   40.52    3.00
  -3   2   0   38.09    2.71
  -3   2   0   42.37    2.98
  -3   2   0   42.52    2.95
   3   2   0   35.47    2.43
   4  -2   0  297.82   13.36
  -4  -2   0  308.29   12.87
   4  -2   0  303.91   12.91
  -4  -2   0  293.60   13.12
   4  -2   0  319.37   13.53
  -4  -2   0  294.05   12.88
  -4  -2   0  297.33   13.59
   4  -2   0  301.55   12.59
   4   2   0  307.22   13.20
  -4   2   0  293.01   13.37
  -4   2   0  288.45   12.81
   4   2   0  304.67   13.61
  -4   2   0  305.20   13.41
  -4   2   0  300.74   13.06
   4   2   0  308.66   12.60
  -5  -2   0  154.47    8.05
  -5  -2   0  152.03    8.25
   5  -2   0  158.99    8.06
   5  -2   0  157.04    8.45
   5  -2   0  172.49    8.55
   5  -2   0  158.62    8.04
  -5  -2   0  142.65    8.16
   5  -2   0  159.70    7.84
  -5  -2   0  145.78    8.47
  -5  -2   0  147.39    7.95
   5   2   0  153.47    7.65
  -5   2   0  170.90    8.57
  -5   2   0  157.85    8.47
  -5   2   0  158.29    8.17
   5   2   0  152.17    8.51
  -5   2   0  155.64    8.26
   5   2   0  160.28    8.36
  -6  -2   0  158.09    8.53
   6  -2   0  146.13    8.77
  -6  -2   0  135.59    8.72
  -6  -2   0  167.82    8.97
   6  -2   0  148.52    8.31
  -6  -2   0  164.20    8.59
   6  -2   0  157.15    8.77
  -6  -2   0  169.61    9.06
   6   2   0  145.11    8.55
  -6   2   0  161.50    8.87
  -6   2   0  135.65    8.59
   6   2   0  164.82    9.19
  -6   2   0  160.47    8.73
  -6   2   0  156.80    8.74
  -7  -2   0   29.84    3.86
  -7  -2   0   20.77    3.50
  -7  -2   0   30.08    4.03
  -7  -2   0   20.11    3.08
  -7  -2   0   25.77    3.71
   7  -2   0   27.40    3.71
   7  -2   0   25.53    3.46
  -7   2   0   27.52    3.80
   7   2   0   29.53    3.93
   7   2   0   18.11    2.68
  -7   2   0   28.08    3.92
  -7   2   0   26.18    3.79
  -7   2   0   34.45    4.17
   7   2   0   26.24    3.76
  -8  -2   0  107.27    7.68
   8  -2   0   96.65    7.19
  -8  -2   0   92.09    7.29
  -8  -2   0   88.70    7.36
   8  -2   0   88.63    6.69
  -8  -2   0   97.30    6.89
  -8   2   0  100.87    7.57
   8   2   0  104.53    7.93
  -8   2   0  105.30    7.56
  -9  -2   0    9.03    2.89
  -9   2   0   15.81    3.67
  -9   2   0    7.25    2.56
 -10  -2   0    1.28    1.73
 -10   2   0    3.14    2.06
 -10   2   0    1.21    1.89
   0  -3   0    3.22    0.85
   0  -3   0    3.23    0.81
   0   3   0    3.02    0.77
   0   3   0    1.82    0.60
   1  -3   0    8.62    1.21
  -1  -3   0    9.65    1.07
   1  -3   0    9.32    1.38
  -1  -3   0    9.77    1.34
   1  -3   0    7.81    1.22
  -1  -3   0   10.99    1.50
  -1   3   0   11.20    1.35
  -1   3   0   12.38    1.46
   1   3   0   10.95    1.44
   2  -3   0    6.20    1.21
   2  -3   0    7.08    1.36
   2  -3   0    6.37    1.19
  -2  -3   0    5.26    0.98
  -2  -3   0    5.17    1.24
  -2  -3   0    7.61    1.37
   2   3   0    6.00    0.87
  -2   3   0    5.51    1.15
  -2   3   0    5.05    1.15
   2   3   0    3.85    1.00
  -2   3   0    5.80    1.08
   2   3   0    7.10    1.37
   3  -3   0    6.68    1.36
   3  -3   0    6.52    1.45
  -3  -3   0    7.09    1.46
  -3  -3   0    7.96    1.62
  -3  -3   0    6.04    1.25
   3  -3   0    8.43    1.57
   3  -3   0    7.09    1.25
  -3   3   0    6.72    1.46
   3   3   0    4.25    1.19
  -3   3   0    6.65    1.43
   3   3   0    7.13    1.50
   3   3   0    6.72    1.07
  -3   3   0    7.16    1.30
  -3   3   0    9.70    1.68
   4  -3   0    4.61    1.29
  -4  -3   0    4.03    1.20
   4  -3   0    3.53    1.21
   4  -3   0    1.82    0.76
   4  -3   0    3.38    1.17
  -4  -3   0    5.64    1.44
  -4  -3   0    5.34    1.33
  -4  -3   0    6.24    1.63
  -4   3   0    6.62    1.57
   4   3   0    5.10    1.44
  -4   3   0    4.36    1.31
  -4   3   0    3.32    1.08
   4   3   0    3.46    0.94
  -4   3   0    4.05    1.25
   4   3   0    1.95    0.93
  -5  -3   0   60.02    4.40
   5  -3   0   59.95    4.57
  -5  -3   0   54.10    4.42
  -5  -3   0   60.16    4.37
  -5  -3   0   64.20    4.89
   5  -3   0   66.53    4.73
   5  -3   0   58.92    4.36
   5  -3   0   59.34    4.11
  -5   3   0   56.49    4.33
   5   3   0   55.99    4.50
   5   3   0   56.52    3.81
   5   3   0   55.11    4.55
  -5   3   0   62.30    4.66
  -5   3   0   66.99    4.76
  -5   3   0   68.93    4.80
  -6  -3   0   54.80    4.56
  -6  -3   0   52.18    4.33
   6  -3   0   44.71    4.21
   6  -3   0   51.74    4.30
   6  -3   0   42.77    3.95
   6  -3   0   58.57    4.76
  -6  -3   0   47.15    4.51
  -6  -3   0   50.74    4.52
  -6  -3   0   55.14    4.43
  -6   3   0   55.91    4.63
   6   3   0   57.40    3.97
   6   3   0   49.29    4.52
  -6   3   0   51.65    4.39
  -6   3   0   52.37    4.58
  -6   3   0   49.91    4.44
   6   3   0   54.05    4.61
   7  -3   0   13.71    2.78
   7  -3   0   20.17    3.12
  -7  -3   0   17.25    3.14
  -7  -3   0   16.78    3.41
   7  -3   0   10.46    2.48
  -7  -3   0   18.36    3.30
  -7  -3   0   19.36    3.20
  -7   3   0   16.29    3.14
   7   3   0   20.58    3.66
   7   3   0   14.51    3.03
  -7   3   0   16.40    3.29
  -7   3   0   16.83    3.36
   7   3   0   12.02    2.15
  -7   3   0   15.92    3.20
   8  -3   0    4.13    1.84
  -8  -3   0   11.85    2.93
  -8  -3   0   11.09    3.01
  -8   3   0    9.02    2.56
  -8   3   0    4.55    1.99
   8   3   0    7.44    1.99
   9  -3   0   13.09    3.30
  -9  -3   0   21.46    4.34
  -9   3   0   17.37    3.78
  -9   3   0   22.81    4.27
 -10  -3   0    9.16    3.37
 -10   3   0    4.17    2.44
 -10   3   0    6.44    2.76
   0  -4   0  147.36    7.43
   0  -4   0  148.67    7.13
   0   4   0  159.28    7.41
   0   4   0  153.52    7.14
   1  -4   0  362.24   14.34
  -1  -4   0  309.86   14.05
   1  -4   0  355.25   14.93
   1  -4   0  343.48   14.54
  -1  -4   0  353.30   14.95
  -1  -4   0  368.15   13.91
  -1   4   0  359.01   14.63
  -1   4   0  367.48   14.85
   1   4   0  334.59   14.69
  -2  -4   0   82.89    5.20
  -2  -4   0   97.21    5.22
  -2  -4   0   98.91    4.79
   2  -4   0   92.40    5.08
   2  -4   0   81.64    5.19
   2  -4   0   85.22    4.95
   2   4   0   95.89    5.32
  -2   4   0   85.44    4.71
   2   4   0   92.51    4.28
  -2   4   0   85.24    5.08
  -2   4   0   83.46    4.97
   2   4   0   86.07    5.09
  -3  -4   0  157.83    8.44
  -3  -4   0  153.57    7.64
   3  -4   0  169.39    8.49
  -3  -4   0  163.34    8.17
   3  -4   0  181.23    8.39
   3  -4   0  155.51    7.92
   3   4   0  150.71    7.05
  -3   4   0  157.57    8.22
  -3   4   0  164.93    7.77
   3   4   0  163.75    8.41
  -3   4   0  166.46    8.23
   3   4   0  171.07    8.38
   4  -4   0   19.68    2.62
  -4  -4   0   29.37    3.38
   4  -4   0   27.05    2.65
   4  -4   0   25.44    3.02
  -4  -4   0   30.15    3.23
   4  -4   0   29.52    3.15
  -4  -4   0   24.70    2.76
  -4  -4   0   29.17    2.90
   4   4   0   28.75    2.23
  -4   4   0   24.32    2.95
  -4   4   0   20.07    2.67
   4   4   0   26.41    3.15
  -4   4   0   21.19    2.82
  -4   4   0   24.61    2.76
   4   4   0   24.11    2.99
   5  -4   0  101.45    6.43
   5  -4   0  105.18    6.61
  -5  -4   0   98.30    6.68
   5  -4   0   86.88    5.97
  -5  -4   0  104.35    6.59
  -5  -4   0  105.89    6.32
  -5  -4   0  111.02    6.42
   5   4   0   96.03    5.37
   5   4   0   92.98    6.37
  -5   4   0   93.91    6.07
   5   4   0   98.55    6.60
  -5   4   0  103.63    6.59
  -5   4   0  102.59    6.55
  -5   4   0   95.10    6.40
  -6  -4   0   60.91    5.33
   6  -4   0   64.16    4.98
   6  -4   0   58.99    5.01
  -6  -4   0   73.45    5.33
  -6  -4   0   44.02    4.81
  -6   4   0   58.56    5.13
   6   4   0   64.99    5.43
  -6   4   0   61.67    4.96
  -6   4   0   56.54    4.96
   6   4   0   58.33    5.18
  -6   4   0   66.62    5.32
   6   4   0   59.74    4.12
   7  -4   0   49.03    5.05
   7  -4   0   32.30    4.05
  -7  -4   0   48.61    4.92
   7  -4   0   35.92    4.26
  -7  -4   0   35.52    4.56
  -7  -4   0   45.52    5.18
  -7   4   0   30.97    4.31
   7   4   0   37.83    3.37
  -7   4   0   36.31    4.56
   7   4   0   33.16    4.63
  -7   4   0   34.70    4.35
  -8  -4   0   17.31    3.82
   8  -4   0   17.88    3.50
   8   4   0   17.12    2.77
  -8   4   0   16.30    3.48
  -8   4   0   12.39    3.12
  -9  -4   0    8.08    2.83
  -9   4   0   11.13    3.27
  -9   4   0   16.93    3.98
 -10  -4   0   -0.88    1.69
 -10   4   0   -0.50    1.74
   0  -5   0    0.75    0.68
   0  -5   0    1.09    0.74
   0   5   0    0.16    0.32
   0   5   0    1.76    0.78
   0   5   0    3.05    1.07
   1  -5   0    5.48    1.31
   1  -5   0    2.67    1.03
  -1  -5   0    5.69    1.35
  -1  -5   0    6.37    1.21
  -1  -5   0    3.32    1.17
  -1   5   0    3.54    1.11
  -1   5   0    7.90    1.57
   1   5   0    3.01    1.03
   2  -5   0   32.56    3.04
   2  -5   0   31.70    2.74
  -2  -5   0   24.88    2.96
   2  -5   0   29.21    2.93
  -2  -5   0   24.15    2.76
  -2  -5   0   28.96    2.42
   2   5   0   33.00    3.23
  -2   5   0   28.71    2.52
  -2   5   0   28.88    2.68
  -2   5   0   31.01    2.79
   2   5   0   31.03    2.88
   3  -5   0   36.09    3.36
  -3  -5   0   33.36    2.85
   3  -5   0   36.70    3.16
   3  -5   0   36.28    3.17
  -3  -5   0   37.33    3.80
  -3  -5   0   34.19    3.41
  -3   5   0   36.03    3.01
   3   5   0   32.27    3.42
  -3   5   0   36.79    3.26
   3   5   0   32.30    3.47
   3   5   0   35.10    2.38
  -3   5   0   31.60    3.02
  -4  -5   0   13.82    2.48
  -4  -5   0   12.30    2.51
  -4  -5   0   11.98    2.11
   4  -5   0   13.22    2.36
   4  -5   0   14.64    2.40
   4  -5   0    8.13    1.96
  -4   5   0   13.95    2.48
   4   5   0   11.24    1.52
   4   5   0   11.59    2.37
  -4   5   0    8.58    2.02
  -4   5   0    9.72    1.97
   4   5   0    9.66    2.10
  -4   5   0   11.10    2.16
   5  -5   0   10.45    2.33
  -5  -5   0    4.44    1.52
  -5  -5   0    4.49    1.71
  -5  -5   0    4.71    1.66
   5  -5   0   10.59    2.24
  -5   5   0    6.70    1.94
   5   5   0    6.83    1.38
   5   5   0    7.16    2.13
  -5   5   0    7.62    1.98
   5   5   0   11.31    2.58
  -5   5   0    8.05    2.10
  -5   5   0    5.94    1.79
   6  -5   0   18.91    3.25
  -6  -5   0   21.10    3.50
   6  -5   0   18.27    3.07
  -6  -5   0   25.10    3.59
  -6  -5   0   14.39    3.11
  -6   5   0   18.48    3.32
  -6   5   0   16.45    3.13
   6   5   0   23.34    3.76
   6   5   0   18.83    2.31
  -6   5   0   19.46    3.51
   6   5   0   23.86    3.97
  -6   5   0   19.55    3.18
  -7  -5   0    5.65    2.19
   7  -5   0    5.71    2.14
   7   5   0    6.81    1.69
  -7   5   0    6.39    2.25
  -7   5   0    4.52    1.84
   8  -5   0    6.00    2.24
  -8  -5   0   10.13    3.13
   8   5   0    8.53    2.12
  -8   5   0    8.66    2.61
  -8   5   0    9.42    2.85
  -9  -5   0    0.62    1.75
  -9   5   0    1.08    1.60
  -9   5   0    0.81    1.56
 -10   5   0   32.72    5.92
   0  -6   0   16.48    2.40
   0  -6   0   17.63    2.04
   0  -6   0   18.91    2.77
   0   6   0   13.15    2.24
   0   6   0   19.03    2.34
   1  -6   0  407.40   16.37
  -1  -6   0  362.31   16.08
  -1  -6   0  397.26   15.71
   1  -6   0  390.26   17.09
  -1  -6   0  338.29   16.75
   1   6   0  369.37   16.22
  -1   6   0  363.81   16.46
   1   6   0  393.13   16.75
  -1   6   0  378.93   16.39
   2  -6   0    1.16    0.84
   2  -6   0    3.61    1.32
  -2  -6   0    0.90    0.86
   2  -6   0    2.31    1.01
  -2  -6   0    1.92    1.05
  -2  -6   0    2.41    0.88
  -2   6   0    1.43    0.84
   2   6   0    0.08    0.53
  -2   6   0    3.45    1.09
  -2   6   0   -0.14    0.32
   2   6   0    1.33    0.85
  -2   6   0    1.80    1.00
   3  -6   0  107.60    6.96
   3  -6   0  108.61    6.54
  -3  -6   0  108.54    6.64
  -3  -6   0   88.98    6.57
  -3  -6   0  107.71    6.18
   3   6   0  118.44    7.00
  -3   6   0  102.87    6.18
  -3   6   0   89.58    6.19
  -3   6   0  115.77    6.77
   3   6   0  112.16    6.84
   4  -6   0    4.29    1.65
  -4  -6   0    6.23    1.80
  -4  -6   0    5.52    1.89
   4  -6   0    5.05    1.66
  -4  -6   0    2.68    1.24
  -4   6   0    2.98    1.32
  -4   6   0    4.44    1.51
  -4   6   0    1.37    0.94
   4   6   0    6.02    1.21
   4   6   0    3.53    1.57
   4   6   0    5.15    1.81
  -5  -6   0  103.55    6.64
   5  -6   0   91.10    6.48
  -5  -6   0   93.41    6.69
   5  -6   0   92.84    6.84
  -5  -6   0   87.37    6.98
  -5   6   0  101.00    6.89
   5   6   0   91.98    5.16
  -5   6   0   87.42    6.58
   5   6   0  108.18    7.41
   5   6   0   94.64    7.01
  -5   6   0  110.03    7.32
  -5   6   0  101.30    6.63
  -6  -6   0    9.19    2.55
   6  -6   0    3.46    1.73
  -6  -6   0    5.09    2.10
  -6   6   0    6.95    2.09
   6   6   0    4.27    1.27
  -6   6   0    8.06    2.40
  -7  -6   0   43.76    5.74
   7  -6   0   35.75    4.91
  -7   6   0   45.52    5.42
   7   6   0   42.32    3.50
  -7   6   0   48.54    5.32
  -8  -6   0    6.39    2.76
  -8   6   0    5.59    2.27
  -8   6   0    4.09    2.00
  -9   6   0   27.40    5.14
   0  -7   0    1.14    1.05
   0  -7   0    1.03    0.97
   0  -7   0    1.95    0.92
   0   7   0    1.41    0.87
   0   7   0    0.72    0.71
   0   7   0   -0.11    0.55
   1  -7   0   55.21    4.66
  -1  -7   0   51.70    3.80
  -1  -7   0   53.57    4.31
   1  -7   0   50.63    4.18
  -1  -7   0   56.23    4.73
   1   7   0   48.21    3.91
  -1   7   0   48.79    3.99
   1   7   0   46.27    4.06
   2  -7   0    0.07    0.75
  -2  -7   0    0.84    1.10
   2  -7   0    1.02    0.95
  -2  -7   0    1.15    0.84
  -2  -7   0    1.06    0.95
  -2   7   0    1.88    0.94
   2   7   0    0.23    0.80
  -2   7   0    0.57    0.74
  -2   7   0    1.37    0.94
  -2   7   0    0.36    0.74
   2   7   0    0.44    0.86
   3  -7   0   16.66    2.85
  -3  -7   0   14.41    3.03
   3  -7   0   10.69    2.51
  -3  -7   0   16.08    2.59
  -3  -7   0   21.34    3.19
  -3   7   0   12.91    2.40
  -3   7   0   17.48    2.87
  -3   7   0   13.02    2.65
   3   7   0   11.65    2.62
   3   7   0    8.92    2.24
  -4  -7   0   29.14    3.55
  -4  -7   0   22.85    3.44
   4  -7   0   24.34    3.77
   4  -7   0   22.61    3.35
  -4  -7   0   31.76    4.36
  -4   7   0   20.52    3.27
  -4   7   0   23.92    3.54
  -4   7   0   27.13    3.45
   4   7   0   26.04    3.91
   4   7   0   26.31    3.87
  -5  -7   0    6.69    2.43
  -5  -7   0    4.58    1.84
   5  -7   0    4.05    1.90
  -5   7   0    7.71    2.29
  -5   7   0    5.63    1.84
  -6  -7   0    2.31    1.93
  -6   7   0   10.36    2.72
  -6   7   0    3.75    1.75
  -7  -7   0    2.68    2.14
  -7   7   0    1.85    1.60
  -7   7   0    3.83    1.97
  -8   7   0   33.75    5.30
  -8   7   0   39.71    5.69
   0  -8   0  158.92    8.88
   0  -8   0  151.49    8.05
   0  -8   0  147.33    9.31
   0   8   0  145.49    8.38
  -1  -8   0  105.64    6.90
  -1  -8   0   96.60    7.20
   1  -8   0  104.58    6.18
   1  -8   0   90.15    6.95
  -1  -8   0  114.28    6.44
   1  -8   0  112.44    6.99
   1   8   0  104.65    6.83
  -1   8   0   72.15    6.21
  -1   8   0   95.19    6.37
   1   8   0  101.90    6.46
  -2  -8   0   11.47    2.81
  -2  -8   0   10.88    2.22
   2  -8   0   15.24    3.12
  -2   8   0   13.36    2.52
   2   8   0   11.46    2.75
   2   8   0   14.97    2.99
   2   8   0   12.32    2.46
  -2   8   0   12.06    2.35
  -2   8   0    6.43    2.11
   3  -8   0   62.30    5.60
  -3  -8   0   53.16    4.55
  -3  -8   0   52.20    5.61
  -3   8   0   50.33    4.64
  -3   8   0   56.44    4.70
  -4  -8   0   60.35    5.03
  -4  -8   0   53.35    5.94
   4  -8   0   47.34    5.53
  -4   8   0   58.87    5.00
  -4   8   0   49.27    4.73
  -5  -8   0   43.31    5.55
  -5   8   0   42.35    4.98
  -5   8   0   46.98    5.10
  -6   8   0    5.78    2.25
  -6   8   0    2.82    1.74
  -7   8   0   25.46    4.57
  -7   8   0   25.03    4.42
  -8   8   0   -0.57    1.49
   0  -9   0    0.94    1.33
   0  -9   0    1.29    1.08
   0   9   0   -0.08    0.79
   1  -9   0   -0.71    1.04
   1  -9   0    0.01    0.86
  -1  -9   0    0.42    1.25
  -1  -9   0   -0.35    0.82
   1   9   0   -0.11    0.83
  -1   9   0   -0.43    0.78
  -2  -9   0    7.27    2.03
  -2  -9   0    6.84    2.40
  -2   9   0    4.02    1.64
  -2   9   0    6.29    1.90
   2   9   0    7.19    2.04
  -3   9   0    1.31    1.22
  -3   9   0    2.53    1.55
  -4   9   0    1.04    1.19
  -4   9   0    0.21    1.10
  -5   9   0    2.50    1.66
  -5   9   0    4.19    1.93
  -6   9   0    6.35    2.35
  -7   9   0    9.58    3.09
   0  10   0   42.40    4.65
   1  10   0   32.51    4.09
  -1  10   0   33.28    4.19
  -2  10   0   42.35    4.82
   2  10   0   42.94    4.75
  -2  10   0   41.40    4.80
  -3  10   0   26.42    4.02
  -3  10   0   24.04    3.78
   3  10   0   18.24    3.31
  -4  10   0   84.68    6.86
  -4  10   0   80.60    6.68
  -5  10   0    0.48    1.39
  -1  11   0   16.12    3.44
  -2  11   0    1.68    1.54
  -3  11   0    7.04    2.38
 -11   0   1   18.51    4.60
 -10   0   1    0.09    1.30
   9   0  -1   65.51    5.86
  -9   0   1   72.89    6.50
  -9   0   1   70.81    7.12
  -8   0   1    2.46    1.63
  -8   0   1   -0.17    0.90
  -8   0   1    1.34    1.30
  -8   0   1   -0.05    1.48
   8   0  -1    1.11    1.22
   8   0  -1    1.73    1.47
   8   0  -1   -0.42    0.84
  -7   0   1   77.30    5.85
   7   0  -1   80.88    5.66
   7   0  -1   74.40    5.91
   7   0  -1   70.73    5.18
  -7   0   1   81.18    6.11
   7   0  -1   72.26    5.43
  -7   0   1   75.03    5.74
  -7   0   1   79.47    5.88
   6   0  -1   -0.05    0.48
  -6   0   1    1.12    0.80
  -6   0   1    0.85    0.89
  -6   0   1   -0.14    0.57
   6   0  -1    1.46    0.90
  -6   0   1    0.45    0.76
   6   0  -1    0.99    0.85
   6   0  -1    0.21    0.60
   5   0  -1  187.66    9.63
  -5   0   1  223.98    9.91
  -5   0   1  225.03   10.39
  -5   0   1  210.41   10.45
   5   0  -1  226.28   10.09
  -5   0   1  217.99   10.13
   5   0  -1  214.41    9.79
  -5   0   1  185.30    9.79
   5   0  -1  210.63   10.12
   5   0  -1  208.91   10.45
   4   0  -1    3.60    1.05
   4   0  -1    2.48    0.89
  -4   0   1    1.65    0.78
  -4   0   1    2.10    0.88
   4   0  -1    2.02    0.81
  -4   0   1    1.90    0.79
  -4   0   1    2.66    0.93
   4   0  -1    2.27    0.88
   4   0  -1    2.26    0.83
  -4   0   1    2.00    0.82
   3   0  -1  460.40   17.36
  -3   0   1  453.15   17.42
   3   0  -1  453.61   17.92
   3   0  -1  454.14   18.13
  -3   0   1  466.88   17.46
   3   0  -1  439.84   17.34
  -3   0   1  467.06   18.17
  -3   0   1  414.92   17.81
  -3   0   1  442.79   17.37
   3   0  -1  445.61   17.30
  -2   0   1    1.71    0.54
  -2   0   1    1.67    0.52
   2   0  -1    1.13    0.45
  -2   0   1    2.03    0.59
   2   0  -1    1.81    0.52
   2   0  -1    1.37    0.48
  -2   0   1    0.85    0.40
   2   0  -1    1.78    0.53
  -2   0   1    2.00    0.55
   2   0  -1    1.87    0.57
   0   0   1    0.02    0.05
   0   0  -1    0.00    0.03
   0   0   1   -0.01    0.05
   0   0  -1    0.00    0.04
   2   0   1    2.92    0.72
  -2   0  -1    4.01    0.79
  -2   0  -1    2.47    0.61
  -2   0  -1    1.62    0.60
   2   0   1    2.45    0.62
  -2   0  -1    4.14    0.86
   2   0   1    4.15    0.85
   2   0   1    3.03    0.70
   2   0   1    2.85    0.70
  -2   0  -1    3.06    0.68
   3   0   1  133.55    6.31
  -3   0  -1  131.85    6.07
   3   0   1  135.92    6.66
  -3   0  -1  134.08    6.61
  -3   0  -1  138.99    6.30
  -3   0  -1  128.76    6.36
   3   0   1  132.20    6.14
   3   0   1  126.62    6.16
  -3   0  -1  138.56    6.45
   4   0   1    0.66    0.54
  -4   0  -1    1.87    0.79
  -4   0  -1    1.18    0.79
  -4   0  -1    1.18    0.75
   4   0   1    1.50    0.82
  -4   0  -1    1.74    0.83
   4   0   1    1.62    0.73
   4   0   1    1.50    0.72
  -5   0  -1  254.08   11.47
   5   0   1  245.49   10.89
   5   0   1  246.46   11.76
   5   0   1  227.98   10.94
  -5   0  -1  220.37   10.93
  -5   0  -1  214.34   11.34
  -5   0  -1  255.18   11.47
  -6   0  -1    0.44    0.71
  -6   0  -1    2.12    1.18
   6   0   1    0.70    0.62
  -6   0  -1    1.21    0.84
   6   0   1    0.20    0.67
   6   0   1   -0.19    0.55
   6   0   1    0.18    0.75
  -6   0  -1   -0.76    0.46
  -7   0  -1   37.85    4.49
  -7   0  -1   54.24    4.85
  -7   0  -1   48.08    5.00
   7   0   1   52.28    4.88
  -7   0  -1   52.33    5.10
   7   0   1   45.34    4.14
  -8   0  -1    0.53    1.23
  -8   0  -1    0.97    1.24
   8   0   1    0.72    1.28
  -8   0  -1    0.30    1.33
  -9   0  -1    9.72    2.95
  -9   0  -1    9.71    2.91
 -10   0  -1   -0.71    1.40
 -11  -1   1   -0.30    1.79
 -11   1   1    4.55    2.77
 -10  -1   1    8.07    3.03
 -10   1   1    4.85    2.42
  -9  -1   1    1.39    1.44
  -9  -1   1    1.49    1.62
  -9   1   1   -0.81    0.97
  -9   1   1    1.79    1.58
   8  -1  -1    9.60    2.61
   8  -1  -1    6.87    2.24
  -8  -1   1    9.95    2.75
  -8  -1   1    3.95    1.62
  -8  -1   1   12.15    2.92
   8  -1  -1   12.20    2.68
  -8  -1   1   12.79    2.99
   8   1  -1    9.28    2.68
   8   1  -1    8.47    2.07
  -8   1   1    8.52    2.43
  -8   1   1    4.84    2.04
   8   1  -1    5.90    2.26
  -8   1   1    9.30    2.51
  -8   1   1    8.05    2.48
  -7  -1   1    3.23    1.30
   7  -1  -1    3.36    1.37
   7  -1  -1    2.10    1.20
   7  -1  -1    2.54    1.24
  -7  -1   1    3.68    1.55
  -7  -1   1    2.89    1.42
  -7  -1   1    4.39    1.65
   7  -1  -1    2.62    1.38
   7  -1  -1    2.49    1.34
  -7  -1   1    4.59    1.55
  -7   1   1    2.32    1.33
  -7   1   1    1.82    1.28
  -7   1   1    4.38    1.72
  -7   1   1    2.31    1.11
   7   1  -1    3.75    1.56
   7   1  -1    4.90    1.44
   7   1  -1    4.22    1.52
   7   1  -1    3.91    1.54
   6  -1  -1   44.78    3.82
   6  -1  -1   41.46    3.81
   6  -1  -1   41.89    3.54
  -6  -1   1   40.09    3.47
  -6  -1   1   34.69    3.73
  -6  -1   1   36.28    4.00
   6  -1  -1   41.02    3.53
  -6  -1   1   42.97    3.72
   6  -1  -1   38.76    3.53
  -6  -1   1   38.68    3.86
  -6   1   1   30.76    3.72
   6   1  -1   41.57    3.68
  -6   1   1   35.68    3.81
   6   1  -1   36.77    3.16
  -6   1   1   44.25    3.83
   6   1  -1   41.98    3.88
  -6   1   1   41.55    4.05
   6   1  -1   36.62    3.39
  -5  -1   1    0.22    0.54
   5  -1  -1    1.20    0.76
   5  -1  -1    0.88    0.67
  -5  -1   1    0.93    0.75
   5  -1  -1    1.71    0.86
  -5  -1   1    0.00    0.51
  -5  -1   1    1.65    0.85
   5  -1  -1    0.30    0.61
   5  -1  -1    1.07    0.74
  -5  -1   1    1.68    0.86
  -5   1   1    1.77    0.92
   5   1  -1    0.32    0.56
   5   1  -1    0.21    0.55
  -5   1   1    0.88    0.74
  -5   1   1    2.00    0.93
   5   1  -1    0.34    0.50
  -5   1   1    3.38    1.15
   5   1  -1    0.69    0.63
   4  -1  -1    9.00    1.60
  -4  -1   1    7.67    1.45
   4  -1  -1    9.55    1.57
   4  -1  -1    9.12    1.48
   4  -1  -1    7.52    1.55
  -4  -1   1    9.84    1.66
  -4  -1   1    8.17    1.63
  -4  -1   1    7.55    1.46
  -4  -1   1    9.20    1.57
   4  -1  -1    5.25    1.28
  -4   1   1    9.60    1.66
   4   1  -1    7.66    1.58
  -4   1   1    8.87    1.69
  -4   1   1    8.26    1.53
   4   1  -1    8.75    1.37
   4   1  -1    8.96    1.63
   4   1  -1    8.76    1.48
  -4   1   1    4.23    1.13
  -3  -1   1   11.66    1.50
  -3  -1   1   13.33    1.48
  -3  -1   1   13.27    1.48
   3  -1  -1   10.69    1.49
  -3  -1   1   13.24    1.53
   3  -1  -1    7.48    1.18
  -3  -1   1   14.63    1.73
   3  -1  -1   12.98    1.63
   3  -1  -1   15.30    1.59
   3  -1  -1   12.57    1.55
  -3   1   1   11.81    1.52
  -3   1   1   13.40    1.69
   3   1  -1   14.52    1.30
   3   1  -1   12.70    1.54
  -3   1   1   10.43    1.46
   3   1  -1   13.59    1.52
  -3   1   1   13.83    1.64
   3   1  -1   12.14    1.57
   2  -1  -1  290.95   11.30
  -2  -1   1  273.96   10.98
   2  -1  -1  303.05   11.12
   2  -1  -1  274.86   11.60
   2  -1  -1  263.15   11.53
  -2  -1   1  294.27   11.08
  -2  -1   1  285.83   11.61
  -2  -1   1  257.42   11.04
   2   1  -1  294.63   11.05
  -2   1   1  295.32   11.32
  -2   1   1  290.06   11.66
   2   1  -1  300.00   11.62
  -2   1   1  260.03   11.03
  -2   1   1  306.16   11.75
   2   1  -1  293.20   10.93
  -1  -1  -1   15.26    1.09
   1  -1   1   12.63    0.90
  -1  -1  -1   14.30    1.18
   1  -1   1   10.78    0.94
   1  -1   1   15.48    1.09
   1  -1   1   13.37    0.98
  -1  -1  -1   13.05    1.13
  -1   1  -1   13.39    1.00
  -1   1  -1   13.62    0.96
   1   1   1   15.44    1.24
  -1   1  -1   11.77    0.97
   1   1   1   16.89    1.24
   2  -1   1  328.34   12.48
   2  -1   1  329.81   12.51
  -2  -1  -1  328.25   12.88
   2  -1   1  325.00   13.15
   2  -1   1  298.52   12.96
  -2  -1  -1  327.14   13.31
  -2  -1  -1  330.99   12.76
  -2   1  -1  332.64   13.10
  -2   1  -1  304.61   12.49
  -2   1  -1  334.86   13.05
   2   1   1  335.06   13.37
   2   1   1  320.89   12.80
  -3  -1  -1   51.79    3.16
   3  -1   1   54.39    3.13
   3  -1   1   49.10    3.32
  -3  -1  -1   55.51    3.36
   3  -1   1   46.89    3.12
  -3  -1  -1   53.43    3.48
   3  -1   1   48.00    3.03
  -3  -1  -1   53.96    3.42
   3  -1   1   50.61    3.05
  -3  -1  -1   45.60    3.03
   3   1   1   51.05    3.43
  -3   1  -1   48.81    3.25
  -3   1  -1   48.63    3.14
  -3   1  -1   52.88    3.25
   3   1   1   46.87    3.23
  -3   1  -1   48.13    3.16
   3   1   1   43.45    2.92
  -4  -1  -1  430.51   18.51
  -4  -1  -1  432.92   17.62
   4  -1   1  431.67   17.41
  -4  -1  -1  451.56   18.31
   4  -1   1  448.14   18.23
   4  -1   1  443.34   17.64
   4  -1   1  452.86   17.48
   4  -1   1  435.35   18.48
  -4  -1  -1  443.80   17.93
  -4  -1  -1  428.12   17.57
   4   1   1  434.26   17.80
  -4   1  -1  444.73   18.21
   4   1   1  416.44   17.50
   4   1   1  467.97   18.75
  -4   1  -1  423.46   18.26
  -4   1  -1  401.49   17.55
  -4   1  -1  436.31   17.72
   5  -1   1    4.85    1.40
  -5  -1  -1    6.24    1.59
   5  -1   1    3.32    1.30
  -5  -1  -1    3.16    1.18
  -5  -1  -1    4.86    1.33
   5  -1   1    5.28    1.35
   5  -1   1    4.68    1.38
  -5  -1  -1    5.86    1.42
   5  -1   1    9.26    1.74
  -5  -1  -1    5.95    1.58
   5   1   1    4.59    1.34
   5   1   1    7.49    1.56
  -5   1  -1    5.60    1.57
  -5   1  -1    4.36    1.27
   5   1   1    5.10    1.45
  -5   1  -1    5.63    1.52
  -5   1  -1    7.59    1.76
  -6  -1  -1  174.49    8.96
  -6  -1  -1  181.15    9.55
   6  -1   1  174.76    9.15
   6  -1   1  170.53    8.94
  -6  -1  -1  169.05    9.70
   6  -1   1  163.01    9.64
  -6  -1  -1  180.92    9.63
  -6  -1  -1  156.31    9.02
   6  -1   1  171.97    9.37
   6   1   1  197.34   10.20
  -6   1  -1  178.61    9.53
  -6   1  -1  155.67    9.34
  -6   1  -1  183.94    9.59
   6   1   1  189.43    9.58
  -6   1  -1  171.32    9.41
   6   1   1  166.70    8.86
  -7  -1  -1   10.13    2.45
   7  -1   1   11.60    2.36
  -7  -1  -1    6.71    2.09
  -7  -1  -1    4.26    1.76
  -7  -1  -1    9.91    2.17
  -7  -1  -1    9.81    2.45
  -7   1  -1   10.70    2.64
  -7   1  -1    6.40    2.24
  -7   1  -1    6.36    2.01
   7   1   1    6.30    2.09
  -7   1  -1    8.79    2.33
   7   1   1    7.95    2.00
  -8  -1  -1   32.87    4.66
  -8  -1  -1   31.38    4.58
  -8  -1  -1   32.79    4.69
   8  -1   1   30.62    4.07
  -8   1  -1   32.31    4.55
   8   1   1   25.66    3.58
  -8   1  -1   37.10    4.78
  -9  -1  -1   14.73    3.60
  -9  -1  -1   16.65    3.72
  -9   1  -1   15.60    3.64
  -9   1  -1   15.70    3.64
 -10  -1  -1   35.34    5.70
 -10   1  -1   37.30    5.81
 -10   1  -1   35.61    5.74
 -11  -2   1   31.00    5.77
 -10  -2   1   28.86    5.26
 -10   2   1   19.50    4.28
 -10   2   1   24.86    4.79
   9  -2  -1   83.47    7.01
  -9  -2   1   95.34    7.74
  -9   2   1   86.81    7.30
  -9   2   1   78.45    7.13
   8  -2  -1   23.60    3.67
  -8  -2   1   25.32    4.25
   8  -2  -1   16.90    3.12
   8  -2  -1   20.83    3.59
  -8  -2   1   23.04    3.88
  -8  -2   1   22.07    3.56
  -8  -2   1   21.32    3.80
  -8   2   1   20.22    3.72
  -8   2   1   20.22    3.86
   8   2  -1   22.45    3.11
   8   2  -1   22.86    4.18
  -8   2   1   17.65    3.44
   7  -2  -1  188.64    9.82
   7  -2  -1  170.95    9.61
   7  -2  -1  168.78    9.89
  -7  -2   1  186.90   10.16
  -7  -2   1  189.46    9.86
  -7  -2   1  177.49   10.03
   7  -2  -1  170.34   10.10
  -7  -2   1  153.25    9.93
  -7   2   1  169.29    9.84
  -7   2   1  185.34   10.28
  -7   2   1  166.16   10.10
  -7   2   1  173.50    9.99
   7   2  -1  181.29   10.00
   7   2  -1  166.89    8.86
   7   2  -1  180.09   10.31
   6  -2  -1   13.76    2.55
   6  -2  -1    8.82    2.03
  -6  -2   1    8.95    2.07
  -6  -2   1    9.85    2.03
  -6  -2   1   17.49    2.71
   6  -2  -1   13.51    2.25
   6  -2  -1   15.48    2.34
  -6  -2   1   15.83    2.72
   6  -2  -1   14.90    2.50
  -6  -2   1   12.63    2.58
   6   2  -1   13.09    2.34
   6   2  -1   11.66    1.90
  -6   2   1   13.33    2.46
  -6   2   1   15.27    2.73
  -6   2   1   10.85    2.28
   6   2  -1   19.73    3.00
  -6   2   1   13.40    2.65
  -5  -2   1  294.51   13.44
   5  -2  -1  306.68   13.45
   5  -2  -1  310.74   13.87
   5  -2  -1  273.41   13.64
  -5  -2   1  299.27   13.65
  -5  -2   1  301.34   14.06
  -5  -2   1  282.20   13.16
  -5  -2   1  318.48   13.32
   5  -2  -1  311.45   13.10
   5   2  -1  295.92   12.71
  -5   2   1  284.79   13.40
   5   2  -1  315.30   13.61
  -5   2   1  300.39   13.99
  -5   2   1  294.62   13.81
  -5   2   1  299.13   13.37
   5   2  -1  326.24   14.16
  -4  -2   1   47.36    3.76
   4  -2  -1   51.31    3.75
  -4  -2   1   55.94    3.82
   4  -2  -1   54.54    3.51
   4  -2  -1   55.44    3.83
  -4  -2   1   56.26    3.63
   4  -2  -1   43.85    3.60
  -4  -2   1   54.90    3.63
  -4   2   1   49.89    3.72
   4   2  -1   59.69    3.93
  -4   2   1   60.65    3.82
   4   2  -1   56.32    3.90
  -4   2   1   55.07    3.88
  -4   2   1   54.89    3.94
   4   2  -1   56.13    3.29
  -3  -2   1  141.57    6.27
   3  -2  -1  137.52    6.75
  -3  -2   1  140.94    6.82
   3  -2  -1  120.77    6.39
   3  -2  -1  136.23    6.26
  -3  -2   1  130.40    6.22
  -3  -2   1  137.24    6.50
   3  -2  -1  126.86    6.60
  -3   2   1  134.44    6.72
   3   2  -1  135.08    5.89
  -3   2   1  129.93    6.71
  -3   2   1  139.54    6.44
  -3   2   1  139.41    6.66
   3   2  -1  136.28    6.69
   3   2  -1  133.36    6.48
   2  -2  -1   74.45    3.75
  -2  -2   1   73.86    3.68
   2  -2  -1   78.69    4.06
   2  -2  -1   76.33    4.19
   2  -2  -1   78.13    4.08
  -2  -2   1   72.49    3.82
  -2  -2   1   74.50    3.58
  -2  -2   1   76.51    4.05
  -2   2   1   75.70    4.11
  -2   2   1   66.18    3.92
  -2   2   1   80.55    4.26
   2   2  -1   80.01    4.04
  -2   2   1   79.71    3.86
   2   2  -1   76.80    3.35
   1  -2  -1  144.42    6.10
   1  -2  -1  134.51    5.99
  -1  -2   1  144.70    5.94
  -1  -2   1  137.17    5.35
   1  -2  -1  128.99    6.15
  -1  -2   1  129.82    5.63
   1   2  -1  131.67    5.68
  -1   2   1  122.98    6.10
  -1   2   1  140.54    6.09
  -1   2   1  142.19    6.02
   0  -2  -1  174.40    7.36
   0  -2   1  176.48    7.30
   0  -2  -1  177.33    7.08
   0  -2   1  187.96    7.22
   0  -2   1  179.36    7.00
   0   2  -1  173.12    7.02
   0   2  -1  183.03    7.24
   0   2   1  175.62    7.37
   0   2   1  170.99    7.60
   0   2  -1  174.12    7.14
  -1  -2  -1  223.14    9.27
   1  -2   1  246.51    9.68
   1  -2   1  239.87    9.52
   1  -2   1  234.79    9.18
  -1  -2  -1  231.94    9.56
   1   2   1  231.92    9.91
   1   2   1  234.60    9.22
   1   2   1  245.89    9.68
  -1   2  -1  239.95    9.29
  -1   2  -1  227.86    9.43
  -1   2  -1  224.53    9.00
   2  -2   1   38.45    2.54
   2  -2   1   42.71    2.52
  -2  -2  -1   36.66    2.41
   2  -2   1   38.06    2.50
   2  -2   1   41.22    2.32
  -2  -2  -1   36.50    2.62
  -2  -2  -1   37.38    2.70
  -2   2  -1   37.92    2.47
   2   2   1   34.40    2.26
   2   2   1   40.01    2.78
  -2   2  -1   35.43    2.42
   2   2   1   38.30    2.69
  -2   2  -1   37.00    2.33
   3  -2   1  246.54   11.94
  -3  -2  -1  279.71   11.83
  -3  -2  -1  298.61   12.19
   3  -2   1  287.81   12.21
  -3  -2  -1  302.96   11.88
   3  -2   1  299.34   11.50
   3  -2   1  270.31   11.57
  -3  -2  -1  253.99   12.30
   3   2   1  306.87   11.73
   3   2   1  281.42   12.50
  -3   2  -1  259.80   11.99
  -3   2  -1  287.87   11.68
   3   2   1  309.04   12.22
  -3   2  -1  265.17   12.03
   4  -2   1   21.53    2.48
   4  -2   1   26.64    2.27
   4  -2   1   29.60    2.48
  -4  -2  -1   31.74    2.91
   4  -2   1   32.29    2.78
  -4  -2  -1   26.48    2.64
  -4  -2  -1   23.36    2.51
  -4  -2  -1   19.47    2.60
   4   2   1   27.48    2.92
  -4   2  -1   24.73    2.57
  -4   2  -1   26.00    2.68
   4   2   1   23.17    2.19
  -4   2  -1   26.96    2.52
  -4   2  -1   27.13    2.82
   4   2   1   24.93    2.84
   5  -2   1   99.08    6.01
   5  -2   1   87.31    5.52
  -5  -2  -1   88.52    6.00
  -5  -2  -1   93.35    6.23
  -5  -2  -1  106.39    6.00
   5  -2   1   96.82    5.75
  -5  -2  -1  103.25    6.15
  -5  -2  -1   83.38    5.58
   5  -2   1   98.87    6.16
   5  -2   1   99.46    5.62
  -5   2  -1   92.51    5.98
   5   2   1   94.98    5.52
  -5   2  -1  101.18    6.05
   5   2   1   92.51    6.21
  -5   2  -1  104.57    6.15
   5   2   1   98.13    6.09
  -5   2  -1   98.73    5.97
  -6  -2  -1   18.99    2.86
   6  -2   1   12.74    2.32
  -6  -2  -1   14.13    2.80
  -6  -2  -1   15.66    2.81
   6  -2   1   11.21    2.19
   6  -2   1   15.58    2.63
  -6  -2  -1   17.45    2.92
   6  -2   1   15.48    2.78
  -6  -2  -1   18.61    2.75
  -6   2  -1   14.73    2.64
   6   2   1    9.78    2.22
  -6   2  -1   17.29    2.83
   6   2   1   13.49    2.24
   6   2   1   15.24    2.84
  -6   2  -1   10.68    2.32
  -6   2  -1   15.44    2.64
  -7  -2  -1    0.72    1.29
  -7  -2  -1    5.50    1.80
  -7  -2  -1    3.14    1.54
   7  -2   1    2.67    1.35
   7  -2   1    2.70    1.50
   7  -2   1    4.89    1.58
  -7  -2  -1    2.72    1.52
  -7  -2  -1    2.82    1.51
   7   2   1    2.08    1.29
  -7   2  -1    1.37    1.38
   7   2   1    4.86    2.02
  -7   2  -1    3.17    1.50
   7   2   1    3.69    1.44
  -7   2  -1    1.17    1.26
  -7   2  -1    3.14    1.65
   8  -2   1    5.31    2.02
  -8  -2  -1    3.40    1.75
  -8  -2  -1    3.54    1.70
  -8  -2  -1    2.22    1.63
  -8  -2  -1    4.08    2.20
  -8   2  -1    2.65    1.66
  -8   2  -1    0.82    1.29
  -9  -2  -1    6.95    2.64
  -9  -2  -1    3.30    2.10
  -9   2  -1    3.18    2.06
  -9   2  -1    3.11    2.04
 -10  -2  -1    2.35    2.05
 -10   2  -1    5.02    2.62
 -10   2  -1    0.86    2.04
 -10  -3   1   12.20    3.59
  10  -3  -1   20.65    4.30
 -10   3   1   14.10    3.86
 -10   3   1   14.13    3.78
   9  -3  -1    1.26    1.55
  -9  -3   1    0.60    1.36
  -9   3   1    0.39    1.41
  -9   3   1    0.05    1.33
   8  -3  -1    2.02    1.35
  -8  -3   1    2.58    1.60
  -8  -3   1    0.44    1.11
   8  -3  -1    6.04    2.11
  -8   3   1    3.80    1.98
   8   3  -1    2.32    1.93
  -8   3   1    4.15    1.83
   8   3  -1    2.48    1.27
  -7  -3   1    5.32    1.90
   7  -3  -1    4.53    1.71
  -7  -3   1    6.10    2.02
  -7  -3   1    7.49    2.16
   7  -3  -1    5.71    1.90
  -7  -3   1    4.60    1.76
   7   3  -1    6.63    2.09
  -7   3   1    4.90    2.07
  -7   3   1    4.13    1.80
  -7   3   1    5.22    1.90
   7   3  -1    9.86    2.54
  -7   3   1    2.75    1.54
   7   3  -1    4.39    1.33
  -6  -3   1   36.22    4.13
  -6  -3   1   40.90    3.93
   6  -3  -1   27.47    3.57
   6  -3  -1   36.20    3.88
  -6  -3   1   31.28    3.74
   6  -3  -1   29.05    3.53
  -6  -3   1   28.52    3.46
  -6   3   1   32.42    3.81
  -6   3   1   25.86    3.46
   6   3  -1   31.73    3.68
  -6   3   1   32.00    3.82
   6   3  -1   22.48    3.31
   6   3  -1   28.61    2.59
  -6   3   1   31.17    3.66
  -5  -3   1    0.68    0.75
  -5  -3   1    1.32    0.84
  -5  -3   1    0.75    0.76
  -5  -3   1    3.12    1.19
   5  -3  -1    0.75    0.67
   5  -3  -1    0.71    0.75
   5  -3  -1    1.40    0.87
   5  -3  -1    0.97    0.81
  -5   3   1    0.68    0.83
   5   3  -1    1.68    0.99
   5   3  -1    1.58    0.90
  -5   3   1    0.09    0.58
   5   3  -1    0.61    0.53
  -5   3   1    2.65    1.16
  -5   3   1    1.56    0.96
   4  -3  -1   21.60    2.58
   4  -3  -1   26.09    2.49
   4  -3  -1   19.68    2.58
  -4  -3   1   26.09    2.35
  -4  -3   1   22.26    2.39
   4  -3  -1   19.29    2.48
  -4  -3   1   22.43    2.75
  -4  -3   1   24.16    2.66
   4   3  -1   22.44    2.62
  -4   3   1   24.89    2.84
   4   3  -1   19.92    2.53
  -4   3   1   18.99    2.36
  -4   3   1   26.25    2.93
  -4   3   1   24.55    2.80
   4   3  -1   22.39    1.83
   3  -3  -1   21.00    2.29
   3  -3  -1   15.54    1.77
  -3  -3   1   15.11    1.76
   3  -3  -1   17.89    2.23
  -3  -3   1   16.53    2.03
   3  -3  -1   21.92    2.30
  -3  -3   1   18.45    2.24
  -3  -3   1   15.21    1.71
  -3   3   1   13.69    1.97
   3   3  -1   12.88    1.83
  -3   3   1   14.48    2.05
   3   3  -1   16.06    2.02
  -3   3   1   16.77    1.90
  -3   3   1   25.42    2.49
   3   3  -1   18.73    1.42
   2  -3  -1  270.47   11.81
  -2  -3   1  278.92   10.68
  -2  -3   1  279.18   11.09
  -2  -3   1  236.95   11.27
   2  -3  -1  270.97   11.33
   2  -3  -1  283.00   11.57
   2   3  -1  269.78   11.39
  -2   3   1  269.62   11.69
  -2   3   1  266.71   10.92
  -2   3   1  251.73   11.44
  -2   3   1  266.26   11.28
   2   3  -1  260.23   10.19
   1  -3  -1    2.38    0.79
   1  -3  -1    2.80    0.85
  -1  -3   1    4.23    0.88
  -1  -3   1    3.05    0.58
   1  -3  -1    4.16    0.95
  -1  -3   1    3.38    0.85
  -1   3   1    3.51    0.93
  -1   3   1    2.25    0.74
  -1   3   1    3.01    0.80
   1   3  -1    4.54    0.92
   0  -3   1   32.50    2.11
   0  -3  -1   35.07    2.53
   0  -3  -1   29.85    2.30
   0  -3   1   36.07    2.30
   0  -3  -1   29.04    1.98
   0   3  -1   33.90    2.08
   0   3   1   39.64    2.60
   0   3   1   30.86    2.33
   0   3  -1   26.89    1.98
   0   3  -1   34.62    2.20
  -1  -3  -1   19.73    2.05
   1  -3   1   17.99    1.66
   1  -3   1   18.21    1.58
  -1  -3  -1   15.74    1.80
   1  -3   1   18.93    1.59
  -1  -3  -1   18.72    1.53
  -1   3  -1   18.61    1.60
  -1   3  -1   19.56    1.59
   1   3   1   19.81    1.46
   1   3   1   15.89    1.80
   1   3   1   19.81    1.88
  -2  -3  -1   43.88    3.33
  -2  -3  -1   51.03    3.40
  -2  -3  -1   49.43    3.04
   2  -3   1   51.67    3.10
   2  -3   1   45.52    3.05
   2  -3   1   48.72    3.22
   2   3   1   56.78    3.53
   2   3   1   49.39    3.42
   2   3   1   48.72    2.82
  -2   3  -1   43.75    2.96
  -2   3  -1   53.50    3.26
  -2   3  -1   43.24    2.80
   3  -3   1  160.24    7.78
   3  -3   1  158.40    7.44
  -3  -3  -1  158.08    7.87
   3  -3   1  164.75    7.15
  -3  -3  -1  166.22    7.56
   3  -3   1  143.58    7.56
  -3  -3  -1  165.33    8.19
   3   3   1  158.81    8.11
   3   3   1  159.31    7.16
  -3   3  -1  155.01    7.71
  -3   3  -1  146.93    7.56
  -3   3  -1  148.81    7.26
   3   3   1  151.08    7.80
   4  -3   1   90.42    5.42
  -4  -3  -1   84.27    5.15
   4  -3   1   87.61    5.09
  -4  -3  -1   92.62    5.59
  -4  -3  -1   79.21    5.05
   4  -3   1   85.44    4.79
  -4  -3  -1   72.01    5.30
   4  -3   1   82.46    5.25
   4   3   1   90.56    5.73
   4   3   1   86.09    4.80
  -4   3  -1   94.55    5.45
   4   3   1   87.59    5.49
  -4   3  -1   81.45    4.99
  -4   3  -1   80.71    5.17
  -5  -3  -1   93.47    5.93
  -5  -3  -1   94.89    6.26
   5  -3   1  106.36    6.33
   5  -3   1   86.35    5.61
  -5  -3  -1   95.91    5.99
   5  -3   1   98.34    6.23
  -5  -3  -1   87.66    6.28
  -5   3  -1  101.58    6.10
   5   3   1  101.76    6.45
  -5   3  -1   81.46    5.81
  -5   3  -1  106.38    6.32
  -5   3  -1  106.26    6.32
   5   3   1   97.03    5.55
   5   3   1  104.09    6.62
   6  -3   1   77.65    5.30
  -6  -3  -1   60.25    5.31
   6  -3   1   68.31    4.95
  -6  -3  -1   65.03    5.32
  -6  -3  -1   75.82    5.31
  -6  -3  -1   64.19    5.19
  -6  -3  -1   69.97    5.21
   6  -3   1   56.91    4.86
   6   3   1   60.71    4.45
   6   3   1   65.50    5.29
  -6   3  -1   64.04    5.18
  -6   3  -1   66.33    5.17
  -6   3  -1   68.50    5.21
  -6   3  -1   67.07    5.24
   6   3   1   64.69    5.41
  -7  -3  -1   39.56    4.89
   7  -3   1   43.76    4.42
  -7  -3  -1   42.70    4.81
  -7  -3  -1   34.79    4.18
   7  -3   1   41.59    4.40
   7  -3   1   46.37    4.82
  -7  -3  -1   47.38    5.10
   7   3   1   41.80    3.77
  -7   3  -1   39.48    4.68
  -7   3  -1   32.07    4.17
  -7   3  -1   40.69    4.68
  -7   3  -1   33.91    4.40
   7   3   1   35.44    4.55
  -8  -3  -1   11.56    3.03
   8  -3   1   17.79    3.55
  -8  -3  -1   15.18    3.54
  -8   3  -1   16.34    3.45
  -8   3  -1   12.37    3.01
  -9  -3  -1    9.53    3.03
  -9   3  -1   13.27    3.48
  -9   3  -1   10.28    3.09
 -10   3  -1   48.95    6.62
 -10   3  -1   34.69    5.52
 -10  -4   1   35.76    5.96
 -10   4   1   21.15    4.60
 -10   4   1   36.94    5.90
  -9  -4   1   17.86    3.94
   9  -4  -1   16.27    3.74
  -9   4   1   18.86    4.06
  -9   4   1   10.85    3.13
  -8  -4   1   15.15    3.51
   8  -4  -1    8.83    2.55
  -8   4   1    6.29    2.24
  -8   4   1    9.25    2.81
   8   4  -1   15.45    2.40
   7  -4  -1   16.29    3.17
  -7  -4   1   24.36    3.60
   7  -4  -1   34.08    4.21
  -7  -4   1   34.74    4.32
   7  -4  -1   25.50    3.82
  -7  -4   1   29.19    4.26
   7   4  -1   21.91    3.76
  -7   4   1   22.28    3.70
   7   4  -1   25.40    2.72
  -7   4   1   32.26    4.18
  -7   4   1   26.63    4.09
  -6  -4   1   81.47    6.24
   6  -4  -1   80.00    6.02
  -6  -4   1   86.56    5.91
   6  -4  -1   82.12    5.91
  -6  -4   1   78.38    5.84
  -6   4   1   74.15    5.60
   6   4  -1   81.76    6.06
  -6   4   1   85.81    6.26
  -6   4   1   85.65    6.25
   6   4  -1   79.62    4.72
   6   4  -1   78.35    5.99
  -6   4   1   76.76    5.99
   5  -4  -1   16.45    2.76
   5  -4  -1   22.18    3.10
  -5  -4   1   19.39    2.69
  -5  -4   1   22.04    3.18
   5  -4  -1   22.09    2.99
  -5  -4   1   26.89    3.25
   5   4  -1   22.11    3.07
  -5   4   1   22.97    3.15
  -5   4   1   18.65    2.78
  -5   4   1   24.93    3.29
   5   4  -1   26.87    3.28
  -5   4   1   25.37    3.34
   5   4  -1   21.57    1.97
   4  -4  -1  125.06    6.77
  -4  -4   1  139.84    7.41
   4  -4  -1  144.80    7.85
   4  -4  -1  119.65    7.15
  -4  -4   1  136.60    7.07
   4  -4  -1  136.37    7.52
  -4  -4   1  135.99    7.68
  -4  -4   1  138.43    7.06
  -4   4   1  133.44    7.58
  -4   4   1  139.65    7.64
  -4   4   1  143.53    7.78
   4   4  -1  135.46    7.45
   4   4  -1  137.19    7.55
   4   4  -1  138.84    6.22
  -4   4   1  132.21    7.14
   3  -4  -1  113.23    6.04
  -3  -4   1  100.84    5.70
  -3  -4   1  110.05    5.44
   3  -4  -1   95.35    6.02
   3  -4  -1   97.85    5.79
  -3  -4   1  104.63    6.03
  -3   4   1  104.41    6.01
  -3   4   1  105.97    5.65
   3   4  -1  103.08    4.66
  -3   4   1  102.37    6.05
  -3   4   1  105.61    6.03
   3   4  -1   91.87    5.69
   2  -4  -1  189.67    9.77
  -2  -4   1  212.34    8.77
   2  -4  -1  213.76    9.61
   2  -4  -1  207.79    9.54
  -2  -4   1  223.44    9.80
  -2  -4   1  197.44    9.12
  -2   4   1  191.52    8.98
  -2   4   1  223.56    9.95
  -2   4   1  192.45    9.54
   2   4  -1  220.73    9.58
  -2   4   1  192.96    9.38
  -1  -4   1  465.31   17.72
   1  -4  -1  465.25   18.16
  -1  -4   1  449.29   17.28
  -1  -4   1  462.50   18.51
   1  -4  -1  456.59   18.86
  -1   4   1  455.51   18.50
  -1   4   1  446.80   18.08
   1   4  -1  445.37   17.74
  -1   4   1  431.61   18.63
   0  -4   1  176.52    8.00
   0  -4  -1  189.38    7.97
   0  -4  -1  162.35    8.60
   0  -4   1  189.34    8.51
   0  -4  -1  180.09    8.41
   0   4   1  184.23    8.71
   0   4  -1  182.11    8.14
   0   4   1  171.56    8.33
   0   4   1  194.99    8.60
   0   4  -1  197.17    8.19
   1  -4   1   93.60    4.84
   1  -4   1   97.68    4.94
  -1  -4  -1   90.56    5.14
   1  -4   1   91.85    5.09
  -1  -4  -1   90.21    4.66
   1   4   1   97.37    5.41
  -1   4  -1   84.53    4.70
  -1   4  -1   95.49    4.97
   1   4   1   85.40    5.09
  -2  -4  -1  152.23    7.24
  -2  -4  -1  156.38    7.74
  -2  -4  -1  154.19    8.01
   2  -4   1  161.43    7.34
   2  -4   1  144.83    7.35
   2  -4   1  143.43    7.63
   2   4   1  164.48    8.09
  -2   4  -1  147.88    7.34
   2   4   1  164.61    7.89
  -2   4  -1  158.87    7.51
   2   4   1  155.72    6.87
  -2   4  -1  148.57    7.04
   3  -4   1    2.21    0.94
  -3  -4  -1    2.07    0.89
   3  -4   1    0.23    0.60
   3  -4   1    1.51    0.73
  -3  -4  -1   -0.46    0.53
  -3  -4  -1    2.44    1.02
  -3   4  -1    0.30    0.38
  -3   4  -1    1.57    0.80
   3   4   1    2.59    1.05
   3   4   1    2.58    0.98
   3   4   1    2.38    0.75
  -3   4  -1    0.69    0.56
  -3   4  -1    1.40    0.72
  -4  -4  -1   33.92    3.04
  -4  -4  -1   28.11    3.28
   4  -4   1   40.61    3.41
   4  -4   1   31.67    3.01
  -4  -4  -1   28.17    3.47
   4  -4   1   28.99    3.04
   4   4   1   32.75    2.59
  -4   4  -1   34.66    3.13
   4   4   1   40.71    3.90
  -4   4  -1   33.46    3.09
   4   4   1   27.66    3.30
  -4   4  -1   35.39    3.07
   5  -4   1   23.75    2.89
  -5  -4  -1   16.00    2.62
  -5  -4  -1   20.17    2.82
  -5  -4  -1   27.33    3.53
  -5  -4  -1   20.64    3.23
   5  -4   1   20.25    2.99
  -5   4  -1   18.75    2.79
  -5   4  -1   14.82    2.55
   5   4   1   18.62    2.31
  -5   4  -1   12.57    2.54
  -5   4  -1   16.62    2.61
   5   4   1   19.44    3.07
   5   4   1   31.61    3.73
  -6  -4  -1   26.67    3.97
  -6  -4  -1   26.83    3.62
   6  -4   1   24.63    3.24
   6  -4   1   22.02    3.30
  -6  -4  -1   21.94    3.49
   6   4   1   26.87    2.90
   6   4   1   33.04    4.24
   6   4   1   19.03    3.45
  -6   4  -1   28.27    3.75
  -6   4  -1   24.95    3.47
  -6   4  -1   30.12    3.78
  -6   4  -1   23.13    3.59
  -7  -4  -1   17.40    3.69
   7  -4   1   13.34    2.82
  -7  -4  -1   21.23    3.49
  -7  -4  -1   20.19    3.77
   7  -4   1   19.02    3.28
  -7   4  -1   21.63    3.73
   7   4   1   16.78    3.61
  -7   4  -1   14.42    2.94
   7   4   1   21.23    2.93
  -8  -4  -1   11.83    3.27
   8  -4   1   22.06    3.95
  -8   4  -1   12.80    3.07
  -8   4  -1   16.30    3.50
  -9  -4  -1    2.23    1.91
  -9   4  -1    0.40    1.42
  -9   4  -1    1.32    1.71
 -10  -4  -1    4.00    2.55
 -10   4  -1   10.89    3.67
  -9  -5   1    6.59    2.68
  -9   5   1    3.66    2.07
  -9   5   1   13.36    3.57
  -8  -5   1    1.46    1.65
   8  -5  -1   -0.46    1.05
  -8   5   1   -0.96    1.05
  -8   5   1    1.07    1.39
   7  -5  -1    1.48    1.39
  -7  -5   1    6.38    2.18
  -7   5   1    4.18    1.98
   7   5  -1    5.71    1.41
  -7   5   1    1.98    1.44
  -6  -5   1   -0.37    0.81
   6  -5  -1    1.11    1.13
  -6  -5   1    1.85    1.28
  -6  -5   1    2.10    1.26
   6  -5  -1    3.33    1.53
   6   5  -1    0.65    0.63
  -6   5   1    0.79    1.18
  -6   5   1    0.71    1.17
  -6   5   1    0.11    0.77
  -6   5   1    0.64    1.33
   6   5  -1   -0.45    0.88
   6   5  -1   -0.38    1.15
   5  -5  -1   12.85    2.56
  -5  -5   1    9.45    2.22
  -5  -5   1   11.50    2.34
   5  -5  -1    9.12    2.15
  -5  -5   1   15.24    2.51
   5   5  -1    9.16    2.21
   5   5  -1   10.95    1.50
  -5   5   1   13.43    2.52
  -5   5   1   10.99    2.43
  -5   5   1    8.30    2.09
  -5   5   1   12.46    2.54
   5   5  -1   12.23    2.50
  -4  -5   1    9.54    2.20
   4  -5  -1    8.27    2.09
   4  -5  -1    9.70    2.12
  -4  -5   1    4.89    1.50
  -4  -5   1    7.12    1.56
   4  -5  -1    6.19    1.56
  -4   5   1    2.66    1.13
   4   5  -1    6.95    1.77
  -4   5   1    7.96    1.78
  -4   5   1    8.69    2.02
   4   5  -1   10.18    1.99
  -4   5   1    7.75    1.88
   4   5  -1    7.04    1.09
  -3  -5   1    6.81    1.61
  -3  -5   1    6.91    1.76
   3  -5  -1    8.18    1.75
   3  -5  -1    8.87    1.84
  -3  -5   1    8.46    1.57
   3  -5  -1    8.91    1.99
  -3   5   1    8.14    1.68
  -3   5   1    5.32    1.50
  -3   5   1   10.44    2.04
   3   5  -1    9.89    1.91
  -3   5   1   10.47    2.09
  -2  -5   1   23.15    2.74
  -2  -5   1   24.95    2.09
   2  -5  -1   22.54    2.84
   2  -5  -1   20.73    2.49
  -2  -5   1   23.12    2.55
   2  -5  -1   22.25    2.69
  -2   5   1   27.26    2.86
  -2   5   1   25.78    2.85
  -2   5   1   23.92    2.51
  -2   5   1   26.67    2.96
   2   5  -1   23.40    2.63
   2   5  -1   24.73    2.64
   1  -5  -1   62.37    4.22
  -1  -5   1   60.42    4.13
  -1  -5   1   63.57    3.50
   1  -5  -1   60.29    4.37
  -1  -5   1   63.21    3.96
  -1   5   1   51.45    3.95
  -1   5   1   62.07    4.10
   1   5  -1   64.22    4.06
  -1   5   1   57.48    4.13
   1   5  -1   53.34    3.57
   0  -5   1    0.99    0.63
   0  -5  -1    1.22    0.66
   0  -5   1    1.02    0.67
   0  -5  -1    3.22    1.15
   0  -5  -1    0.74    0.67
   0   5   1    1.24    0.77
   0   5   1    1.67    0.74
   0   5  -1    2.05    0.85
   0   5  -1    1.34    0.65
   0   5   1    1.92    0.88
   0   5  -1    0.32    0.49
  -1  -5  -1   70.70    4.02
  -1  -5  -1   66.08    4.69
   1  -5   1   63.32    4.32
   1  -5   1   68.14    4.17
  -1  -5  -1   58.24    4.24
   1   5   1   68.34    4.59
  -1   5  -1   62.02    4.13
   1   5   1   70.32    4.60
  -1   5  -1   61.06    4.01
  -1   5  -1   65.09    4.05
   2  -5   1    9.67    1.88
   2  -5   1   10.31    1.77
  -2  -5  -1    8.41    1.78
   2  -5   1   11.44    1.85
  -2  -5  -1    9.92    2.08
  -2  -5  -1   13.47    1.88
  -2   5  -1   10.18    1.76
   2   5   1   13.77    2.28
  -2   5  -1    9.81    1.81
   2   5   1   10.29    2.06
  -2   5  -1    9.90    1.63
   3  -5   1  114.71    6.93
  -3  -5  -1  125.26    7.09
   3  -5   1  117.90    6.71
  -3  -5  -1  120.06    7.32
  -3  -5  -1  132.10    6.75
   3  -5   1  122.43    6.62
  -3   5  -1  125.58    6.94
   3   5   1  113.37    6.97
   3   5   1  122.03    5.93
  -3   5  -1  118.66    6.39
   3   5   1  118.82    7.21
  -3   5  -1  105.77    6.45
  -4  -5  -1   13.38    2.56
  -4  -5  -1   21.35    3.33
  -4  -5  -1   19.65    2.70
   4  -5   1   20.41    2.73
   4  -5   1   20.79    2.93
   4   5   1   15.74    1.94
  -4   5  -1   15.63    2.59
   4   5   1   18.13    2.97
   4   5   1   17.09    2.88
  -4   5  -1   18.86    2.74
  -4   5  -1   16.38    2.47
  -5  -5  -1   94.35    6.16
   5  -5   1   81.96    5.69
  -5  -5  -1   65.56    5.97
   5  -5   1   74.72    5.83
  -5  -5  -1   80.61    6.11
   5   5   1   96.46    6.77
  -5   5  -1   89.97    6.08
   5   5   1   88.85    5.15
  -5   5  -1   88.53    6.04
  -5   5  -1   93.93    6.02
   5   5   1   92.43    6.55
   6  -5   1    1.79    1.20
  -6  -5  -1    0.00    0.98
  -6  -5  -1    3.04    1.63
  -6  -5  -1    0.98    1.21
   6  -5   1    0.15    0.89
   6   5   1    3.51    1.94
  -6   5  -1    1.14    1.44
   6   5   1    3.83    1.86
  -6   5  -1    1.67    1.21
  -6   5  -1    2.03    1.57
  -6   5  -1    3.87    1.60
   6   5   1    2.10    1.02
   7  -5   1   56.38    5.32
  -7  -5  -1   55.71    6.18
  -7   5  -1   56.01    5.66
   7   5   1   55.65    4.41
  -7   5  -1   56.24    5.29
  -8  -5  -1    5.41    2.44
  -8   5  -1    9.54    2.85
  -8   5  -1    8.54    2.71
  -9  -5  -1   30.62    5.48
  -9   5  -1   20.01    4.14
  -9   5  -1   26.48    4.83
  -9   6   1    0.01    1.71
  -9   6   1    1.85    1.89
  -8  -6   1   44.20    6.15
  -8   6   1   52.70    6.14
  -8   6   1   54.55    6.11
   7  -6  -1    0.80    1.30
  -7  -6   1    0.09    1.20
  -7   6   1    0.21    1.15
  -7   6   1    0.31    1.20
  -6  -6   1   56.11    4.98
  -6  -6   1   49.18    5.56
   6  -6  -1   51.68    5.53
  -6   6   1   59.56    5.19
  -6   6   1   62.43    5.54
   6   6  -1   57.11    3.59
   5  -6  -1    5.10    1.85
   5  -6  -1    5.21    1.79
  -5  -6   1    5.92    2.02
  -5  -6   1    3.63    1.55
  -5  -6   1    4.60    1.56
  -5   6   1    6.25    1.90
  -5   6   1    6.92    2.27
   5   6  -1    4.04    1.72
  -5   6   1    5.16    1.94
   5   6  -1    3.54    1.85
  -5   6   1    3.35    1.41
  -4  -6   1  115.63    7.63
   4  -6  -1  122.55    7.84
  -4  -6   1  118.91    7.18
   4  -6  -1  123.92    7.43
  -4  -6   1  112.83    6.73
   4   6  -1  117.86    7.37
  -4   6   1  109.36    7.32
   4   6  -1  114.53    7.42
  -4   6   1  121.71    7.57
  -4   6   1  116.89    7.41
  -4   6   1  122.24    7.12
  -3  -6   1    7.14    1.88
  -3  -6   1    8.39    1.71
   3  -6  -1    5.45    1.81
  -3  -6   1   10.70    2.14
   3  -6  -1    8.59    2.00
   3  -6  -1    6.95    1.79
  -3   6   1    7.75    1.89
  -3   6   1    8.08    2.03
  -3   6   1    7.16    1.78
   3   6  -1    6.03    1.57
  -3   6   1    7.20    1.69
   2  -6  -1  105.91    6.65
  -2  -6   1  120.16    7.05
  -2  -6   1  114.48    6.00
   2  -6  -1   94.61    6.73
  -2  -6   1  117.72    6.58
  -2   6   1  114.38    6.78
  -2   6   1  125.44    7.15
  -2   6   1  104.80    6.21
  -2   6   1  118.74    6.91
   2   6  -1  123.65    6.89
  -1  -6   1   10.75    2.10
   1  -6  -1   14.13    2.35
  -1  -6   1   12.42    1.71
   1  -6  -1   10.60    2.20
  -1  -6   1    9.14    1.83
   1   6  -1   12.99    2.21
  -1   6   1   11.52    2.14
   1   6  -1    9.79    1.73
  -1   6   1   12.17    2.13
  -1   6   1   11.78    2.21
   0  -6  -1   55.91    4.66
   0  -6   1   65.12    4.67
   0  -6  -1   68.62    4.16
   0  -6   1   59.51    4.20
   0  -6  -1   67.00    4.69
   0   6  -1   58.62    4.02
   0   6   1   62.18    4.64
   0   6  -1   61.27    4.36
   0   6   1   64.58    4.43
   0   6  -1   65.95    4.34
   0   6   1   66.98    4.77
  -1  -6  -1    5.83    1.58
  -1  -6  -1    8.35    1.61
  -1  -6  -1    5.90    1.66
   1  -6   1    7.11    1.65
   1  -6   1    7.76    1.78
  -1   6  -1    8.76    1.73
   1   6   1    7.01    1.80
  -1   6  -1    6.77    1.62
  -1   6  -1   10.12    1.86
   1   6   1    8.94    2.02
   2  -6   1  165.66    8.38
   2  -6   1  162.81    8.98
  -2  -6  -1  166.62    9.28
   2  -6   1  166.08    8.51
  -2  -6  -1  169.41    8.89
  -2  -6  -1  159.54    8.19
   2   6   1  167.90    9.12
   2   6   1  149.23    8.77
  -2   6  -1  171.17    8.52
  -2   6  -1  180.54    8.69
  -2   6  -1  160.53    8.54
  -2   6  -1  154.69    8.03
  -3  -6  -1    1.43    1.07
  -3  -6  -1    0.59    0.72
   3  -6   1    0.28    0.73
   3  -6   1    1.36    0.98
  -3  -6  -1    0.33    0.75
  -3   6  -1    1.31    0.89
   3   6   1    0.27    0.69
   3   6   1    1.29    0.86
  -3   6  -1    0.41    0.49
  -3   6  -1    0.86    0.79
  -3   6  -1    1.92    0.99
   4  -6   1  158.73    9.31
   4  -6   1  154.73    8.67
  -4  -6  -1  166.97    9.87
  -4  -6  -1  167.51    9.40
  -4  -6  -1  157.00    8.78
  -4   6  -1  158.25    8.64
   4   6   1  171.13    9.77
   4   6   1  175.07    9.88
  -4   6  -1  156.53    8.91
   4   6   1  161.52    7.76
  -4   6  -1  167.27    9.28
  -5  -6  -1    1.68    1.38
   5  -6   1    1.09    1.09
   5  -6   1    0.45    1.03
  -5  -6  -1    2.62    1.46
  -5  -6  -1    3.94    1.56
  -5   6  -1    2.95    1.36
   5   6   1    0.93    1.45
  -5   6  -1    0.55    1.13
   5   6   1    2.76    1.01
   5   6   1    0.21    1.27
  -5   6  -1    0.14    0.80
  -5   6  -1   -0.03    0.90
  -6  -6  -1   72.23    6.49
   6  -6   1   64.02    5.69
  -6   6  -1   68.32    5.63
  -6   6  -1   62.84    5.39
   6   6   1   61.87    4.42
  -7  -6  -1    9.68    3.04
   7   6   1   12.55    2.37
  -7   6  -1   10.69    2.83
  -7   6  -1   10.99    2.75
  -8  -6  -1   22.79    4.65
  -8   6  -1   25.52    4.42
  -8   6  -1   25.89    4.54
  -9  -6  -1    3.09    2.48
  -9   6  -1    0.73    1.70
  -9   7   1    5.16    2.64
  -8   7   1    0.75    1.49
  -8   7   1    0.21    1.59
  -7   7   1   47.93    5.78
  -7   7   1   38.47    5.08
   6  -7  -1    3.36    1.79
  -6  -7   1    5.28    2.22
  -6   7   1    2.30    1.58
  -6   7   1    2.77    1.57
  -5  -7   1    7.94    2.10
  -5  -7   1    9.03    2.66
   5  -7  -1    6.07    2.24
  -5   7   1    9.35    2.44
  -5   7   1    9.54    2.41
  -4  -7   1    1.24    1.01
   4  -7  -1    1.17    1.18
  -4  -7   1   -0.22    0.79
   4  -7  -1   -0.04    0.84
  -4  -7   1   -0.05    0.77
  -4   7   1   -0.02    0.80
   4   7  -1    0.30    1.19
  -4   7   1    0.69    1.19
   4   7  -1    1.36    1.31
  -4   7   1    0.42    1.26
  -4   7   1   -0.44    0.66
  -3  -7   1    8.10    1.83
   3  -7  -1    6.75    2.08
  -3  -7   1    6.79    1.97
   3  -7  -1    7.41    2.05
  -3  -7   1    9.24    2.15
  -3   7   1    6.73    2.02
   3   7  -1    5.35    1.77
  -3   7   1    8.66    2.16
  -3   7   1    7.41    2.16
  -3   7   1    9.62    2.14
  -2  -7   1    6.62    1.88
   2  -7  -1    2.25    1.30
  -2  -7   1    2.57    1.01
   2  -7  -1    6.14    1.84
  -2  -7   1    5.69    1.71
  -2   7   1    5.93    1.81
  -2   7   1    5.67    1.68
  -2   7   1    4.45    1.63
   2   7  -1    4.41    1.56
  -2   7   1    4.06    1.35
  -1  -7   1   18.32    2.25
   1  -7  -1   18.71    2.44
  -1  -7   1   18.59    2.69
   1  -7  -1   19.37    3.10
  -1  -7   1   23.31    3.20
   1  -7  -1   18.71    2.96
   1   7  -1   17.31    2.75
  -1   7   1   17.65    2.94
  -1   7   1   19.31    2.94
  -1   7   1   21.72    2.96
   1   7  -1   20.33    2.56
   0  -7  -1   15.19    2.91
   0  -7  -1   14.52    2.12
   0  -7   1   15.44    2.71
   0  -7   1   11.30    2.18
   0  -7  -1   14.04    2.60
   0  -7   1    9.06    1.71
   0   7   1   16.47    2.58
   0   7  -1   16.10    2.37
   0   7  -1   14.54    2.20
   0   7   1   13.56    2.60
   0   7   1   16.67    2.89
   0   7  -1   16.89    2.66
   1  -7   1    8.27    2.08
   1  -7   1    7.83    1.88
  -1  -7  -1    8.49    2.14
  -1  -7  -1    5.08    1.62
  -1  -7  -1    8.12    1.70
   1   7   1    8.17    2.14
   1   7   1   11.36    2.43
  -1   7  -1   10.55    2.00
   1   7   1   10.31    2.14
  -1   7  -1   10.70    2.18
  -1   7  -1   12.71    2.22
  -2  -7  -1   40.28    4.25
   2  -7   1   31.11    3.47
   2  -7   1   38.57    4.21
  -2  -7  -1   39.91    3.46
  -2  -7  -1   35.41    4.36
  -2   7  -1   29.59    3.35
  -2   7  -1   34.28    3.28
   2   7   1   47.10    4.76
  -2   7  -1   35.60    3.26
  -2   7  -1   40.42    4.05
   2   7   1   42.07    4.39
  -3  -7  -1   28.89    4.06
   3  -7   1   20.56    3.32
  -3  -7  -1   23.17    3.05
  -3  -7  -1   24.86    3.52
   3  -7   1   26.67    3.29
  -3   7  -1   21.45    3.08
  -3   7  -1   24.92    3.17
   3   7   1   30.93    3.95
   3   7   1   26.01    3.82
  -3   7  -1   23.78    3.08
  -3   7  -1   33.52    3.85
  -4  -7  -1    2.20    1.34
  -4  -7  -1    0.37    1.06
   4  -7   1    1.19    1.23
  -4  -7  -1    0.73    1.23
  -4   7  -1    3.41    1.47
  -4   7  -1    2.57    1.63
  -4   7  -1    1.10    1.21
   4   7   1    1.36    1.51
  -4   7  -1    1.14    1.07
  -5  -7  -1   52.61    5.97
   5  -7   1   48.47    5.32
  -5   7  -1   51.52    4.74
  -5   7  -1   55.17    4.91
   5   7   1   57.16    3.89
  -6  -7  -1   11.36    3.26
  -6   7  -1   13.21    2.93
  -6   7  -1   12.67    2.91
  -7  -7  -1   25.78    5.09
  -7   7  -1   28.58    4.53
  -7   7  -1   25.53    4.33
  -8   7  -1    1.67    1.82
  -8   8   1   21.24    4.38
  -7   8   1    1.43    1.65
  -7   8   1    0.11    1.46
  -6   8   1   79.91    6.67
  -6   8   1   66.52    6.33
  -5   8   1   17.19    3.25
  -5   8   1   13.71    3.13
  -4  -8   1   93.53    6.31
  -4  -8   1   78.18    6.75
   4  -8  -1   80.63    6.91
  -4   8   1   84.64    6.53
  -4   8   1   84.81    6.29
  -3  -8   1   36.43    4.62
  -3  -8   1   30.95    3.55
   3  -8  -1   35.00    4.66
  -3   8   1   32.35    3.83
  -3   8   1   33.21    4.19
  -2  -8   1   27.70    3.99
   2  -8  -1   23.73    3.84
  -2  -8   1   29.16    3.24
  -2   8   1   29.76    3.74
  -2   8   1   33.51    4.20
   2   8  -1   40.12    4.51
  -2   8   1   31.78    3.66
  -2   8   1   30.22    3.94
   2   8  -1   30.92    3.39
   1  -8  -1    8.66    2.27
   1  -8  -1   10.04    2.05
  -1  -8   1    6.79    1.72
  -1  -8   1   11.69    2.68
   1  -8  -1   13.17    2.99
  -1  -8   1    8.27    2.10
  -1   8   1    9.22    2.56
  -1   8   1    9.22    2.16
  -1   8   1    7.24    2.16
   1   8  -1   11.52    2.45
   1   8  -1   10.73    2.13
   1   8  -1    7.01    2.22
   0  -8   1  120.56    6.62
   0  -8   1  115.96    7.15
   0  -8   1  118.09    7.78
   0  -8  -1  117.17    6.84
   0  -8  -1  121.04    8.13
   0  -8  -1  107.67    7.31
   0   8  -1  110.81    6.78
   0   8   1  102.40    6.95
   0   8   1  113.67    7.68
   0   8  -1  125.66    7.24
   0   8   1  104.59    7.36
   0   8  -1  116.95    7.49
  -1  -8  -1   27.04    4.18
  -1  -8  -1   27.92    3.25
   1  -8   1   27.53    3.82
  -1  -8  -1   28.51    3.82
   1  -8   1   28.12    3.47
   1   8   1   23.05    3.80
   1   8   1   33.14    4.15
  -1   8  -1   19.26    2.97
   1   8   1   25.37    3.38
  -1   8  -1   26.27    3.18
  -1   8  -1   22.58    3.54
  -2  -8  -1  105.24    7.84
  -2  -8  -1  106.26    6.84
   2  -8   1  117.24    7.86
   2   8   1  103.57    7.50
  -2   8  -1  112.01    6.94
  -2   8  -1  117.34    7.16
  -2   8  -1  116.46    6.95
  -2   8  -1  112.28    7.43
  -3  -8  -1    4.14    1.99
   3  -8   1    9.81    2.54
  -3   8  -1    6.89    1.89
  -3   8  -1   10.23    2.29
  -4  -8  -1   84.22    7.14
  -4   8  -1   79.39    5.99
  -4   8  -1   81.34    6.09
  -5  -8  -1    1.30    1.64
  -5   8  -1    0.51    1.13
  -5   8  -1    2.19    1.37
  -6   8  -1   14.16    3.22
  -6   8  -1   14.76    3.11
  -7   8  -1    0.43    1.29
  -7   9   1    5.94    2.71
  -6   9   1    0.67    1.60
  -6   9   1    0.99    1.43
  -5   9   1    2.97    1.86
  -5   9   1    3.29    1.81
  -4   9   1    0.24    1.07
  -4   9   1    1.25    1.34
  -3   9   1    0.23    1.10
  -3   9   1    0.57    1.06
   3   9  -1    0.77    0.98
   2  -9  -1    4.10    1.99
  -2  -9   1    4.92    1.67
   2  -9  -1   12.29    2.53
   2   9  -1    3.22    1.43
  -2   9   1    5.49    1.83
  -2   9   1    5.43    1.86
  -1  -9   1    1.63    1.12
   1  -9  -1    0.63    1.30
   1  -9  -1    0.88    1.05
   1   9  -1    2.50    1.28
  -1   9   1    0.77    1.06
   0  -9   1    2.68    1.28
   0  -9  -1    6.10    2.28
   0  -9  -1    2.08    1.28
   0   9   1    2.45    1.48
   0   9  -1    3.58    1.42
  -1  -9  -1   12.42    2.49
   1  -9   1   12.51    2.41
  -1  -9  -1    6.08    2.34
   1   9   1   11.11    2.53
  -1   9  -1   13.79    2.61
  -2  -9  -1   13.54    3.32
  -2   9  -1   10.78    2.39
   2   9   1   15.10    2.95
  -2   9  -1    8.04    2.15
  -3  -9  -1   28.43    4.83
  -3   9  -1   34.76    4.07
  -3   9  -1   32.36    4.11
  -4   9  -1   43.93    4.80
  -4   9  -1   46.55    5.04
  -5   9  -1   20.48    3.79
  -5   9  -1   19.79    3.60
  -6   9  -1   27.56    4.66
  -5  10   1   36.88    5.22
   4  10  -1   19.79    3.37
  -4  10   1   20.47    3.78
  -4  10   1   20.93    3.95
  -3  10   1   71.56    5.98
  -3  10   1   53.24    5.74
   3  10  -1   55.87    5.03
   2  10  -1   63.99    5.25
  -2  10   1   58.92    5.41
  -2  10   1   64.74    5.71
   1  10  -1   23.85    3.46
  -1  10   1   25.09    3.88
   0  10   1   23.71    3.75
   0  10  -1   18.96    3.21
  -1  10  -1   25.04    3.75
   1  10   1   32.21    4.27
  -1  10  -1   29.29    3.88
  -2  10  -1   13.06    2.77
   2  10   1   10.35    2.75
  -2  10  -1    7.61    2.20
  -3  10  -1   20.49    3.61
  -3  10  -1   21.23    3.45
   3  10   1   25.15    4.05
  -4  10  -1    9.85    2.61
  -4  10  -1   15.23    3.28
  -5  10  -1    6.50    2.51
  -3  11   1    0.93    1.45
  -2  11   1    2.35    1.63
  -1  11   1    1.37    1.41
  -1  11  -1    0.67    1.19
  -2  11  -1   31.69    4.45
  -3  11  -1    2.71    1.75
 -11   0   2    1.60    2.01
 -10   0   2   96.45    8.40
  -9   0   2    0.99    1.43
  -9   0   2   -0.44    1.19
   9   0  -2    1.65    1.51
  -8   0   2  151.58    9.45
  -8   0   2  164.14    9.77
   8   0  -2  148.68    8.61
   8   0  -2  160.55    9.76
   8   0  -2  131.09    8.68
  -8   0   2  152.86    9.78
   8   0  -2  159.40    9.31
  -7   0   2    1.01    0.91
   7   0  -2    1.00    0.78
   7   0  -2    0.66    0.79
   7   0  -2    0.80    0.77
  -7   0   2    0.37    1.00
   7   0  -2    0.57    0.94
  -7   0   2    0.64    0.86
  -7   0   2    1.91    1.28
   6   0  -2   97.51    6.08
  -6   0   2   87.68    6.26
  -6   0   2   93.27    5.85
   6   0  -2  101.96    5.87
   6   0  -2  104.03    6.48
  -6   0   2  104.57    6.44
   6   0  -2  101.15    6.10
  -6   0   2   99.99    6.28
  -6   0   2  100.26    6.24
  -5   0   2    1.75    0.88
  -5   0   2    0.65    0.69
   5   0  -2    1.25    0.71
  -5   0   2    0.99    0.75
   5   0  -2    1.25    0.72
   5   0  -2    1.38    0.78
   5   0  -2    2.22    0.96
   5   0  -2    0.49    0.59
  -5   0   2    0.73    0.63
  -5   0   2    1.49    0.88
  -4   0   2  318.81   13.60
   4   0  -2  317.14   13.38
   4   0  -2  345.31   13.63
   4   0  -2  305.30   13.82
  -4   0   2  304.45   14.09
  -4   0   2  336.32   13.62
  -4   0   2  342.24   13.75
   4   0  -2  350.49   14.24
   4   0  -2  334.64   13.65
  -4   0   2  339.07   14.12
   3   0  -2    1.18    0.54
   3   0  -2    1.92    0.61
   3   0  -2    2.20    0.66
  -3   0   2    1.29    0.62
  -3   0   2    1.51    0.60
   3   0  -2    2.07    0.71
  -3   0   2    1.88    0.67
  -3   0   2    1.64    0.68
   3   0  -2    2.52    0.77
  -3   0   2    1.51    0.60
  -2   0   2   30.72    1.84
  -2   0   2   24.78    1.68
   2   0  -2   28.96    1.89
  -2   0   2   32.61    1.95
  -2   0   2   29.78    1.89
  -2   0   2   30.60    1.95
   2   0  -2   28.56    1.83
   2   0  -2   27.70    1.67
   2   0  -2   29.30    1.88
  -1   0   2    0.26    0.12
  -1   0   2   -0.06    0.11
   1   0  -2    1.69    0.33
   1   0  -2    1.46    0.33
   1   0  -2    0.03    0.12
  -1   0   2   -0.02    0.11
  -1   0   2    1.09    0.32
  -1   0   2    1.18    0.34
  -1   0   2   -0.03    0.08
   1   0  -2    0.00    0.05
   0   0   2  378.27   13.51
   0   0  -2  342.98   14.08
   0   0   2  376.74   14.09
   1   0   2    1.71    0.49
   1   0   2    2.58    0.47
  -1   0  -2    1.96    0.51
  -1   0  -2    2.52    0.55
   1   0   2    2.29    0.52
  -2   0  -2  809.12   31.14
   2   0   2  870.07   31.31
  -2   0  -2  837.96   31.00
   2   0   2  792.72   29.88
   2   0   2  838.40   30.16
  -2   0  -2  746.40   29.89
   3   0   2    1.96    0.79
  -3   0  -2    0.72    0.58
  -3   0  -2    2.74    0.83
   3   0   2    1.62    0.72
  -3   0  -2    0.46    0.58
  -3   0  -2    2.12    0.74
   3   0   2    3.14    0.91
  -4   0  -2   44.90    3.35
   4   0   2   43.41    3.28
   4   0   2   47.91    3.35
   4   0   2   44.24    3.55
  -4   0  -2   47.25    3.38
  -4   0  -2   47.29    3.56
  -4   0  -2   44.12    3.49
  -5   0  -2    0.41    0.73
   5   0   2    0.88    0.69
   5   0   2   -0.27    0.48
  -5   0  -2   -0.22    0.50
  -5   0  -2    1.24    0.83
   5   0   2    1.25    0.87
  -5   0  -2    1.09    0.78
  -6   0  -2   32.78    3.75
   6   0   2   36.16    4.15
  -6   0  -2   42.76    4.29
  -6   0  -2   48.24    4.10
  -6   0  -2   33.97    3.95
   6   0   2   38.13    3.50
  -7   0  -2   -0.34    0.74
  -7   0  -2    0.93    1.01
   7   0   2   -0.01    0.61
  -7   0  -2    0.43    1.25
  -7   0  -2   -0.10    1.01
  -8   0  -2    8.52    2.53
  -8   0  -2    4.90    2.01
  -9   0  -2   -0.50    1.12
  -9   0  -2   -0.66    1.22
 -10   0  -2    0.92    1.81
 -11  -1   2    0.20    1.84
 -11   1   2   -1.25    1.68
 -10  -1   2    6.22    2.69
 -10   1   2    3.45    2.33
  -9  -1   2    3.13    1.90
   9  -1  -2    4.06    1.84
  -9  -1   2    3.12    1.89
  -9   1   2    1.62    1.59
   9   1  -2    3.63    1.81
  -9   1   2    2.95    1.85
   9   1  -2    2.38    1.56
   8  -1  -2    2.70    1.42
  -8  -1   2    0.14    0.91
  -8  -1   2    0.53    1.06
  -8  -1   2    0.10    0.82
   8  -1  -2    0.28    0.99
  -8  -1   2    1.12    1.22
   8  -1  -2    0.47    1.04
   8  -1  -2   -0.82    0.96
  -8   1   2    2.76    1.58
   8   1  -2    0.86    1.25
  -8   1   2   -0.12    0.94
  -8   1   2    1.04    1.66
   8   1  -2    1.03    0.93
  -8   1   2    0.91    1.24
   8   1  -2    1.40    1.47
   8   1  -2    0.24    0.86
   7  -1  -2   18.74    2.93
   7  -1  -2   19.69    3.13
  -7  -1   2   21.02    3.44
  -7  -1   2   23.52    3.39
  -7  -1   2   19.44    3.06
  -7  -1   2   20.52    3.19
  -7  -1   2   18.78    2.84
   7  -1  -2   19.13    2.85
   7  -1  -2   19.60    3.09
   7  -1  -2   18.11    3.08
   7   1  -2   17.80    2.95
   7   1  -2   17.38    2.83
  -7   1   2   12.51    2.60
   7   1  -2   20.32    3.29
  -7   1   2   19.02    3.20
  -7   1   2   21.07    3.26
  -7   1   2   22.22    3.53
   7   1  -2   14.91    2.31
   6  -1  -2   38.48    3.33
  -6  -1   2   43.94    3.79
   6  -1  -2   28.97    3.38
  -6  -1   2   39.63    3.58
  -6  -1   2   31.07    3.53
   6  -1  -2   37.33    3.39
   6  -1  -2   38.79    3.56
  -6  -1   2   41.64    3.51
   6  -1  -2   48.47    3.98
  -6  -1   2   42.60    3.88
  -6   1   2   47.38    3.92
   6   1  -2   41.78    3.62
  -6   1   2   37.38    3.81
  -6   1   2   43.92    3.90
   6   1  -2   34.20    3.78
   6   1  -2   36.15    3.03
   6   1  -2   36.16    3.35
  -6   1   2   38.81    3.64
  -5  -1   2   12.79    2.03
   5  -1  -2   10.08    1.79
   5  -1  -2    9.21    1.69
  -5  -1   2   13.39    2.20
  -5  -1   2   11.51    1.99
   5  -1  -2   15.56    2.30
   5  -1  -2   11.52    1.99
   5  -1  -2   16.14    2.38
  -5  -1   2   10.93    1.96
  -5  -1   2   17.97    2.31
  -5   1   2   10.12    2.02
   5   1  -2   10.55    1.96
  -5   1   2   11.62    2.06
   5   1  -2   13.60    1.80
  -5   1   2   11.94    2.06
   5   1  -2   11.79    2.02
  -5   1   2   12.54    2.12
   5   1  -2   11.07    1.91
  -4  -1   2   17.57    1.94
   4  -1  -2   15.40    1.86
   4  -1  -2   11.84    1.81
  -4  -1   2   18.49    2.11
  -4  -1   2   11.89    1.74
  -4  -1   2   17.68    2.19
   4  -1  -2   12.20    1.70
   4  -1  -2   16.80    2.07
   4  -1  -2   20.81    2.30
  -4  -1   2   12.31    1.75
  -4   1   2   20.66    2.36
  -4   1   2   19.36    2.16
   4   1  -2   16.84    2.02
   4   1  -2   19.59    1.65
  -4   1   2   18.62    2.14
   4   1  -2   13.60    1.80
   4   1  -2   14.26    1.97
  -4   1   2   18.62    2.19
   3  -1  -2   47.66    3.11
   3  -1  -2   50.72    2.95
   3  -1  -2   51.16    3.18
  -3  -1   2   44.80    2.85
  -3  -1   2   47.59    2.94
   3  -1  -2   50.77    2.95
   3  -1  -2   50.46    3.16
  -3  -1   2   46.81    3.06
  -3  -1   2   46.24    2.80
  -3  -1   2   44.27    2.89
  -3   1   2   48.07    3.14
   3   1  -2   37.82    2.76
   3   1  -2   48.16    2.58
   3   1  -2   54.21    3.02
  -3   1   2   46.20    3.11
  -3   1   2   47.65    2.97
   3   1  -2   48.68    3.05
  -3   1   2   50.63    3.15
  -2  -1   2  307.99   10.81
  -2  -1   2  280.66   10.60
   2  -1  -2  277.50   11.40
   2  -1  -2  272.31   11.32
  -2  -1   2  276.77   11.19
   2  -1  -2  278.16   11.06
  -2  -1   2  279.12   10.74
   2   1  -2  278.57   10.36
  -2   1   2  273.10   11.43
  -2   1   2  267.22   10.81
   2   1  -2  264.74   10.66
  -2   1   2  281.02   11.42
  -2   1   2  284.46   11.11
   2   1  -2  265.67   10.74
  -1  -1   2   18.92    1.03
   1  -1  -2   20.79    1.21
   1  -1  -2   16.25    1.38
   1  -1  -2   17.02    1.36
  -1  -1   2   18.50    1.03
   1  -1  -2   19.70    1.37
  -1  -1   2   18.56    1.08
   1   1  -2   20.39    1.03
  -1   1   2   17.78    1.42
  -1   1   2   18.35    1.38
   1   1  -2   20.79    1.11
   1   1  -2   21.04    1.08
   0  -1  -2   19.30    1.41
   0  -1  -2   17.55    1.33
   0  -1  -2   18.55    1.15
   0   1   2   19.61    1.35
   0   1   2   20.57    1.21
   0   1   2   19.59    1.43
  -1  -1  -2  464.62   17.15
  -1  -1  -2  452.03   17.04
   1  -1   2  446.02   16.56
   1  -1   2  469.30   16.61
  -1  -1  -2  469.53   17.84
   1  -1   2  481.21   17.42
   1  -1   2  453.38   17.40
  -1   1  -2  465.04   17.36
   1   1   2  463.82   17.81
  -1   1  -2  435.02   16.63
   1   1   2  420.61   17.02
   1   1   2  435.51   17.01
  -1   1  -2  443.94   16.68
  -1   1  -2  464.88   17.39
   2  -1   2  437.67   16.01
   2  -1   2  399.34   16.62
  -2  -1  -2  406.21   16.49
  -2  -1  -2  410.77   16.30
   2  -1   2  408.89   15.93
   2  -1   2  448.58   16.92
  -2  -1  -2  440.21   17.13
  -2   1  -2  433.02   16.80
  -2   1  -2  416.63   16.11
   2   1   2  414.98   16.34
   2   1   2  426.83   16.46
  -2   1  -2  433.12   16.18
   2   1   2  442.29   17.20
  -3  -1  -2  151.63    7.15
  -3  -1  -2  149.92    7.60
   3  -1   2  148.31    7.25
   3  -1   2  155.22    6.96
  -3  -1  -2  155.06    7.48
   3  -1   2  158.02    7.56
   3  -1   2  162.65    7.07
  -3  -1  -2  145.92    7.02
   3  -1   2  162.29    7.05
   3   1   2  161.58    7.78
  -3   1  -2  150.10    7.24
  -3   1  -2  149.82    7.16
  -3   1  -2  154.84    7.41
   3   1   2  164.38    7.24
   3   1   2  154.72    7.42
  -4  -1  -2    2.60    1.03
   4  -1   2    1.19    0.69
   4  -1   2    1.66    0.73
  -4  -1  -2    1.39    0.76
  -4  -1  -2    2.22    0.95
  -4  -1  -2    2.48    0.91
   4  -1   2    2.98    1.06
   4  -1   2    3.49    0.98
   4  -1   2    2.03    0.89
  -4  -1  -2    2.25    1.03
  -4   1  -2    2.71    0.96
  -4   1  -2    3.91    1.09
   4   1   2    3.20    1.12
  -4   1  -2    2.29    0.92
  -4   1  -2    5.88    1.46
   4   1   2    2.15    0.90
   5  -1   2  190.04    9.67
  -5  -1  -2  184.80    9.30
  -5  -1  -2  163.42    9.09
   5  -1   2  173.83    8.83
   5  -1   2  159.47    8.44
  -5  -1  -2  174.23    9.47
   5  -1   2  173.89    8.70
  -5  -1  -2  180.01    9.04
  -5  -1  -2  191.73    8.83
   5  -1   2  173.53    9.06
  -5   1  -2  167.63    8.96
   5   1   2  195.69    9.82
  -5   1  -2  185.09    9.22
   5   1   2  189.04    9.26
  -5   1  -2  184.56    9.23
  -5   1  -2  159.75    9.06
  -6  -1  -2    1.81    1.05
  -6  -1  -2    2.19    1.18
   6  -1   2    2.51    1.16
  -6  -1  -2    2.58    1.28
   6  -1   2    3.28    1.43
   6  -1   2    0.97    0.84
  -6  -1  -2    0.14    0.81
  -6  -1  -2    2.89    1.25
   6   1   2    2.02    1.14
   6   1   2    1.81    1.10
  -6   1  -2    1.43    0.96
  -6   1  -2    0.48    0.80
  -6   1  -2    1.32    0.98
  -6   1  -2    2.17    1.28
   6   1   2    3.36    1.15
   7  -1   2   69.07    5.16
  -7  -1  -2   61.80    5.55
  -7  -1  -2   69.44    5.76
  -7  -1  -2   64.44    5.48
   7  -1   2   68.77    5.39
  -7  -1  -2   68.49    5.72
  -7   1  -2   65.14    5.47
  -7   1  -2   67.61    5.73
  -7   1  -2   64.77    5.57
  -7   1  -2   63.64    5.48
   7   1   2   65.51    5.11
  -8  -1  -2   15.82    3.51
  -8  -1  -2   10.28    2.88
  -8   1  -2   18.71    3.72
  -8   1  -2   17.48    3.64
  -9  -1  -2   57.12    6.51
  -9  -1  -2   51.47    6.21
  -9   1  -2   45.16    5.78
  -9   1  -2   67.62    6.89
 -10  -1  -2    6.00    2.82
 -10   1  -2    7.55    2.96
 -10   1  -2    2.33    2.31
 -11  -2   2    0.37    1.94
 -11   2   2   -0.18    1.87
 -10  -2   2   24.16    4.96
 -10   2   2   17.67    4.12
  -9  -2   2   26.28    4.57
   9  -2  -2   30.81    4.60
  -9   2   2   33.26    4.80
   9   2  -2   36.52    3.96
  -9   2   2   28.28    4.64
  -8  -2   2  161.19    9.37
  -8  -2   2  143.70    9.77
   8  -2  -2  143.06    9.39
   8  -2  -2  167.64   10.11
   8  -2  -2  166.07    9.61
   8  -2  -2  168.82    9.51
  -8  -2   2  147.07    9.44
  -8   2   2  161.83   10.01
   8   2  -2  152.07    9.92
  -8   2   2  152.68    9.65
   8   2  -2  152.53    8.37
  -8   2   2  150.40    9.92
   7  -2  -2   18.24    3.05
   7  -2  -2   13.74    2.54
   7  -2  -2   20.93    3.23
  -7  -2   2   17.08    2.92
   7  -2  -2   15.57    2.94
  -7  -2   2   21.15    3.28
  -7  -2   2   20.21    3.12
  -7  -2   2   15.48    2.98
   7  -2  -2   22.35    3.04
   7   2  -2   20.12    3.17
  -7   2   2   20.35    3.27
  -7   2   2   19.05    3.13
   7   2  -2   17.63    3.11
  -7   2   2   22.86    3.64
  -7   2   2   17.13    3.07
   7   2  -2   18.94    2.45
  -6  -2   2  110.43    6.50
   6  -2  -2  111.78    6.47
  -6  -2   2  103.25    6.53
   6  -2  -2  106.95    6.69
   6  -2  -2   94.96    6.37
   6  -2  -2  122.64    7.09
   6  -2  -2   96.95    6.07
  -6  -2   2  104.20    6.55
  -6  -2   2  102.95    6.83
  -6  -2   2  116.64    6.68
  -6   2   2  104.47    6.67
   6   2  -2   97.08    5.60
   6   2  -2   99.55    6.22
   6   2  -2  109.76    6.87
  -6   2   2   94.38    6.66
   6   2  -2  104.84    6.54
  -6   2   2  104.41    6.75
  -6   2   2  113.39    6.72
   5  -2  -2   72.86    4.61
  -5  -2   2   72.71    5.08
  -5  -2   2   69.82    4.64
   5  -2  -2   76.34    5.07
   5  -2  -2   76.96    5.06
  -5  -2   2   75.17    4.86
  -5  -2   2   82.22    4.90
   5  -2  -2   70.61    4.65
  -5  -2   2   75.27    4.92
   5  -2  -2   82.24    5.20
  -5   2   2   71.81    5.14
  -5   2   2   70.12    4.91
   5   2  -2   77.26    5.06
   5   2  -2   75.70    4.20
  -5   2   2   71.38    4.83
  -5   2   2   80.73    5.24
   5   2  -2   67.70    4.54
   5   2  -2   68.80    4.79
  -4  -2   2  138.14    6.77
   4  -2  -2  135.22    7.12
   4  -2  -2  137.98    7.23
  -4  -2   2  125.61    7.11
   4  -2  -2  150.68    7.46
  -4  -2   2  134.87    6.71
   4  -2  -2  140.50    6.78
  -4  -2   2  143.87    7.03
   4   2  -2  139.28    7.03
  -4   2   2  145.64    7.04
  -4   2   2  136.52    7.34
   4   2  -2  142.44    6.22
  -4   2   2  156.82    7.45
   4   2  -2  149.48    7.29
  -4   2   2  125.38    7.20
   4   2  -2  128.17    6.64
   3  -2  -2   33.20    2.64
  -3  -2   2   34.10    2.36
   3  -2  -2   35.68    2.72
  -3  -2   2   29.43    2.46
  -3  -2   2   35.76    2.51
  -3  -2   2   31.14    2.18
   3  -2  -2   36.82    2.70
   3  -2  -2   37.77    2.51
   3   2  -2   33.07    1.86
   3   2  -2   32.08    2.31
  -3   2   2   28.64    2.54
  -3   2   2   33.27    2.45
  -3   2   2   33.91    2.68
  -3   2   2   33.53    2.70
   3   2  -2   35.73    2.55
   2  -2  -2  571.25   22.62
   2  -2  -2  600.19   21.91
  -2  -2   2  609.86   21.15
  -2  -2   2  583.54   21.12
   2  -2  -2  577.45   22.42
  -2  -2   2  569.64   21.24
  -2  -2   2  571.86   22.19
  -2   2   2  579.83   22.66
  -2   2   2  519.46   21.61
  -2   2   2  578.66   21.46
  -2   2   2  528.41   22.40
   2   2  -2  583.07   21.36
   1  -2  -2   36.56    2.45
  -1  -2   2   33.67    1.71
  -1  -2   2   33.35    1.90
  -1  -2   2   36.91    1.85
   1  -2  -2   33.64    2.01
   1  -2  -2   32.17    2.28
  -1   2   2   33.37    2.27
   1   2  -2   35.97    1.83
   1   2  -2   38.41    1.93
  -1   2   2   28.28    2.13
  -1   2   2   33.77    2.39
   0  -2   2  216.81    8.57
   0  -2  -2  231.32    8.74
   0  -2   2  214.44    8.24
   0  -2  -2  226.82    9.44
   0  -2   2  221.47    8.66
   0  -2  -2  227.69    9.08
   0   2   2  209.80    8.97
   0   2  -2  225.83    8.38
   0   2   2  217.95    9.35
   0   2  -2  214.89    8.62
   0   2  -2  215.79    8.61
   0   2   2  207.74    8.64
  -1  -2  -2   61.82    3.57
   1  -2   2   59.32    2.81
   1  -2   2   58.71    3.01
  -1  -2  -2   63.46    3.17
   1  -2   2   60.54    2.98
  -1  -2  -2   57.55    3.39
   1   2   2   55.91    3.01
  -1   2  -2   60.30    2.95
  -1   2  -2   57.15    2.76
  -1   2  -2   62.09    2.92
   1   2   2   57.35    3.49
   1   2   2   57.28    3.39
  -1   2  -2   57.73    2.83
   2  -2   2    9.41    1.15
   2  -2   2   11.52    1.35
  -2  -2  -2   12.46    1.73
   2  -2   2    9.76    1.09
   2  -2   2   10.37    1.35
  -2  -2  -2   12.68    1.72
  -2  -2  -2   11.00    1.41
  -2   2  -2    6.91    1.07
   2   2   2    9.15    1.20
  -2   2  -2   11.21    1.34
  -2   2  -2    7.91    1.16
   2   2   2   10.44    1.57
   2   2   2    7.40    1.39
  -2   2  -2    9.51    1.22
  -3  -2  -2   20.11    2.10
  -3  -2  -2   18.93    2.26
   3  -2   2   16.01    1.99
   3  -2   2   15.17    1.64
   3  -2   2   17.97    1.80
  -3  -2  -2   11.58    1.92
   3  -2   2   12.82    1.76
  -3   2  -2   16.77    1.91
  -3   2  -2   14.57    1.82
  -3   2  -2   16.30    1.87
   3   2   2   16.09    1.82
   3   2   2   20.74    2.44
   3   2   2   17.64    2.17
   4  -2   2   12.80    1.82
  -4  -2  -2    9.35    1.90
  -4  -2  -2   17.88    2.28
  -4  -2  -2   14.16    2.02
   4  -2   2   17.91    2.01
   4  -2   2   12.58    1.94
   4  -2   2   16.07    2.28
  -4  -2  -2   17.08    2.48
  -4   2  -2    9.94    1.78
  -4   2  -2   15.68    2.09
   4   2   2   14.35    1.95
  -4   2  -2   13.40    2.04
   4   2   2   18.35    2.49
   4   2   2   13.54    2.29
  -5  -2  -2   23.82    2.76
   5  -2   2   29.93    3.35
  -5  -2  -2   21.04    3.04
  -5  -2  -2   19.74    2.74
   5  -2   2   22.10    2.78
   5  -2   2   23.45    2.69
   5  -2   2   25.20    2.82
  -5  -2  -2   23.61    2.98
  -5  -2  -2   20.61    3.00
   5   2   2   27.16    3.36
  -5   2  -2   23.63    2.85
  -5   2  -2   23.01    2.86
   5   2   2   19.45    2.47
  -5   2  -2   20.45    2.79
  -5   2  -2   22.62    2.93
   5   2   2   24.90    3.10
   6  -2   2    0.84    0.89
  -6  -2  -2    0.28    0.83
  -6  -2  -2    0.28    0.88
   6  -2   2    1.73    1.16
  -6  -2  -2   -0.43    0.76
  -6  -2  -2    0.19    0.79
   6  -2   2    0.48    0.68
  -6  -2  -2    1.32    1.00
  -6   2  -2   -0.30    0.75
   6   2   2    1.15    1.01
   6   2   2    0.83    0.72
   6   2   2   -0.13    0.68
  -6   2  -2    1.31    0.95
  -6   2  -2    0.00    0.67
  -6   2  -2    0.06    0.72
  -7  -2  -2    0.79    1.20
  -7  -2  -2    0.61    1.29
  -7  -2  -2    0.10    0.89
  -7  -2  -2    0.86    1.22
   7  -2   2    1.86    1.18
   7  -2   2    0.03    0.98
   7  -2   2    1.63    1.14
  -7  -2  -2    1.50    1.35
  -7   2  -2    0.59    1.23
   7   2   2    3.28    1.64
  -7   2  -2    2.58    1.69
   7   2   2    2.94    1.43
  -7   2  -2    0.05    0.84
  -7   2  -2    0.21    1.00
  -8  -2  -2    4.58    2.16
  -8  -2  -2    0.40    1.24
  -8  -2  -2    7.00    2.21
  -8   2  -2    1.24    1.50
  -8   2  -2    2.45    1.64
  -9  -2  -2   -0.03    1.51
  -9  -2  -2    0.47    1.37
  -9   2  -2   -0.02    1.40
  -9   2  -2   -0.32    1.17
 -10  -2  -2    1.36    2.01
 -10   2  -2    0.61    2.00
 -10  -3   2   -0.12    1.46
  10  -3  -2   -0.25    1.39
 -10   3   2    0.11    1.52
   9  -3  -2    1.02    1.43
  -9  -3   2    0.68    1.55
   9   3  -2    1.50    1.38
  -9   3   2    2.68    1.90
  -9   3   2    1.41    1.57
  -8  -3   2   -0.46    0.94
   8  -3  -2    0.16    1.00
   8  -3  -2    0.30    1.06
  -8  -3   2    0.11    1.02
  -8  -3   2    0.58    1.08
   8  -3  -2    0.23    1.31
   8   3  -2    1.86    1.66
  -8   3   2    0.09    1.16
   8   3  -2    0.64    0.69
  -8   3   2   -0.46    1.37
  -8   3   2    0.46    1.17
   7  -3  -2   12.03    2.54
  -7  -3   2   10.78    2.42
   7  -3  -2   11.82    2.73
  -7  -3   2   13.81    3.04
   7  -3  -2    9.99    2.35
  -7  -3   2    8.35    2.27
   7  -3  -2   11.04    2.57
  -7   3   2   11.24    2.71
   7   3  -2    9.22    2.46
  -7   3   2   13.18    2.95
  -7   3   2    9.55    2.63
  -7   3   2    5.55    1.90
   7   3  -2    9.54    1.81
   7   3  -2   12.73    2.70
   6  -3  -2   13.25    2.57
  -6  -3   2    8.95    1.98
   6  -3  -2   11.46    2.19
  -6  -3   2   13.08    2.55
  -6  -3   2   14.04    2.39
   6  -3  -2    8.77    1.84
  -6  -3   2   14.88    2.79
   6  -3  -2   10.69    2.36
   6  -3  -2    9.64    2.27
  -6   3   2    6.66    1.87
   6   3  -2   13.96    2.55
  -6   3   2   10.34    2.43
  -6   3   2    9.73    2.29
   6   3  -2   11.49    2.45
  -6   3   2    8.41    2.01
   6   3  -2   10.76    1.65
   5  -3  -2   17.68    2.59
  -5  -3   2   20.73    2.57
   5  -3  -2   16.96    2.32
   5  -3  -2   21.09    2.89
  -5  -3   2   24.04    3.06
   5  -3  -2   16.54    2.58
  -5  -3   2   19.11    2.44
  -5  -3   2   19.27    2.62
   5   3  -2   26.09    2.99
   5   3  -2   21.21    1.80
  -5   3   2   22.42    2.78
  -5   3   2   15.70    2.59
  -5   3   2   21.26    2.97
   5   3  -2   17.52    2.61
  -5   3   2   14.29    2.51
   4  -3  -2   22.47    2.59
   4  -3  -2   21.95    2.65
   4  -3  -2   28.83    2.44
  -4  -3   2   25.00    2.26
  -4  -3   2   24.44    2.22
  -4  -3   2   22.21    2.46
   4  -3  -2   21.95    2.67
  -4  -3   2   22.98    2.68
  -4   3   2   28.96    3.04
   4   3  -2   26.81    2.73
  -4   3   2   29.97    2.62
   4   3  -2   24.17    1.73
  -4   3   2   27.17    2.94
  -4   3   2   23.86    2.86
   4   3  -2   19.69    2.41
   3  -3  -2  250.16   11.93
  -3  -3   2  269.89   10.95
   3  -3  -2  286.97   11.80
   3  -3  -2  273.15   11.85
  -3  -3   2  279.89   10.92
  -3  -3   2  256.94   11.68
  -3  -3   2  258.62   11.16
   3  -3  -2  280.25   11.23
  -3   3   2  255.74   11.18
  -3   3   2  256.55   11.90
   3   3  -2  244.96   11.42
  -3   3   2  275.92   11.77
   3   3  -2  264.86   10.08
  -3   3   2  258.60   12.02
   2  -3  -2   10.55    1.52
  -2  -3   2   14.01    1.12
   2  -3  -2   17.14    2.00
   2  -3  -2   14.28    1.98
  -2  -3   2   13.26    1.56
  -2  -3   2   14.94    1.39
  -2  -3   2   17.43    1.63
  -2   3   2   11.13    1.49
   2   3  -2    8.42    1.26
  -2   3   2    9.70    1.55
  -2   3   2   10.24    1.58
   2   3  -2   11.97    1.45
  -2   3   2   10.57    1.66
   1  -3  -2    4.67    0.88
   1  -3  -2    5.76    1.25
  -1  -3   2    6.15    0.90
  -1  -3   2    6.03    0.99
   1  -3  -2    6.95    1.27
   1   3  -2    7.32    0.93
  -1   3   2    5.06    1.11
  -1   3   2    6.98    1.35
  -1   3   2    4.82    1.08
   1   3  -2    6.33    0.95
   0  -3   2   45.66    2.55
   0  -3   2   40.92    2.30
   0  -3  -2   45.45    3.11
   0  -3  -2   36.05    2.42
   0  -3  -2   37.41    2.80
   0  -3   2   41.88    2.36
   0   3  -2   44.26    2.32
   0   3   2   43.32    2.52
   0   3  -2   40.58    2.23
   0   3  -2   41.28    2.41
   0   3   2   49.36    3.16
   0   3   2   47.37    3.03
  -1  -3  -2   62.19    3.84
  -1  -3  -2   53.68    3.32
   1  -3   2   64.34    3.36
  -1  -3  -2   63.56    4.00
   1  -3   2   64.17    3.23
   1  -3   2   65.99    3.51
   1   3   2   51.34    3.73
   1   3   2   62.37    3.34
  -1   3  -2   66.14    3.27
  -1   3  -2   67.70    3.41
  -1   3  -2   62.66    3.15
   1   3   2   67.29    3.92
  -1   3  -2   59.18    3.16
   2  -3   2  215.35    9.23
  -2  -3  -2  219.96    9.62
   2  -3   2  229.12    9.77
  -2  -3  -2  225.39   10.43
  -2  -3  -2  222.12   10.04
   2  -3   2  234.67    9.87
   2   3   2  229.95   10.11
  -2   3  -2  213.54    9.55
   2   3   2  227.25   10.42
  -2   3  -2  226.75    9.56
  -2   3  -2  215.55    9.49
   2   3   2  222.24    9.41
  -2   3  -2  214.04    9.16
   3  -3   2   80.52    4.57
   3  -3   2   70.13    4.35
  -3  -3  -2   73.32    4.39
   3  -3   2   70.60    3.89
  -3  -3  -2   66.48    4.61
   3  -3   2   74.68    4.16
  -3  -3  -2   62.63    4.62
   3   3   2   72.13    4.16
   3   3   2   70.49    4.80
  -3   3  -2   73.15    4.27
  -3   3  -2   67.65    4.10
   3   3   2   73.30    4.76
  -3   3  -2   70.77    4.33
  -4  -3  -2   66.18    4.97
  -4  -3  -2   63.41    4.77
   4  -3   2   68.52    4.64
   4  -3   2   70.42    4.35
  -4  -3  -2   70.05    4.68
  -4  -3  -2   71.26    4.68
   4  -3   2   71.58    4.75
   4   3   2   74.72    5.22
  -4   3  -2   68.55    4.51
  -4   3  -2   65.95    4.55
  -4   3  -2   73.70    4.66
   4   3   2   73.80    5.01
   4   3   2   73.33    4.40
  -5  -3  -2   85.42    5.95
  -5  -3  -2   80.44    5.96
   5  -3   2   88.67    5.38
   5  -3   2   92.16    5.94
  -5  -3  -2   85.67    5.59
   5  -3   2   83.97    5.62
  -5  -3  -2   79.40    5.53
   5   3   2   79.05    5.13
  -5   3  -2   81.20    5.50
  -5   3  -2   88.41    5.64
   5   3   2   79.50    5.79
  -5   3  -2   86.29    5.63
   5   3   2   95.08    6.33
   6  -3   2   65.60    4.86
  -6  -3  -2   66.76    5.60
  -6  -3  -2   66.59    5.31
  -6  -3  -2   67.00    5.14
  -6  -3  -2   64.12    5.41
   6  -3   2   66.19    5.21
  -6  -3  -2   66.64    5.38
   6  -3   2   69.20    5.12
   6   3   2   62.22    5.35
   6   3   2   64.34    4.73
  -6   3  -2   73.24    5.40
   6   3   2   75.80    5.91
  -6   3  -2   69.94    5.28
  -6   3  -2   65.58    5.30
  -6   3  -2   64.22    5.14
  -7  -3  -2   58.20    5.28
  -7  -3  -2   33.88    4.69
  -7  -3  -2   39.70    4.88
   7  -3   2   47.22    4.91
   7  -3   2   52.20    4.66
  -7  -3  -2   54.25    4.72
   7   3   2   41.93    5.15
   7   3   2   38.28    4.03
  -7   3  -2   42.13    4.88
  -7   3  -2   41.32    4.71
  -7   3  -2   40.57    4.65
  -8  -3  -2   24.01    4.23
  -8  -3  -2   14.74    3.50
   8  -3   2   18.27    3.55
  -8   3  -2   23.22    4.07
  -8   3  -2   23.65    4.09
  -9  -3  -2   20.70    4.21
  -9   3  -2   25.93    4.41
  -9   3  -2   34.24    5.27
 -10  -3  -2   10.73    3.46
 -10   3  -2   13.51    3.93
  10  -4  -2   23.93    4.76
 -10  -4   2   11.60    3.56
 -10   4   2   10.59    3.43
   9  -4  -2   49.48    5.91
  -9  -4   2   46.23    6.08
  -9   4   2   39.93    5.62
  -9   4   2   43.13    5.65
  -8  -4   2   38.16    5.12
   8  -4  -2   34.53    4.63
  -8   4   2   39.18    4.86
  -8   4   2   31.31    4.77
   8   4  -2   34.74    3.05
  -7  -4   2   83.39    6.55
  -7  -4   2   75.12    5.94
   7  -4  -2   78.74    6.25
   7  -4  -2   75.98    6.05
  -7  -4   2   71.91    5.81
   7  -4  -2   87.88    6.26
  -7   4   2   76.82    6.43
   7   4  -2   81.34    6.40
  -7   4   2   76.17    6.40
   7   4  -2   84.82    6.50
  -7   4   2   90.46    6.79
   7   4  -2   75.73    4.64
  -7   4   2   69.23    5.82
   6  -4  -2   44.43    4.49
   6  -4  -2   47.52    4.75
   6  -4  -2   46.03    4.24
  -6  -4   2   36.30    4.29
  -6  -4   2   48.42    4.13
  -6  -4   2   40.03    4.19
  -6   4   2   45.61    4.12
  -6   4   2   37.63    4.43
  -6   4   2   40.32    4.49
   6   4  -2   41.58    4.36
  -6   4   2   41.97    4.55
   6   4  -2   41.94    2.94
   6   4  -2   46.48    4.26
   5  -4  -2  134.66    7.63
  -5  -4   2  133.91    7.07
   5  -4  -2  138.06    7.09
  -5  -4   2  111.83    6.94
  -5  -4   2  104.68    7.18
   5  -4  -2  125.00    7.63
   5  -4  -2  116.55    7.27
  -5   4   2  123.74    7.63
  -5   4   2  134.43    7.41
  -5   4   2  119.54    7.60
   5   4  -2  121.40    7.27
  -5   4   2  134.77    7.77
   5   4  -2  124.52    7.32
   5   4  -2  126.89    5.80
   4  -4  -2   50.46    3.94
  -4  -4   2   42.19    3.42
   4  -4  -2   52.04    3.56
  -4  -4   2   40.87    3.58
  -4  -4   2   35.15    2.97
   4  -4  -2   51.14    3.86
   4  -4  -2   44.20    3.82
   4   4  -2   40.45    3.40
   4   4  -2   41.91    2.38
  -4   4   2   45.03    3.79
  -4   4   2   44.33    3.84
  -4   4   2   47.16    3.58
  -4   4   2   45.84    3.83
   3  -4  -2   56.15    4.18
   3  -4  -2   55.69    4.05
  -3  -4   2   57.75    3.93
   3  -4  -2   48.84    3.75
  -3  -4   2   53.28    3.40
  -3  -4   2   58.11    3.37
  -3  -4   2   57.52    3.72
  -3   4   2   49.57    3.60
  -3   4   2   52.96    4.06
   3   4  -2   53.83    3.77
  -3   4   2   50.15    3.92
  -3   4   2   60.16    4.16
  -2  -4   2  164.48    7.38
  -2  -4   2  160.36    7.75
  -2  -4   2  161.79    6.89
   2  -4  -2  150.73    7.89
   2  -4  -2  163.25    8.36
   2  -4  -2  167.20    7.99
  -2   4   2  167.07    8.31
  -2   4   2  163.04    7.99
   2   4  -2  156.00    7.48
   2   4  -2  156.49    7.47
  -2   4   2  159.26    7.54
  -2   4   2  160.53    8.05
  -1  -4   2  340.52   14.75
   1  -4  -2  350.10   14.38
   1  -4  -2  365.87   15.04
   1  -4  -2  357.13   15.56
  -1  -4   2  373.97   14.18
   1   4  -2  365.76   14.54
  -1   4   2  365.30   15.54
  -1   4   2  361.96   15.20
   1   4  -2  351.93   14.31
   1   4  -2  361.60   14.27
   0  -4  -2   43.41    2.84
   0  -4   2   42.56    2.91
   0  -4  -2   52.35    3.50
   0  -4   2   43.36    2.72
   0  -4  -2   43.58    3.43
   0   4   2   46.59    3.36
   0   4   2   43.43    3.33
   0   4  -2   47.13    2.90
   0   4  -2   41.92    2.59
   0   4  -2   42.20    2.67
  -1  -4  -2  118.14    6.69
   1  -4   2  122.88    6.17
   1  -4   2  119.62    5.90
   1  -4   2  123.43    5.74
  -1  -4  -2  121.99    5.97
  -1  -4  -2  123.38    6.52
  -1   4  -2  127.01    5.98
  -1   4  -2  120.99    5.61
   1   4   2  116.07    6.62
  -1   4  -2  132.88    5.90
   1   4   2  117.40    5.70
  -1   4  -2  122.19    5.76
   1   4   2  124.16    6.54
  -2  -4  -2   32.11    3.06
  -2  -4  -2   40.06    2.87
   2  -4   2   32.58    2.73
   2  -4   2   34.66    2.55
   2  -4   2   37.93    2.78
  -2  -4  -2   34.10    3.02
   2   4   2   35.66    2.52
   2   4   2   36.72    3.13
  -2   4  -2   35.46    2.59
   2   4   2   32.26    3.03
  -2   4  -2   29.50    2.35
  -2   4  -2   31.32    2.62
  -2   4  -2   35.77    2.63
   3  -4   2   64.58    4.26
  -3  -4  -2   67.31    4.32
   3  -4   2   68.76    4.12
  -3  -4  -2   67.35    4.88
   3  -4   2   62.63    4.29
  -3  -4  -2   66.21    4.69
  -3   4  -2   59.57    4.00
   3   4   2   64.58    4.79
  -3   4  -2   69.61    4.25
  -3   4  -2   65.68    4.07
   3   4   2   58.90    3.80
  -3   4  -2   66.01    4.36
   3   4   2   59.22    4.54
   4  -4   2   41.55    3.48
  -4  -4  -2   33.94    3.83
  -4  -4  -2   45.26    3.92
   4  -4   2   39.25    3.19
  -4  -4  -2   33.76    3.20
   4  -4   2   39.01    3.40
  -4   4  -2   33.22    3.03
  -4   4  -2   38.48    3.41
   4   4   2   42.50    3.84
   4   4   2   36.53    3.94
   4   4   2   37.34    2.96
  -4   4  -2   35.96    3.15
  -5  -4  -2    4.85    1.56
  -5  -4  -2    7.23    2.12
   5  -4   2    3.84    1.39
  -5  -4  -2    5.24    1.71
  -5  -4  -2    7.14    2.05
   5  -4   2    6.96    1.69
  -5   4  -2    2.53    1.15
   5   4   2    3.54    1.50
  -5   4  -2    4.45    1.48
  -5   4  -2    1.92    1.09
   5   4   2    5.33    1.82
   5   4   2    2.92    0.98
  -5   4  -2    0.54    0.65
   6  -4   2    8.72    2.09
  -6  -4  -2    7.45    2.07
  -6  -4  -2   10.39    2.68
   6  -4   2    9.98    2.31
  -6  -4  -2    5.02    1.97
  -6  -4  -2    5.38    2.03
  -6   4  -2    5.79    1.84
  -6   4  -2    5.34    1.85
   6   4   2    7.60    1.84
  -6   4  -2    5.29    1.79
   6   4   2   10.28    2.66
   6   4   2    8.76    2.61
   7  -4   2    0.50    1.03
   7  -4   2    1.87    1.36
  -7  -4  -2   -0.36    1.08
  -7  -4  -2    0.51    1.29
  -7  -4  -2    1.33    1.77
  -7   4  -2    1.16    1.17
   7   4   2    0.10    1.63
   7   4   2    1.93    1.38
  -7   4  -2    1.56    1.38
  -8  -4  -2    0.87    1.41
  -8   4  -2    2.19    1.65
  -8   4  -2    4.35    1.91
  -9  -4  -2    2.35    1.88
  -9   4  -2    5.00    2.35
  -9   4  -2    3.09    2.15
  -9  -5   2    4.05    2.46
   9  -5  -2    1.97    1.76
  -9   5   2    1.22    1.64
  -9   5   2    1.20    1.72
  -8  -5   2   -0.19    1.25
   8  -5  -2    2.97    1.82
  -8   5   2    4.25    2.11
  -8   5   2    1.31    1.44
   7  -5  -2   12.41    2.87
  -7  -5   2    6.66    2.12
   7  -5  -2    5.43    2.18
  -7  -5   2    3.86    1.84
  -7   5   2    4.45    1.91
  -7   5   2    5.48    2.01
   7   5  -2    5.80    1.24
  -6  -5   2    4.42    1.59
   6  -5  -2    6.47    2.07
  -6  -5   2    5.67    1.84
  -6  -5   2    7.97    2.23
   6  -5  -2    7.22    2.13
  -6   5   2    8.37    2.40
   6   5  -2    5.03    1.96
   6   5  -2    7.15    1.22
  -6   5   2    6.53    2.30
   6   5  -2    8.51    2.33
  -6   5   2    6.64    1.96
  -6   5   2    4.88    1.85
   5  -5  -2    2.02    1.13
  -5  -5   2    4.52    1.54
  -5  -5   2    4.86    1.66
   5  -5  -2    3.51    1.42
  -5  -5   2    3.01    1.29
   5  -5  -2    2.94    1.39
  -5   5   2    5.31    1.83
   5   5  -2    1.57    1.03
   5   5  -2    1.10    0.99
  -5   5   2    0.86    0.90
  -5   5   2    3.16    1.37
  -5   5   2    3.78    1.54
   5   5  -2    4.62    0.85
  -4  -5   2    8.54    1.64
   4  -5  -2    6.94    1.91
  -4  -5   2    5.99    1.57
   4  -5  -2   11.32    2.18
  -4  -5   2    9.69    2.10
   4  -5  -2    9.24    2.12
  -4   5   2    9.72    1.94
  -4   5   2    5.86    1.69
  -4   5   2   10.35    2.31
   4   5  -2   10.95    2.03
  -4   5   2    4.56    1.41
   3  -5  -2    8.70    2.08
  -3  -5   2    5.86    1.56
   3  -5  -2   10.50    2.15
  -3  -5   2    9.00    1.50
  -3  -5   2    7.00    1.53
   3  -5  -2    7.80    1.76
  -3   5   2    8.22    1.89
  -3   5   2    5.45    1.37
  -3   5   2    7.62    1.79
  -3   5   2    6.52    1.67
   3   5  -2    5.09    1.39
  -2  -5   2    4.01    1.09
  -2  -5   2    4.12    0.92
  -2  -5   2    4.59    1.31
   2  -5  -2    4.66    1.38
   2  -5  -2    5.37    1.54
  -2   5   2    3.80    1.12
  -2   5   2    4.00    1.37
  -2   5   2    4.70    1.36
   2   5  -2    4.75    1.15
  -2   5   2    6.34    1.61
   2   5  -2    3.58    1.14
  -1  -5   2   68.20    4.22
  -1  -5   2   55.83    3.68
   1  -5  -2   62.34    4.58
   1  -5  -2   54.16    4.17
   1  -5  -2   64.59    3.88
   1   5  -2   63.02    3.80
  -1   5   2   71.19    4.59
  -1   5   2   71.11    4.68
  -1   5   2   52.59    4.01
   1   5  -2   60.88    3.61
   1   5  -2   64.63    3.99
   0  -5   2  116.23    6.01
   0  -5   2  126.62    6.60
   0  -5  -2  120.74    7.14
   0  -5  -2  120.79    6.19
   0  -5  -2  128.81    6.92
   0   5   2  125.35    6.91
   0   5  -2  122.11    6.26
   0   5   2  128.15    7.10
   0   5  -2  128.49    6.17
   0   5   2  123.64    6.72
   0   5  -2  124.16    6.03
   1  -5   2    4.22    1.06
  -1  -5  -2    4.89    1.34
  -1  -5  -2    3.90    1.06
  -1  -5  -2    2.22    1.10
   1  -5   2    3.78    1.08
   1  -5   2    5.30    1.32
  -1   5  -2    3.76    1.07
   1   5   2    2.64    1.11
   1   5   2    2.91    1.15
  -1   5  -2    5.26    1.13
  -1   5  -2    3.41    0.94
  -2  -5  -2  128.34    7.97
   2  -5   2  151.60    7.47
   2  -5   2  142.54    7.06
   2  -5   2  147.21    7.78
  -2  -5  -2  140.43    7.85
  -2  -5  -2  159.44    7.55
   2   5   2  150.72    8.09
  -2   5  -2  142.21    7.19
  -2   5  -2  139.37    7.32
  -2   5  -2  144.58    7.17
   2   5   2  148.03    6.93
  -2   5  -2  142.06    7.01
   2   5   2  155.55    8.29
   3  -5   2   38.49    3.37
  -3  -5  -2   28.77    3.43
   3  -5   2   30.84    2.82
  -3  -5  -2   36.07    3.14
  -3  -5  -2   37.05    3.96
   3  -5   2   37.89    3.18
   3   5   2   32.88    2.65
   3   5   2   34.31    3.75
  -3   5  -2   34.37    2.89
  -3   5  -2   31.51    2.86
  -3   5  -2   30.93    3.22
  -3   5  -2   38.05    3.08
   3   5   2   31.60    3.71
   4  -5   2   51.07    4.19
  -4  -5  -2   52.32    4.51
  -4  -5  -2   49.10    4.58
   4  -5   2   52.51    3.96
  -4  -5  -2   49.63    4.06
  -4   5  -2   55.39    4.07
   4   5   2   53.56    4.63
  -4   5  -2   48.10    3.89
  -4   5  -2   45.01    3.77
   4   5   2   48.50    4.50
   4   5   2   48.09    3.52
  -4   5  -2   46.07    4.02
  -5  -5  -2    5.88    1.92
   5  -5   2    9.65    2.06
   5  -5   2    7.34    1.97
  -5  -5  -2    7.33    1.94
  -5  -5  -2    8.08    2.30
  -5   5  -2    9.26    2.13
   5   5   2    6.83    1.49
  -5   5  -2    9.38    2.09
   5   5   2    5.13    1.89
   5   5   2    7.98    2.34
  -5   5  -2    6.21    1.94
  -6  -5  -2  185.59   10.25
   6  -5   2  171.19   10.08
  -6  -5  -2  157.07   10.12
   6   5   2  177.45    9.05
  -6   5  -2  182.37   10.05
  -6   5  -2  150.75    9.48
   6   5   2  190.95   11.23
  -7  -5  -2    2.38    1.72
   7   5   2    2.84    1.57
  -7   5  -2    5.16    2.02
  -7   5  -2    6.34    2.21
  -8  -5  -2   42.94    6.19
  -8   5  -2   56.71    6.23
  -8   5  -2   72.13    6.17
  -9  -5  -2    4.54    2.62
  -9   5  -2    6.78    2.74
  -9   6   2  102.64    8.74
  -9   6   2   88.51    7.97
   8  -6  -2    1.57    1.68
  -8   6   2    3.64    1.96
  -8   6   2    2.78    1.84
  -7  -6   2   97.81    7.71
   7  -6  -2   91.53    7.43
  -7   6   2   95.56    7.22
  -7   6   2   86.73    7.35
   6  -6  -2    5.38    2.08
  -6  -6   2    9.79    2.43
  -6  -6   2    3.89    1.85
  -6   6   2    9.40    2.47
  -6   6   2    6.71    2.26
   5  -6  -2  147.10    9.23
  -5  -6   2  147.84    9.11
  -5  -6   2  143.39    8.34
  -5  -6   2  155.68    8.35
  -5   6   2  145.67    9.14
   5   6  -2  136.83    8.61
  -5   6   2  141.80    8.45
  -5   6   2  135.18    8.79
   5   6  -2  153.47    8.80
   4  -6  -2    3.34    1.49
   4  -6  -2    1.13    1.01
  -4  -6   2    3.16    1.41
  -4  -6   2    3.17    1.38
  -4  -6   2    4.12    1.32
  -4   6   2    1.18    0.93
   4   6  -2    3.39    1.33
  -4   6   2    4.87    1.69
  -4   6   2    2.04    1.17
  -4   6   2    2.20    1.26
   4   6  -2    0.15    0.64
   3  -6  -2  197.01   10.07
  -3  -6   2  181.53    9.14
   3  -6  -2  173.96    9.59
  -3  -6   2  177.82    9.71
   3  -6  -2  190.88   10.45
  -3  -6   2  190.99    8.81
  -3   6   2  175.57    9.76
  -3   6   2  183.50    9.30
   3   6  -2  185.32    9.46
  -3   6   2  182.87   10.05
  -3   6   2  181.86    9.79
  -2  -6   2    7.87    1.43
   2  -6  -2    6.10    1.74
  -2  -6   2    9.14    1.79
   2  -6  -2   11.41    2.26
  -2  -6   2    8.69    1.84
   2   6  -2    8.11    1.76
   2   6  -2   11.31    1.89
  -2   6   2    6.62    1.60
  -2   6   2    9.76    2.11
  -2   6   2    8.83    2.08
  -2   6   2   11.89    2.30
  -1  -6   2  145.97    7.94
   1  -6  -2  148.88    7.39
   1  -6  -2  144.30    8.07
  -1  -6   2  149.86    7.39
  -1  -6   2  143.06    6.84
   1  -6  -2  148.84    8.53
   1   6  -2  141.63    7.13
  -1   6   2  140.01    8.18
  -1   6   2  139.93    7.88
  -1   6   2  145.11    8.11
   1   6  -2  149.68    7.42
   1   6  -2  148.19    7.60
   0  -6  -2   11.08    1.80
   0  -6  -2    7.75    1.88
   0  -6   2   14.01    2.25
   0  -6  -2   13.56    2.62
   0  -6   2   10.40    1.76
   0   6  -2   10.84    1.68
   0   6   2    9.86    2.18
   0   6  -2   10.79    1.92
   0   6   2   12.85    2.14
   0   6   2   11.86    2.27
   0   6  -2   10.48    1.70
   1  -6   2    5.63    1.51
  -1  -6  -2    7.00    1.99
   1  -6   2    8.37    1.63
  -1  -6  -2    6.75    1.73
  -1  -6  -2    6.88    1.50
  -1   6  -2    5.25    1.44
   1   6   2    6.53    1.69
  -1   6  -2    7.19    1.49
   1   6   2    8.77    2.12
  -1   6  -2    4.27    1.18
   2  -6   2    3.55    1.20
  -2  -6  -2    2.86    1.36
   2  -6   2    4.72    1.51
  -2  -6  -2    5.81    1.50
  -2  -6  -2    5.20    1.64
  -2   6  -2    6.72    1.53
  -2   6  -2    4.37    1.41
   2   6   2    5.16    1.58
  -2   6  -2    3.91    1.15
   2   6   2    5.95    1.79
  -2   6  -2    4.50    1.27
  -3  -6  -2   12.16    2.19
  -3  -6  -2    7.68    2.02
  -3  -6  -2   10.97    2.53
   3  -6   2   11.88    2.42
   3  -6   2    9.18    1.85
   3   6   2    8.65    2.25
  -3   6  -2   13.28    2.15
   3   6   2   11.77    2.59
  -3   6  -2    8.80    1.81
   3   6   2   11.11    1.74
  -3   6  -2    9.94    1.95
  -3   6  -2   12.61    2.30
   4  -6   2    2.61    1.33
  -4  -6  -2    3.78    1.43
  -4  -6  -2    1.67    1.20
  -4  -6  -2    4.42    1.82
   4  -6   2    1.80    1.09
   4   6   2    4.22    1.90
   4   6   2    3.59    1.12
  -4   6  -2    7.20    1.76
   4   6   2    1.32    1.19
  -4   6  -2    3.66    1.34
  -4   6  -2    4.47    1.65
  -4   6  -2    3.74    1.39
   5  -6   2   56.59    4.96
  -5  -6  -2   38.99    5.13
  -5  -6  -2   55.72    4.85
  -5   6  -2   57.24    4.77
  -5   6  -2   50.07    4.40
   5   6   2   49.81    5.63
  -5   6  -2   55.02    4.99
   5   6   2   56.70    4.08
  -5   6  -2   59.66    4.81
  -6  -6  -2    3.47    1.94
  -6   6  -2    3.90    1.63
  -6   6  -2    3.62    1.64
   6   6   2    4.70    1.62
  -7  -6  -2   10.32    3.18
  -7   6  -2    6.98    2.35
  -7   6  -2    9.47    2.66
  -8  -6  -2    3.42    2.43
  -8   6  -2    3.38    1.83
  -8   6  -2    3.31    2.05
  -9  -6  -2    0.55    2.17
  -9   6  -2   -0.42    1.57
  -9   7   2   -0.97    1.61
  -8   7   2   -0.19    1.47
  -8   7   2    2.82    1.98
   7  -7  -2    9.32    3.04
  -7   7   2   18.94    3.97
  -7   7   2   15.07    3.38
  -6  -7   2   30.17    4.75
   6  -7  -2   36.69    5.08
  -6   7   2   33.31    4.82
  -6   7   2   32.88    4.45
  -5  -7   2    1.36    1.20
   5  -7  -2    2.44    1.53
  -5  -7   2    1.18    1.28
  -5   7   2    1.27    1.23
  -5   7   2    0.81    1.10
  -4  -7   2   11.13    2.33
   4  -7  -2    5.40    1.99
   4  -7  -2    5.47    1.92
  -4  -7   2    8.93    2.35
  -4  -7   2    8.02    1.81
  -4   7   2    5.68    2.13
  -4   7   2   10.66    2.33
  -4   7   2    7.89    2.48
  -4   7   2    9.23    2.42
   4   7  -2    6.80    2.12
  -3  -7   2    1.35    0.98
   3  -7  -2    1.14    1.13
  -3  -7   2    1.52    0.90
  -3  -7   2    1.74    1.14
   3  -7  -2    0.89    1.07
  -3   7   2    1.07    1.11
   3   7  -2    1.49    1.08
  -3   7   2    0.12    0.64
   3   7  -2    1.46    1.01
  -3   7   2    2.56    1.41
  -3   7   2    1.25    1.10
   2  -7  -2   12.37    2.68
  -2  -7   2   17.92    2.90
   2  -7  -2   18.46    3.08
  -2  -7   2   17.91    2.26
   2  -7  -2   14.26    2.30
  -2  -7   2   11.95    2.20
  -2   7   2   14.59    2.75
   2   7  -2   22.39    3.01
   2   7  -2   11.96    2.20
  -2   7   2   17.25    2.62
   2   7  -2   15.82    2.25
  -2   7   2   22.73    3.19
  -2   7   2   23.07    3.39
   1  -7  -2    1.26    1.02
   1  -7  -2    0.42    0.61
   1  -7  -2    0.23    0.81
  -1  -7   2    1.06    0.92
  -1  -7   2    0.77    0.67
  -1  -7   2    0.52    0.70
  -1   7   2    1.12    1.03
  -1   7   2    0.66    0.86
   1   7  -2    0.40    0.64
   1   7  -2    0.87    0.73
  -1   7   2    1.47    0.99
   1   7  -2    0.93    0.66
   0  -7  -2   45.49    4.46
   0  -7  -2   46.54    3.66
   0  -7   2   44.72    3.98
   0  -7  -2   39.05    4.44
   0  -7   2   48.26    3.71
   0   7   2   37.09    3.91
   0   7  -2   41.54    3.68
   0   7  -2   44.96    3.43
   0   7   2   34.08    4.08
   0   7   2   47.92    4.65
   0   7  -2   45.10    3.39
   1  -7   2   16.25    2.73
  -1  -7  -2   16.75    3.06
  -1  -7  -2   16.15    2.45
  -1  -7  -2   15.73    2.85
   1  -7   2   16.99    2.47
  -1   7  -2   18.40    2.41
  -1   7  -2   16.50    2.29
   1   7   2   23.55    3.49
   1   7   2   20.65    3.35
  -1   7  -2   18.57    2.71
  -2  -7  -2   19.74    3.50
  -2  -7  -2   23.21    2.99
   2  -7   2   30.60    3.71
  -2  -7  -2   23.74    3.43
   2  -7   2   32.96    3.31
  -2   7  -2   35.51    3.74
  -2   7  -2   30.68    2.90
   2   7   2   40.10    4.44
   2   7   2   36.67    4.41
  -2   7  -2   26.16    2.97
  -2   7  -2   26.52    2.93
  -3  -7  -2   16.13    2.76
   3  -7   2   11.07    2.53
  -3  -7  -2   13.33    2.93
  -3  -7  -2    9.93    2.45
   3  -7   2   11.72    2.27
  -3   7  -2   12.92    2.29
   3   7   2   10.59    2.72
   3   7   2    9.31    2.48
  -3   7  -2   11.83    2.27
  -3   7  -2   17.46    3.00
  -3   7  -2   12.75    2.29
  -4  -7  -2  105.66    7.86
  -4  -7  -2  104.41    7.46
  -4  -7  -2  103.45    6.98
   4  -7   2  100.07    7.18
  -4   7  -2  114.12    6.82
   4   7   2   95.08    5.76
  -4   7  -2  109.91    6.83
   4   7   2  107.78    7.91
  -4   7  -2  109.89    7.38
  -4   7  -2   94.23    6.41
  -5  -7  -2    0.07    1.10
  -5   7  -2    0.26    0.85
  -5   7  -2    0.58    1.08
   5   7   2    0.38    0.80
  -6  -7  -2   49.24    6.29
  -6   7  -2   50.23    4.76
  -6   7  -2   48.93    5.33
   6   7   2   51.12    4.20
  -7  -7  -2    0.35    1.69
  -7   7  -2    2.22    1.59
  -7   7  -2    0.40    1.23
  -8  -7  -2   55.47    7.42
  -8   7  -2   52.88    6.32
  -8   8   2    6.19    2.65
  -7   8   2   46.37    5.78
  -7   8   2   45.45    6.12
  -6   8   2    5.16    2.17
  -6   8   2    8.88    2.60
   5  -8  -2   74.53    6.77
  -5   8   2   79.22    6.58
  -5   8   2   72.07    6.06
  -4  -8   2   15.88    3.24
  -4  -8   2   13.13    2.59
   4  -8  -2   15.10    3.38
  -4   8   2   19.84    3.65
  -4   8   2   14.09    2.87
  -3  -8   2  148.08    8.11
   3  -8  -2  138.69    9.58
  -3  -8   2  142.78    9.07
   3   8  -2  150.30    8.12
  -3   8   2  129.67    8.73
   3   8  -2  146.75    8.92
  -3   8   2  148.06    8.64
   3   8  -2  149.59    8.57
  -2  -8   2   15.64    3.07
  -2  -8   2   17.37    2.52
   2  -8  -2   19.67    3.38
   2  -8  -2   17.08    2.72
   2  -8  -2   20.50    3.76
   2   8  -2   16.37    2.45
   2   8  -2   16.79    3.17
   2   8  -2    9.83    2.31
  -2   8   2   16.23    3.32
  -2   8   2   17.61    2.90
  -2   8   2   13.43    2.83
   1  -8  -2  181.85   10.29
   1  -8  -2  178.31   10.79
  -1  -8   2  174.64    8.81
  -1  -8   2  172.78    9.28
  -1  -8   2  173.93   10.19
   1  -8  -2  186.59    9.45
  -1   8   2  187.62   10.61
   1   8  -2  166.81    8.91
  -1   8   2  174.20    9.93
   1   8  -2  184.41    9.93
   1   8  -2  182.58    9.34
  -1   8   2  179.10   10.43
   0  -8  -2   40.28    4.90
   0  -8  -2   30.33    3.40
   0  -8  -2   21.08    3.56
   0  -8   2   29.82    3.40
   0  -8   2   34.71    4.21
   0   8  -2   33.76    3.37
   0   8  -2   35.52    4.03
   0   8   2   30.76    4.17
   0   8   2   35.12    4.53
   0   8   2   35.46    4.05
   0   8  -2   35.06    3.17
  -1  -8  -2  115.50    7.84
  -1  -8  -2  128.60    7.41
  -1  -8  -2  125.31    8.63
   1  -8   2  120.79    7.89
  -1   8  -2  120.40    6.92
   1   8   2  116.12    7.52
  -1   8  -2  119.36    6.97
  -1   8  -2  118.80    7.53
   1   8   2  119.37    8.09
  -2  -8  -2    1.58    1.39
  -2  -8  -2    3.01    1.47
   2  -8   2    0.66    1.08
  -2   8  -2    1.47    1.09
  -2   8  -2    3.09    1.28
  -2   8  -2    2.18    1.47
  -2   8  -2    2.94    1.44
  -3  -8  -2    5.06    2.22
  -3   8  -2    5.08    1.71
  -3   8  -2    8.01    2.00
  -3   8  -2    7.00    1.95
  -4  -8  -2    0.49    1.30
  -4   8  -2    1.33    1.11
  -4   8  -2    1.36    1.17
  -5  -8  -2    8.26    2.92
  -5   8  -2    4.50    1.82
  -5   8  -2    8.92    2.33
  -6  -8  -2    2.92    2.25
  -6   8  -2    0.17    1.28
  -6   8  -2    2.04    1.59
  -7   8  -2    0.77    1.64
  -7   9   2   -0.97    1.30
  -6   9   2    0.01    1.58
  -6   9   2   -0.76    1.14
  -5   9   2    0.30    1.28
  -5   9   2    1.86    1.54
  -4   9   2    2.23    1.49
  -4   9   2    2.34    1.73
  -3  -9   2   -0.26    0.97
   3  -9  -2    0.21    1.39
  -3   9   2    1.08    1.21
  -3   9   2    2.99    1.51
   3   9  -2    1.18    1.00
   2  -9  -2    8.46    2.76
  -2  -9   2    6.93    1.82
  -2   9   2    8.73    2.33
  -2   9   2    3.72    1.75
   2   9  -2    3.39    1.39
   1  -9  -2    8.59    2.70
  -1  -9   2    5.94    1.72
  -1   9   2   10.53    2.56
   1   9  -2   10.20    2.12
   0  -9   2   33.32    3.44
   0  -9  -2   27.89    4.65
   0   9   2   28.11    3.93
   0   9  -2   35.27    3.57
  -1  -9  -2   52.26    5.98
  -1   9  -2   45.16    4.08
  -1   9  -2   46.98    3.98
   1   9   2   34.68    4.35
  -2  -9  -2   83.82    7.29
  -2   9  -2   75.47    5.46
  -2   9  -2   85.70    5.99
   2   9   2   79.70    6.29
  -3  -9  -2   10.24    3.10
  -3   9  -2    9.59    2.24
  -3   9  -2    6.97    2.11
  -4   9  -2   32.47    4.28
  -4   9  -2   36.57    4.14
  -5   9  -2   34.56    4.75
  -5   9  -2   36.24    4.39
  -6   9  -2   44.37    5.59
  -5  10   2   11.95    3.08
  -4  10   2   33.77    5.00
   4  10  -2   40.33    4.43
  -4  10   2   40.34    5.20
  -3  10   2   37.01    4.96
  -3  10   2   33.41    4.61
   3  10  -2   43.14    4.38
  -2  10   2   12.06    2.96
   2  10  -2   14.05    2.61
  -2  10   2   13.48    3.00
   1  10  -2   17.17    2.82
  -1  10   2   14.84    3.07
   0  10   2    9.63    2.45
   0  10  -2   16.73    2.85
  -1  10  -2    4.82    1.78
  -1  10  -2    1.43    1.28
   1  10   2    4.25    2.00
   2  10   2    4.20    1.86
  -2  10  -2    7.95    2.10
  -2  10  -2    4.31    1.68
  -3  10  -2   26.71    4.02
  -3  10  -2   23.60    3.48
   3  10   2   24.95    4.29
  -4  10  -2    3.35    1.84
  -5  10  -2    8.17    2.70
  -3  11   2   13.43    3.29
  -2  11   2   17.06    3.60
   0  11  -2    5.15    1.88
  -1  11  -2   36.93    4.69
  -2  11  -2    5.25    2.12
  -3  11  -2    9.77    2.86
 -11   0   3   52.09    7.25
 -10   0   3    0.44    1.54
   9   0  -3   73.13    6.16
  -9   0   3   69.17    6.32
   9   0  -3   74.22    5.68
  -9   0   3   73.34    6.68
  -8   0   3    0.26    0.83
   8   0  -3    1.40    1.24
   8   0  -3    0.29    1.19
  -8   0   3    1.11    1.12
   8   0  -3    1.65    1.17
   8   0  -3   -0.36    0.67
  -8   0   3    0.57    1.07
  -7   0   3   33.84    4.01
   7   0  -3   44.46    4.12
  -7   0   3   41.53    4.30
  -7   0   3   37.13    4.17
   7   0  -3   34.49    3.95
  -7   0   3   45.69    4.72
   7   0  -3   49.38    4.13
   7   0  -3   39.71    3.47
   6   0  -3    0.37    0.63
  -6   0   3    1.23    0.98
   6   0  -3    1.92    1.00
   6   0  -3    1.46    0.82
  -6   0   3    1.34    0.90
   6   0  -3    1.49    0.91
  -6   0   3    1.34    0.94
   6   0  -3    1.93    0.92
  -6   0   3    1.32    0.86
  -6   0   3    1.41    0.89
  -5   0   3   86.87    5.08
   5   0  -3   87.60    5.32
   5   0  -3   87.97    5.13
   5   0  -3   85.30    5.15
   5   0  -3   90.87    5.30
  -5   0   3   83.11    5.27
  -5   0   3   95.92    5.40
  -5   0   3   80.23    5.35
   5   0  -3   80.17    4.72
  -5   0   3   77.95    5.05
  -4   0   3    0.44    0.48
   4   0  -3    0.50    0.49
  -4   0   3    1.48    0.73
   4   0  -3    0.28    0.53
   4   0  -3    0.46    0.45
  -4   0   3    1.40    0.70
   4   0  -3    1.54    0.69
  -4   0   3    1.52    0.77
  -4   0   3    1.30    0.72
   4   0  -3    1.55    0.80
  -3   0   3  396.14   15.74
  -3   0   3  422.52   15.87
   3   0  -3  416.52   16.27
   3   0  -3  360.62   15.72
  -3   0   3  429.49   16.44
   3   0  -3  409.36   15.54
  -3   0   3  372.37   15.59
   3   0  -3  428.98   16.40
  -3   0   3  420.39   16.51
   2   0  -3    2.64    0.65
   2   0  -3    1.96    0.50
  -2   0   3    2.67    0.57
  -2   0   3    2.54    0.62
  -2   0   3    2.56    0.64
  -2   0   3    2.67    0.60
   2   0  -3    1.87    0.39
  -2   0   3    2.93    0.69
   2   0  -3    1.85    0.33
   2   0  -3    2.53    0.61
   1   0  -3   55.12    2.56
   1   0  -3   52.32    2.44
  -1   0   3   56.45    2.55
  -1   0   3   56.82    2.65
  -1   0   3   55.62    2.57
  -1   0   3   54.48    2.44
   1   0  -3   56.59    2.62
   0   0  -3    1.46    0.37
   0   0  -3    1.43    0.38
   0   0   3    1.46    0.40
   0   0   3    1.67    0.38
  -1   0  -3  807.96   28.72
   1   0   3  782.01   28.73
  -1   0  -3  795.29   29.77
   1   0   3  820.00   28.62
   1   0   3  732.78   29.68
  -2   0  -3    0.59    0.39
   2   0   3    1.93    0.65
   2   0   3    1.29    0.62
  -2   0  -3    1.86    0.68
   2   0   3    1.22    0.54
  -2   0  -3    2.83    0.78
  -2   0  -3    0.23    0.25
   3   0   3   47.08    3.43
  -3   0  -3   50.90    3.44
  -3   0  -3   49.86    3.40
   3   0   3   45.57    3.11
  -3   0  -3   51.64    3.32
   3   0   3   51.68    3.31
  -4   0  -3    0.17    0.48
  -4   0  -3    0.61    0.61
   4   0   3    0.69    0.61
  -4   0  -3    0.67    0.72
   4   0   3    0.87    0.67
  -4   0  -3    1.18    0.80
   4   0   3    0.06    0.39
  -5   0  -3   11.43    2.11
  -5   0  -3   12.40    2.16
  -5   0  -3   14.93    2.54
   5   0   3   10.26    2.20
   5   0   3   15.25    2.36
  -5   0  -3    7.01    1.79
  -6   0  -3   -0.15    0.69
  -6   0  -3   -0.06    0.73
   6   0   3    0.99    0.95
  -6   0  -3    0.22    0.79
  -6   0  -3   -0.48    0.58
  -7   0  -3   58.60    5.22
  -7   0  -3   40.76    4.90
  -7   0  -3   47.91    5.23
   7   0   3   61.04    4.96
  -8   0  -3   -0.18    1.16
  -8   0  -3   -0.94    0.88
  -9   0  -3    7.15    2.71
  -9   0  -3   13.73    3.54
 -11  -1   3    2.90    2.33
 -11   1   3    0.29    1.86
 -10  -1   3    2.92    2.11
 -10   1   3    2.33    2.00
  10   1  -3    2.21    1.82
  -9  -1   3    5.73    2.25
   9  -1  -3    7.81    2.53
  -9   1   3    6.88    2.45
   9   1  -3    4.13    1.70
   9   1  -3    9.62    2.40
  -9   1   3    7.35    2.50
   8  -1  -3    2.16    1.58
   8  -1  -3    1.38    1.22
  -8  -1   3   -0.14    0.89
   8  -1  -3    1.97    1.30
  -8  -1   3    0.42    1.10
  -8  -1   3    1.16    1.12
   8  -1  -3    1.95    1.55
   8  -1  -3    2.03    1.31
   8   1  -3    4.57    1.45
  -8   1   3    1.68    1.35
   8   1  -3    2.87    1.66
  -8   1   3    2.02    1.35
   8   1  -3    1.69    1.17
  -8   1   3    1.07    1.30
   8   1  -3    2.04    1.50
  -7  -1   3    0.66    0.81
   7  -1  -3   -0.10    0.67
  -7  -1   3    0.85    0.89
   7  -1  -3   -0.93    0.58
  -7  -1   3   -0.06    0.79
   7  -1  -3    0.86    0.79
  -7  -1   3    0.61    0.89
   7  -1  -3    0.14    0.70
   7  -1  -3    0.51    0.69
  -7   1   3    0.16    0.85
  -7   1   3    0.75    0.96
   7   1  -3    0.89    0.98
  -7   1   3   -0.06    0.68
   7   1  -3    1.68    1.10
   7   1  -3    0.35    0.74
  -7   1   3   -0.02    0.80
   7   1  -3   -0.12    0.61
   6  -1  -3   32.03    3.13
   6  -1  -3   33.79    3.59
  -6  -1   3   34.75    3.25
   6  -1  -3   38.52    3.27
   6  -1  -3   36.67    3.64
   6  -1  -3   21.92    2.99
  -6  -1   3   29.73    3.30
  -6  -1   3   25.87    2.99
  -6  -1   3   25.21    3.30
  -6  -1   3   30.68    3.40
  -6   1   3   26.00    3.19
  -6   1   3   30.42    3.40
   6   1  -3   27.69    3.15
   6   1  -3   25.78    3.13
  -6   1   3   38.23    3.95
   6   1  -3   28.41    3.22
  -6   1   3   30.16    3.39
   6   1  -3   30.84    2.58
  -5  -1   3   44.91    3.31
   5  -1  -3   40.13    3.31
   5  -1  -3   41.43    3.41
  -5  -1   3   43.36    3.34
  -5  -1   3   33.51    3.07
   5  -1  -3   37.87    3.09
  -5  -1   3   40.34    3.43
   5  -1  -3   35.95    3.25
   5  -1  -3   42.21    3.14
  -5  -1   3   38.19    3.19
   5   1  -3   39.48    2.75
   5   1  -3   43.51    3.41
   5   1  -3   36.98    3.12
  -5   1   3   38.47    3.47
   5   1  -3   43.88    3.35
  -5   1   3   35.95    3.23
  -5   1   3   41.51    3.34
  -5   1   3   46.97    3.61
   4  -1  -3  427.05   18.86
  -4  -1   3  464.53   18.25
   4  -1  -3  437.21   18.44
   4  -1  -3  459.52   18.14
  -4  -1   3  480.59   18.29
  -4  -1   3  484.31   18.31
   4  -1  -3  469.94   18.27
  -4  -1   3  432.63   18.66
  -4  -1   3  460.71   19.01
   4  -1  -3  445.27   18.90
   4   1  -3  489.29   17.71
   4   1  -3  478.01   18.91
  -4   1   3  463.75   19.23
   4   1  -3  463.69   18.20
  -4   1   3  465.23   18.50
  -4   1   3  418.34   18.14
  -4   1   3  476.53   19.17
   4   1  -3  479.65   18.30
   3  -1  -3   34.40    2.33
   3  -1  -3   35.37    2.31
   3  -1  -3   34.41    2.48
  -3  -1   3   34.59    2.16
  -3  -1   3   28.98    2.20
  -3  -1   3   31.90    2.26
   3  -1  -3   31.13    2.46
  -3  -1   3   35.20    2.46
   3  -1  -3   36.01    2.57
  -3  -1   3   33.04    2.27
   3   1  -3   31.61    2.24
  -3   1   3   32.57    2.48
  -3   1   3   35.01    2.60
   3   1  -3   30.61    2.22
  -3   1   3   34.16    2.39
  -3   1   3   34.65    2.58
   3   1  -3   31.56    1.71
   2  -1  -3  273.82   10.66
   2  -1  -3  269.62   10.65
   2  -1  -3  257.67   11.19
  -2  -1   3  273.36   10.43
   2  -1  -3  272.46   10.97
  -2  -1   3  273.18   10.17
  -2  -1   3  266.95   10.39
  -2  -1   3  249.59   10.81
   2  -1  -3  255.89   11.08
  -2  -1   3  279.46   10.78
  -2   1   3  277.28   10.93
  -2   1   3  275.29   11.24
   2   1  -3  277.50   10.49
  -2   1   3  278.28   11.34
   2   1  -3  275.60   10.76
   2   1  -3  278.17   10.52
  -2   1   3  282.13   10.71
  -1  -1   3   50.61    2.26
   1  -1  -3   47.83    2.86
   1  -1  -3   54.60    2.45
   1  -1  -3   53.38    2.88
  -1   1   3   54.99    2.55
  -1   1   3   58.06    2.88
  -1   1   3   53.29    2.81
  -1   1   3   55.86    2.68
  -1   1   3   51.71    2.92
   1   1  -3   52.31    2.26
   1   1  -3   50.08    2.23
   0  -1  -3   20.32    1.54
   0  -1  -3   20.72    1.26
   0  -1  -3   19.09    1.54
   0   1   3   19.98    1.59
   0   1  -3   20.86    0.97
   0   1   3   21.92    1.35
   0   1   3   19.07    1.48
   1  -1   3   69.43    3.30
  -1  -1  -3   69.88    3.73
   1  -1   3   72.46    3.14
   1  -1   3   69.01    3.38
  -1  -1  -3   73.11    3.41
  -1  -1  -3   75.34    3.89
  -1   1  -3   71.95    3.29
  -1   1  -3   73.54    3.25
  -1   1  -3   71.46    3.22
   1   1   3   74.42    3.51
  -1   1  -3   69.85    3.20
   1   1   3   73.25    3.75
   1   1   3   73.60    3.91
   2  -1   3  253.51    9.87
  -2  -1  -3  254.04   10.08
   2  -1   3  243.45   10.48
   2  -1   3  251.79   10.33
  -2  -1  -3  248.74   10.50
  -2  -1  -3  242.33   10.75
   2   1   3  250.63   10.89
  -2   1  -3  252.89   10.09
  -2   1  -3  248.39   10.32
   2   1   3  264.00   10.49
   2   1   3  226.83   10.10
  -2   1  -3  241.88   10.21
  -2   1  -3  245.48    9.98
  -3  -1  -3    6.38    1.46
   3  -1   3    6.64    1.39
  -3  -1  -3    4.39    1.17
  -3  -1  -3    9.20    1.35
   3  -1   3    5.87    1.17
   3  -1   3    4.81    1.10
   3  -1   3    6.37    1.20
  -3  -1  -3    6.13    1.29
   3   1   3    7.22    1.34
   3   1   3    6.47    1.48
  -3   1  -3    7.56    1.35
  -3   1  -3    4.07    1.09
  -3   1  -3    5.33    1.17
   3   1   3    4.85    1.19
   4  -1   3  105.55    5.68
  -4  -1  -3  102.60    5.96
   4  -1   3  104.09    6.15
  -4  -1  -3   99.74    5.44
   4  -1   3  113.83    5.74
  -4  -1  -3  118.14    6.09
   4  -1   3  102.62    5.83
  -4  -1  -3  101.02    6.15
  -4  -1  -3   89.72    5.88
   4   1   3  101.29    5.71
  -4   1  -3  103.37    5.96
   4   1   3  108.46    6.37
  -4   1  -3  103.48    5.93
   4   1   3  103.88    5.97
  -4   1  -3  100.71    5.76
  -5  -1  -3   92.65    5.69
  -5  -1  -3   73.56    5.56
   5  -1   3   91.37    5.97
  -5  -1  -3   84.80    5.08
  -5  -1  -3   76.24    5.58
   5  -1   3   89.63    5.48
  -5  -1  -3   85.53    5.62
  -5   1  -3   80.74    5.44
  -5   1  -3   82.41    5.57
   5   1   3   87.32    5.65
  -5   1  -3   89.68    5.58
  -5   1  -3   74.51    5.40
   5   1   3   95.25    6.21
   5   1   3   89.47    5.46
  -6  -1  -3   55.58    4.86
  -6  -1  -3   48.69    4.36
  -6  -1  -3   52.74    4.50
   6  -1   3   58.20    4.57
  -6  -1  -3   50.56    4.64
  -6   1  -3   50.14    4.52
  -6   1  -3   52.57    4.55
  -6   1  -3   58.83    4.63
  -6   1  -3   47.31    4.36
   6   1   3   53.72    4.84
   7  -1   3    6.66    2.11
  -7  -1  -3    3.28    1.72
  -7  -1  -3    3.82    1.90
  -7  -1  -3    2.17    1.41
   7   1   3    1.74    1.24
  -7   1  -3    2.38    1.52
  -7   1  -3    3.86    1.63
  -7   1  -3    6.54    2.30
  -8  -1  -3   30.36    4.63
  -8  -1  -3   34.68    4.95
  -8   1  -3   30.83    4.61
  -8   1  -3   25.64    4.20
  -9  -1  -3    1.26    1.70
  -9  -1  -3    0.70    1.63
  -9   1  -3    2.20    1.69
  -9   1  -3    2.32    1.84
 -10   1  -3   64.59    7.70
 -11  -2   3    8.21    3.37
 -11   2   3   12.93    3.87
  10  -2  -3    7.57    2.71
 -10  -2   3   13.10    3.72
 -10   2   3   12.76    3.70
   9  -2  -3   22.60    3.95
   9  -2  -3   30.37    4.55
  -9  -2   3   31.67    4.85
   9   2  -3   26.87    3.25
  -9   2   3   32.69    4.89
  -9   2   3   38.45    5.34
   8  -2  -3   28.59    4.11
   8  -2  -3   29.71    4.06
   8  -2  -3   32.58    4.46
  -8  -2   3   24.75    3.54
  -8  -2   3   31.15    4.50
   8  -2  -3   23.63    3.51
  -8  -2   3   23.69    3.66
  -8   2   3   27.54    4.28
   8   2  -3   28.61    4.31
   8   2  -3   29.98    3.89
  -8   2   3   19.76    3.65
  -8   2   3   31.52    4.52
   8   2  -3   23.58    2.77
  -8   2   3   32.31    4.48
  -7  -2   3   77.40    5.61
   7  -2  -3   70.06    5.50
  -7  -2   3   66.21    5.61
   7  -2  -3   71.25    5.20
   7  -2  -3   65.39    5.36
   7  -2  -3   75.07    5.29
  -7  -2   3   68.53    5.26
   7  -2  -3   71.13    5.61
  -7  -2   3   77.84    5.66
   7   2  -3   68.49    5.18
  -7   2   3   63.49    5.30
  -7   2   3   80.35    5.90
   7   2  -3   72.04    4.50
   7   2  -3   76.13    5.56
  -7   2   3   74.50    5.73
   7   2  -3   76.71    5.74
  -7   2   3   58.47    5.41
   6  -2  -3   50.93    4.32
   6  -2  -3   55.03    4.12
  -6  -2   3   56.89    4.61
  -6  -2   3   51.48    4.10
   6  -2  -3   48.93    3.98
  -6  -2   3   53.86    4.29
  -6  -2   3   52.24    4.22
   6  -2  -3   56.66    4.51
   6  -2  -3   55.27    4.48
  -6   2   3   54.59    4.53
  -6   2   3   55.46    4.40
   6   2  -3   62.68    4.68
   6   2  -3   58.85    4.43
  -6   2   3   57.36    4.59
  -6   2   3   48.26    4.44
   6   2  -3   52.42    4.10
   6   2  -3   53.17    3.47
  -5  -2   3   90.63    5.60
  -5  -2   3  102.00    6.07
  -5  -2   3   95.00    5.65
   5  -2  -3   92.49    5.88
   5  -2  -3  103.91    6.07
   5  -2  -3  104.09    5.65
  -5  -2   3   99.76    5.59
  -5  -2   3   92.06    5.50
   5  -2  -3   94.49    5.56
   5  -2  -3   95.87    5.98
   5   2  -3   93.93    4.72
  -5   2   3  100.30    6.14
  -5   2   3   99.79    6.20
   5   2  -3   93.66    5.67
  -5   2   3   96.04    5.73
   5   2  -3  104.41    5.67
  -5   2   3   89.86    5.83
   5   2  -3   90.73    5.72
   4  -2  -3  145.89    7.93
   4  -2  -3  170.00    7.87
   4  -2  -3  164.33    7.74
  -4  -2   3  162.73    8.12
  -4  -2   3  153.67    7.54
   4  -2  -3  169.66    8.27
  -4  -2   3  175.92    7.67
  -4  -2   3  164.04    7.87
  -4  -2   3  159.25    7.71
   4  -2  -3  148.44    8.12
  -4   2   3  172.30    8.00
  -4   2   3  152.41    8.06
   4   2  -3  172.23    7.71
   4   2  -3  179.94    8.15
   4   2  -3  166.40    6.76
  -4   2   3  172.22    8.53
  -4   2   3  165.11    8.38
   3  -2  -3   42.74    3.39
  -3  -2   3   56.37    3.15
  -3  -2   3   51.64    3.17
   3  -2  -3   52.80    3.50
  -3  -2   3   56.58    2.95
   3  -2  -3   59.02    3.40
  -3  -2   3   63.58    3.56
   3  -2  -3   56.34    3.66
   3   2  -3   52.94    3.27
  -3   2   3   54.39    3.72
   3   2  -3   56.92    3.18
  -3   2   3   59.19    3.47
  -3   2   3   53.81    3.58
  -3   2   3   49.61    3.55
   2  -2  -3   16.02    1.88
  -2  -2   3   19.58    1.39
   2  -2  -3   11.90    1.64
  -2  -2   3   19.06    0.92
  -2  -2   3   18.39    1.45
   2  -2  -3   16.73    1.75
  -2  -2   3   16.87    1.28
  -2   2   3   18.30    1.60
   2   2  -3   18.49    1.32
   2   2  -3   18.37    1.35
  -2   2   3   21.60    1.88
   2   2  -3   18.05    1.42
  -2   2   3   20.79    2.07
  -2   2   3   14.33    1.73
   1  -2  -3  197.23    8.65
  -1  -2   3  191.54    7.26
   1  -2  -3  190.27    8.32
  -1  -2   3  193.94    7.30
  -1  -2   3  191.48    7.63
   1  -2  -3  192.56    7.82
  -1   2   3  190.48    8.37
  -1   2   3  194.13    8.64
  -1   2   3  187.66    8.24
   1   2  -3  195.42    7.39
   0  -2   3    7.42    0.55
   0  -2  -3    8.31    1.27
   0  -2   3    6.35    0.53
   0  -2  -3    5.22    0.85
   0  -2  -3    9.22    1.38
   0   2   3    7.97    1.21
   0   2   3    9.11    1.34
   0   2   3    5.86    0.88
   0   2  -3    6.51    0.57
  -1  -2  -3   20.54    1.94
   1  -2   3   19.72    1.40
   1  -2   3   22.77    1.49
  -1  -2  -3   19.75    1.99
   1  -2   3   20.63    1.21
  -1  -2  -3   18.71    1.58
  -1   2  -3   19.01    1.16
  -1   2  -3   19.15    1.16
   1   2   3   19.39    1.58
  -1   2  -3   19.79    1.31
   1   2   3   14.51    1.82
   1   2   3   22.39    1.92
  -1   2  -3   18.72    1.35
  -2  -2  -3    0.82    0.59
  -2  -2  -3    0.76    0.57
   2  -2   3    1.31    0.59
  -2  -2  -3    1.58    0.75
   2  -2   3    2.04    0.58
   2  -2   3    1.74    0.54
   2  -2   3    2.31    0.72
   2   2   3    1.15    0.52
  -2   2  -3    1.29    0.60
   2   2   3    1.56    0.71
  -2   2  -3    1.67    0.60
   2   2   3    1.04    0.71
  -2   2  -3    1.32    0.60
  -2   2  -3    2.44    0.71
   3  -2   3   20.64    1.80
  -3  -2  -3   17.76    2.35
  -3  -2  -3   15.01    2.24
  -3  -2  -3   22.20    2.24
   3  -2   3   21.63    1.86
   3  -2   3   20.27    2.14
   3  -2   3   21.58    2.30
  -3   2  -3   20.82    2.14
  -3   2  -3   24.70    2.18
  -3   2  -3   20.83    1.98
   3   2   3   23.65    2.56
   3   2   3   21.36    2.54
  -3   2  -3   20.82    1.94
   4  -2   3   11.79    1.72
   4  -2   3   13.04    2.21
  -4  -2  -3   10.08    2.09
   4  -2   3   15.39    2.17
  -4  -2  -3   10.78    1.90
  -4  -2  -3    9.41    1.98
  -4  -2  -3   12.75    1.93
  -4   2  -3   12.52    2.04
  -4   2  -3   13.18    2.00
   4   2   3   12.07    2.16
   4   2   3    9.94    2.03
  -4   2  -3    9.23    1.76
   5  -2   3   28.41    3.04
  -5  -2  -3   24.02    3.39
   5  -2   3   29.80    3.54
   5  -2   3   25.52    2.74
  -5  -2  -3   30.12    3.57
  -5  -2  -3   26.89    3.16
   5  -2   3   27.46    3.12
  -5  -2  -3   28.59    3.31
  -5  -2  -3   28.53    2.99
   5   2   3   17.87    2.46
   5   2   3   24.46    3.33
  -5   2  -3   33.17    3.43
   5   2   3   31.08    3.54
  -5   2  -3   26.06    3.01
  -5   2  -3   33.63    3.42
  -6  -2  -3   19.22    2.80
   6  -2   3   15.51    2.75
  -6  -2  -3   17.13    3.15
  -6  -2  -3   11.88    2.55
   6  -2   3   13.50    2.36
  -6  -2  -3   11.43    2.58
   6  -2   3   22.17    3.11
  -6  -2  -3   16.23    3.11
  -6   2  -3   20.65    3.19
  -6   2  -3   14.47    2.64
   6   2   3   15.94    3.02
  -6   2  -3   13.55    2.68
  -6   2  -3   13.14    2.79
   7  -2   3    0.83    1.12
  -7  -2  -3    0.26    1.12
  -7  -2  -3    0.75    1.54
  -7  -2  -3    0.56    1.06
   7  -2   3    2.73    1.49
  -7  -2  -3   -0.34    0.82
  -7   2  -3    0.24    1.01
  -7   2  -3   -0.22    1.03
   7   2   3    0.05    0.98
  -8  -2  -3    1.29    1.37
  -8  -2  -3   -0.37    1.03
  -8   2  -3    0.19    1.22
  -8   2  -3   -0.16    1.12
  -9  -2  -3    3.68    2.17
  -9  -2  -3    3.98    2.20
  -9   2  -3    1.73    1.85
  -9   2  -3    0.88    1.51
 -10   2  -3    1.97    2.25
  11  -3  -3    0.14    1.80
 -11   3   3    0.25    1.91
  10  -3  -3    0.40    1.52
 -10  -3   3    1.88    1.92
 -10   3   3    2.67    2.06
  -9  -3   3    5.73    2.45
   9  -3  -3    6.67    2.41
  -9   3   3    5.63    2.40
  -9   3   3    5.33    2.29
   9   3  -3    4.66    1.53
   8  -3  -3   14.11    3.07
  -8  -3   3   13.12    2.97
   8  -3  -3   14.18    3.14
  -8  -3   3   15.96    3.42
  -8  -3   3    9.18    2.59
   8  -3  -3   10.63    2.70
   8   3  -3    8.66    1.70
  -8   3   3   13.72    3.13
  -8   3   3   16.42    3.36
  -8   3   3   12.09    3.19
  -7  -3   3    6.69    2.14
  -7  -3   3    5.66    1.88
   7  -3  -3    2.25    1.27
   7  -3  -3    7.15    2.03
   7  -3  -3    6.90    2.02
   7  -3  -3    2.86    1.37
   7  -3  -3    4.31    1.55
  -7  -3   3    6.31    1.97
   7   3  -3    2.54    0.88
  -7   3   3    6.22    2.08
   7   3  -3    6.68    2.08
   7   3  -3    2.31    1.39
  -7   3   3    3.15    1.55
  -7   3   3    4.09    1.76
  -7   3   3    4.58    1.66
  -6  -3   3   44.81    3.87
   6  -3  -3   37.86    3.50
  -6  -3   3   37.39    4.09
   6  -3  -3   39.66    3.52
   6  -3  -3   34.93    4.04
   6  -3  -3   35.57    3.90
   6  -3  -3   41.98    4.28
  -6  -3   3   38.67    3.53
  -6  -3   3   47.25    3.91
   6   3  -3   41.12    4.14
  -6   3   3   40.56    4.32
  -6   3   3   46.51    4.69
   6   3  -3   42.32    3.83
   6   3  -3   39.11    2.69
  -6   3   3   31.58    3.87
  -6   3   3   41.68    3.80
  -5  -3   3    4.07    1.40
   5  -3  -3    7.24    1.78
   5  -3  -3   13.72    2.38
   5  -3  -3   10.56    1.84
  -5  -3   3    7.31    1.62
   5  -3  -3    5.89    1.63
  -5  -3   3    7.53    1.59
  -5   3   3    7.42    1.88
  -5   3   3    4.92    1.54
  -5   3   3    6.02    1.53
   5   3  -3    7.16    0.99
  -5   3   3    5.62    1.64
   5   3  -3    1.78    0.93
   5   3  -3    5.42    1.46
  -4  -3   3   82.28    5.15
   4  -3  -3   88.53    4.97
   4  -3  -3   72.58    5.17
   4  -3  -3   83.52    5.24
  -4  -3   3   90.70    4.71
  -4  -3   3   79.15    4.75
   4  -3  -3   87.32    5.38
  -4  -3   3   88.77    4.78
  -4   3   3   83.40    5.53
  -4   3   3   83.95    5.05
   4   3  -3   87.84    3.60
   4   3  -3   87.62    5.07
  -4   3   3   92.11    5.61
  -4   3   3   86.36    5.39
   4   3  -3   69.83    4.69
   3  -3  -3   21.08    2.62
  -3  -3   3   29.67    2.45
   3  -3  -3   32.06    2.47
  -3  -3   3   31.28    2.22
   3  -3  -3   28.30    2.54
  -3  -3   3   26.17    2.20
  -3  -3   3   28.25    1.95
   3  -3  -3   33.59    2.88
   3   3  -3   28.84    2.26
  -3   3   3   33.24    2.91
  -3   3   3   33.42    2.58
  -3   3   3   30.60    2.72
   3   3  -3   25.74    2.25
  -3   3   3   30.31    2.72
   2  -3  -3  110.25    5.57
  -2  -3   3  100.52    5.01
  -2  -3   3  108.78    4.21
   2  -3  -3  104.68    5.83
   2  -3  -3  101.48    5.58
  -2  -3   3  103.22    4.71
  -2  -3   3   96.93    4.53
   2   3  -3  100.65    4.73
  -2   3   3  100.18    5.52
  -2   3   3  101.15    5.17
  -2   3   3   92.87    5.58
  -2   3   3  109.24    5.62
   2   3  -3   94.04    4.76
  -1  -3   3   53.84    2.86
   1  -3  -3   50.71    3.03
  -1  -3   3   53.99    2.62
   1  -3  -3   59.14    3.77
   1  -3  -3   51.64    3.52
   1   3  -3   55.04    2.48
  -1   3   3   53.55    3.49
  -1   3   3   53.63    3.65
   1   3  -3   52.85    2.49
   1   3  -3   57.33    2.83
  -1   3   3   56.31    3.48
   0  -3   3   26.65    1.67
   0  -3  -3   22.43    1.82
   0  -3   3   25.39    1.40
   0  -3  -3   25.71    2.35
   0  -3   3   24.64    1.55
   0  -3  -3   23.82    2.18
   0   3   3   20.07    2.17
   0   3  -3   23.88    1.17
   0   3  -3   23.60    1.59
   0   3   3   21.10    1.73
   0   3   3   27.42    2.38
  -1  -3  -3  352.59   15.16
   1  -3   3  388.98   15.21
  -1  -3  -3  404.51   16.44
  -1  -3  -3  408.84   15.88
   1  -3   3  398.36   15.38
   1  -3   3  379.65   14.38
   1   3   3  376.55   16.30
  -1   3  -3  387.06   14.87
   1   3   3  382.00   15.16
  -1   3  -3  380.71   14.76
  -1   3  -3  379.06   14.84
  -1   3  -3  389.36   14.51
  -2  -3  -3  220.20   11.50
  -2  -3  -3  252.34   11.31
  -2  -3  -3  261.91   12.25
   2  -3   3  275.81   11.42
   2  -3   3  270.56   11.42
   2  -3   3  268.08   10.66
   2   3   3  289.94   12.46
  -2   3  -3  275.14   10.91
  -2   3  -3  277.29   11.16
   2   3   3  266.83   11.24
   2   3   3  272.58   11.91
  -2   3  -3  286.36   11.19
  -2   3  -3  268.61   11.07
  -3  -3  -3  199.61    9.12
   3  -3   3  193.68    9.05
   3  -3   3  194.32    8.43
   3  -3   3  208.27    9.23
  -3  -3  -3  192.86    9.55
  -3  -3  -3  184.51    9.71
  -3   3  -3  178.91    8.68
   3   3   3  200.61    9.61
   3   3   3  188.11    8.78
  -3   3  -3  194.17    8.88
  -3   3  -3  191.76    8.67
  -3   3  -3  183.20    8.78
   3   3   3  192.63    9.85
  -4  -3  -3   91.79    5.94
  -4  -3  -3   85.35    5.91
   4  -3   3   95.10    5.08
  -4  -3  -3   83.64    5.32
   4  -3   3   84.44    5.32
   4  -3   3   87.51    5.49
  -4   3  -3   85.88    5.20
  -4   3  -3   85.65    5.24
   4   3   3   82.52    5.89
  -4   3  -3   88.05    5.24
   4   3   3   88.02    5.18
  -4   3  -3   88.38    5.39
   4   3   3   78.02    5.53
   5  -3   3   17.41    2.36
  -5  -3  -3   17.10    2.98
  -5  -3  -3   19.14    2.75
   5  -3   3   24.15    2.99
  -5  -3  -3   24.35    3.47
  -5  -3  -3   21.23    3.04
  -5   3  -3   21.88    2.92
   5   3   3   15.02    2.77
   5   3   3   15.87    2.26
   5   3   3   15.49    2.84
  -5   3  -3   18.03    2.68
  -5   3  -3   17.29    2.65
   6  -3   3   42.27    4.28
  -6  -3  -3   33.30    4.45
  -6  -3  -3   37.44    4.37
   6  -3   3   44.12    3.98
   6  -3   3   40.04    3.81
  -6  -3  -3   43.52    4.81
  -6  -3  -3   32.80    3.77
  -6  -3  -3   28.43    3.94
  -6   3  -3   34.96    3.94
  -6   3  -3   41.86    4.27
  -6   3  -3   32.26    4.00
   6   3   3   42.15    4.81
   6   3   3   43.63    3.78
  -7  -3  -3   21.80    3.88
   7  -3   3   30.79    4.09
  -7  -3  -3   28.69    3.75
   7  -3   3   24.12    3.65
  -7  -3  -3   32.79    4.59
  -7  -3  -3   23.96    4.09
  -7   3  -3   25.94    3.77
  -7   3  -3   34.29    4.40
  -8  -3  -3   22.73    4.24
  -8  -3  -3   27.59    4.72
  -8   3  -3   18.28    3.76
  -8   3  -3   14.29    3.07
  -9  -3  -3   29.26    5.17
  -9   3  -3   21.98    4.54
  -9   3  -3   14.35    3.54
  10  -4  -3   36.07    5.50
 -10   4   3   59.68    7.38
   9  -4  -3    8.96    2.75
  -9  -4   3   17.07    3.95
  -9   4   3   16.11    3.58
  -9   4   3   19.91    4.33
   8  -4  -3   14.26    3.18
  -8  -4   3   17.32    3.70
   8  -4  -3   10.40    2.76
  -8   4   3    7.98    2.38
  -8   4   3   13.23    3.22
  -7  -4   3    9.71    2.33
   7  -4  -3   10.65    2.58
   7  -4  -3    9.06    2.32
   7  -4  -3   17.14    3.26
  -7  -4   3   12.57    2.65
   7  -4  -3   16.50    3.18
  -7  -4   3   15.59    3.16
   7   4  -3    9.80    1.49
   7   4  -3   15.61    3.09
  -7   4   3    6.81    2.49
   7   4  -3   10.94    2.68
  -7   4   3   11.82    2.64
  -7   4   3   11.41    2.88
  -7   4   3    8.54    2.43
   6  -4  -3   95.52    6.63
   6  -4  -3   84.92    6.21
  -6  -4   3   98.80    6.65
   6  -4  -3   94.94    6.52
  -6  -4   3   90.10    5.93
  -6  -4   3   88.13    5.99
  -6   4   3   85.59    6.49
   6   4  -3   88.06    6.17
   6   4  -3   86.00    6.07
  -6   4   3   90.75    6.53
   6   4  -3   88.34    4.42
  -6   4   3   91.91    6.68
  -6   4   3   82.77    5.98
   5  -4  -3   39.85    4.07
   5  -4  -3   41.64    3.77
  -5  -4   3   46.81    3.52
   5  -4  -3   45.49    4.08
   5  -4  -3   40.69    3.46
  -5  -4   3   43.68    3.64
  -5  -4   3   43.17    3.86
   5   4  -3   42.94    2.26
  -5   4   3   45.91    4.11
  -5   4   3   39.14    3.61
  -5   4   3   30.44    3.78
   5   4  -3   38.84    3.47
  -5   4   3   46.21    4.39
   4  -4  -3   90.64    5.99
   4  -4  -3   97.92    6.05
   4  -4  -3   96.61    6.28
  -4  -4   3  101.90    5.63
  -4  -4   3   95.24    5.89
  -4  -4   3   97.06    5.24
  -4   4   3  101.22    6.22
  -4   4   3   90.18    6.08
  -4   4   3   99.41    5.82
  -4   4   3  103.59    6.44
   4   4  -3  104.18    5.82
   3  -4  -3   55.03    3.93
   3  -4  -3   59.32    4.34
  -3  -4   3   48.56    3.17
  -3  -4   3   53.95    3.08
   3  -4  -3   53.61    4.11
  -3  -4   3   53.46    3.43
  -3  -4   3   45.09    3.52
   3   4  -3   49.41    3.52
  -3   4   3   53.92    4.08
  -3   4   3   52.40    4.09
  -3   4   3   57.37    3.81
   3   4  -3   54.43    3.48
  -3   4   3   60.33    4.21
   2  -4  -3  201.34    9.78
  -2  -4   3  201.50    9.19
  -2  -4   3  214.36    8.52
  -2  -4   3  215.12    8.23
   2  -4  -3  198.40   10.05
  -2  -4   3  193.19    8.59
  -2   4   3  209.45    9.85
  -2   4   3  204.39    9.22
   2   4  -3  209.29    8.88
   2   4  -3  203.87    8.91
  -2   4   3  209.51   10.13
  -2   4   3  191.83    9.55
  -1  -4   3   19.23    1.79
   1  -4  -3   19.23    2.49
   1  -4  -3   23.62    2.62
  -1  -4   3   23.89    1.72
   1  -4  -3   24.37    2.02
  -1   4   3   25.89    2.67
  -1   4   3   22.01    2.40
   1   4  -3   20.20    1.76
   1   4  -3   19.90    1.52
  -1   4   3   19.50    2.51
   1   4  -3   21.78    1.52
   0  -4   3  417.33   15.52
   0  -4   3  418.73   16.24
   0  -4   3  412.37   16.46
   0  -4  -3  414.26   16.34
   0  -4  -3  394.63   17.58
   0  -4  -3  391.65   16.85
   0   4   3  412.60   17.55
   0   4  -3  412.32   15.85
   0   4  -3  416.58   15.85
   0   4  -3  407.37   15.84
   0   4   3  403.50   16.90
  -1  -4  -3    4.66    1.12
   1  -4   3    6.46    1.12
   1  -4   3    4.30    1.01
  -1  -4  -3    3.85    1.22
   1  -4   3    8.20    1.08
  -1  -4  -3    3.95    1.34
  -1   4  -3    4.78    0.93
   1   4   3    6.73    1.62
  -1   4  -3    4.96    0.85
   1   4   3    2.96    1.09
   1   4   3    2.41    0.76
  -1   4  -3    4.24    0.79
  -1   4  -3    5.41    1.10
  -2  -4  -3   45.43    3.42
  -2  -4  -3   47.01    3.83
   2  -4   3   55.94    3.22
   2  -4   3   51.13    3.50
   2  -4   3   55.30    3.49
  -2  -4  -3   45.13    3.89
   2   4   3   54.69    4.16
   2   4   3   47.80    3.87
  -2   4  -3   53.49    3.22
  -2   4  -3   57.19    3.26
   2   4   3   55.55    3.43
  -2   4  -3   51.21    3.44
  -2   4  -3   53.62    3.15
   3  -4   3   12.33    1.94
  -3  -4  -3    9.28    1.76
  -3  -4  -3   13.34    2.35
   3  -4   3   16.71    2.23
  -3  -4  -3   15.28    2.61
   3  -4   3   11.13    1.66
  -3   4  -3   13.47    1.79
  -3   4  -3   14.86    1.87
  -3   4  -3   11.28    1.90
   3   4   3   17.39    2.80
   3   4   3   12.92    1.76
  -3   4  -3    9.87    1.72
   3   4   3   14.86    2.51
  -4  -4  -3    2.87    1.28
  -4  -4  -3    0.74    0.96
  -4  -4  -3    0.51    0.78
   4  -4   3    3.09    1.20
   4  -4   3    2.53    1.00
  -4   4  -3    0.28    0.61
   4   4   3    1.77    1.05
  -4   4  -3    1.39    0.85
   4   4   3    0.85    0.89
  -4   4  -3    0.77    0.76
  -4   4  -3    2.38    0.94
   4   4   3    0.28    0.58
   5  -4   3   15.49    2.64
  -5  -4  -3   15.18    3.04
  -5  -4  -3   14.42    2.73
  -5  -4  -3   14.84    2.62
   5  -4   3   12.96    2.17
  -5  -4  -3   11.64    2.64
  -5   4  -3   11.67    2.41
   5   4   3   17.24    3.19
  -5   4  -3   10.62    2.12
  -5   4  -3   10.51    2.21
   5   4   3   11.02    2.62
  -5   4  -3   12.32    2.24
   5   4   3    8.88    1.85
   6  -4   3   -0.04    0.80
  -6  -4  -3    0.26    1.01
  -6  -4  -3    2.19    1.39
  -6  -4  -3    0.85    1.48
  -6  -4  -3    0.44    1.09
   6   4   3    1.31    1.37
  -6   4  -3   -0.62    0.73
  -6   4  -3    2.41    1.31
   6   4   3   -0.58    0.76
  -6   4  -3    0.04    0.91
  -6   4  -3    0.19    1.15
   7  -4   3    0.37    1.15
  -7  -4  -3    1.40    1.44
  -7  -4  -3    0.73    1.27
  -7   4  -3    1.31    1.29
  -7   4  -3    0.17    1.01
  -8  -4  -3    2.77    1.87
  -8   4  -3    2.59    1.91
  -8   4  -3    4.34    2.05
  -9  -4  -3    2.43    2.01
  -9   4  -3    3.11    2.29
 -10   5   3   14.37    4.22
   9  -5  -3    0.75    1.63
  -9   5   3    1.22    1.50
  -9   5   3    2.10    1.82
  -8  -5   3    6.44    2.49
   8  -5  -3    5.10    2.22
  -8   5   3    5.81    2.28
  -8   5   3    8.26    2.80
   7  -5  -3   12.02    2.84
   7  -5  -3   16.76    3.39
  -7  -5   3   20.46    3.84
   7  -5  -3   13.36    2.79
  -7  -5   3   11.50    2.67
  -7   5   3   13.33    3.30
  -7   5   3   15.46    3.64
  -7   5   3   11.82    2.71
  -6  -5   3    2.56    1.41
  -6  -5   3    1.35    1.24
  -6  -5   3   -0.49    0.78
   6  -5  -3    1.97    1.34
   6  -5  -3    0.29    0.91
  -6   5   3   -0.36    1.26
  -6   5   3    3.07    1.67
  -6   5   3    0.83    1.03
  -6   5   3    2.82    1.59
   6   5  -3    2.93    1.54
   6   5  -3    2.17    1.27
  -5  -5   3   31.60    3.79
  -5  -5   3   34.72    3.57
  -5  -5   3   42.35    3.45
   5  -5  -3   31.68    3.94
   5  -5  -3   37.75    4.29
   5  -5  -3   28.92    3.65
  -5   5   3   46.35    4.69
   5   5  -3   31.80    3.46
  -5   5   3   33.06    3.65
  -5   5   3   35.42    4.13
  -5   5   3   33.44    4.05
  -4  -5   3   37.12    3.11
   4  -5  -3   37.94    4.09
   4  -5  -3   25.89    3.35
  -4  -5   3   35.02    3.56
   4  -5  -3   38.31    3.76
  -4  -5   3   35.97    2.81
  -4   5   3   23.78    3.33
  -4   5   3   32.18    3.76
   4   5  -3   28.70    3.17
  -4   5   3   28.64    3.52
   4   5  -3   21.42    2.74
  -4   5   3   28.08    3.14
   3  -5  -3  230.69   11.67
  -3  -5   3  245.59   11.58
   3  -5  -3  254.37   12.50
   3  -5  -3  243.04   11.94
  -3  -5   3  246.79   10.87
  -3  -5   3  260.04   10.52
  -3   5   3  245.09   11.31
   3   5  -3  269.01   11.40
  -3   5   3  257.25   12.39
  -3   5   3  242.16   11.81
  -3   5   3  216.58   11.77
   3   5  -3  247.93   11.13
   2  -5  -3   13.98    2.35
  -2  -5   3   17.48    2.22
   2  -5  -3   18.65    2.79
  -2  -5   3   16.76    1.48
  -2  -5   3   14.73    1.81
   2  -5  -3   18.18    2.15
  -2   5   3   14.76    2.13
  -2   5   3   17.15    2.68
   2   5  -3   16.97    1.86
  -2   5   3   19.56    2.70
   2   5  -3   13.95    1.98
  -2   5   3   14.01    2.25
  -1  -5   3  144.38    7.17
   1  -5  -3  149.00    8.18
   1  -5  -3  144.39    7.81
   1  -5  -3  150.70    7.13
  -1  -5   3  156.59    6.74
  -1   5   3  135.53    7.87
   1   5  -3  142.95    6.48
  -1   5   3  132.16    7.51
   1   5  -3  145.46    6.62
   1   5  -3  141.45    6.86
  -1   5   3  133.03    7.59
   0  -5   3   59.31    3.95
   0  -5  -3   69.21    4.11
   0  -5  -3   59.92    4.69
   0  -5  -3   56.47    4.41
   0  -5   3   61.21    3.58
   0   5   3   66.72    4.67
   0   5  -3   67.39    3.51
   0   5  -3   62.37    3.44
   0   5  -3   70.41    3.99
   0   5   3   68.59    4.82
   1  -5   3   56.22    3.41
  -1  -5  -3   62.79    4.52
   1  -5   3   54.72    3.59
   1  -5   3   58.99    3.93
  -1  -5  -3   57.20    3.86
  -1  -5  -3   55.67    4.52
  -1   5  -3   61.07    3.39
   1   5   3   57.13    4.49
  -1   5  -3   58.21    3.36
  -1   5  -3   53.99    3.41
  -1   5  -3   64.55    3.90
   1   5   3   63.59    3.79
   1   5   3   64.33    4.56
  -2  -5  -3   60.87    4.79
  -2  -5  -3   55.26    4.47
   2  -5   3   61.16    3.71
  -2  -5  -3   62.26    4.20
   2  -5   3   61.43    3.99
   2  -5   3   55.31    4.03
  -2   5  -3   54.75    3.63
   2   5   3   65.27    3.93
  -2   5  -3   54.99    3.55
  -2   5  -3   55.91    3.92
   2   5   3   66.77    4.90
   2   5   3   68.94    4.89
  -2   5  -3   59.72    3.62
  -3  -5  -3  143.89    8.43
   3  -5   3  155.86    8.12
  -3  -5  -3  138.09    8.63
   3  -5   3  148.94    7.34
  -3  -5  -3  144.97    7.93
   3   5   3  149.25    7.49
  -3   5  -3  156.85    7.61
  -3   5  -3  143.95    7.45
   3   5   3  169.53    9.18
  -3   5  -3  142.49    7.37
   3   5   3  148.31    8.58
  -3   5  -3  162.50    8.09
   4  -5   3   26.40    3.25
  -4  -5  -3   37.84    4.39
  -4  -5  -3   22.54    3.46
  -4  -5  -3   32.09    3.52
   4  -5   3   39.99    3.20
  -4   5  -3   35.86    3.49
   4   5   3   35.66    4.26
   4   5   3   30.12    2.85
   4   5   3   31.78    3.99
  -4   5  -3   37.90    3.18
  -4   5  -3   36.22    3.69
  -4   5  -3   38.16    3.17
  -5  -5  -3   82.02    5.88
   5  -5   3   76.16    5.66
   5  -5   3   68.62    4.93
  -5  -5  -3   69.62    6.15
   5   5   3   81.30    5.20
  -5   5  -3   69.29    5.58
  -5   5  -3   79.22    5.57
  -5   5  -3   72.36    5.21
  -5   5  -3   74.42    5.30
   5   5   3   77.80    6.42
   5   5   3   79.59    6.38
  -6  -5  -3    4.02    1.91
   6  -5   3    2.89    1.44
  -6  -5  -3    2.79    1.64
  -6   5  -3    3.65    1.43
   6   5   3    4.65    1.72
  -6   5  -3    1.35    1.14
   6   5   3    2.37    2.10
  -7  -5  -3   53.92    6.38
  -7   5  -3   55.93    5.77
  -7   5  -3   61.06    5.32
  -8  -5  -3    6.58    2.73
  -8   5  -3    5.93    2.40
  -8   5  -3    9.55    2.88
  -9  -5  -3   17.18    4.27
  -9   5  -3   25.28    4.76
  -9   6   3   10.12    3.29
  -9   6   3   12.16    3.78
   8  -6  -3   86.23    7.47
  -8   6   3   80.27    6.98
  -8   6   3   78.16    7.29
  -7  -6   3    5.33    2.09
   7  -6  -3    0.09    1.18
  -7   6   3    2.54    1.85
  -7   6   3    3.51    1.80
  -6  -6   3  116.53    7.32
  -6  -6   3  111.70    7.95
   6  -6  -3  120.37    8.11
   6  -6  -3  121.41    8.38
  -6   6   3  114.82    8.28
  -6   6   3  125.62    8.01
  -6   6   3  107.67    7.99
   6   6  -3  105.60    7.37
   5  -6  -3    4.23    1.82
   5  -6  -3    4.47    1.86
  -5  -6   3    4.69    1.76
  -5  -6   3    5.05    1.50
  -5  -6   3    6.30    1.81
  -5   6   3    5.18    1.67
  -5   6   3    4.19    1.93
   5   6  -3    5.97    1.90
  -5   6   3    7.45    2.33
  -5   6   3    6.35    2.23
  -4  -6   3  168.67    9.51
   4  -6  -3  169.77    9.72
  -4  -6   3  186.38    9.07
   4  -6  -3  177.29    9.66
   4  -6  -3  173.81   10.20
  -4  -6   3  172.91    8.56
  -4   6   3  173.76   10.03
  -4   6   3  162.78    9.74
   4   6  -3  172.44    9.29
  -4   6   3  176.50    9.88
  -4   6   3  161.49    9.09
   4   6  -3  170.91    9.00
   3  -6  -3   42.29    4.50
   3  -6  -3   36.35    4.05
  -3  -6   3   29.85    3.40
  -3  -6   3   35.77    2.78
  -3  -6   3   32.78    3.15
  -3   6   3   34.03    4.03
  -3   6   3   27.58    3.58
  -3   6   3   40.13    3.46
  -3   6   3   36.43    3.98
   3   6  -3   34.99    2.95
   3   6  -3   29.75    3.22
   2  -6  -3   67.25    4.40
  -2  -6   3   64.73    4.56
  -2  -6   3   65.81    4.18
   2  -6  -3   64.39    5.02
  -2  -6   3   71.01    3.90
   2  -6  -3   66.87    5.26
  -2   6   3   63.75    5.09
   2   6  -3   66.96    4.15
  -2   6   3   65.62    4.55
   2   6  -3   72.07    4.64
   2   6  -3   61.85    3.86
  -2   6   3   55.36    4.61
  -2   6   3   64.16    4.95
  -1  -6   3    2.41    0.92
   1  -6  -3    4.92    1.59
  -1  -6   3    3.96    1.26
   1  -6  -3    4.78    1.59
   1  -6  -3    3.47    1.12
   1   6  -3    5.64    1.16
  -1   6   3    3.51    1.41
  -1   6   3    4.63    1.48
   1   6  -3    2.50    0.85
   1   6  -3    3.53    1.11
  -1   6   3    3.49    1.41
   0  -6  -3   26.38    3.57
   0  -6   3   29.99    2.83
   0  -6  -3   28.42    3.43
   0  -6   3   27.65    2.43
   0  -6  -3   26.21    2.74
   0   6  -3   30.29    2.32
   0   6   3   28.23    3.24
   0   6   3   29.92    3.49
   0   6  -3   32.96    2.80
   0   6   3   28.63    3.50
   0   6  -3   30.45    2.34
   1  -6   3    1.71    0.96
  -1  -6  -3    1.00    0.72
  -1  -6  -3    0.36    0.80
   1  -6   3    1.83    0.86
  -1  -6  -3    0.38    0.77
  -1   6  -3    1.60    0.75
   1   6   3    1.51    0.98
  -1   6  -3    0.77    0.68
  -1   6  -3    1.99    0.77
  -1   6  -3    0.26    0.49
   1   6   3    1.68    1.06
  -2  -6  -3   69.70    5.59
  -2  -6  -3   57.65    4.48
   2  -6   3   67.82    4.91
  -2  -6  -3   73.45    5.45
   2  -6   3   81.43    4.56
  -2   6  -3   67.37    4.67
   2   6   3   66.79    5.30
   2   6   3   70.13    4.37
  -2   6  -3   71.48    4.25
  -2   6  -3   69.18    4.40
   2   6   3   63.60    5.24
  -2   6  -3   68.82    4.22
  -3  -6  -3    2.16    1.24
  -3  -6  -3    4.18    1.64
   3  -6   3    3.32    1.34
   3  -6   3    4.22    1.35
  -3  -6  -3    4.98    1.62
   3   6   3    3.86    1.54
  -3   6  -3    4.78    1.32
  -3   6  -3    4.91    1.45
  -3   6  -3    3.13    1.13
   3   6   3    2.86    1.34
  -3   6  -3    5.51    1.37
   3   6   3    2.95    0.99
   4  -6   3   10.36    2.09
  -4  -6  -3   11.19    2.72
   4  -6   3    8.30    2.15
  -4  -6  -3   11.73    2.84
  -4  -6  -3    9.00    2.11
   4   6   3    7.04    1.60
   4   6   3    9.90    2.66
  -4   6  -3    8.92    1.90
  -4   6  -3    8.63    2.11
  -4   6  -3   10.48    2.12
  -4   6  -3   10.71    2.08
   4   6   3    6.37    2.31
  -5  -6  -3    6.48    2.06
   5  -6   3    3.12    1.48
  -5  -6  -3    4.94    2.05
  -5  -6  -3    6.32    2.27
  -5   6  -3    3.91    1.54
   5   6   3    4.30    2.27
  -5   6  -3    4.78    1.79
  -5   6  -3    6.54    2.19
   5   6   3    7.24    1.87
  -5   6  -3    3.19    1.47
  -6  -6  -3    3.43    2.02
  -6   6  -3   10.75    2.52
  -6   6  -3    7.86    2.25
   6   6   3    5.62    1.81
  -7  -6  -3    1.02    1.78
  -7   6  -3   -0.28    1.08
  -7   6  -3    0.04    1.11
  -8  -6  -3    4.21    2.61
  -8   6  -3    6.71    2.61
  -8   7   3   -0.34    1.50
  -8   7   3    1.04    1.53
   7  -7  -3    9.32    2.91
  -7   7   3    5.40    2.08
  -7   7   3    5.07    2.37
   6  -7  -3    2.26    1.67
  -6  -7   3    1.71    1.44
  -6   7   3    1.52    1.35
  -6   7   3    1.64    1.51
  -5  -7   3  129.28    7.72
   5  -7  -3  134.48    9.17
  -5  -7   3  126.36    8.62
   5   7  -3  131.39    8.02
  -5   7   3  132.49    8.86
  -5   7   3  132.67    8.32
  -4  -7   3    3.64    1.44
  -4  -7   3    1.67    1.20
   4  -7  -3    1.65    1.25
   4  -7  -3    5.05    2.03
  -4  -7   3    2.21    1.15
   4   7  -3    4.65    1.86
  -4   7   3    2.69    1.83
  -4   7   3    4.59    1.69
  -4   7   3    1.16    1.20
   4   7  -3    2.21    1.29
  -4   7   3    3.90    2.06
  -3  -7   3  143.11    7.76
   3  -7  -3  132.97    9.04
  -3  -7   3  147.18    7.45
   3  -7  -3  140.11    8.77
  -3  -7   3  139.92    8.40
   3   7  -3  146.99    8.23
  -3   7   3  144.67    9.00
  -3   7   3  139.21    8.77
   3   7  -3  143.54    7.74
  -3   7   3  139.76    8.71
  -3   7   3  145.06    8.22
  -2  -7   3    2.57    1.21
  -2  -7   3    2.84    1.16
   2  -7  -3    2.10    1.06
  -2  -7   3    2.74    0.99
   2  -7  -3    0.41    0.99
   2  -7  -3    1.92    1.39
  -2   7   3    1.08    1.14
  -2   7   3    1.22    1.15
   2   7  -3    3.19    1.04
  -2   7   3    3.26    1.44
  -2   7   3    2.43    1.14
   2   7  -3    3.36    1.29
   2   7  -3    1.60    0.89
  -1  -7   3   97.55    6.34
   1  -7  -3   97.77    7.10
   1  -7  -3  112.50    6.31
   1  -7  -3  100.63    6.86
  -1  -7   3   97.75    5.74
  -1   7   3   95.54    6.83
  -1   7   3  102.48    6.94
   1   7  -3   94.73    5.41
   1   7  -3  110.53    5.76
  -1   7   3   95.15    6.52
   1   7  -3  104.22    6.21
   0  -7   3    1.32    0.98
   0  -7  -3    1.65    0.95
   0  -7  -3    3.29    1.60
   0  -7  -3    0.58    0.99
   0  -7   3    1.95    1.04
   0   7  -3    0.58    0.71
   0   7   3    2.93    1.28
   0   7  -3    0.93    0.72
   0   7  -3    1.44    0.90
   0   7   3    1.10    1.18
   0   7   3   -0.56    0.66
  -1  -7  -3  181.63    9.41
   1  -7   3  192.51    8.91
  -1  -7  -3  164.22    9.93
   1  -7   3  191.08    9.89
  -1  -7  -3  162.04   10.37
  -1   7  -3  180.96    8.83
  -1   7  -3  183.98    8.70
  -1   7  -3  176.94    8.60
   1   7   3  203.39   10.68
  -1   7  -3  196.31    9.52
   1   7   3  183.52   10.50
   2  -7   3    7.25    2.05
  -2  -7  -3    9.29    2.53
  -2  -7  -3    7.36    1.80
   2  -7   3    7.59    1.73
  -2  -7  -3    8.70    2.30
   2   7   3    4.59    1.83
  -2   7  -3    6.56    1.51
  -2   7  -3    8.85    1.70
  -2   7  -3    6.93    1.64
   2   7   3    6.26    2.31
  -2   7  -3    9.59    2.15
  -3  -7  -3  124.37    7.59
   3  -7   3  114.75    7.61
  -3  -7  -3  107.91    8.14
  -3  -7  -3  117.91    8.06
   3  -7   3  127.16    6.95
   3   7   3  126.42    6.77
  -3   7  -3  129.67    7.70
   3   7   3  106.80    7.95
  -3   7  -3  128.78    6.87
  -3   7  -3  117.01    6.97
   3   7   3  125.48    8.51
  -3   7  -3  124.25    6.79
  -4  -7  -3    1.23    1.42
  -4  -7  -3    0.99    1.22
  -4   7  -3    0.38    0.84
   4   7   3    1.01    0.90
  -4   7  -3    1.43    1.46
  -4   7  -3    0.87    1.03
  -4   7  -3    0.69    0.90
  -5  -7  -3  109.72    8.56
  -5   7  -3  107.69    6.90
   5   7   3  113.89    6.73
  -5   7  -3  107.43    7.31
  -6  -7  -3   13.09    3.41
  -6   7  -3   11.52    2.54
  -6   7  -3   10.70    2.73
  -7  -7  -3   29.58    5.62
  -7   7  -3   38.13    5.13
  -7   7  -3   32.21    4.33
  -8  -7  -3    1.28    2.31
  -8   7  -3    4.11    2.34
  -8   8   3   21.87    4.54
  -7   8   3    2.03    1.87
  -7   8   3    8.11    3.03
   6  -8  -3   43.22    5.87
  -6   8   3   35.91    5.26
  -6   8   3   57.01    5.96
  -5  -8   3   10.45    2.52
   5  -8  -3    9.49    2.97
  -5   8   3    4.99    2.08
  -5   8   3    7.83    2.40
   4  -8  -3   46.19    5.60
  -4  -8   3   55.11    4.48
  -4   8   3   57.26    5.82
  -4   8   3   48.81    5.02
  -3  -8   3   11.09    2.10
   3  -8  -3    4.76    2.07
   3  -8  -3   15.60    2.71
  -3  -8   3   12.43    2.67
   3   8  -3   10.30    2.52
  -3   8   3   15.62    2.86
   3   8  -3   12.81    2.44
   3   8  -3   16.04    2.34
  -3   8   3   11.17    2.69
   2  -8  -3   33.25    4.62
   2  -8  -3   43.38    4.83
  -2  -8   3   40.84    4.48
  -2  -8   3   40.93    3.36
   2  -8  -3   31.03    3.52
  -2   8   3   32.74    4.51
   2   8  -3   44.91    4.51
   2   8  -3   39.40    3.24
   2   8  -3   40.31    3.45
  -2   8   3   45.73    4.42
  -2   8   3   35.96    4.36
  -1  -8   3    4.23    1.66
   1  -8  -3    1.92    1.15
  -1  -8   3    4.89    1.32
   1  -8  -3    1.44    1.36
  -1  -8   3    4.31    1.51
   1  -8  -3    3.27    1.68
   1   8  -3    3.09    1.51
   1   8  -3    2.08    1.05
  -1   8   3    2.39    1.38
   1   8  -3    3.20    1.17
  -1   8   3    3.63    1.89
   0  -8  -3   72.18    6.37
   0  -8  -3   77.36    5.49
   0  -8   3   79.41    5.92
   0  -8  -3   76.98    6.20
   0  -8   3   78.62    5.20
   0   8  -3   77.10    5.61
   0   8   3   75.34    5.87
   0   8   3   73.04    6.28
   0   8  -3   77.47    4.81
   0   8  -3   79.95    4.88
  -1  -8  -3   26.73    3.36
   1  -8   3   43.92    4.45
  -1  -8  -3   32.92    4.68
  -1  -8  -3   30.21    4.24
  -1   8  -3   33.12    2.91
   1   8   3   30.05    3.93
  -1   8  -3   32.57    2.91
  -1   8  -3   37.58    4.02
   1   8   3   40.64    4.90
  -1   8  -3   37.50    3.33
  -2  -8  -3   16.53    2.88
  -2  -8  -3   12.64    3.15
  -2   8  -3   13.76    2.79
  -2   8  -3   16.10    2.33
  -2   8  -3   16.66    2.34
  -2   8  -3   11.33    2.19
  -3  -8  -3    1.04    1.46
  -3   8  -3    3.41    1.37
  -3   8  -3    3.34    1.32
  -3   8  -3    2.54    1.28
  -4  -8  -3   -0.77    1.16
  -4   8  -3    0.52    0.97
  -4   8  -3    1.56    1.25
  -5  -8  -3    1.32    1.67
  -5   8  -3    2.67    1.50
  -5   8  -3    1.54    1.31
  -6  -8  -3    1.90    2.06
  -6   8  -3   -0.41    1.08
  -6   8  -3    1.34    1.39
  -7   8  -3    0.76    1.68
  -7   9   3    5.89    2.68
  -6   9   3    4.88    2.47
  -6   9   3    4.59    2.28
  -5   9   3   20.16    3.85
  -5   9   3   25.59    4.58
  -4  -9   3    3.07    1.61
   4  -9  -3    5.04    2.34
  -4   9   3    1.82    1.43
   4   9  -3    3.86    1.39
  -4   9   3    3.97    2.04
   3  -9  -3   52.75    6.41
  -3  -9   3   58.45    4.70
   3   9  -3   52.37    4.21
  -3   9   3   61.17    5.62
   2  -9  -3    9.91    2.91
  -2  -9   3   12.90    2.36
  -2   9   3   11.32    2.74
  -2   9   3   19.66    3.31
   2   9  -3   19.08    2.55
   1  -9  -3   33.29    5.06
  -1  -9   3   45.12    3.78
  -1   9   3   48.47    5.17
   1   9  -3   48.09    3.73
   0  -9  -3   44.50    5.70
   0   9   3   33.22    4.41
   0   9  -3   32.72    3.04
   0   9  -3   32.33    3.07
  -1  -9  -3   55.02    6.31
  -1   9  -3   54.60    4.03
  -1   9  -3   51.31    4.36
   1   9   3   57.83    5.68
  -2  -9  -3   11.41    3.24
  -2   9  -3   12.79    2.53
  -2   9  -3   13.39    2.29
  -3  -9  -3   54.49    6.58
  -3   9  -3   72.12    5.56
  -3   9  -3   72.96    5.01
  -4  -9  -3    3.29    2.33
  -4   9  -3    3.60    1.70
  -4   9  -3    6.61    1.87
  -5   9  -3   35.56    4.88
  -5   9  -3   38.36    4.13
  -6   9  -3    1.24    1.51
  -6  10   3   11.25    3.29
  -5  10   3   29.47    4.72
  -4  10   3    7.32    2.50
   4  10  -3   11.11    2.39
  -4  10   3   12.57    3.30
  -3  10   3   20.23    3.72
  -3  10   3   24.23    4.47
   3  10  -3   18.78    2.84
   2  10  -3   14.92    2.47
  -2  10   3   10.80    2.73
  -2  10   3   21.68    4.01
  -1 -10   3    7.23    2.04
  -1  10   3    2.18    1.61
   1  10  -3    3.88    1.43
   0 -10   3    3.70    1.56
   0  10   3    3.10    1.67
   0  10  -3    4.44    1.51
  -1  10  -3    7.90    1.84
   1  10   3    5.68    2.15
  -1  10  -3    8.75    2.26
  -2  10  -3    5.16    1.64
  -2  10  -3    3.92    1.69
   2  10   3    5.75    2.13
  -3  10  -3    2.65    1.57
  -3  10  -3    2.86    1.40
  -4  10  -3    5.55    2.24
  -3  11   3    3.56    1.98
  -2  11   3   29.61    4.52
   1  11  -3   12.72    2.42
   0  11  -3   18.90    2.71
  -1  11  -3    4.35    1.54
  -1  11  -3    4.73    1.98
  -2  11  -3   42.21    5.02
 -11   0   4    0.12    1.74
 -10   0   4   78.06    7.37
  10   0  -4   72.06    6.58
  -9   0   4    1.58    1.44
  -9   0   4    0.45    1.34
   9   0  -4    0.92    1.19
   9   0  -4    0.26    1.09
   8   0  -4   15.68    3.19
   8   0  -4   22.95    3.50
   8   0  -4   13.59    2.37
  -8   0   4   18.90    3.61
   8   0  -4   17.29    3.17
  -8   0   4   22.25    3.69
  -7   0   4    1.15    0.96
   7   0  -4    0.09    0.62
   7   0  -4    0.55    0.77
  -7   0   4    1.01    0.87
   7   0  -4    2.25    1.16
  -7   0   4    0.42    0.91
  -7   0   4   -0.21    0.74
   7   0  -4    0.74    0.95
   6   0  -4   23.41    2.90
  -6   0   4   25.48    2.89
   6   0  -4   20.79    2.31
  -6   0   4   22.29    2.85
   6   0  -4   20.41    2.65
   6   0  -4   20.32    2.70
  -6   0   4   25.73    3.12
  -6   0   4   28.03    3.17
  -6   0   4   20.73    2.98
   6   0  -4   19.32    2.76
   5   0  -4    0.87    0.69
  -5   0   4    0.55    0.64
  -5   0   4    0.57    0.55
  -5   0   4    1.65    0.83
  -5   0   4    1.91    0.89
   5   0  -4   -0.12    0.48
   5   0  -4   -0.10    0.41
  -5   0   4    0.63    0.72
   5   0  -4    0.77    0.64
   5   0  -4    1.24    0.61
   4   0  -4  482.98   18.18
   4   0  -4  451.61   18.44
  -4   0   4  479.26   19.53
  -4   0   4  463.22   18.64
   4   0  -4  474.47   19.15
   4   0  -4  491.73   19.31
   4   0  -4  476.83   18.84
  -4   0   4  491.07   19.40
  -4   0   4  433.98   18.42
  -4   0   4  483.96   18.68
  -3   0   4    1.57    0.66
  -3   0   4    1.22    0.60
   3   0  -4    1.68    0.64
  -3   0   4    2.15    0.74
   3   0  -4    1.43    0.42
   3   0  -4    1.23    0.61
   3   0  -4    2.07    0.44
   3   0  -4    0.76    0.46
  -3   0   4    2.39    0.68
  -3   0   4    0.70    0.53
  -2   0   4  112.12    4.69
  -2   0   4  104.60    4.47
   2   0  -4  101.96    4.61
   2   0  -4  102.99    4.84
  -2   0   4   97.92    4.83
   2   0  -4  109.61    4.80
  -2   0   4  108.76    4.78
  -2   0   4  109.15    4.37
  -2   0   4  108.77    4.96
   1   0  -4    1.46    0.40
  -1   0   4    1.38    0.35
   1   0  -4    1.40    0.45
  -1   0   4    1.88    0.52
  -1   0   4    2.02    0.47
   0   0  -4  305.10   11.44
   0   0  -4  296.49   11.73
   0   0   4  300.23   11.31
   0   0   4  300.37   11.86
   1   0   4    0.24    0.33
  -1   0  -4    0.69    0.36
   1   0   4    0.38    0.39
   1   0   4    0.53    0.32
  -1   0  -4    0.80    0.43
  -1   0  -4    0.99    0.48
   2   0   4    6.00    1.08
   2   0   4    4.10    1.03
   2   0   4    4.32    0.90
  -2   0  -4    5.24    1.10
  -2   0  -4    5.03    1.06
  -3   0  -4    0.12    0.43
  -3   0  -4    0.30    0.53
  -3   0  -4    0.02    0.24
   3   0   4    0.29    0.49
  -3   0  -4    0.37    0.64
   3   0   4    0.06    0.52
   3   0   4    0.98    0.66
   4   0   4   13.00    2.19
  -4   0  -4   14.57    2.33
  -4   0  -4   20.19    2.38
   4   0   4   10.55    1.86
   4   0   4   11.62    1.92
  -4   0  -4   13.85    2.25
   5   0   4    0.14    0.64
  -5   0  -4    0.92    0.76
  -5   0  -4    0.11    0.68
  -5   0  -4   -0.09    0.46
   5   0   4    0.48    0.80
  -5   0  -4    2.08    1.13
  -6   0  -4   10.70    2.43
  -6   0  -4   16.82    3.05
  -6   0  -4   15.63    2.87
   6   0   4    9.06    2.04
  -6   0  -4   10.72    2.40
   7   0   4    0.80    1.15
  -7   0  -4   -0.17    0.91
  -7   0  -4    0.09    1.09
  -8   0  -4   34.63    4.94
  -8   0  -4   32.97    5.01
  -9   0  -4   -0.69    1.59
  -9   0  -4    0.74    1.58
 -11  -1   4    4.45    2.70
 -11   1   4    6.32    3.00
 -10  -1   4    1.11    1.77
 -10   1   4    3.09    1.94
  10   1  -4    1.56    1.59
  10   1  -4    1.84    1.60
  -9  -1   4   33.56    4.95
   9  -1  -4   30.35    4.44
   9  -1  -4   27.49    3.82
   9   1  -4   24.25    3.12
   9   1  -4   29.03    4.23
  -9   1   4   30.60    4.96
  -9   1   4   37.27    4.99
   8  -1  -4   -0.25    0.98
   8  -1  -4    1.89    1.20
   8  -1  -4    0.75    1.00
  -8  -1   4    0.81    1.08
   8  -1  -4    0.90    1.25
  -8  -1   4    0.33    1.06
   8  -1  -4    0.80    1.13
  -8  -1   4    2.13    1.30
  -8   1   4    1.79    1.33
  -8   1   4    2.81    1.48
   8   1  -4    0.08    1.13
   8   1  -4    1.51    1.20
  -8   1   4    2.60    1.51
   8   1  -4    1.56    0.89
   8   1  -4    1.65    1.41
   7  -1  -4   42.55    3.88
  -7  -1   4   46.47    4.22
   7  -1  -4   47.87    4.26
  -7  -1   4   46.29    4.19
   7  -1  -4   44.96    3.74
  -7  -1   4   45.20    3.99
   7  -1  -4   37.28    4.11
  -7  -1   4   48.53    4.87
   7  -1  -4   46.97    4.18
   7   1  -4   46.41    4.08
  -7   1   4   47.03    4.88
   7   1  -4   44.71    4.09
  -7   1   4   39.16    4.32
   7   1  -4   46.35    3.39
  -7   1   4   36.79    4.10
  -7   1   4   31.80    4.01
   7   1  -4   42.03    4.22
   6  -1  -4    4.08    1.26
   6  -1  -4    4.63    1.26
  -6  -1   4    2.27    1.02
  -6  -1   4    2.36    1.16
  -6  -1   4    1.96    0.99
   6  -1  -4    2.98    1.20
   6  -1  -4    1.53    0.92
   6  -1  -4    4.94    1.44
  -6  -1   4    4.27    1.38
  -6  -1   4    2.67    1.12
   6   1  -4    2.18    0.98
  -6   1   4    1.17    0.87
  -6   1   4    3.48    1.40
  -6   1   4    2.83    1.24
   6   1  -4    3.63    1.28
   6   1  -4    5.62    1.51
  -6   1   4    2.20    1.09
   6   1  -4    3.12    0.98
  -5  -1   4   74.13    4.50
   5  -1  -4   72.30    4.49
  -5  -1   4   76.46    4.93
  -5  -1   4   76.71    4.73
  -5  -1   4   61.62    4.35
   5  -1  -4   66.07    4.68
  -5  -1   4   70.70    4.51
   5  -1  -4   76.12    4.79
   5  -1  -4   64.28    4.18
   5  -1  -4   78.76    4.87
  -5   1   4   70.18    4.81
   5   1  -4   76.30    3.86
  -5   1   4   68.31    4.58
  -5   1   4   68.84    4.90
   5   1  -4   68.60    4.50
   5   1  -4   72.79    4.58
  -5   1   4   68.00    4.67
   5   1  -4   71.56    4.59
   4  -1  -4   19.30    2.19
   4  -1  -4   16.38    1.92
   4  -1  -4   17.09    2.21
  -4  -1   4   20.34    2.27
   4  -1  -4   18.82    2.22
  -4  -1   4   19.10    2.04
  -4  -1   4   22.52    1.96
   4  -1  -4   22.93    1.94
  -4  -1   4   19.33    2.04
  -4  -1   4   19.78    2.08
   4   1  -4   22.02    2.18
  -4   1   4   19.71    2.28
   4   1  -4   16.42    1.98
   4   1  -4   20.35    1.37
  -4   1   4   23.48    2.31
  -4   1   4   19.78    2.37
  -4   1   4   16.46    2.15
   3  -1  -4  231.33    9.60
   3  -1  -4  216.86    9.44
  -3  -1   4  213.32    8.91
  -3  -1   4  207.28    8.87
   3  -1  -4  213.22    9.57
  -3  -1   4  212.16    9.36
   3  -1  -4  219.90    8.97
   3  -1  -4  215.81    9.08
  -3  -1   4  217.83    9.20
  -3  -1   4  218.11    8.69
  -3   1   4  219.12    9.40
   3   1  -4  203.98    8.97
  -3   1   4  211.50    9.15
  -3   1   4  220.41    9.71
  -3   1   4  216.68    9.73
   3   1  -4  214.77    8.94
  -2  -1   4   58.32    2.94
   2  -1  -4   57.94    3.35
   2  -1  -4   59.49    3.25
  -2  -1   4   57.99    2.87
  -2  -1   4   59.13    2.78
   2  -1  -4   59.67    2.91
   2  -1  -4   57.51    2.73
   2  -1  -4   63.85    3.47
  -2  -1   4   54.23    2.74
   2   1  -4   58.16    2.91
  -2   1   4   56.59    3.42
  -2   1   4   54.16    3.03
   2   1  -4   60.14    2.85
  -2   1   4   53.81    3.21
  -2   1   4   59.95    3.36
   2   1  -4   60.37    2.74
   1  -1  -4  322.97   12.37
   1  -1  -4  335.09   13.44
   1  -1  -4  342.10   13.00
  -1  -1   4  328.11   12.84
   1   1  -4  327.31   12.33
  -1   1   4  334.77   12.59
  -1   1   4  339.64   12.64
   1   1  -4  334.47   12.27
  -1   1   4  323.48   12.83
  -1   1   4  332.27   13.45
   0  -1  -4   54.69    2.48
   0  -1   4   56.33    2.40
   0  -1  -4   48.05    2.95
   0  -1   4   57.41    2.36
   0  -1  -4   54.62    3.11
   0   1   4   50.03    3.09
   0   1   4   56.23    2.74
   0   1   4   57.99    3.06
   0   1  -4   54.31    2.36
  -1  -1  -4  908.35   34.79
   1  -1   4  960.16   35.48
   1  -1   4  936.78   33.94
   1  -1   4  970.48   35.61
  -1  -1  -4  874.94   36.01
  -1  -1  -4  950.48   34.56
  -1   1  -4  959.31   35.50
  -1   1  -4  962.74   34.29
   1   1   4  950.43   34.83
   1   1   4  905.52   34.69
   1   1   4 1000.00   36.32
  -1   1  -4  997.63   35.64
   2  -1   4    5.77    0.97
   2  -1   4    5.42    1.11
  -2  -1  -4    4.35    1.09
  -2  -1  -4    5.73    0.95
  -2  -1  -4    7.03    1.34
   2  -1   4    5.74    1.02
  -2   1  -4    5.71    1.01
  -2   1  -4    6.27    1.14
   2   1   4    7.51    1.47
   2   1   4    8.39    1.38
  -2   1  -4    7.64    1.13
   2   1   4    7.39    1.24
  -2   1  -4    7.69    1.07
  -3  -1  -4  223.99   10.65
   3  -1   4  231.02    9.80
   3  -1   4  240.07    9.83
   3  -1   4  241.29   10.66
  -3  -1  -4  235.57   10.49
  -3  -1  -4  225.07    9.62
   3  -1   4  216.98   10.13
  -3  -1  -4  220.06   10.45
  -3   1  -4  235.66   10.20
  -3   1  -4  239.06   10.06
  -3   1  -4  223.68   10.19
   3   1   4  223.13   10.30
   3   1   4  237.75   10.93
  -3   1  -4  216.93   10.01
   3   1   4  231.09   10.13
  -4  -1  -4  141.61    7.54
   4  -1   4  155.21    7.45
   4  -1   4  146.49    7.93
  -4  -1  -4  139.86    6.90
  -4  -1  -4  158.29    7.90
  -4  -1  -4  145.92    7.97
  -4  -1  -4  132.18    7.76
   4   1   4  132.51    7.92
  -4   1  -4  147.44    7.68
  -4   1  -4  149.38    7.68
   4   1   4  146.58    7.70
  -4   1  -4  151.94    7.56
   4   1   4  151.13    7.55
  -5  -1  -4  219.01   10.36
  -5  -1  -4  191.37   10.40
  -5  -1  -4  198.68   10.24
   5  -1   4  193.29    9.82
  -5  -1  -4  186.62   10.29
  -5   1  -4  197.78   10.21
   5   1   4  196.17    9.86
  -5   1  -4  206.75   10.14
   5   1   4  204.05   10.83
  -5   1  -4  200.28   10.22
   6  -1   4    9.05    2.20
  -6  -1  -4    7.90    2.20
  -6  -1  -4    9.48    2.32
  -6  -1  -4    7.86    2.16
  -6  -1  -4    5.50    1.76
  -6   1  -4    5.98    1.90
  -6   1  -4    8.56    2.12
   6   1   4    9.33    2.23
  -6   1  -4    9.51    2.32
  -6   1  -4    9.25    2.16
  -7  -1  -4   61.10    5.53
  -7  -1  -4   63.12    5.73
   7  -1   4   61.02    5.27
  -7   1  -4   55.17    5.12
  -7   1  -4   58.54    5.38
  -8  -1  -4    1.21    1.48
  -8  -1  -4    0.67    1.33
  -8   1  -4    3.88    1.89
  -8   1  -4    1.40    1.31
  -9  -1  -4   29.45    5.27
  -9  -1  -4   20.14    4.10
  -9   1  -4   30.79    4.85
  -9   1  -4   35.32    5.58
 -11   2   4    1.15    2.20
  10  -2  -4   46.02    5.86
 -10  -2   4   58.64    6.97
 -10   2   4   78.29    7.97
   9  -2  -4   51.35    5.67
   9  -2  -4   69.25    5.92
  -9  -2   4   46.04    5.73
  -9   2   4   55.21    6.22
   9   2  -4   47.93    5.29
   9   2  -4   49.65    3.96
  -9   2   4   43.86    5.51
  -8  -2   4  133.08    8.41
   8  -2  -4  151.83    9.10
   8  -2  -4  119.83    8.32
  -8  -2   4  125.24    8.10
   8  -2  -4  142.75    8.23
  -8  -2   4  106.96    8.27
   8  -2  -4  141.34    8.35
   8  -2  -4  126.39    8.39
   8   2  -4  137.37    8.68
   8   2  -4  120.24    7.94
  -8   2   4  133.88    9.07
  -8   2   4  130.79    8.84
   8   2  -4  129.15    6.89
  -7  -2   4   19.35    2.99
  -7  -2   4   22.36    3.16
   7  -2  -4   22.78    3.02
   7  -2  -4   19.51    3.07
   7  -2  -4   17.54    3.05
  -7  -2   4   22.54    3.45
   7  -2  -4   18.29    2.78
   7  -2  -4   23.02    3.48
   7   2  -4   24.07    3.37
  -7   2   4   20.62    3.36
  -7   2   4   19.68    3.16
   7   2  -4   16.43    1.98
  -7   2   4   20.46    3.45
   7   2  -4   18.91    2.91
  -7   2   4   14.47    2.88
   7   2  -4   25.55    3.36
  -6  -2   4   14.35    2.36
  -6  -2   4   16.07    2.55
   6  -2  -4   13.58    2.19
   6  -2  -4   14.53    2.57
   6  -2  -4   13.14    2.23
   6  -2  -4   14.64    2.57
  -6  -2   4   10.17    2.03
   6  -2  -4   12.12    2.37
  -6  -2   4   15.76    2.69
   6   2  -4   10.95    2.14
   6   2  -4   14.10    2.44
  -6   2   4   12.65    2.52
  -6   2   4   10.87    2.34
   6   2  -4   13.25    2.30
   6   2  -4   11.26    1.43
  -6   2   4   13.62    2.46
  -6   2   4   11.09    2.34
  -5  -2   4   24.08    2.50
  -5  -2   4   18.52    2.40
   5  -2  -4   24.16    3.00
   5  -2  -4   21.77    2.73
  -5  -2   4   24.44    2.90
  -5  -2   4   22.04    2.54
   5  -2  -4   25.32    2.65
   5  -2  -4   24.08    2.97
   5  -2  -4   26.08    2.72
  -5  -2   4   27.99    2.84
  -5   2   4   28.93    3.18
   5   2  -4   24.99    1.65
   5   2  -4   27.23    2.72
   5   2  -4   26.20    2.74
  -5   2   4   20.84    2.81
  -5   2   4   27.65    2.92
  -5   2   4   19.92    2.78
  -4  -2   4   27.80    2.30
  -4  -2   4   25.88    2.10
  -4  -2   4   25.65    2.25
  -4  -2   4   28.69    2.53
  -4  -2   4   25.28    2.23
   4  -2  -4   26.24    2.82
   4  -2  -4   24.15    2.24
   4  -2  -4   27.57    2.76
   4  -2  -4   22.15    2.60
   4  -2  -4   29.44    2.45
  -4   2   4   27.48    2.49
   4   2  -4   24.59    2.28
  -4   2   4   29.56    2.97
   4   2  -4   28.65    2.36
  -4   2   4   21.66    2.62
  -4   2   4   31.01    2.97
   3  -2  -4    1.27    0.77
   3  -2  -4    4.76    1.06
  -3  -2   4    3.66    0.84
   3  -2  -4    4.17    1.08
   3  -2  -4    3.51    1.10
  -3  -2   4    2.81    0.83
  -3  -2   4    4.45    0.71
  -3  -2   4    4.27    0.91
  -3   2   4    4.59    1.16
   3   2  -4    3.81    0.88
   3   2  -4    3.40    0.77
  -3   2   4    3.33    1.11
  -3   2   4    3.88    0.99
  -3   2   4    4.20    1.17
   3   2  -4    2.18    0.68
   2  -2  -4   32.52    2.55
  -2  -2   4   28.53    1.65
  -2  -2   4   28.07    1.63
   2  -2  -4   31.99    2.01
   2  -2  -4   30.92    2.50
  -2  -2   4   31.42    1.90
  -2   2   4   28.40    2.34
   2   2  -4   28.80    1.75
   2   2  -4   29.81    1.85
  -2   2   4   34.13    2.50
  -2   2   4   33.08    2.26
   2   2  -4   30.86    1.53
  -2   2   4   26.98    2.40
  -1  -2   4    3.01    0.30
   1  -2  -4    2.63    0.61
   1  -2  -4    1.48    0.65
   1  -2  -4    2.84    0.82
   1   2  -4    1.82    0.32
   1   2  -4    2.10    0.31
  -1   2   4    3.89    0.95
  -1   2   4    2.10    0.58
  -1   2   4    2.57    0.87
   0  -2  -4  116.88    5.82
   0  -2  -4  123.05    6.09
   0  -2  -4  122.34    5.33
   0   2  -4  116.99    4.60
   0   2  -4  120.50    4.67
   0   2   4  116.27    5.99
   0   2   4  115.42    5.75
   0   2   4  122.18    5.40
   1  -2   4   16.61    1.28
   1  -2   4   16.60    1.25
  -1  -2  -4   16.28    1.99
  -1  -2  -4   11.91    1.73
  -1  -2  -4   16.83    1.51
  -1   2  -4   13.74    1.61
  -1   2  -4   15.56    1.19
   1   2   4   16.22    1.60
   1   2   4   13.95    1.76
   1   2   4   16.75    2.02
   2  -2   4   16.90    1.77
  -2  -2  -4   14.23    2.06
  -2  -2  -4   19.04    2.28
   2  -2   4   19.84    1.44
  -2  -2  -4   18.42    1.87
   2  -2   4   19.87    1.67
  -2   2  -4   15.42    1.62
  -2   2  -4   15.70    1.40
   2   2   4   13.83    1.71
  -2   2  -4   18.36    1.63
   2   2   4   17.75    2.26
   2   2   4   24.00    2.46
  -2   2  -4   15.43    1.38
  -3  -2  -4    2.61    1.09
   3  -2   4    3.20    1.06
   3  -2   4    0.96    0.67
  -3  -2  -4    0.68    0.62
   3  -2   4    2.58    0.74
  -3  -2  -4    4.15    1.33
   3   2   4    2.24    0.96
  -3   2  -4    2.04    0.78
  -3   2  -4    2.21    0.84
  -3   2  -4    3.27    0.93
   3   2   4    1.25    0.72
  -3   2  -4    2.34    0.79
   3   2   4    3.22    1.15
  -4  -2  -4   61.30    4.33
  -4  -2  -4   61.54    4.61
   4  -2   4   60.38    4.35
  -4  -2  -4   56.75    4.49
   4  -2   4   50.31    3.88
  -4  -2  -4   60.41    3.98
   4   2   4   59.05    4.07
   4   2   4   56.05    4.35
  -4   2  -4   56.36    4.06
  -4   2  -4   61.91    4.09
  -4   2  -4   52.40    3.80
  -4   2  -4   59.31    4.14
   4   2   4   54.12    4.50
   5  -2   4   12.15    2.22
  -5  -2  -4   11.59    2.44
   5  -2   4    9.45    2.01
  -5  -2  -4   11.25    2.30
  -5  -2  -4    7.87    1.76
  -5  -2  -4   13.90    2.55
  -5  -2  -4   14.63    2.79
   5   2   4   12.86    2.65
  -5   2  -4    7.77    1.82
  -5   2  -4   10.64    2.09
  -5   2  -4   10.44    2.16
  -6  -2  -4    2.50    1.20
  -6  -2  -4    5.82    1.95
   6  -2   4    2.54    1.37
  -6  -2  -4    3.70    1.79
   6  -2   4    2.66    1.29
  -6  -2  -4    1.18    1.31
  -6  -2  -4    1.82    1.31
  -6   2  -4    3.11    1.49
  -6   2  -4    0.13    0.92
  -6   2  -4    5.63    1.87
   6   2   4    0.13    0.62
  -6   2  -4    3.34    1.42
  -7  -2  -4   14.34    3.25
   7  -2   4   10.85    2.62
  -7  -2  -4   19.65    3.71
  -7   2  -4   13.86    3.04
  -7   2  -4   16.21    3.09
  -8  -2  -4    6.28    2.52
  -8  -2  -4    3.41    1.92
  -8   2  -4    3.56    1.90
  -8   2  -4    5.32    2.00
  -9  -2  -4    2.91    2.13
  -9  -2  -4    4.57    2.30
  -9   2  -4    2.87    1.98
  -9   2  -4    6.94    2.82
  11  -3  -4    0.89    1.96
 -11   3   4    0.63    2.14
  10  -3  -4   -0.31    1.36
 -10   3   4    0.94    1.61
   9  -3  -4    0.45    1.20
  -9  -3   4    0.30    1.24
  -9   3   4   -0.62    1.20
  -9   3   4   -0.43    1.14
  -8  -3   4   41.79    4.68
   8  -3  -4   51.04    5.43
   8  -3  -4   52.50    5.15
  -8  -3   4   54.14    5.65
   8  -3  -4   55.52    5.56
   8  -3  -4   54.89    5.12
  -8   3   4   51.17    5.71
  -8   3   4   38.42    5.19
  -8   3   4   52.48    5.39
   8   3  -4   45.40    3.29
   7  -3  -4   52.60    4.64
  -7  -3   4   40.36    4.36
  -7  -3   4   51.08    4.75
   7  -3  -4   42.73    4.69
   7  -3  -4   59.36    4.66
   7  -3  -4   49.12    4.29
  -7  -3   4   32.21    3.92
   7  -3  -4   52.02    4.71
   7   3  -4   54.56    4.67
  -7   3   4   33.07    4.25
  -7   3   4   41.56    4.94
  -7   3   4   54.20    4.93
   7   3  -4   50.26    4.51
   7   3  -4   54.27    3.17
  -7   3   4   54.34    5.35
   6  -3  -4   55.79    4.28
   6  -3  -4   57.72    4.59
  -6  -3   4   56.09    4.24
   6  -3  -4   53.24    4.59
  -6  -3   4   48.05    4.34
   6  -3  -4   56.13    4.22
  -6  -3   4   51.81    4.20
   6  -3  -4   49.58    4.47
   6   3  -4   47.99    2.80
  -6   3   4   56.27    4.77
  -6   3   4   52.90    4.35
  -6   3   4   46.35    4.47
   6   3  -4   53.73    4.30
  -6   3   4   59.75    4.83
  -5  -3   4   49.03    3.51
  -5  -3   4   50.99    3.97
   5  -3  -4   49.67    3.74
  -5  -3   4   42.21    3.43
   5  -3  -4   44.73    3.83
   5  -3  -4   44.36    3.53
   5  -3  -4   44.69    3.93
   5  -3  -4   47.18    4.04
  -5  -3   4   46.55    3.61
  -5   3   4   50.44    4.14
  -5   3   4   46.01    4.06
   5   3  -4   45.75    3.65
  -5   3   4   45.24    3.77
  -5   3   4   52.05    4.33
  -4  -3   4  216.11    9.25
   4  -3  -4  193.54    9.97
  -4  -3   4  205.50    9.85
   4  -3  -4  211.80   10.42
   4  -3  -4  224.22   10.34
  -4  -3   4  212.56    9.29
  -4  -3   4  199.41    8.94
   4  -3  -4  204.70    9.53
   4   3  -4  205.69    9.48
  -4   3   4  206.15   10.37
  -4   3   4  198.56   10.02
  -4   3   4  212.41    9.74
   4   3  -4  207.80    9.51
  -4   3   4  216.69   10.64
  -3  -3   4  212.38    9.32
   3  -3  -4  209.82   10.12
  -3  -3   4  208.18    8.60
  -3  -3   4  212.56    8.26
   3  -3  -4  201.78    9.80
   3  -3  -4  190.19    9.60
  -3  -3   4  216.30    8.76
   3   3  -4  204.58    8.85
  -3   3   4  205.68    9.70
  -3   3   4  196.42    9.83
  -3   3   4  203.02   10.06
   3   3  -4  211.29    8.93
  -2  -3   4  103.91    4.27
  -2  -3   4   94.51    4.69
   2  -3  -4   95.61    5.70
  -2  -3   4   99.86    4.30
   2  -3  -4  100.97    4.89
   2  -3  -4   87.00    5.37
  -2   3   4   98.87    5.50
  -2   3   4   91.27    5.60
   2   3  -4   99.20    4.17
  -2   3   4   98.89    5.13
  -2   3   4  104.65    5.57
   2   3  -4   95.68    4.55
  -1  -3   4  135.87    5.69
   1  -3  -4  142.21    6.92
   1  -3  -4  134.41    7.03
   1  -3  -4  134.51    6.15
  -1   3   4  131.05    6.71
  -1   3   4  138.07    7.10
   1   3  -4  132.65    5.52
   0  -3   4  262.87   10.27
   0  -3   4  270.28   10.39
   0  -3  -4  265.34   10.85
   0  -3  -4  260.31   11.40
   0  -3  -4  236.09   11.69
   0   3   4  263.94   11.37
   0   3   4  273.24   11.93
   0   3  -4  261.90   10.02
  -1  -3  -4  201.98    8.59
   1  -3   4  194.39    8.16
  -1  -3  -4  191.48    9.08
  -1  -3  -4  187.53    9.39
   1  -3   4  192.63    8.10
   1  -3   4  193.86    7.34
  -1   3  -4  191.57    7.70
   1   3   4  200.81    9.18
   1   3   4  173.24    9.21
  -1   3  -4  194.29    7.91
  -2  -3  -4  157.50    8.17
  -2  -3  -4  164.01    7.67
   2  -3   4  159.76    7.40
   2  -3   4  161.03    6.74
   2  -3   4  162.37    7.47
  -2  -3  -4  156.52    8.35
  -2   3  -4  165.38    6.99
  -2   3  -4  156.61    7.06
  -2   3  -4  164.55    7.29
  -2   3  -4  156.47    6.91
   2   3   4  161.95    8.18
   2   3   4  172.30    8.59
   3  -3   4   77.12    4.67
  -3  -3  -4   80.73    4.86
  -3  -3  -4   71.92    5.13
  -3  -3  -4   82.67    5.48
   3  -3   4   84.82    4.91
   3  -3   4   77.72    4.17
  -3   3  -4   79.25    4.56
  -3   3  -4   74.50    4.34
   3   3   4   83.17    5.57
  -3   3  -4   74.11    4.56
   3   3   4   99.32    5.73
  -3   3  -4   72.66    4.31
  -4  -3  -4   77.92    5.62
   4  -3   4   84.85    5.16
   4  -3   4   78.71    4.55
  -4  -3  -4   71.26    5.51
  -4  -3  -4   73.31    4.94
   4   3   4   77.93    5.49
  -4   3  -4   86.16    5.23
   4   3   4   76.47    5.72
  -4   3  -4   79.48    4.84
  -4   3  -4   74.58    4.76
  -4   3  -4   77.95    4.97
   4   3   4   77.10    4.92
   5  -3   4   37.05    3.13
  -5  -3  -4   32.03    3.45
   5  -3   4   30.93    3.49
  -5  -3  -4   32.10    4.11
  -5  -3  -4   33.25    3.82
  -5  -3  -4   31.80    4.13
  -5   3  -4   40.01    3.95
  -5   3  -4   41.19    3.70
  -5   3  -4   39.29    3.44
   5   3   4   36.05    4.29
  -5   3  -4   39.28    3.39
   5   3   4   28.67    3.21
  -6  -3  -4   70.65    6.08
  -6  -3  -4   73.57    5.45
  -6  -3  -4   87.01    6.65
  -6  -3  -4   84.83    6.36
  -6  -3  -4   88.07    6.43
   6  -3   4   88.23    5.91
   6  -3   4   67.32    5.50
   6   3   4   68.31    5.27
  -6   3  -4   71.24    5.45
  -6   3  -4   80.73    6.07
  -6   3  -4   69.99    5.62
  -7  -3  -4   63.60    6.31
  -7  -3  -4   49.97    5.90
   7  -3   4   60.07    5.29
  -7  -3  -4   55.00    4.83
  -7   3  -4   55.10    5.66
  -7   3  -4   55.06    4.99
  -8  -3  -4   29.90    5.05
  -8  -3  -4   26.08    4.72
  -8   3  -4   26.87    4.56
  -8   3  -4   24.80    4.15
  -9  -3  -4   17.53    4.24
  -9   3  -4   31.76    5.38
  10  -4  -4   14.75    3.79
 -10   4   4    8.68    3.19
   9  -4  -4   59.36    6.32
  -9  -4   4   44.19    5.89
  -9   4   4   53.94    6.50
  -9   4   4   59.30    6.46
   8  -4  -4    3.92    1.91
  -8  -4   4    5.00    2.07
   8  -4  -4    6.65    2.40
  -8  -4   4    4.81    2.13
  -8   4   4    4.19    2.01
  -8   4   4    2.43    1.61
  -7  -4   4   18.85    3.39
   7  -4  -4   19.15    3.50
  -7  -4   4   17.85    3.10
   7  -4  -4   13.35    2.95
  -7  -4   4   15.05    2.81
   7  -4  -4   16.70    3.15
   7  -4  -4   13.98    2.74
  -7   4   4   12.27    2.58
   7   4  -4   19.09    3.34
  -7   4   4   18.77    3.62
   7   4  -4   14.09    1.31
   7   4  -4   14.58    3.02
  -7   4   4   21.03    3.81
  -7   4   4   15.00    3.27
  -6  -4   4    5.29    1.74
  -6  -4   4    7.61    1.93
   6  -4  -4    7.46    2.12
   6  -4  -4    5.02    1.73
   6  -4  -4    9.67    2.38
  -6  -4   4    6.54    1.73
   6  -4  -4    5.14    1.52
   6  -4  -4    7.70    1.88
  -6   4   4    4.39    1.58
  -6   4   4    7.82    2.24
  -6   4   4    7.88    2.27
   6   4  -4    4.58    1.54
  -6   4   4    7.12    2.12
   5  -4  -4   72.81    5.52
   5  -4  -4   81.26    5.60
  -5  -4   4   80.22    4.88
  -5  -4   4   78.49    5.03
  -5  -4   4   64.76    5.07
   5  -4  -4   81.27    5.21
   5  -4  -4   79.80    5.77
   5   4  -4   83.16    5.32
  -5   4   4   79.67    5.87
  -5   4   4   83.50    5.83
  -5   4   4   76.38    5.71
  -5   4   4   78.17    5.35
  -4  -4   4   11.11    1.56
  -4  -4   4   14.94    1.98
   4  -4  -4   12.51    2.44
   4  -4  -4   15.46    2.38
   4  -4  -4   14.32    2.49
  -4  -4   4   13.82    2.15
  -4   4   4    9.25    1.99
  -4   4   4   13.93    2.52
   4   4  -4   12.46    1.82
   4   4  -4   14.35    2.06
  -4   4   4    9.92    2.12
  -4   4   4   16.07    2.31
   3  -4  -4   22.56    2.90
  -3  -4   4   27.62    2.37
  -3  -4   4   21.95    1.96
  -3  -4   4   24.12    1.68
   3  -4  -4   29.44    3.23
   3  -4  -4   24.21    2.71
  -3   4   4   20.84    2.71
   3   4  -4   22.17    1.87
  -3   4   4   16.62    2.44
  -3   4   4   19.71    2.36
   3   4  -4   21.27    2.23
  -3   4   4   21.62    2.86
  -2  -4   4    5.98    0.88
  -2  -4   4    8.42    1.31
   2  -4  -4    7.27    1.72
  -2  -4   4    6.33    0.98
   2  -4  -4    7.28    1.30
   2  -4  -4    5.18    1.49
  -2   4   4   10.33    1.93
   2   4  -4    8.46    1.27
  -2   4   4    5.45    1.29
  -2   4   4    9.31    1.94
  -2   4   4    6.28    1.43
   2   4  -4    7.35    0.91
   2   4  -4    7.14    0.82
   1  -4  -4   87.28    5.56
  -1  -4   4   92.07    3.91
   1  -4  -4   93.29    5.53
  -1  -4   4   89.51    4.47
   1  -4  -4   84.86    4.70
  -1  -4   4   89.50    3.77
  -1   4   4   87.74    5.37
  -1   4   4  103.20    5.90
  -1   4   4   73.42    4.98
   1   4  -4   92.30    4.35
   0  -4  -4    1.69    0.92
   0  -4   4    1.75    0.55
   0  -4   4    1.50    0.40
   0  -4  -4    1.72    0.73
   0  -4   4    0.45    0.45
   0  -4  -4    0.71    0.72
   0   4   4    0.58    0.61
   0   4   4    2.64    0.82
   0   4  -4    1.12    0.54
   0   4   4    2.27    1.01
   1  -4   4   44.66    2.89
   1  -4   4   49.97    2.85
   1  -4   4   43.06    2.28
  -1  -4  -4   42.91    3.55
  -1  -4  -4   42.99    3.09
  -1  -4  -4   37.40    3.49
   1   4   4   48.66    3.85
  -1   4  -4   38.03    2.63
   1   4   4   44.86    3.02
  -1   4  -4   42.47    1.97
  -1   4  -4   38.61    2.46
   1   4   4   40.44    3.47
   2  -4   4    7.58    1.41
  -2  -4  -4    7.82    1.89
   2  -4   4    7.63    1.41
  -2  -4  -4    7.51    1.78
  -2  -4  -4    9.71    1.73
   2  -4   4    8.85    1.17
  -2   4  -4   11.18    1.22
   2   4   4    6.59    1.73
   2   4   4    7.53    1.77
  -2   4  -4    9.54    1.40
  -2   4  -4    9.13    1.13
  -2   4  -4    8.92    1.52
   2   4   4   12.00    1.75
   3  -4   4   12.41    1.92
   3  -4   4    8.75    1.74
  -3  -4  -4   13.54    2.19
  -3  -4  -4    7.31    1.86
   3  -4   4   12.08    1.56
  -3  -4  -4    8.41    2.00
   3   4   4   13.57    1.99
  -3   4  -4    9.74    1.51
   3   4   4    8.95    2.06
  -3   4  -4    9.10    1.46
   3   4   4    9.72    2.20
  -3   4  -4    8.84    1.60
  -3   4  -4    9.91    1.77
   4  -4   4    6.12    1.57
  -4  -4  -4    7.29    1.77
  -4  -4  -4    5.57    1.79
  -4  -4  -4    5.57    1.80
   4  -4   4    5.18    1.26
   4   4   4    3.52    1.17
  -4   4  -4    8.21    1.62
  -4   4  -4    4.80    1.29
  -4   4  -4    7.09    1.66
   4   4   4    4.48    1.68
  -4   4  -4    6.13    1.54
   4   4   4    5.58    1.90
   5  -4   4   11.77    2.38
  -5  -4  -4   15.04    2.70
  -5  -4  -4   11.10    2.51
  -5  -4  -4   10.51    2.59
   5  -4   4   13.43    2.16
  -5  -4  -4   10.36    2.63
  -5   4  -4    4.81    1.68
  -5   4  -4   13.04    2.29
  -5   4  -4   11.53    2.19
  -5   4  -4    8.45    2.06
   5   4   4   12.49    2.96
   5   4   4   13.71    2.37
  -6  -4  -4   27.71    3.61
  -6  -4  -4   18.81    3.62
   6  -4   4   24.21    3.49
   6  -4   4   22.08    3.23
  -6  -4  -4   21.10    3.83
  -6   4  -4   20.55    3.36
   6   4   4   20.62    3.00
  -6   4  -4   24.75    3.35
  -6   4  -4   19.69    3.11
  -7  -4  -4   15.91    3.63
  -7  -4  -4    9.57    2.98
  -7   4  -4   10.95    2.70
  -7   4  -4   12.01    2.76
  -8  -4  -4    4.64    2.31
  -8   4  -4    4.77    2.02
  -8   4  -4    2.25    1.88
  -9  -4  -4    6.71    3.03
  -9   4  -4    6.24    2.82
  10  -5  -4    3.69    2.30
 -10   5   4    5.60    2.88
   9  -5  -4    9.02    2.83
  -9   5   4    4.66    2.27
  -9   5   4    3.04    2.07
   8  -5  -4   67.88    6.27
  -8  -5   4   72.10    6.40
  -8   5   4   50.83    6.32
  -8   5   4   52.15    5.88
  -7  -5   4    1.00    1.31
   7  -5  -4    2.43    1.55
   7  -5  -4    0.57    1.27
   7  -5  -4    1.15    1.32
  -7  -5   4    1.58    1.35
  -7   5   4    1.92    1.36
  -7   5   4    0.24    1.45
  -7   5   4    5.14    2.18
   6  -5  -4   85.33    6.15
   6  -5  -4   76.98    6.19
   6  -5  -4   58.61    5.48
  -6  -5   4   69.53    5.27
  -6  -5   4   80.11    6.03
  -6  -5   4   81.72    5.48
  -6   5   4   76.72    6.25
   6   5  -4   74.41    5.67
  -6   5   4   74.81    6.15
  -6   5   4   65.31    5.50
  -6   5   4   78.17    6.34
   5  -5  -4   42.26    4.62
   5  -5  -4   48.15    4.68
  -5  -5   4   57.15    4.64
   5  -5  -4   52.52    4.56
  -5  -5   4   54.09    4.16
  -5  -5   4   57.12    4.05
  -5   5   4   50.22    4.35
  -5   5   4   51.15    5.15
  -5   5   4   60.03    5.11
  -5   5   4   63.86    5.18
   5   5  -4   58.26    4.51
   5   5  -4   53.80    4.13
  -4  -5   4  233.22   10.70
  -4  -5   4  239.92   10.48
   4  -5  -4  242.10   12.48
   4  -5  -4  222.07   11.85
  -4  -5   4  247.93   11.65
   4  -5  -4  231.03   11.80
  -4   5   4  243.59   11.48
  -4   5   4  237.40   12.22
  -4   5   4  246.80   12.10
   4   5  -4  232.79   11.10
  -4   5   4  245.82   12.51
   4   5  -4  240.20   10.98
   3  -5  -4    6.99    1.91
  -3  -5   4    8.34    1.68
  -3  -5   4    6.08    1.07
   3  -5  -4    6.92    1.54
  -3  -5   4    8.68    1.50
   3  -5  -4    5.28    1.67
  -3   5   4    8.21    1.92
   3   5  -4    5.99    1.21
   3   5  -4    8.04    1.59
  -3   5   4    4.08    1.21
  -3   5   4    5.59    1.69
  -3   5   4    5.97    1.68
   2  -5  -4  195.11   10.56
  -2  -5   4  203.08    8.70
   2  -5  -4  197.37   10.28
  -2  -5   4  210.36    9.56
   2  -5  -4  205.34    9.44
  -2   5   4  215.13   10.38
   2   5  -4  205.85    8.57
  -2   5   4  209.67    9.72
  -2   5   4  221.51   10.87
  -2   5   4  177.38    9.99
   2   5  -4  205.23    8.71
   2   5  -4  213.98    9.29
   1  -5  -4    0.85    0.63
   1  -5  -4    0.89    0.80
  -1  -5   4    0.58    0.57
  -1  -5   4    0.08    0.37
   1  -5  -4    0.70    0.79
   1   5  -4    1.37    0.45
  -1   5   4    1.19    0.85
   1   5  -4    0.65    0.56
  -1   5   4    0.86    0.73
   1   5  -4    0.77    0.37
  -1   5   4    0.82    0.79
   0  -5   4  299.45   11.56
   0  -5  -4  275.36   13.43
   0  -5  -4  281.71   14.05
   0  -5  -4  299.45   12.81
   0  -5   4  285.32   12.63
   0   5  -4  285.87   12.14
   0   5   4  325.13   14.35
   0   5  -4  304.28   11.54
   0   5   4  318.71   13.78
   1  -5   4   19.89    1.65
  -1  -5  -4   14.05    2.04
  -1  -5  -4   20.37    2.99
   1  -5   4   22.50    2.30
   1  -5   4   23.61    2.04
  -1  -5  -4   25.98    3.19
  -1   5  -4   19.48    1.37
   1   5   4   15.71    1.98
  -1   5  -4   20.59    1.40
   1   5   4   26.49    3.33
  -1   5  -4   19.43    1.77
   1   5   4   21.30    2.96
  -1   5  -4   19.92    2.11
  -2  -5  -4  239.34   10.83
  -2  -5  -4  224.29   11.39
   2  -5   4  227.14   10.39
   2  -5   4  228.22   10.61
   2  -5   4  224.86    9.49
  -2  -5  -4  233.51   11.90
   2   5   4  230.25   11.79
  -2   5  -4  220.41    9.55
   2   5   4  226.18   10.33
  -2   5  -4  227.75   10.30
  -2   5  -4  224.47    9.86
  -2   5  -4  222.36    9.56
   2   5   4  233.39   11.50
   3  -5   4   96.38    5.12
  -3  -5  -4  103.00    6.74
  -3  -5  -4   85.66    6.51
   3  -5   4   94.09    5.82
  -3  -5  -4  105.27    6.17
  -3   5  -4   98.94    5.88
   3   5   4   90.10    6.65
   3   5   4   98.22    6.65
  -3   5  -4  100.52    5.65
  -3   5  -4   97.10    5.19
  -3   5  -4   95.09    5.19
   3   5   4  101.24    5.71
   4  -5   4  134.76    6.93
  -4  -5  -4  130.72    7.83
  -4  -5  -4  132.40    8.46
   4  -5   4  129.49    7.65
  -4  -5  -4  136.60    8.78
   4   5   4  143.86    8.94
   4   5   4  131.70    7.32
  -4   5  -4  127.53    7.04
  -4   5  -4  140.68    7.53
  -4   5  -4  143.11    7.91
  -4   5  -4  133.53    7.07
   4   5   4  141.93    8.72
  -5  -5  -4   23.28    4.01
   5  -5   4   19.19    3.10
  -5  -5  -4   20.23    3.16
  -5  -5  -4   19.63    3.57
  -5   5  -4   26.69    3.61
  -5   5  -4   21.93    2.85
   5   5   4   20.24    2.88
  -5   5  -4   19.31    2.73
  -5   5  -4   19.28    3.04
   5   5   4   27.94    4.32
  -6  -5  -4   94.89    7.50
  -6  -5  -4   95.45    7.72
  -6   5  -4   89.59    6.21
  -6   5  -4   91.42    6.70
  -7  -5  -4    4.94    2.42
  -7   5  -4    1.10    1.35
  -7   5  -4    2.56    1.52
  -8  -5  -4    9.46    3.19
  -8   5  -4   15.59    3.43
  -8   5  -4   12.39    3.37
   9  -6  -4   82.04    7.61
  -9   6   4   65.93    7.65
   8  -6  -4    2.68    1.81
  -8   6   4    2.16    1.92
  -8   6   4    3.41    1.84
   7  -6  -4   45.22    5.55
  -7  -6   4   45.83    4.94
  -7   6   4   37.18    5.32
  -7   6   4   47.25    5.34
   6  -6  -4   -0.03    1.03
  -6  -6   4    0.39    1.06
  -6  -6   4   -0.71    0.92
   6  -6  -4    1.40    1.52
  -6   6   4    0.15    1.15
  -6   6   4    0.71    1.05
   6   6  -4    0.46    1.06
  -6   6   4    0.80    1.60
   6   6  -4    0.63    1.22
   5  -6  -4   51.09    5.31
  -5  -6   4   57.77    4.42
  -5  -6   4   53.85    4.72
  -5  -6   4   57.84    4.25
   5  -6  -4   45.50    5.13
  -5   6   4   45.34    5.19
  -5   6   4   53.17    5.03
   5   6  -4   57.64    4.69
   5   6  -4   54.14    4.28
  -5   6   4   50.78    5.39
  -5   6   4   52.05    4.59
   4  -6  -4    2.07    1.39
   4  -6  -4    6.01    1.91
  -4  -6   4    3.55    1.40
  -4  -6   4    3.84    1.19
  -4  -6   4    3.49    1.27
   4  -6  -4    4.29    1.55
  -4   6   4    3.38    1.35
  -4   6   4    8.87    2.33
   4   6  -4    6.15    1.49
   4   6  -4    6.17    1.70
  -4   6   4    3.74    1.56
  -4   6   4    5.47    1.93
   3  -6  -4   18.36    3.22
  -3  -6   4   18.61    2.68
  -3  -6   4   21.12    2.35
  -3  -6   4   21.56    1.95
   3  -6  -4   14.68    2.84
   3  -6  -4   15.57    2.26
  -3   6   4   13.10    2.65
   3   6  -4   19.18    2.14
   3   6  -4   17.98    2.48
  -3   6   4   13.08    2.56
  -3   6   4   16.76    2.96
  -3   6   4   19.79    2.76
   2  -6  -4   14.62    2.17
  -2  -6   4   17.46    1.97
   2  -6  -4   16.10    2.84
  -2  -6   4   13.28    1.54
   2  -6  -4   18.09    3.12
  -2  -6   4   13.92    2.15
   2   6  -4   13.06    1.62
   2   6  -4   16.26    1.54
  -2   6   4   21.36    3.05
  -2   6   4   17.35    2.85
   2   6  -4   12.33    2.03
  -2   6   4   15.36    2.85
  -1  -6   4    3.44    1.17
   1  -6  -4    3.20    1.38
   1  -6  -4    1.42    0.80
  -1  -6   4    4.38    1.07
   1  -6  -4    3.03    1.37
  -1   6   4    1.62    1.05
   1   6  -4    3.48    0.81
   1   6  -4    4.38    1.23
  -1   6   4    4.28    1.45
   1   6  -4    2.59    0.73
  -1   6   4    5.71    1.80
   0  -6   4    0.23    0.49
   0  -6   4    0.41    0.70
   0  -6  -4    1.44    0.84
   0  -6  -4    1.47    1.03
   0  -6  -4    2.05    1.13
   0   6  -4    1.77    0.81
   0   6  -4    1.32    0.52
   0   6   4    1.31    0.94
   0   6  -4    1.07    0.51
   0   6   4    1.04    0.89
   1  -6   4    5.85    1.18
  -1  -6  -4    3.54    1.48
  -1  -6  -4    5.46    1.79
  -1  -6  -4    4.54    1.33
   1  -6   4    4.61    1.36
  -1   6  -4    4.17    0.85
  -1   6  -4    4.16    0.86
  -1   6  -4    5.13    1.22
   1   6   4    5.40    1.83
   1   6   4    3.13    1.33
  -1   6  -4    7.70    1.57
   2  -6   4    1.54    0.92
  -2  -6  -4    1.02    1.03
  -2  -6  -4    2.02    1.27
  -2  -6  -4    1.99    1.00
   2  -6   4    1.15    0.76
  -2   6  -4    2.38    0.80
   2   6   4    0.55    0.98
  -2   6  -4    1.52    0.67
   2   6   4    1.17    0.69
   2   6   4    2.07    1.23
  -2   6  -4    1.80    0.95
  -2   6  -4    3.04    1.05
  -3  -6  -4    4.73    1.87
  -3  -6  -4    0.98    1.01
   3  -6   4    2.45    1.19
   3  -6   4    0.24    0.80
  -3  -6  -4    1.25    1.06
   3   6   4    0.22    0.94
   3   6   4    3.20    1.68
   3   6   4    0.38    0.66
  -3   6  -4    2.98    1.12
  -3   6  -4    2.62    0.93
  -3   6  -4    1.17    0.73
  -3   6  -4    2.63    1.16
   4  -6   4    1.62    1.08
  -4  -6  -4    1.00    1.25
  -4  -6  -4   -0.49    0.87
  -4  -6  -4    1.35    1.37
   4  -6   4    0.68    0.95
  -4   6  -4    1.81    1.00
  -4   6  -4    0.60    1.00
  -4   6  -4    4.19    1.52
  -4   6  -4    3.45    1.24
   4   6   4    2.13    1.88
   4   6   4    0.40    1.28
   4   6   4    1.65    1.02
  -5  -6  -4    5.35    2.19
  -5  -6  -4    3.13    1.80
   5   6   4    2.84    2.23
  -5   6  -4    4.36    1.48
  -5   6  -4    1.96    1.09
   5   6   4    2.31    1.34
  -5   6  -4    3.01    1.42
  -6  -6  -4    1.05    1.53
  -6   6  -4    1.62    1.37
  -6   6  -4    0.50    1.07
  -7  -6  -4   23.44    4.71
  -7   6  -4   27.12    3.89
  -7   6  -4   39.89    5.05
  -8  -6  -4    0.10    1.88
  -8   6  -4    0.58    1.61
   8  -7  -4   16.64    4.09
  -8   7   4   22.26    4.76
  -8   7   4   27.04    4.82
   7  -7  -4    1.28    1.63
  -7   7   4    0.43    1.47
  -7   7   4    0.44    1.36
  -6  -7   4   38.38    4.29
   6  -7  -4   29.20    4.66
  -6   7   4   31.03    4.78
  -6   7   4   32.27    4.53
  -5  -7   4   29.19    4.09
   5  -7  -4   17.81    3.60
  -5  -7   4   23.16    3.14
   5  -7  -4   29.07    4.53
  -5   7   4   21.01    3.48
   5   7  -4   22.57    3.61
   5   7  -4   21.55    3.07
  -5   7   4   25.35    4.01
   4  -7  -4   31.56    4.40
  -4  -7   4   39.32    4.35
  -4  -7   4   49.25    3.76
   4  -7  -4   32.10    4.57
  -4  -7   4   49.32    4.01
   4   7  -4   53.00    3.95
  -4   7   4   48.34    4.37
  -4   7   4   43.67    5.18
  -4   7   4   61.44    5.82
  -4   7   4   41.16    4.84
   4   7  -4   51.44    4.48
  -3  -7   4    3.57    1.30
  -3  -7   4    2.46    1.29
   3  -7  -4    1.88    1.42
   3  -7  -4    1.86    1.02
   3  -7  -4    3.56    1.62
  -3  -7   4    0.73    0.68
   3   7  -4    2.78    1.26
  -3   7   4    4.14    1.55
  -3   7   4    1.29    1.51
   3   7  -4    3.11    1.14
  -3   7   4    2.51    1.53
   3   7  -4    2.43    0.91
  -3   7   4    1.46    1.13
  -2  -7   4  205.32   10.63
   2  -7  -4  232.40   12.25
  -2  -7   4  211.52    9.68
   2  -7  -4  193.64   11.21
   2  -7  -4  195.96   10.22
  -2  -7   4  225.83    9.52
   2   7  -4  218.69   10.43
  -2   7   4  194.78   11.07
  -2   7   4  198.93   11.24
   2   7  -4  214.12    9.37
  -2   7   4  209.59   11.69
   2   7  -4  212.42    9.52
   1  -7  -4    0.93    1.10
   1  -7  -4    1.69    0.96
  -1  -7   4    1.31    0.87
   1  -7  -4    1.10    1.20
  -1  -7   4    1.55    1.02
   1   7  -4   -0.09    0.54
  -1   7   4    0.60    0.97
  -1   7   4    2.39    1.47
  -1   7   4    1.57    1.27
   1   7  -4    1.92    0.78
   1   7  -4    0.83    0.62
   0  -7   4  374.52   14.99
   0  -7  -4  360.93   16.18
   0  -7  -4  368.97   18.05
   0  -7   4  376.79   16.60
   0  -7  -4  375.82   17.36
   0   7  -4  365.89   14.85
   0   7   4  361.82   17.09
   0   7  -4  379.93   15.90
   0   7  -4  354.13   14.78
   0   7   4  369.43   17.82
   0   7   4  376.27   17.42
   1  -7   4   16.91    2.64
  -1  -7  -4   22.36    3.46
  -1  -7  -4   20.04    3.68
  -1  -7  -4   16.56    2.73
   1  -7   4   18.98    2.14
  -1   7  -4   17.85    2.31
  -1   7  -4   19.86    2.68
  -1   7  -4   18.32    1.72
   1   7   4   14.11    3.08
  -1   7  -4   20.68    1.77
   1   7   4   23.64    3.67
  -2  -7  -4  129.56    8.35
  -2  -7  -4  114.95    8.33
   2  -7   4  121.24    7.51
   2   7   4  134.17    8.69
  -2   7  -4  135.59    7.45
  -2   7  -4  123.64    6.85
   2   7   4  122.39    8.40
  -2   7  -4  121.82    6.13
  -2   7  -4  126.03    6.18
  -3  -7  -4   16.28    2.88
  -3  -7  -4   15.45    3.35
   3  -7   4   18.96    3.03
  -3  -7  -4   18.65    3.53
   3   7   4   17.23    2.54
  -3   7  -4   19.06    2.18
  -3   7  -4   17.15    2.90
  -3   7  -4   21.03    2.82
  -3   7  -4   23.30    2.36
   3   7   4   16.11    3.44
  -4  -7  -4  111.20    8.04
  -4  -7  -4   91.58    7.69
  -4   7  -4  106.92    6.07
  -4   7  -4  100.14    5.93
   4   7   4  104.81    6.44
  -4   7  -4   91.85    6.81
  -4   7  -4  111.38    6.91
  -5  -7  -4   25.99    4.64
  -5   7  -4   15.49    2.51
  -5   7  -4   15.48    3.02
  -6  -7  -4   49.39    6.51
  -6   7  -4   37.44    4.05
  -6   7  -4   39.89    4.96
  -7  -7  -4    1.33    1.98
  -7   7  -4    1.32    1.63
  -7   8   4   19.09    4.30
  -7   8   4   21.23    4.38
   6  -8  -4    5.70    2.56
  -6   8   4    5.37    2.09
  -6   8   4    0.87    1.38
   5  -8  -4    6.55    2.51
  -5  -8   4    3.90    1.60
  -5   8   4    6.56    2.41
  -5   8   4    2.21    1.43
   4  -8  -4   21.62    4.07
  -4  -8   4   30.65    3.38
   4   8  -4   21.40    2.64
   4   8  -4   27.52    3.13
  -4   8   4   15.00    3.28
  -4   8   4   21.08    3.48
   3  -8  -4   17.53    3.81
  -3  -8   4   12.26    2.14
   3  -8  -4   10.29    2.21
   3   8  -4    8.97    2.38
   3   8  -4   16.71    2.36
  -3   8   4   12.27    2.70
   3   8  -4   17.54    2.20
  -3   8   4   19.46    3.54
  -2  -8   4    4.31    1.26
   2  -8  -4    5.62    1.75
  -2  -8   4    5.32    1.71
   2  -8  -4    4.62    1.96
   2  -8  -4    2.77    1.53
   2   8  -4    4.57    1.25
  -2   8   4    2.61    1.28
   2   8  -4    4.56    1.71
   2   8  -4    5.64    1.33
  -2   8   4    2.43    1.32
  -2   8   4    8.90    2.74
   1  -8  -4    2.52    1.44
   1  -8  -4    3.89    1.93
  -1  -8   4    4.34    1.65
   1  -8  -4    1.85    1.11
  -1   8   4    5.04    2.29
   1   8  -4    5.70    1.28
   1   8  -4    3.78    1.10
  -1   8   4    4.76    1.76
   1   8  -4    2.87    1.34
   0  -8  -4   29.90    4.60
   0  -8  -4   28.24    4.20
   0  -8   4   44.46    4.06
   0  -8  -4   43.42    3.88
   0   8   4   35.50    4.82
   0   8  -4   33.37    2.55
   0   8  -4   29.13    3.51
   0   8  -4   30.96    2.44
   0   8   4   32.37    4.14
  -1  -8  -4    1.91    1.41
  -1  -8  -4    7.46    1.89
  -1  -8  -4    8.14    2.53
   1   8   4   11.04    3.14
  -1   8  -4    6.08    1.26
  -1   8  -4    5.09    1.78
  -1   8  -4    6.04    1.25
  -1   8  -4    6.63    1.65
  -2  -8  -4    6.29    2.41
  -2   8  -4    4.87    1.17
  -2   8  -4    4.77    1.17
  -2   8  -4    3.78    1.36
  -2   8  -4    5.96    2.00
  -3  -8  -4    1.96    1.63
  -3   8  -4    8.73    1.64
  -3   8  -4    7.20    1.57
  -3   8  -4    7.04    1.92
  -4  -8  -4   -1.01    1.17
  -4   8  -4    0.85    1.12
  -4   8  -4    1.12    0.99
   4   8   4    0.33    1.27
  -5  -8  -4    1.78    1.87
  -5   8  -4    3.51    1.73
  -5   8  -4    3.30    1.39
  -6  -8  -4    1.77    2.10
  -6   8  -4   -0.58    1.03
  -6   8  -4    2.77    1.75
  -7   9   4   16.12    3.91
  -6   9   4   18.58    3.85
  -6   9   4   27.18    4.96
   5   9  -4   31.98    3.54
  -5   9   4   27.78    4.68
  -5   9   4   37.76    5.01
  -4  -9   4   40.59    4.22
   4  -9  -4   35.88    5.38
  -4   9   4   33.52    4.54
  -4   9   4   34.43    5.08
   4   9  -4   39.89    3.42
  -3  -9   4   25.41    3.20
   3  -9  -4   22.45    4.38
   3   9  -4   25.76    2.74
  -3   9   4   18.15    3.34
  -3   9   4   22.79    4.04
  -2  -9   4   54.31    4.10
   2  -9  -4   38.85    5.53
  -2   9   4   40.23    5.09
   2   9  -4   44.28    3.49
   2   9  -4   46.16    3.42
  -2   9   4   43.24    4.78
  -1  -9   4   34.39    3.37
   1  -9  -4   33.75    5.21
   1   9  -4   34.25    2.81
  -1   9   4   23.99    3.97
   1   9  -4   31.49    2.66
   0  -9  -4   44.73    5.92
   0   9   4   49.23    5.36
   0   9  -4   48.74    3.35
   0   9  -4   55.34    3.53
  -1  -9  -4   29.22    4.84
   1   9   4   23.34    3.96
  -1   9  -4   23.27    3.14
  -1   9  -4   26.05    2.32
  -1   9  -4   26.23    2.32
  -2  -9  -4   75.76    7.24
  -2   9  -4   76.39    5.58
  -2   9  -4   80.38    4.56
  -2   9  -4   72.57    4.42
  -3  -9  -4    1.37    1.63
  -3   9  -4    2.21    1.04
  -3   9  -4    1.81    1.21
  -4  -9  -4   26.95    5.17
  -4   9  -4   26.71    2.84
  -4   9  -4   21.98    3.70
  -5   9  -4   58.36    5.93
  -5   9  -4   53.69    4.26
  -5  10   4    2.74    1.93
   4  10  -4    3.98    1.43
  -4  10   4    5.26    2.51
  -4  10   4    4.81    2.18
   3  10  -4    5.38    1.52
  -3  10   4    2.16    1.70
  -3  10   4    8.15    2.80
  -2 -10   4    0.76    1.16
   2  10  -4    2.41    1.08
  -2  10   4   -0.19    1.05
  -2  10   4    0.56    1.38
  -1 -10   4    0.79    1.09
   1  10  -4    0.87    0.90
  -1  10   4   -0.13    1.19
   0 -10   4    0.27    1.07
   0  10  -4    0.03    0.73
   0  10   4    0.19    1.19
   1  10   4    0.39    1.30
  -1  10  -4    0.93    0.87
  -1  10  -4    0.98    1.02
  -2  10  -4    0.05    0.99
   2  10   4   -0.44    1.17
  -2  10  -4    0.53    0.80
  -3  10  -4    1.24    0.93
  -3  10  -4    0.63    1.10
  -4  10  -4    0.87    1.44
  -4  10  -4   -0.48    0.90
  -3  11   4   41.30    5.46
   2  11  -4   10.74    1.99
  -2  11   4   13.80    3.28
   1  11  -4   34.32    2.86
   0  11  -4    3.08    1.60
   0  11  -4    2.11    1.00
  -1  11  -4   38.50    4.53
  -1  11  -4   35.16    2.60
 -11   0   5    5.38    3.00
 -10   0   5    1.33    1.74
  10   0  -5    2.76    1.77
  10   0  -5   -0.01    1.25
   9   0  -5   17.68    3.47
   9   0  -5   16.82    2.74
  -9   0   5   19.91    4.03
   8   0  -5    0.01    1.18
  -8   0   5   -0.64    0.80
   8   0  -5    1.03    0.86
   8   0  -5    0.44    1.13
   8   0  -5    0.33    0.95
  -8   0   5   -0.17    0.90
   7   0  -5   53.41    4.50
   7   0  -5   60.70    4.77
  -7   0   5   53.37    4.39
   7   0  -5   45.49    4.15
  -7   0   5   55.59    4.90
   7   0  -5   55.34    3.85
   7   0  -5   53.89    4.44
  -7   0   5   55.22    4.59
  -7   0   5   61.15    4.94
  -6   0   5    0.47    0.72
  -6   0   5    2.75    1.11
  -6   0   5    0.26    0.59
   6   0  -5    0.21    0.54
   6   0  -5    1.45    0.98
   6   0  -5    0.05    0.59
   6   0  -5    0.69    0.60
  -6   0   5   -0.03    0.58
   6   0  -5    1.99    1.04
  -5   0   5   31.95    2.82
   5   0  -5   31.71    2.77
  -5   0   5   31.64    2.78
   5   0  -5   33.13    3.02
  -5   0   5   34.13    2.99
   5   0  -5   33.26    2.79
   5   0  -5   33.30    2.81
   5   0  -5   30.50    2.23
  -5   0   5   27.17    3.04
  -5   0   5   28.91    2.62
  -4   0   5    0.75    0.62
   4   0  -5    1.18    0.60
  -4   0   5    0.90    0.55
   4   0  -5    0.50    0.36
   4   0  -5    0.29    0.48
   4   0  -5   -0.03    0.20
   4   0  -5    0.47    0.57
  -4   0   5    0.28    0.56
  -4   0   5    1.58    0.79
   4   0  -5    0.76    0.38
  -4   0   5    1.16    0.66
   3   0  -5   68.28    3.85
   3   0  -5   73.63    3.73
  -3   0   5   66.18    3.84
  -3   0   5   66.09    3.70
  -3   0   5   67.83    3.64
   3   0  -5   67.28    3.59
  -3   0   5   63.58    3.44
  -3   0   5   65.79    3.85
   2   0  -5    0.98    0.43
   2   0  -5    0.78    0.36
  -2   0   5    0.52    0.42
  -2   0   5    1.48    0.51
  -2   0   5    1.25    0.54
  -2   0   5    1.31    0.32
   2   0  -5    0.57    0.44
  -2   0   5    0.68    0.32
  -2   0   5    0.97    0.42
   1   0  -5  121.72    5.28
   1   0  -5  121.97    5.16
  -1   0   5  125.22    5.13
  -1   0   5  120.95    5.43
  -1   0   5  123.14    4.98
   0   0  -5    1.07    0.41
   0   0  -5    0.72    0.40
   0   0   5    0.45    0.33
   0   0   5    0.91    0.47
   1   0   5   47.18    2.94
  -1   0  -5   53.57    2.97
   1   0   5   46.37    2.72
   1   0   5   48.46    2.44
  -1   0  -5   46.57    2.78
  -1   0  -5   45.93    2.61
  -2   0  -5    0.48    0.54
   2   0   5    0.58    0.50
  -2   0  -5    0.98    0.61
  -2   0  -5    0.41    0.46
   2   0   5    0.58    0.50
   2   0   5    0.21    0.56
  -3   0  -5  192.69    9.14
   3   0   5  182.75    8.65
  -3   0  -5  197.78    9.20
   3   0   5  199.31    8.87
  -3   0  -5  187.06    8.77
   3   0   5  194.69    9.45
   4   0   5    0.43    0.61
   4   0   5   -0.01    0.63
  -4   0  -5    0.41    0.60
  -4   0  -5    0.31    0.68
  -4   0  -5    0.04    0.35
  -4   0  -5    0.35    0.62
  -5   0  -5  129.74    7.42
  -5   0  -5  124.52    7.52
  -5   0  -5  123.63    7.61
   5   0   5  132.06    7.38
  -6   0  -5    0.70    1.22
  -6   0  -5    1.28    1.23
  -6   0  -5   -0.15    0.77
   6   0   5   -0.14    0.76
  -6   0  -5    0.13    0.98
  -7   0  -5   19.63    3.73
  -7   0  -5   25.47    3.95
  -8   0  -5   -0.24    1.00
  -8   0  -5   -1.01    1.12
  -9   0  -5   19.88    4.31
 -11   1   5    1.75    2.13
  10  -1  -5   45.94    5.57
 -10  -1   5   39.89    5.77
 -10   1   5   43.50    6.06
  10   1  -5   42.68    5.41
   9  -1  -5    2.40    1.54
   9  -1  -5    8.94    2.33
   9  -1  -5    7.23    2.43
  -9  -1   5    1.18    1.36
  -9   1   5    2.48    1.77
   9   1  -5    2.43    1.11
   9   1  -5    6.64    2.22
   8  -1  -5   93.81    6.77
   8  -1  -5   96.61    6.96
  -8  -1   5   96.77    6.62
  -8  -1   5   90.50    6.65
   8  -1  -5   89.14    5.93
  -8  -1   5   99.99    7.33
   8  -1  -5   84.41    6.48
   8  -1  -5   92.78    6.56
  -8   1   5   82.40    6.54
   8   1  -5  103.24    6.93
   8   1  -5   95.14    5.49
  -8   1   5   90.44    7.12
   8   1  -5  101.42    7.08
   8   1  -5   83.61    6.41
   7  -1  -5    1.36    0.98
  -7  -1   5    0.89    0.96
  -7  -1   5    1.66    1.17
   7  -1  -5    1.18    0.91
   7  -1  -5    0.47    0.94
   7  -1  -5    3.19    1.38
   7  -1  -5    1.33    0.98
  -7  -1   5    2.14    1.23
   7   1  -5    2.92    1.38
  -7   1   5    0.98    0.93
   7   1  -5    0.28    0.66
   7   1  -5    0.92    0.63
  -7   1   5    0.70    0.92
  -7   1   5    0.08    0.73
   7   1  -5    1.07    0.93
  -6  -1   5  239.57   12.02
   6  -1  -5  233.69   11.72
   6  -1  -5  249.47   11.91
   6  -1  -5  248.57   11.36
  -6  -1   5  242.36   11.35
  -6  -1   5  253.01   11.57
  -6  -1   5  269.32   12.10
   6  -1  -5  235.18   11.76
   6  -1  -5  224.82   10.82
   6   1  -5  224.68   11.16
  -6   1   5  267.23   12.05
   6   1  -5  234.43   11.54
  -6   1   5  228.03   12.11
  -6   1   5  254.91   12.25
   6   1  -5  233.21   11.38
  -6   1   5  241.94   11.60
   6   1  -5  242.71   10.13
  -5  -1   5  113.08    6.16
   5  -1  -5  122.58    5.95
  -5  -1   5  118.05    6.10
  -5  -1   5  103.94    6.36
  -5  -1   5  123.09    6.29
  -5  -1   5  107.68    6.22
   5  -1  -5  103.42    5.96
   5  -1  -5  114.52    6.42
   5  -1  -5  123.72    6.73
   5  -1  -5   99.96    6.20
  -5   1   5  116.68    6.36
   5   1  -5  112.29    4.93
   5   1  -5  107.76    6.13
   5   1  -5  115.19    6.22
  -5   1   5  108.85    6.59
  -5   1   5  118.85    6.57
  -5   1   5  120.29    6.76
   4  -1  -5  366.70   13.99
  -4  -1   5  354.30   14.59
  -4  -1   5  362.33   14.14
   4  -1  -5  357.96   14.84
  -4  -1   5  350.42   14.08
   4  -1  -5  355.36   14.70
   4  -1  -5  360.40   14.95
   4  -1  -5  349.25   14.16
  -4  -1   5  361.51   14.88
  -4  -1   5  345.95   13.96
  -4   1   5  339.46   14.49
   4   1  -5  336.76   13.99
   4   1  -5  324.05   14.12
  -4   1   5  301.93   14.02
  -4   1   5  345.55   15.08
  -4   1   5  349.61   15.08
  -3  -1   5   44.73    2.76
   3  -1  -5   39.66    2.97
   3  -1  -5   46.92    2.96
  -3  -1   5   39.61    2.19
   3  -1  -5   41.91    2.24
   3  -1  -5   43.33    2.45
   3  -1  -5   35.48    2.77
  -3  -1   5   41.64    2.56
  -3  -1   5   42.02    2.63
  -3  -1   5   38.75    2.48
   3   1  -5   40.21    2.66
   3   1  -5   40.68    2.52
   3   1  -5   45.21    2.52
  -3   1   5   38.21    2.70
  -3   1   5   47.55    3.19
  -3   1   5   39.35    2.94
  -3   1   5   37.99    2.80
   2  -1  -5   55.05    2.60
  -2  -1   5   54.10    2.79
  -2  -1   5   55.92    2.61
   2  -1  -5   51.53    2.99
   2  -1  -5   55.42    3.32
   2  -1  -5   57.93    2.52
  -2  -1   5   56.61    2.84
   2  -1  -5   60.87    3.49
  -2  -1   5   54.68    2.58
  -2   1   5   57.12    2.89
  -2   1   5   55.71    3.45
  -2   1   5   58.32    3.35
  -2   1   5   53.05    3.20
   2   1  -5   53.17    2.80
  -2   1   5   56.09    3.07
   2   1  -5   57.23    2.74
   1  -1  -5    3.55    0.85
   1  -1  -5    3.85    0.90
  -1  -1   5    3.98    0.46
   1   1  -5    2.52    0.44
  -1   1   5    3.72    0.85
  -1   1   5    2.93    0.83
  -1   1   5    3.80    0.65
   1   1  -5    3.39    0.41
  -1   1   5    5.24    0.83
   0  -1  -5  294.59   12.20
   0  -1  -5  318.99   12.67
   0  -1   5  312.43   11.84
   0   1   5  299.50   11.82
   0   1   5  300.89   12.12
   0   1  -5  306.36   11.43
   0   1   5  303.53   12.70
   1  -1   5   30.83    1.98
  -1  -1  -5   27.80    2.27
   1  -1   5   30.51    1.66
  -1  -1  -5   22.18    2.08
  -1   1  -5   27.21    1.86
   1   1   5   28.74    2.23
   1   1   5   25.57    2.27
   1   1   5   25.21    1.91
  -1   1  -5   27.58    1.54
  -1   1  -5   28.01    1.51
  -2  -1  -5  710.95   26.66
  -2  -1  -5  696.65   27.59
  -2  -1  -5  716.69   28.55
   2  -1   5  726.26   26.70
   2  -1   5  754.86   28.30
   2   1   5  730.90   27.51
   2   1   5  732.98   27.49
  -2   1  -5  746.80   27.21
  -2   1  -5  710.27   27.77
   2   1   5  741.31   28.82
  -2   1  -5  723.14   27.68
  -2   1  -5  712.51   26.90
  -3  -1  -5   51.68    3.79
  -3  -1  -5   57.15    3.98
   3  -1   5   46.62    3.13
   3  -1   5   49.93    3.65
  -3  -1  -5   55.69    3.68
  -3   1  -5   48.93    3.24
  -3   1  -5   49.96    3.35
   3   1   5   45.88    3.34
  -3   1  -5   53.13    3.61
   3   1   5   51.25    3.68
   3   1   5   43.16    3.68
  -3   1  -5   46.48    3.29
  -4  -1  -5  106.09    6.65
  -4  -1  -5  112.30    6.81
   4  -1   5  113.24    6.72
   4  -1   5  105.96    6.05
  -4  -1  -5  123.17    6.64
  -4  -1  -5  113.40    6.52
   4   1   5  115.31    7.04
  -4   1  -5  113.44    6.33
  -4   1  -5  108.81    6.41
   4   1   5  110.80    6.28
  -4   1  -5  108.40    6.14
  -4   1  -5  116.78    6.39
  -5  -1  -5    6.17    1.76
  -5  -1  -5    4.87    1.53
  -5  -1  -5    6.17    1.84
   5  -1   5    5.03    1.56
  -5  -1  -5    3.84    1.55
  -5   1  -5    8.22    1.97
  -5   1  -5    6.70    1.75
  -5   1  -5    5.44    1.69
   5   1   5    3.25    1.39
  -6  -1  -5   87.74    6.27
  -6  -1  -5   78.47    6.13
  -6  -1  -5   79.22    6.36
   6  -1   5   87.61    6.05
  -6  -1  -5   78.69    6.20
  -6   1  -5   86.58    6.06
   6   1   5   87.75    6.00
  -6   1  -5   87.54    6.14
  -6   1  -5   72.95    5.88
  -7  -1  -5    0.61    1.15
  -7  -1  -5    2.73    1.69
  -7   1  -5    0.81    1.10
  -7   1  -5   -0.16    1.00
  -8  -1  -5   27.18    4.71
  -8  -1  -5   26.13    4.57
  -8   1  -5   25.25    4.24
  -8   1  -5   27.61    4.60
  -9  -1  -5    3.96    2.21
  -9  -1  -5    4.92    2.60
  -9   1  -5    3.68    2.24
 -11   2   5   31.18    5.68
 -10  -2   5    2.98    2.14
  10  -2  -5    2.80    1.86
 -10   2   5    5.26    2.51
  10   2  -5    5.54    2.20
  -9  -2   5   43.24    5.53
   9  -2  -5   51.24    5.58
   9  -2  -5   40.38    5.10
   9  -2  -5   33.14    4.18
   9   2  -5   48.04    5.12
  -9   2   5   55.26    5.89
  -9   2   5   42.44    5.70
   8  -2  -5    6.22    1.84
   8  -2  -5    7.90    2.30
   8  -2  -5    7.06    2.10
   8  -2  -5   10.28    2.54
  -8  -2   5    6.79    2.04
   8  -2  -5    7.09    2.33
  -8  -2   5    8.82    2.21
  -8  -2   5   11.08    2.73
   8   2  -5   11.16    2.59
  -8   2   5    3.58    1.88
  -8   2   5    7.15    2.22
   8   2  -5    7.39    1.40
   8   2  -5    8.71    2.55
  -8   2   5   13.33    2.97
  -7  -2   5   37.06    4.29
   7  -2  -5   33.69    4.18
  -7  -2   5   36.75    3.95
   7  -2  -5   42.06    3.76
  -7  -2   5   42.72    3.86
   7  -2  -5   43.44    3.70
   7  -2  -5   35.66    4.05
   7  -2  -5   30.34    3.83
  -7   2   5   37.47    4.38
   7   2  -5   37.40    2.57
   7   2  -5   33.13    3.76
  -7   2   5   40.73    4.33
  -7   2   5   37.16    4.48
   7   2  -5   32.47    3.77
   7   2  -5   46.82    4.09
   6  -2  -5    2.75    1.18
  -6  -2   5    0.80    0.81
   6  -2  -5    0.96    0.85
   6  -2  -5    0.29    0.73
  -6  -2   5    1.76    0.98
  -6  -2   5    2.04    1.06
   6  -2  -5    2.43    1.04
  -6  -2   5    2.70    1.22
   6  -2  -5    3.84    1.23
   6   2  -5    1.78    0.98
   6   2  -5    3.51    1.18
  -6   2   5    1.90    1.07
  -6   2   5    1.83    1.14
   6   2  -5    1.79    0.49
  -6   2   5    1.86    1.05
  -6   2   5    1.33    0.95
   5  -2  -5   65.87    4.77
   5  -2  -5   68.78    4.33
   5  -2  -5   67.81    4.80
  -5  -2   5   67.10    4.31
  -5  -2   5   64.96    4.36
   5  -2  -5   66.35    4.39
  -5  -2   5   69.46    4.66
  -5  -2   5   67.59    4.20
   5  -2  -5   66.76    4.64
   5   2  -5   61.25    4.19
  -5   2   5   73.24    5.10
  -5   2   5   56.56    4.49
   5   2  -5   80.69    4.68
  -5   2   5   70.87    4.64
  -5   2   5   57.80    4.63
  -4  -2   5    1.48    0.74
  -4  -2   5    3.27    0.84
  -4  -2   5    3.98    1.03
   4  -2  -5    1.70    0.79
   4  -2  -5    2.66    1.00
   4  -2  -5    2.83    1.09
   4  -2  -5    2.04    0.77
   4  -2  -5    1.54    0.71
  -4  -2   5    2.72    0.83
  -4  -2   5    1.66    0.76
  -4   2   5    0.98    0.73
  -4   2   5    2.33    1.02
   4   2  -5    2.24    0.80
  -4   2   5    3.97    1.21
  -4   2   5    2.08    0.92
   4   2  -5    2.41    0.86
   4   2  -5    2.13    0.74
   3  -2  -5    7.22    1.57
   3  -2  -5    7.03    1.38
  -3  -2   5    6.32    1.03
  -3  -2   5    6.70    0.61
   3  -2  -5    5.69    1.20
  -3  -2   5    5.37    1.06
  -3  -2   5    5.71    0.93
   3  -2  -5    7.63    1.56
  -3  -2   5    6.35    0.98
   3  -2  -5    6.25    1.02
   3  -2  -5    5.87    1.12
   3   2  -5    5.55    1.01
   3   2  -5    6.27    0.87
  -3   2   5    6.84    1.30
  -3   2   5    7.03    1.44
  -3   2   5    7.88    1.55
  -3   2   5    6.06    1.43
   3   2  -5    7.01    1.12
   2  -2  -5    5.22    0.85
   2  -2  -5    4.17    1.10
  -2  -2   5    3.72    0.39
  -2  -2   5    3.80    0.67
   2  -2  -5    3.61    1.01
  -2   2   5    5.96    1.26
  -2   2   5    4.49    1.23
   2   2  -5    3.87    0.66
   2   2  -5    3.77    0.64
  -2   2   5    3.53    0.99
  -2   2   5    3.77    0.89
   1  -2  -5    4.64    1.11
   1  -2  -5    6.18    1.27
   1  -2  -5    5.22    0.84
  -1   2   5    5.71    0.97
  -1   2   5    7.96    1.46
  -1   2   5    7.22    1.32
   0  -2  -5   13.57    1.83
   0  -2  -5    9.18    1.52
   0  -2  -5   10.46    1.18
   0   2  -5   11.52    0.71
   0   2   5   12.75    1.67
   0   2  -5    9.66    0.65
   0   2   5   10.12    1.28
   0   2   5   12.13    1.73
   1  -2   5   84.65    3.90
  -1  -2  -5   73.89    4.77
   1  -2   5   83.46    3.98
  -1  -2  -5   84.68    4.84
  -1  -2  -5   80.32    4.15
   1   2   5   81.60    4.97
  -1   2  -5   84.43    3.82
   1   2   5   86.88    4.80
  -1   2  -5   84.00    3.79
   1   2   5   82.45    4.35
  -2  -2  -5   12.02    1.93
   2  -2   5   14.74    1.22
   2  -2   5   13.29    1.51
  -2  -2  -5   14.90    2.17
  -2  -2  -5   12.59    1.56
   2  -2   5   15.11    1.71
  -2   2  -5   12.15    1.14
  -2   2  -5   17.43    1.67
  -2   2  -5   12.24    1.16
  -2   2  -5   10.75    1.44
   2   2   5   11.22    1.93
   2   2   5   12.18    1.93
   2   2   5   13.12    1.69
  -3  -2  -5   52.76    4.12
   3  -2   5   54.02    3.59
   3  -2   5   52.34    3.75
  -3  -2  -5   56.78    3.55
  -3  -2  -5   56.74    4.23
  -3   2  -5   59.19    3.43
   3   2   5   53.59    3.70
   3   2   5   49.05    4.09
  -3   2  -5   54.38    3.36
   3   2   5   52.37    3.97
  -3   2  -5   53.20    3.60
  -3   2  -5   49.14    3.46
  -4  -2  -5   28.43    2.52
  -4  -2  -5   30.14    3.57
   4  -2   5   24.98    2.59
   4  -2   5   23.20    2.67
  -4  -2  -5   25.59    3.30
  -4  -2  -5   25.29    3.02
   4   2   5   27.24    3.47
  -4   2  -5   22.13    2.72
   4   2   5   31.26    3.08
  -4   2  -5   25.76    2.45
  -4   2  -5   26.98    2.56
  -4   2  -5   24.89    2.90
  -5  -2  -5   34.52    4.11
  -5  -2  -5   34.56    4.11
   5  -2   5   33.59    3.41
   5  -2   5   30.84    3.39
  -5  -2  -5   32.88    3.75
  -5  -2  -5   30.29    2.83
  -5  -2  -5   26.13    3.49
  -5   2  -5   28.87    3.30
  -5   2  -5   34.21    3.43
  -5   2  -5   34.30    3.68
  -5   2  -5   33.24    3.70
  -6  -2  -5   21.85    3.74
   6  -2   5   22.38    3.34
  -6  -2  -5   25.22    3.79
  -6  -2  -5   22.11    3.70
  -6   2  -5   21.46    3.23
  -6   2  -5   20.51    3.45
   6   2   5   19.83    3.09
  -6   2  -5   27.03    3.82
  -7  -2  -5  106.63    7.87
  -7  -2  -5   97.80    7.62
  -7   2  -5   89.16    7.06
  -7   2  -5   94.36    6.91
  -8  -2  -5   21.02    4.28
  -8  -2  -5   14.39    3.59
  -8   2  -5   22.06    4.10
  -8   2  -5   23.72    4.03
  -9  -2  -5   17.95    4.18
  -9  -2  -5   18.52    4.37
  -9   2  -5   14.37    3.74
  11  -3  -5   35.74    5.74
 -11   3   5   18.61    4.65
  10  -3  -5   10.70    3.09
 -10   3   5   11.23    3.58
  -9  -3   5   63.97    6.73
   9  -3  -5   63.80    6.44
   9  -3  -5   52.30    5.86
  -9   3   5   64.21    6.48
  -9   3   5   61.88    6.73
   8  -3  -5   17.18    3.41
   8  -3  -5   21.91    3.82
   8  -3  -5   22.48    3.73
  -8  -3   5   25.66    3.71
   8  -3  -5   17.75    3.20
  -8  -3   5   32.94    4.48
  -8   3   5   29.22    4.54
  -8   3   5   35.70    4.93
  -8   3   5   22.82    3.79
   7  -3  -5   71.57    5.62
   7  -3  -5   62.80    5.51
   7  -3  -5   68.83    5.61
   7  -3  -5   61.62    5.02
   7  -3  -5   77.20    5.41
  -7  -3   5   57.99    5.28
  -7  -3   5   83.30    5.69
  -7  -3   5   71.56    5.29
  -7   3   5   73.22    5.64
  -7   3   5   63.14    5.74
   7   3  -5   70.71    3.37
  -7   3   5   78.17    6.11
   7   3  -5   66.30    5.09
  -7   3   5   76.33    5.97
   7   3  -5   59.37    5.02
   7   3  -5   69.26    5.37
  -6  -3   5  206.70   10.16
   6  -3  -5  196.81   10.18
  -6  -3   5  203.55   10.19
   6  -3  -5  192.50   10.91
   6  -3  -5  205.75   10.25
   6  -3  -5  197.71   10.84
   6  -3  -5  222.38   11.07
  -6  -3   5  201.67   10.79
  -6   3   5  209.97   10.64
  -6   3   5  212.75   11.43
  -6   3   5  208.93   11.31
   6   3  -5  215.43   10.22
  -6   3   5  214.36   11.07
   6   3  -5  219.24   10.50
   5  -3  -5   53.57    3.94
   5  -3  -5   56.44    4.31
   5  -3  -5   59.48    4.58
  -5  -3   5   53.41    3.79
  -5  -3   5   55.96    4.18
  -5  -3   5   59.37    4.00
   5  -3  -5   53.81    4.43
  -5  -3   5   56.19    3.70
   5  -3  -5   54.54    4.00
  -5   3   5   53.50    4.17
   5   3  -5   50.22    3.66
  -5   3   5   48.71    4.33
  -5   3   5   49.38    4.44
   5   3  -5   56.26    4.02
   5   3  -5   51.52    3.72
  -5   3   5   58.59    4.54
  -4  -3   5  180.12    7.96
  -4  -3   5  181.00    7.66
  -4  -3   5  164.18    8.40
   4  -3  -5  173.87    8.91
   4  -3  -5  191.70    9.44
   4  -3  -5  174.85    9.09
   4  -3  -5  176.58    8.47
   4   3  -5  173.48    7.98
  -4   3   5  183.18    9.48
   4   3  -5  181.06    8.26
  -4   3   5  175.63    9.23
  -4   3   5  167.26    8.49
   4   3  -5  172.58    7.96
  -4   3   5  171.31    8.93
  -3  -3   5  218.31    8.91
  -3  -3   5  221.27    8.43
  -3  -3   5  224.14    8.97
  -3  -3   5  212.37    9.61
   3  -3  -5  208.42   10.62
   3  -3  -5  216.10    9.48
   3  -3  -5  217.86   10.50
   3  -3  -5  246.21   10.61
  -3   3   5  212.86   10.26
   3   3  -5  226.92    9.02
  -3   3   5  215.75   10.56
  -3   3   5  231.19   10.02
   3   3  -5  221.06    9.33
  -3   3   5  228.99   10.89
  -2  -3   5  264.33   10.66
   2  -3  -5  246.03   12.03
   2  -3  -5  261.76   10.86
   2  -3  -5  267.60   11.84
  -2  -3   5  266.14    9.81
   2   3  -5  263.16   10.27
  -2   3   5  269.11   11.88
  -2   3   5  240.32   11.03
  -2   3   5  272.71   11.73
  -2   3   5  283.44   12.35
   1  -3  -5  165.61    8.68
  -1  -3   5  189.58    7.45
   1  -3  -5  194.46    9.28
   1  -3  -5  187.44    8.11
  -1   3   5  194.39    9.30
  -1   3   5  192.28    8.88
   1   3  -5  192.49    7.24
  -1   3   5  181.56    8.20
   0  -3  -5  114.60    6.21
   0  -3  -5  111.45    5.26
   0  -3  -5  101.46    5.79
   0  -3   5  104.80    4.45
   0  -3   5  106.49    4.41
   0   3   5  112.49    6.19
   0   3   5   97.35    5.15
   0   3  -5  101.45    4.20
   0   3   5  103.89    5.78
   0   3  -5  101.64    4.33
   1  -3   5  153.79    6.56
  -1  -3  -5  142.91    7.61
   1  -3   5  155.43    6.54
  -1  -3  -5  151.21    6.99
  -1  -3  -5  139.88    7.80
   1   3   5  131.66    6.85
   1   3   5  155.44    8.05
  -1   3  -5  147.42    6.33
   1   3   5  155.12    7.71
  -1   3  -5  155.02    6.26
  -2  -3  -5   61.83    3.76
   2  -3   5   50.29    3.22
  -2  -3  -5   51.94    4.04
  -2  -3  -5   49.76    4.03
   2  -3   5   54.98    3.42
  -2   3  -5   53.31    2.59
  -2   3  -5   51.08    3.21
   2   3   5   59.28    4.32
   2   3   5   51.52    3.54
  -2   3  -5   53.32    2.61
  -2   3  -5   49.52    3.11
   2   3   5   57.75    4.16
   3  -3   5   32.03    2.67
  -3  -3  -5   29.73    3.37
   3  -3   5   33.36    2.87
  -3  -3  -5   29.19    3.48
  -3  -3  -5   30.75    2.74
  -3   3  -5   33.95    2.40
   3   3   5   20.74    2.50
   3   3   5   28.50    3.35
  -3   3  -5   33.69    2.37
  -3   3  -5   34.76    2.77
   3   3   5   35.10    3.76
  -3   3  -5   35.91    2.77
   4  -3   5   15.75    2.35
  -4  -3  -5   18.00    2.99
  -4  -3  -5   16.40    2.99
  -4  -3  -5   18.51    2.51
  -4   3  -5   16.22    2.41
  -4   3  -5   18.45    2.26
   4   3   5   26.55    3.69
  -4   3  -5   16.10    2.10
  -4   3  -5   14.47    2.29
  -5  -3  -5   19.53    3.47
  -5  -3  -5   12.18    2.22
  -5  -3  -5   18.06    3.21
   5  -3   5   13.78    2.46
   5  -3   5   13.43    2.30
  -5  -3  -5   12.47    2.61
  -5   3  -5   14.78    2.40
  -5   3  -5   11.79    2.13
  -5   3  -5   12.90    2.47
  -5   3  -5   16.04    2.72
   6  -3   5   40.70    4.26
  -6  -3  -5   45.11    5.28
  -6  -3  -5   29.08    4.24
  -6  -3  -5   40.43    5.02
  -6  -3  -5   38.04    3.88
   6  -3   5   40.78    4.35
   6   3   5   31.97    3.76
  -6   3  -5   38.56    4.06
  -6   3  -5   37.14    4.39
  -6   3  -5   41.70    3.94
  -7  -3  -5   21.35    3.15
  -7  -3  -5   11.75    3.13
  -7  -3  -5   19.15    3.92
  -7   3  -5   22.01    3.50
  -7   3  -5   20.46    3.70
  -8  -3  -5   17.28    3.98
  -8  -3  -5   21.45    4.54
  -8   3  -5   22.77    4.34
  -8   3  -5   28.83    4.29
  -9   3  -5    2.06    2.07
  10  -4  -5   38.36    5.73
 -10   4   5   35.43    5.90
   9  -4  -5    7.26    2.57
  -9   4   5    2.79    1.93
   8  -4  -5    6.65    2.55
   8  -4  -5    4.53    2.18
  -8  -4   5    6.87    2.34
   8  -4  -5    5.68    2.11
  -8  -4   5    6.73    2.36
  -8   4   5    1.39    1.52
  -8   4   5    5.48    2.17
  -8   4   5    7.10    2.86
   7  -4  -5    2.01    1.43
  -7  -4   5    1.57    1.23
   7  -4  -5    1.43    1.25
   7  -4  -5    0.96    1.29
  -7  -4   5    1.34    1.09
  -7  -4   5    1.40    1.16
   7  -4  -5    2.58    1.40
   7  -4  -5    0.41    0.95
  -7   4   5    0.94    1.12
  -7   4   5    2.09    1.79
  -7   4   5    0.13    1.10
   7   4  -5    1.23    1.24
   7   4  -5    0.18    0.89
  -7   4   5    1.95    1.46
   6  -4  -5   21.66    3.24
   6  -4  -5   18.17    3.16
   6  -4  -5   16.53    2.74
  -6  -4   5   13.92    2.37
   6  -4  -5   14.51    2.88
   6  -4  -5   13.04    2.43
  -6  -4   5   13.97    2.42
  -6  -4   5   17.64    2.92
   6   4  -5   11.44    2.14
  -6   4   5   19.29    3.08
  -6   4   5   14.47    2.97
  -6   4   5   21.78    3.42
   6   4  -5   18.26    2.81
  -6   4   5   13.70    2.90
  -5  -4   5   21.59    2.41
  -5  -4   5   19.55    2.46
   5  -4  -5   25.95    3.45
   5  -4  -5   17.85    3.04
  -5  -4   5   23.07    2.94
   5  -4  -5   24.23    3.17
   5  -4  -5   22.81    2.80
  -5   4   5   23.20    3.41
  -5   4   5   26.03    3.16
   5   4  -5   21.23    2.48
  -5   4   5   20.19    3.29
  -5   4   5   17.89    2.97
   5   4  -5   20.83    2.69
  -4  -4   5    4.11    1.11
  -4  -4   5    5.25    1.35
   4  -4  -5    3.12    1.17
   4  -4  -5    4.97    1.59
   4  -4  -5    4.05    1.47
  -4  -4   5    3.77    0.91
  -4   4   5    3.71    1.39
   4   4  -5    5.75    1.35
  -4   4   5    4.00    1.43
  -4   4   5    6.56    1.78
  -4   4   5    4.81    1.34
   4   4  -5    3.83    0.98
   3  -4  -5    1.47    0.95
  -3  -4   5    3.50    0.98
  -3  -4   5    1.93    0.49
   3  -4  -5    3.31    1.24
   3  -4  -5    3.90    1.03
  -3  -4   5    3.93    0.88
  -3   4   5    2.76    1.11
  -3   4   5    3.41    1.31
   3   4  -5    3.64    0.73
   3   4  -5    3.69    0.99
  -3   4   5    3.56    1.12
  -3   4   5    1.04    0.76
   2  -4  -5   78.63    5.07
  -2  -4   5   70.16    3.06
   2  -4  -5   73.36    4.15
  -2  -4   5   69.50    3.09
  -2  -4   5   63.13    3.67
   2  -4  -5   68.11    4.92
   2   4  -5   65.29    3.59
  -2   4   5   69.01    4.72
  -2   4   5   65.98    4.61
  -2   4   5   71.43    4.39
  -2   4   5   72.82    5.09
   1  -4  -5    3.30    1.22
   1  -4  -5    1.93    0.75
   1  -4  -5    2.20    1.04
  -1  -4   5    2.25    0.65
  -1   4   5    2.32    1.05
  -1   4   5    4.09    1.28
   1   4  -5    3.62    0.72
   0  -4  -5   13.78    2.38
   0  -4   5    9.87    1.18
   0  -4  -5   10.07    1.98
   0  -4  -5   13.93    1.79
   0  -4   5   11.41    1.15
   0   4   5   12.17    1.70
   0   4   5   11.21    2.17
   0   4   5   11.33    2.04
   0   4  -5   10.41    1.17
   1  -4   5    2.69    0.78
  -1  -4  -5    4.52    1.44
  -1  -4  -5    3.46    1.06
  -1  -4  -5    1.59    0.87
   1  -4   5    2.45    0.74
  -1   4  -5    2.83    0.68
   1   4   5    1.93    1.02
   1   4   5    2.63    0.82
   1   4   5    4.30    1.40
  -1   4  -5    3.44    0.83
  -2  -4  -5  134.96    7.70
   2  -4   5  132.96    6.58
  -2  -4  -5  130.94    6.91
   2  -4   5  138.31    6.65
   2  -4   5  136.86    5.68
  -2  -4  -5  142.71    8.03
  -2   4  -5  126.71    6.21
   2   4   5  138.76    7.96
  -2   4  -5  128.79    6.44
  -2   4  -5  128.99    5.39
   2   4   5  125.90    6.72
   2   4   5  135.99    7.65
   3  -4   5   14.67    2.07
  -3  -4  -5    9.73    2.30
  -3  -4  -5    8.41    1.78
  -3  -4  -5   11.33    2.36
   3  -4   5    9.51    1.39
  -3   4  -5   14.66    2.08
  -3   4  -5   11.83    1.85
  -3   4  -5    9.82    1.35
  -3   4  -5   11.47    1.43
   3   4   5   14.07    2.09
   3   4   5   10.11    2.40
   3   4   5   14.29    2.67
  -4  -4  -5   35.09    4.34
   4  -4   5   46.51    3.26
  -4  -4  -5   43.53    4.68
  -4  -4  -5   52.37    4.13
   4  -4   5   43.60    3.71
  -4   4  -5   48.08    3.39
  -4   4  -5   47.73    3.40
   4   4   5   44.25    3.73
  -4   4  -5   48.50    3.80
  -4   4  -5   47.32    3.83
   4   4   5   58.57    5.05
  -5  -4  -5   20.16    3.52
  -5  -4  -5   16.73    2.80
   5  -4   5   20.51    2.99
  -5  -4  -5   18.91    3.46
  -5  -4  -5   31.23    4.35
  -5   4  -5   22.79    3.25
   5   4   5   21.47    2.95
  -5   4  -5   29.65    3.07
  -5   4  -5   24.30    2.86
  -5   4  -5   24.68    3.28
  -6  -4  -5   47.28    5.64
  -6  -4  -5   39.49    5.19
  -6  -4  -5   40.78    4.38
   6  -4   5   33.23    3.99
  -6   4  -5   43.63    4.71
  -6   4  -5   40.66    4.11
  -7  -4  -5   21.26    4.20
  -7  -4  -5   13.91    3.57
  -7   4  -5   17.09    3.42
  -7   4  -5   21.43    3.39
  -8  -4  -5   40.52    6.06
  -8   4  -5   29.11    4.89
  -8   4  -5   44.18    5.06
  10  -5  -5   10.73    3.42
 -10   5   5    9.81    3.51
   9  -5  -5   36.96    5.58
  -9   5   5   42.64    6.31
   8  -5  -5    0.48    1.26
  -8   5   5    3.91    2.06
  -8   5   5    2.38    1.93
   7  -5  -5  142.02    8.65
  -7  -5   5  120.24    8.47
  -7  -5   5  128.29    8.07
   7  -5  -5  137.11    9.09
   7  -5  -5  134.04    9.08
  -7   5   5  122.76    8.40
  -7   5   5  127.86    9.12
  -7   5   5  140.14    9.52
   6  -5  -5    6.29    2.11
  -6  -5   5    3.36    1.31
   6  -5  -5    4.83    1.73
  -6  -5   5    1.75    1.30
   6  -5  -5    3.33    1.75
  -6  -5   5    3.34    1.49
  -6   5   5    2.16    1.47
  -6   5   5    1.15    1.45
  -6   5   5    4.67    1.68
  -6   5   5    2.42    1.71
   6   5  -5    3.22    1.34
   6   5  -5    2.24    1.28
   5  -5  -5  151.24    8.73
  -5  -5   5  144.12    7.42
   5  -5  -5  136.16    8.86
  -5  -5   5  147.78    8.36
   5  -5  -5  147.54    8.94
  -5  -5   5  142.56    7.58
   5   5  -5  151.94    7.73
  -5   5   5  140.33    8.25
  -5   5   5  135.29    8.90
  -5   5   5  153.13    8.99
  -5   5   5  144.09    9.00
   5   5  -5  147.21    8.04
   4  -5  -5   10.53    2.36
  -4  -5   5   13.39    2.22
   4  -5  -5   13.71    2.80
  -4  -5   5   15.71    2.01
  -4  -5   5   13.26    1.66
   4  -5  -5   13.31    2.47
   4  -5  -5   17.54    2.34
  -4   5   5   15.89    2.83
   4   5  -5   16.03    1.92
  -4   5   5   14.75    2.76
   4   5  -5   12.69    2.10
  -4   5   5   16.83    3.13
  -4   5   5   13.67    2.43
   3  -5  -5  179.38    9.81
  -3  -5   5  184.99    7.64
   3  -5  -5  182.25   10.16
  -3  -5   5  190.91    8.00
   3  -5  -5  190.12    8.84
  -3  -5   5  189.28    8.87
   3   5  -5  181.42    8.55
  -3   5   5  156.72    9.44
  -3   5   5  178.94   10.04
   3   5  -5  185.38    7.84
  -3   5   5  174.25    9.56
   3   5  -5  180.83    7.66
  -3   5   5  176.03    9.05
   2  -5  -5    0.95    0.66
   2  -5  -5    0.30    0.67
  -2  -5   5    0.77    0.61
   2  -5  -5    0.28    0.76
  -2  -5   5    1.14    0.54
  -2   5   5    1.21    0.81
  -2   5   5    0.55    0.69
   2   5  -5    0.66    0.53
  -2   5   5    0.64    0.70
   1  -5  -5  120.32    7.78
  -1  -5   5  143.86    6.60
   1  -5  -5  137.55    7.87
   1  -5  -5  132.17    6.87
  -1   5   5  146.13    8.21
  -1   5   5  125.37    7.57
  -1   5   5  124.66    7.43
   1   5  -5  147.81    6.39
   0  -5  -5   86.95    5.79
   0  -5  -5   83.95    4.97
   0  -5  -5   79.18    5.78
   0  -5   5   72.92    4.36
   0  -5   5   83.80    4.32
   0   5   5   79.71    5.75
   0   5   5   84.53    5.69
   0   5   5   90.36    5.02
   0   5  -5   81.50    4.34
  -1  -5  -5  199.55   10.28
  -1  -5  -5  204.37    9.51
   1  -5   5  209.36    9.18
  -1  -5  -5  172.00   10.26
   1  -5   5  200.05    8.80
  -1   5  -5  201.29    8.74
  -1   5  -5  207.21    8.45
   1   5   5  164.45    8.89
   1   5   5  204.57   10.35
   1   5   5  188.27   10.48
  -2  -5  -5   55.63    5.02
   2  -5   5   65.24    3.35
  -2  -5  -5   61.07    4.43
  -2  -5  -5   66.90    5.20
   2  -5   5   63.92    4.17
  -2   5  -5   60.67    3.81
  -2   5  -5   59.61    4.01
   2   5   5   60.83    4.20
   2   5   5   78.01    5.47
  -2   5  -5   64.38    2.80
   2   5   5   68.37    5.32
   3  -5   5  175.10    8.93
   3  -5   5  184.63    7.87
  -3  -5  -5  178.86   10.06
  -3  -5  -5  172.35   10.19
  -3  -5  -5  167.55    9.11
   3   5   5  181.21   10.10
  -3   5  -5  169.22    8.46
   3   5   5  171.38    8.82
  -3   5  -5  186.23    8.99
  -3   5  -5  180.93    7.84
  -3   5  -5  176.62    7.80
   3   5   5  170.85   10.25
  -4  -5  -5    2.11    1.40
  -4  -5  -5    2.62    1.33
   4  -5   5    2.37    1.02
  -4  -5  -5    2.44    1.50
   4  -5   5    1.59    1.02
   4   5   5    3.24    1.31
  -4   5  -5    2.77    1.18
  -4   5  -5    2.97    1.36
   4   5   5    3.06    1.63
  -4   5  -5    1.28    0.79
  -4   5  -5    1.72    0.88
  -5  -5  -5   13.63    3.16
  -5  -5  -5   20.16    3.21
  -5  -5  -5   22.27    4.07
  -5   5  -5   23.02    3.44
  -5   5  -5   22.85    2.69
  -5   5  -5   17.09    2.91
   5   5   5   15.39    2.78
  -5   5  -5   21.31    2.69
  -6  -5  -5    0.95    1.47
  -6  -5  -5    0.36    1.28
  -6   5  -5    1.14    1.30
  -6   5  -5    0.43    0.93
  -7  -5  -5   10.84    3.28
  -7   5  -5   19.63    3.26
  -7   5  -5   10.54    2.93
  -8  -5  -5   11.21    3.56
  -8   5  -5    5.37    2.36
   9  -6  -5    0.00    1.51
  -9   6   5    1.00    1.77
   8  -6  -5   31.62    5.23
  -8   6   5   27.05    4.90
  -8   6   5   36.96    5.25
   7  -6  -5    4.33    2.12
  -7  -6   5    5.54    2.07
  -7   6   5    9.50    2.90
  -7   6   5    6.08    2.17
   6  -6  -5   26.23    4.27
  -6  -6   5   20.33    3.46
   6  -6  -5   18.97    3.58
  -6  -6   5   19.67    2.98
   6   6  -5   20.75    3.07
  -6   6   5   26.81    4.54
  -6   6   5   24.83    4.30
  -6   6   5   17.96    3.42
   6   6  -5   21.87    3.47
   5  -6  -5    4.90    1.89
   5  -6  -5    6.42    1.91
  -5  -6   5   10.73    2.02
   5  -6  -5    5.74    1.96
  -5  -6   5    8.29    1.92
  -5  -6   5    8.22    2.15
  -5   6   5    8.78    2.62
  -5   6   5    5.14    1.93
   5   6  -5    6.12    1.85
   5   6  -5   13.31    2.20
  -5   6   5    7.32    2.40
  -5   6   5    7.63    2.02
   4  -6  -5    1.60    1.36
  -4  -6   5    2.74    0.96
   4  -6  -5    2.85    1.50
  -4  -6   5    2.97    1.30
   4  -6  -5    2.56    1.04
  -4  -6   5    1.76    1.01
  -4   6   5    0.82    0.91
  -4   6   5    2.74    1.28
  -4   6   5    2.95    1.58
   4   6  -5    2.63    0.98
   4   6  -5    2.77    1.11
  -4   6   5    3.04    1.60
   3  -6  -5   21.24    3.54
  -3  -6   5   14.12    1.80
   3  -6  -5   13.26    2.76
   3  -6  -5   14.73    2.19
  -3  -6   5   13.45    2.24
  -3  -6   5   14.08    1.63
   3   6  -5   14.17    1.57
  -3   6   5   15.79    2.93
   3   6  -5   12.87    1.41
  -3   6   5   16.34    2.66
   3   6  -5   12.56    2.09
  -3   6   5   17.01    2.96
  -3   6   5   11.26    2.67
  -2  -6   5   11.05    1.92
   2  -6  -5    8.00    2.16
   2  -6  -5    9.06    2.25
   2  -6  -5   15.02    2.23
  -2  -6   5   11.90    1.45
  -2   6   5   13.18    2.83
  -2   6   5   12.19    2.49
   2   6  -5    9.35    0.85
  -2   6   5    8.12    2.07
   2   6  -5   10.74    1.83
   1  -6  -5   25.22    3.63
  -1  -6   5   31.10    2.70
   1  -6  -5   26.20    2.84
   1  -6  -5   30.39    3.81
   1   6  -5   31.25    2.59
  -1   6   5   36.56    3.81
  -1   6   5   32.52    4.05
  -1   6   5   29.69    3.78
   0  -6   5   16.59    2.18
   0  -6  -5   16.40    2.96
   0  -6  -5   17.92    2.45
   0  -6  -5   14.43    2.83
   0   6  -5   17.44    2.09
   0   6   5   18.86    3.12
   0   6   5   17.84    3.07
  -1  -6  -5    1.94    1.28
   1  -6   5    2.57    0.99
  -1  -6  -5    0.37    0.91
  -1  -6  -5    0.59    0.69
   1   6   5    1.50    0.80
  -1   6  -5   -0.07    0.57
  -1   6  -5    1.03    0.60
   1   6   5    0.21    0.86
   1   6   5    0.05    0.70
  -2  -6  -5   39.41    4.49
   2  -6   5   41.19    3.50
  -2  -6  -5   47.64    3.97
  -2  -6  -5   28.93    4.11
   2   6   5   43.95    4.76
  -2   6  -5   45.02    3.24
   2   6   5   42.94    4.77
   2   6   5   40.89    3.41
  -2   6  -5   40.67    1.98
  -2   6  -5   40.75    3.39
  -3  -6  -5   22.78    3.76
   3  -6   5   21.25    2.92
  -3  -6  -5   25.00    3.30
  -3  -6  -5   29.97    4.23
  -3   6  -5   24.59    1.97
  -3   6  -5   29.41    3.28
  -3   6  -5   28.74    3.04
   3   6   5   26.83    4.10
  -3   6  -5   29.79    2.08
   3   6   5   24.15    2.98
   3   6   5   32.71    4.39
  -4  -6  -5   67.81    6.01
  -4  -6  -5   71.77    5.58
  -4  -6  -5   73.92    6.37
  -4   6  -5   67.68    4.16
  -4   6  -5   65.34    5.19
   4   6   5   69.01    5.02
   4   6   5   55.35    6.21
  -4   6  -5   69.04    4.97
  -4   6  -5   63.82    4.08
  -5  -6  -5   -0.57    1.08
  -5  -6  -5    4.49    2.03
  -5   6  -5    0.69    0.91
  -5   6  -5    1.00    1.12
  -5   6  -5    1.19    0.95
  -6  -6  -5   31.03    5.12
  -6   6  -5   33.84    3.61
  -6   6  -5   32.88    4.39
  -7  -6  -5    5.87    2.78
  -7   6  -5    1.78    1.59
  -7   6  -5    8.97    2.37
  -8  -6  -5    9.34    3.47
  -9   7   5   45.89    6.80
   8  -7  -5    4.02    2.31
  -8   7   5    3.17    2.24
   7  -7  -5   63.19    6.95
  -7   7   5   77.36    7.02
  -7   7   5   57.36    6.25
  -6  -7   5    1.28    1.19
   6  -7  -5    0.69    1.39
  -6   7   5    0.40    1.06
  -6   7   5   -0.16    1.13
   5  -7  -5  186.94   11.68
  -5  -7   5  199.24    9.77
   5  -7  -5  176.35   11.13
  -5   7   5  167.33   10.30
   5   7  -5  194.18   10.49
   5   7  -5  201.55    9.73
  -5   7   5  191.73   11.57
  -4  -7   5    6.16    1.85
   4  -7  -5    4.33    1.45
  -4  -7   5    1.69    0.94
   4  -7  -5    7.30    2.44
  -4  -7   5    3.64    1.34
   4  -7  -5    3.96    1.81
  -4   7   5    6.34    2.52
   4   7  -5    4.78    1.24
   4   7  -5    3.83    1.21
  -4   7   5    2.43    1.45
   4   7  -5    3.35    1.49
  -4   7   5    4.19    1.63
   3  -7  -5   91.37    7.01
  -3  -7   5  103.37    5.40
  -3  -7   5   88.04    6.10
   3  -7  -5   93.30    7.37
  -3   7   5  104.88    7.38
   3   7  -5  101.04    5.09
  -3   7   5   92.09    6.89
   3   7  -5  103.67    6.22
   3   7  -5   92.36    4.84
  -3   7   5  100.07    7.44
  -2  -7   5    1.39    0.99
   2  -7  -5    1.23    1.26
   2  -7  -5    0.52    0.82
   2  -7  -5    0.31    0.95
  -2   7   5    2.47    1.37
   2   7  -5    0.70    0.82
   2   7  -5    0.21    0.37
   2   7  -5    0.77    0.46
  -2   7   5   -0.21    1.03
  -2   7   5    0.79    1.17
   1  -7  -5   19.80    3.57
   1  -7  -5   25.78    3.81
   1  -7  -5   23.40    2.95
  -1  -7   5   28.89    3.14
  -1   7   5   34.33    4.06
   1   7  -5   27.42    2.92
  -1   7   5   35.28    4.50
  -1   7   5   32.31    4.30
   0  -7   5    0.20    0.76
   0  -7  -5    0.54    1.14
   0  -7  -5    1.78    1.12
   0  -7  -5    0.02    0.93
   0   7   5    0.79    0.95
   0   7   5    1.32    1.41
   0   7  -5    0.29    0.73
   0   7   5    0.48    1.10
  -1  -7  -5   85.23    5.89
   1  -7   5   83.14    5.68
  -1  -7  -5   90.49    6.82
  -1  -7  -5   79.74    6.79
   1   7   5  102.49    7.34
  -1   7  -5   87.47    5.54
  -1   7  -5   92.46    5.23
   1   7   5   94.64    7.13
  -2  -7  -5   25.56    4.01
  -2  -7  -5   22.93    3.15
  -2  -7  -5   18.04    3.53
   2  -7   5   25.55    3.17
  -2   7  -5   24.05    1.36
   2   7   5   33.20    4.58
   2   7   5   27.64    4.20
  -2   7  -5   27.46    3.15
   2   7   5   19.19    2.67
  -2   7  -5   28.66    2.90
  -3  -7  -5   23.12    4.03
  -3  -7  -5   21.58    4.02
  -3   7  -5   22.70    1.82
   3   7   5   23.79    3.10
  -3   7  -5   23.79    1.86
  -3   7  -5   21.46    2.88
  -3   7  -5   20.79    3.12
   3   7   5   19.77    4.06
  -4  -7  -5    0.28    1.23
  -4  -7  -5    1.12    1.51
  -4   7  -5    0.02    0.64
  -4   7  -5    0.62    0.77
  -4   7  -5   -0.35    0.65
  -5  -7  -5   63.13    6.92
  -5   7  -5   57.73    4.12
  -5   7  -5   59.00    5.19
  -6  -7  -5    2.39    2.12
  -6   7  -5    0.05    1.09
  -6   7  -5    1.13    1.14
  -7  -7  -5   22.78    5.03
  -7   7  -5   22.01    4.26
  -8   8   5    7.15    3.12
   7  -8  -5    5.56    2.77
  -7   8   5    3.18    1.92
  -7   8   5    7.35    2.95
   6  -8  -5    6.88    2.61
  -6   8   5    8.42    2.82
  -6   8   5   13.00    3.19
   5  -8  -5    1.04    1.51
  -5  -8   5   -0.38    0.89
  -5   8   5   -0.46    1.09
  -5   8   5    0.94    1.17
   4  -8  -5    5.96    2.38
  -4  -8   5    3.82    1.39
   4   8  -5    3.78    1.27
  -4   8   5    4.71    2.00
  -4   8   5    4.35    1.73
   4   8  -5    5.96    1.35
  -3  -8   5    6.94    1.63
   3  -8  -5    3.47    1.84
  -3   8   5    6.39    2.20
   3   8  -5    5.81    1.30
  -3   8   5    3.71    1.58
   3   8  -5    2.89    1.56
   3   8  -5    4.52    1.09
  -2  -8   5    2.93    1.01
   2  -8  -5    3.95    1.92
   2  -8  -5    0.75    1.22
   2   8  -5    2.59    1.26
   2   8  -5    0.61    0.58
  -2   8   5    1.26    1.05
   2   8  -5    1.12    0.55
  -2   8   5   -0.54    0.87
   1  -8  -5    3.42    1.52
   1  -8  -5    2.84    1.77
   1  -8  -5    2.56    1.57
   1   8  -5    2.90    1.33
  -1   8   5    2.36    1.47
  -1   8   5    3.47    2.02
   1   8  -5    3.03    0.45
   0  -8  -5    1.61    1.47
   0  -8  -5    1.38    1.42
   0   8   5    2.01    1.32
   0   8   5    0.85    1.56
   0   8  -5    1.02    1.04
  -1  -8  -5    2.12    1.49
  -1  -8  -5    2.35    1.65
  -1   8  -5    4.67    1.63
  -1   8  -5    3.87    1.24
  -2  -8  -5   16.69    3.68
  -2   8  -5   20.57    2.76
  -2   8  -5   13.59    2.67
  -3  -8  -5   19.26    4.08
  -3   8  -5   14.42    1.35
  -3   8  -5   17.42    2.84
  -4  -8  -5   38.93    5.85
  -4   8  -5   41.21    2.89
  -4   8  -5   42.06    4.46
  -5  -8  -5    0.78    1.96
  -5   8  -5    2.76    1.14
  -5   8  -5    2.69    1.56
  -6  -8  -5   27.72    5.54
  -6   8  -5   25.67    4.32
  -6   8  -5   23.68    2.89
  -6   9   5    8.81    3.10
  -6   9   5    5.97    2.53
   5  -9  -5   30.68    5.42
  -5   9   5   32.82    5.09
  -5   9   5   41.89    5.24
   5   9  -5   40.74    3.38
   4  -9  -5   31.04    5.30
  -4  -9   5   28.08    3.52
  -4   9   5   24.94    4.01
   4   9  -5   25.52    2.63
  -4   9   5   32.96    5.03
  -3  -9   5   31.81    3.44
   3  -9  -5   32.99    5.26
  -3   9   5   40.06    4.80
   3   9  -5   31.26    2.63
   3   9  -5   32.72    2.54
  -3   9   5   35.05    5.05
  -2  -9   5   54.80    4.09
   2  -9  -5   49.29    6.20
   2   9  -5   50.71    2.98
  -2   9   5   58.51    6.10
   2   9  -5   53.17    3.05
  -2   9   5   48.42    5.07
   1  -9  -5   39.39    5.54
  -1   9   5   36.18    4.77
   0  -9  -5   36.01    5.36
   0   9   5   45.15    5.24
  -1  -9  -5   59.41    6.75
   1   9   5   39.57    5.02
  -1   9  -5   44.34    3.90
  -2  -9  -5   30.18    5.35
  -2   9  -5   27.36    3.46
  -3  -9  -5   41.19    6.02
  -3   9  -5   57.43    4.81
  -4  -9  -5   10.06    3.51
  -4   9  -5   14.07    2.96
  -5  -9  -5   10.76    3.77
  -5   9  -5    6.45    2.32
  -5   9  -5    7.20    1.37
   5  10  -5    3.49    1.38
  -4  10   5    1.90    1.82
  -4  10   5    1.10    1.57
   4  10  -5    0.14    0.82
  -3 -10   5    1.21    1.34
   3  10  -5    0.93    0.80
  -3  10   5   -0.05    1.21
  -3  10   5   -0.20    1.28
  -2 -10   5    2.34    1.37
  -2  10   5    2.00    1.66
  -2  10   5    0.76    1.44
  -1 -10   5    2.10    1.24
   1 -10  -5    1.06    1.85
  -1  10   5   -0.47    1.23
   0 -10  -5    0.90    1.82
   0  10   5    0.41    1.33
   0  10  -5    2.08    1.33
  -1 -10  -5    2.29    2.18
  -1  10  -5    4.17    1.59
   1  10   5    5.85    2.42
  -2  10  -5    4.98    1.85
   2  10   5    5.49    2.43
  -3  10  -5   15.97    3.14
   0  11  -5   33.59    4.13
  -1  11  -5    4.51    1.82
  10   0  -6   14.83    3.49
 -10   0   6   12.69    3.58
   9   0  -6    1.31    0.95
  -9   0   6    0.03    1.15
   9   0  -6    0.92    1.18
   8   0  -6   14.87    2.94
   8   0  -6   11.84    2.63
   8   0  -6   11.69    1.94
  -8   0   6    9.96    2.66
  -8   0   6    8.68    2.31
   8   0  -6   10.50    2.65
   7   0  -6    1.10    0.89
   7   0  -6    0.44    0.77
  -7   0   6   -0.02    0.83
   7   0  -6   -0.27    0.66
   7   0  -6    0.98    0.66
  -7   0   6    0.15    0.75
   7   0  -6    0.09    0.73
  -7   0   6    0.63    0.93
  -6   0   6   26.64    3.46
   6   0  -6   41.37    3.36
  -6   0   6   36.10    3.23
   6   0  -6   37.28    3.30
  -6   0   6   44.31    3.63
   6   0  -6   39.07    3.28
  -6   0   6   25.81    3.24
   6   0  -6   36.69    3.70
   6   0  -6   35.65    2.49
   5   0  -6    0.25    0.34
  -5   0   6    0.72    0.64
   5   0  -6    1.86    0.80
  -5   0   6    0.35    0.59
  -5   0   6    0.26    0.63
   5   0  -6    1.34    0.48
   5   0  -6    0.86    0.64
   5   0  -6    0.58    0.39
  -5   0   6    0.40    0.63
   5   0  -6   -0.13    0.55
  -5   0   6    3.26    1.07
  -4   0   6   22.18    2.01
   4   0  -6   27.95    2.47
  -4   0   6   26.13    2.21
  -4   0   6   22.71    2.44
  -4   0   6   24.95    2.32
   4   0  -6   25.85    2.17
  -4   0   6   25.39    2.27
   4   0  -6   18.69    2.02
  -3   0   6    0.76    0.51
  -3   0   6   -0.07    0.27
  -3   0   6    0.07    0.46
  -3   0   6   -0.05    0.35
   3   0  -6    0.86    0.43
   3   0  -6    0.23    0.41
   3   0  -6    0.72    0.51
  -3   0   6    0.57    0.44
   3   0  -6   -0.24    0.27
  -2   0   6  220.48    8.93
  -2   0   6  223.52    8.48
  -2   0   6  233.47    9.41
  -2   0   6  221.20    8.82
  -2   0   6  227.05    9.52
   2   0  -6  213.37    9.20
   2   0  -6  218.82    9.07
   2   0  -6  231.08    8.94
  -2   0   6  216.98    8.56
  -1   0   6    1.23    0.39
   1   0  -6    1.17    0.42
  -1   0   6    1.03    0.45
  -1   0   6    0.59    0.45
   1   0  -6    0.91    0.46
   0   0   6   64.58    3.40
   0   0   6   60.76    3.04
   0   0   6   56.27    2.44
   0   0  -6   59.52    3.24
   0   0  -6   60.51    3.01
   1   0   6    0.21    0.44
   1   0   6    1.39    0.62
  -1   0  -6    0.67    0.44
   1   0   6    0.11    0.34
  -1   0  -6    0.50    0.50
  -1   0  -6    0.54    0.44
  -2   0  -6  133.64    6.72
   2   0   6  141.04    7.04
  -2   0  -6  137.42    6.46
  -2   0  -6  130.50    6.57
   2   0   6  136.18    6.30
   2   0   6  136.76    6.44
   3   0   6    1.02    0.73
  -3   0  -6    0.52    0.58
   3   0   6    0.42    0.63
  -3   0  -6    0.05    0.57
  -3   0  -6    0.62    0.53
  -3   0  -6    1.08    0.62
  -4   0  -6  134.57    7.34
  -4   0  -6  133.73    7.64
   4   0   6  128.37    7.12
  -4   0  -6  138.59    7.55
  -5   0  -6   -0.06    0.77
  -5   0  -6    0.94    0.88
  -5   0  -6   -0.13    0.66
   5   0   6    1.20    0.99
  -5   0  -6    0.51    0.87
  -6   0  -6  118.78    8.00
  -6   0  -6  112.03    7.66
   6   0   6  124.46    7.68
  -7   0  -6    0.49    1.12
  -7   0  -6    1.92    1.56
  -8   0  -6   55.07    6.41
  -8   0  -6   46.66    5.67
  -9   0  -6    0.61    1.90
 -11   1   6   21.53    4.86
  11   1  -6   26.54    4.76
  10  -1  -6    1.43    1.70
  10  -1  -6   -0.82    1.14
 -10  -1   6    1.09    1.69
  10   1  -6    3.90    2.00
 -10   1   6    0.21    1.65
   9  -1  -6   82.85    6.70
   9  -1  -6   93.35    7.14
   9  -1  -6   93.35    6.10
  -9  -1   6   90.81    7.47
   9   1  -6   95.96    7.09
  -9   1   6   75.10    6.97
  -8  -1   6   40.06    4.27
   8  -1  -6   37.48    3.43
   8  -1  -6   38.18    4.26
   8  -1  -6   37.36    4.50
  -8  -1   6   35.37    4.33
   8  -1  -6   35.25    4.23
  -8  -1   6   44.03    5.04
   8  -1  -6   33.92    4.42
   8   1  -6   51.40    4.66
  -8   1   6   45.24    4.85
   8   1  -6   35.22    4.23
  -8   1   6   39.08    4.84
   8   1  -6   40.65    4.44
   8   1  -6   44.84    3.09
  -7  -1   6  140.79    7.96
   7  -1  -6  137.66    7.88
   7  -1  -6  142.81    7.38
  -7  -1   6  130.39    8.36
  -7  -1   6  141.21    8.09
   7  -1  -6  132.72    8.27
   7  -1  -6  131.08    8.07
   7  -1  -6  136.19    8.18
   7   1  -6  140.68    6.42
  -7   1   6  141.47    8.81
   7   1  -6  129.69    7.94
   7   1  -6  148.02    8.21
  -7   1   6  130.51    8.03
   7   1  -6  154.88    8.22
  -7   1   6  135.22    8.50
   6  -1  -6   87.02    5.91
   6  -1  -6   90.22    5.05
   6  -1  -6   83.08    5.62
   6  -1  -6   82.19    5.34
  -6  -1   6   88.90    5.94
  -6  -1   6   84.46    5.38
  -6  -1   6   90.25    5.82
  -6  -1   6   85.38    5.51
   6  -1  -6   92.25    5.78
  -6   1   6   96.57    6.22
  -6   1   6   95.06    6.25
   6   1  -6   90.50    5.70
   6   1  -6   89.20    4.02
   6   1  -6   81.32    5.34
  -6   1   6   76.39    5.40
   5  -1  -6  240.96   11.33
  -5  -1   6  250.28   10.93
   5  -1  -6  249.42   10.43
   5  -1  -6  243.08   11.41
  -5  -1   6  238.56   10.75
   5  -1  -6  218.44   11.19
   5  -1  -6  244.72   10.92
   5  -1  -6  247.56   10.09
  -5  -1   6  226.88   11.39
  -5  -1   6  260.20   11.47
  -5   1   6  234.75   11.65
   5   1  -6  269.43   11.32
  -5   1   6  252.01   11.84
  -5   1   6  235.57   11.06
   5   1  -6  243.37   10.83
  -5   1   6  246.78   11.37
   4  -1  -6   34.95    2.90
   4  -1  -6   34.80    2.12
  -4  -1   6   37.84    2.84
  -4  -1   6   33.74    2.59
   4  -1  -6   40.85    2.98
  -4  -1   6   34.80    2.46
   4  -1  -6   42.06    2.45
  -4  -1   6   34.09    2.80
  -4  -1   6   35.25    2.61
   4  -1  -6   31.25    2.88
   4   1  -6   37.21    2.66
   4   1  -6   37.33    2.86
   4   1  -6   40.00    2.65
  -4   1   6   40.49    3.08
  -4   1   6   38.27    2.87
  -4   1   6   35.63    3.04
  -4   1   6   40.40    3.24
  -3  -1   6  577.82   21.41
   3  -1  -6  585.93   22.45
  -3  -1   6  575.23   22.38
  -3  -1   6  565.82   21.06
   3  -1  -6  574.49   21.07
   3  -1  -6  583.77   21.84
   3  -1  -6  556.58   22.78
  -3  -1   6  564.35   21.13
  -3  -1   6  545.32   22.36
   3  -1  -6  600.66   21.26
  -3  -1   6  565.00   21.33
  -3   1   6  576.67   22.99
  -3   1   6  590.99   23.22
   3   1  -6  580.99   21.74
  -3   1   6  581.54   21.88
   3   1  -6  589.19   21.94
  -3   1   6  557.84   22.10
   3   1  -6  576.14   21.49
   2  -1  -6    4.42    1.05
  -2  -1   6    4.75    0.76
  -2  -1   6    4.89    0.59
  -2  -1   6    4.98    0.59
   2  -1  -6    4.81    1.05
  -2  -1   6    5.97    0.85
  -2   1   6    5.58    1.11
  -2   1   6    6.41    1.16
  -2   1   6    6.02    1.03
  -2   1   6    5.54    1.20
  -2   1   6    5.20    0.84
   2   1  -6    5.88    0.89
   2   1  -6    5.26    0.72
   1  -1  -6  452.82   17.43
   1  -1  -6  451.74   17.91
  -1  -1   6  454.84   17.10
  -1   1   6  455.93   16.92
  -1   1   6  438.53   16.88
  -1   1   6  433.95   17.14
  -1   1   6  451.04   18.10
   1   1  -6  440.86   16.50
   0  -1  -6    1.96    0.74
   0  -1  -6    4.06    0.99
   0  -1   6    3.09    0.63
   0   1   6    2.96    0.71
   0   1   6    3.03    0.92
   0   1   6    3.04    0.84
   0   1  -6    2.66    0.61
   1  -1   6  237.99    9.62
  -1  -1  -6  227.46    9.91
  -1  -1  -6  218.73   10.00
   1  -1   6  224.25    8.71
  -1   1  -6  219.16    9.23
  -1   1  -6  220.14    8.82
  -1   1  -6  229.46    8.90
   1   1   6  231.41   10.33
   1   1   6  220.56    9.39
   1   1   6  229.44    9.76
   2  -1   6    3.91    1.06
  -2  -1  -6    5.50    1.34
  -2  -1  -6    4.54    1.21
  -2   1  -6    4.05    0.86
   2   1   6    4.38    1.22
  -2   1  -6    4.30    1.06
   2   1   6    2.94    0.91
  -2   1  -6    3.28    0.80
  -2   1  -6    2.04    0.69
   2   1   6    4.78    1.17
   3  -1   6    4.38    1.05
  -3  -1  -6    1.76    0.90
   3  -1   6    4.76    1.34
  -3  -1  -6    1.98    0.93
  -3  -1  -6    4.12    1.33
  -3   1  -6    2.59    0.85
  -3   1  -6    2.96    1.04
  -3   1  -6    2.36    0.89
   3   1   6    6.54    1.70
  -3   1  -6    3.60    1.02
   3   1   6    4.62    1.20
  -4  -1  -6   -0.03    0.64
  -4  -1  -6   -0.08    0.34
  -4  -1  -6    0.85    0.95
   4  -1   6    0.26    0.69
  -4  -1  -6    0.23    0.51
   4   1   6    0.81    0.85
  -4   1  -6    0.70    0.69
  -4   1  -6    0.71    0.68
  -4   1  -6    0.18    0.60
  -4   1  -6    1.75    0.81
  -5  -1  -6   24.02    3.51
   5  -1   6   20.71    2.92
  -5  -1  -6   20.66    3.05
  -5  -1  -6   28.84    3.71
  -5  -1  -6   19.61    3.08
  -5   1  -6   21.10    2.98
  -5   1  -6   21.10    3.08
  -5   1  -6   21.93    2.92
  -5   1  -6   26.29    3.45
   5   1   6   29.26    3.36
   6  -1   6    0.25    1.08
  -6  -1  -6    2.30    1.52
  -6  -1  -6    2.43    1.50
  -6   1  -6    1.34    1.16
   6   1   6    1.44    1.24
  -6   1  -6    0.29    0.96
  -7  -1  -6    1.87    1.51
  -7  -1  -6    3.99    1.90
  -7   1  -6    4.04    1.66
  -7   1  -6    4.93    2.05
  -8  -1  -6    0.81    1.52
  -8  -1  -6    0.24    1.43
  -8   1  -6   -1.00    1.23
  -8   1  -6   -1.14    1.07
  -9  -1  -6    0.03    1.78
  -9   1  -6    1.25    1.94
 -11   2   6    3.68    2.54
  10  -2  -6    3.61    1.91
  10  -2  -6    4.43    2.32
 -10   2   6    4.19    2.43
  10   2  -6    3.65    1.98
   9  -2  -6    0.90    1.53
   9  -2  -6    4.50    2.06
  -9  -2   6    6.27    2.36
   9  -2  -6    2.60    1.62
  -9   2   6    4.53    2.16
   9   2  -6    1.96    1.30
   8  -2  -6    4.58    1.86
   8  -2  -6    2.02    1.28
   8  -2  -6    1.14    1.23
   8  -2  -6    4.64    2.04
  -8  -2   6    3.39    1.64
  -8  -2   6    1.77    1.35
  -8   2   6    1.01    1.20
  -8   2   6    2.67    1.69
   8   2  -6    0.51    1.22
   8   2  -6    3.30    1.57
   7  -2  -6   -0.93    0.57
  -7  -2   6    0.10    0.84
   7  -2  -6   -0.12    0.79
   7  -2  -6    0.61    0.77
  -7  -2   6   -0.21    0.69
  -7  -2   6    1.14    0.99
   7  -2  -6   -0.37    0.63
   7  -2  -6    0.10    0.79
   7   2  -6    0.52    0.79
   7   2  -6   -0.17    0.62
  -7   2   6   -0.48    0.71
  -7   2   6    0.00    0.85
  -7   2   6   -0.30    0.90
   7   2  -6    0.17    0.29
   7   2  -6    0.23    0.62
   6  -2  -6    5.34    1.70
  -6  -2   6    4.52    1.39
   6  -2  -6    2.34    1.04
   6  -2  -6    3.95    1.25
   6  -2  -6    2.83    1.31
  -6  -2   6    2.34    1.14
  -6  -2   6    3.26    1.37
   6  -2  -6    2.15    0.96
  -6   2   6    2.22    1.18
  -6   2   6    2.27    1.25
   6   2  -6    0.80    0.67
  -6   2   6    2.15    1.11
   6   2  -6    3.86    1.32
  -5  -2   6    3.35    1.00
   5  -2  -6    1.65    0.79
   5  -2  -6    2.43    1.11
  -5  -2   6    3.12    1.08
  -5  -2   6    1.06    0.79
   5  -2  -6    3.02    1.23
  -5  -2   6    1.22    0.82
   5  -2  -6    1.93    0.87
   5  -2  -6    1.75    0.86
  -5   2   6    2.46    1.01
  -5   2   6    1.71    1.02
   5   2  -6    2.16    0.90
   5   2  -6    1.62    0.79
  -5   2   6    2.23    1.11
  -5   2   6    1.76    1.01
   5   2  -6    2.31    0.84
   4  -2  -6   21.97    2.73
  -4  -2   6   28.98    2.40
   4  -2  -6   19.19    2.37
  -4  -2   6   24.92    2.13
   4  -2  -6   26.61    2.18
  -4  -2   6   23.25    1.77
   4  -2  -6   26.81    1.98
   4  -2  -6   20.85    2.59
  -4  -2   6   22.17    1.97
   4  -2  -6   22.50    2.35
  -4   2   6   20.70    2.63
  -4   2   6   29.79    2.99
   4   2  -6   24.57    2.13
  -4   2   6   22.96    2.86
  -4   2   6   21.79    2.42
   4   2  -6   26.44    1.95
   4   2  -6   22.88    2.06
  -3  -2   6   20.12    1.66
  -3  -2   6   20.73    1.50
  -3  -2   6   20.41    1.47
   3  -2  -6   20.73    1.78
   3  -2  -6   20.97    1.62
  -3  -2   6   22.17    1.82
   3  -2  -6   17.42    2.25
   3  -2  -6   22.12    2.57
  -3   2   6   18.56    2.30
   3   2  -6   20.96    1.71
  -3   2   6   24.29    2.13
   3   2  -6   22.19    1.71
  -3   2   6   21.85    2.36
  -3   2   6   24.95    2.73
  -2  -2   6   72.13    3.26
   2  -2  -6   70.24    3.50
  -2  -2   6   74.04    3.34
   2  -2  -6   72.45    4.48
   2  -2  -6   67.46    4.36
  -2   2   6   70.50    3.83
   2   2  -6   71.53    3.30
  -2   2   6   74.11    4.36
  -2   2   6   68.51    3.96
  -2   2   6   73.96    4.60
   2   2  -6   73.21    3.25
  -2   2   6   76.33    4.37
   1  -2  -6   63.91    4.04
   1  -2  -6   63.38    3.14
   1  -2  -6   65.81    4.05
  -1   2   6   60.04    4.07
  -1   2   6   57.10    3.76
  -1   2   6   67.36    3.52
   0  -2  -6  143.99    7.39
   0  -2  -6  138.34    7.17
   0  -2   6  158.69    5.98
   0  -2  -6  146.25    6.28
   0  -2   6  148.76    5.88
   0   2   6  141.74    6.64
   0   2  -6  149.04    5.80
   0   2   6  149.05    7.18
   0   2   6  148.39    7.54
  -1  -2  -6   43.75    2.60
  -1  -2  -6   48.13    3.50
  -1  -2  -6   47.28    3.45
   1  -2   6   47.26    2.65
   1  -2   6   44.08    2.47
   1   2   6   45.44    3.30
  -1   2  -6   45.87    2.47
  -1   2  -6   39.06    2.45
   1   2   6   43.25    2.93
   1   2   6   44.62    3.50
  -2  -2  -6   35.72    3.09
   2  -2   6   36.02    2.64
  -2  -2  -6   34.33    2.34
  -2  -2  -6   33.17    3.26
   2  -2   6   31.98    2.35
  -2   2  -6   32.79    1.87
   2   2   6   32.59    2.91
   2   2   6   31.68    3.02
   2   2   6   31.22    2.60
  -2   2  -6   31.67    2.42
  -2   2  -6   33.84    2.38
  -2   2  -6   32.27    1.86
   3  -2   6   13.32    1.85
  -3  -2  -6   17.80    2.74
  -3  -2  -6   11.37    1.58
  -3  -2  -6   19.13    2.73
   3  -2   6   12.89    2.07
  -3   2  -6   14.55    2.07
  -3   2  -6   15.41    2.02
  -3   2  -6   14.95    1.69
   3   2   6   15.33    2.15
   3   2   6   14.62    2.54
  -3   2  -6   15.81    1.74
  -4  -2  -6   29.41    3.41
   4  -2   6   32.93    2.91
  -4  -2  -6   41.11    4.21
  -4  -2  -6   33.86    2.70
  -4  -2  -6   39.73    4.12
  -4   2  -6   33.57    3.33
  -4   2  -6   34.92    2.85
  -4   2  -6   36.11    2.96
  -4   2  -6   36.40    3.29
   4   2   6   33.94    3.14
  -5  -2  -6    3.91    1.62
  -5  -2  -6    4.70    1.77
  -5  -2  -6    5.61    1.90
   5  -2   6    4.80    1.59
  -5  -2  -6    3.64    1.52
  -5   2  -6    3.53    1.34
  -5   2  -6    6.94    1.91
  -5   2  -6    4.55    1.49
  -5   2  -6    6.19    1.80
   5   2   6    6.39    1.77
  -6  -2  -6  117.95    8.33
   6  -2   6  144.47    8.17
  -6  -2  -6  114.06    8.20
  -6   2  -6  117.39    7.42
  -6   2  -6  117.41    7.85
  -7  -2  -6    0.59    1.32
  -7  -2  -6    1.08    1.30
  -7   2  -6    1.31    1.26
  -7   2  -6    0.49    1.11
  -8  -2  -6   40.00    5.58
  -8  -2  -6   40.56    5.82
  -8   2  -6   41.28    5.64
  -8   2  -6   37.49    4.89
  -9  -2  -6    5.34    2.80
  -9   2  -6    3.71    2.40
  11  -3  -6   16.58    4.03
 -11   3   6   22.53    5.32
  10  -3  -6   31.63    4.98
 -10   3   6   42.22    6.34
  -9  -3   6   37.32    5.28
   9  -3  -6   49.56    5.71
   9  -3  -6   44.06    5.48
  -9   3   6   44.32    5.87
   8  -3  -6   92.70    7.24
  -8  -3   6   98.29    7.49
   8  -3  -6  102.15    7.47
   8  -3  -6  113.02    7.12
  -8  -3   6   89.80    6.75
   8  -3  -6  101.87    7.62
  -8   3   6  107.95    7.55
  -8   3   6   96.54    7.77
   8   3  -6  107.75    7.07
   7  -3  -6  178.28   10.34
   7  -3  -6  183.76   10.49
   7  -3  -6  179.45    9.50
   7  -3  -6  196.08   10.40
  -7  -3   6  170.03   10.07
  -7  -3   6  185.37    9.68
  -7  -3   6  169.27    9.42
  -7   3   6  176.89   10.69
  -7   3   6  167.66    9.84
   7   3  -6  176.03    9.46
  -7   3   6  192.47   10.93
   7   3  -6  159.18    9.37
   6  -3  -6   13.18    2.63
  -6  -3   6    9.29    1.93
   6  -3  -6    9.97    2.02
  -6  -3   6    8.28    2.03
   6  -3  -6    8.79    2.09
  -6  -3   6    9.15    1.89
   6  -3  -6   10.28    2.07
   6  -3  -6    7.12    1.96
   6   3  -6   13.54    2.24
  -6   3   6   10.12    2.22
  -6   3   6   10.19    2.41
   6   3  -6    8.36    1.89
  -6   3   6    9.10    2.36
  -6   3   6    7.94    2.07
   6   3  -6   10.55    1.89
  -5  -3   6  142.70    7.84
  -5  -3   6  140.84    7.53
   5  -3  -6  156.73    8.34
   5  -3  -6  150.04    7.83
  -5  -3   6  146.34    7.27
  -5  -3   6  147.93    7.13
   5  -3  -6  146.78    7.65
   5  -3  -6  153.83    8.57
   5  -3  -6  150.05    8.52
  -5   3   6  143.18    8.52
   5   3  -6  155.06    7.34
   5   3  -6  139.42    7.46
  -5   3   6  161.63    9.01
  -5   3   6  158.41    8.51
  -5   3   6  143.52    7.95
   5   3  -6  141.28    7.30
  -4  -3   6   86.42    4.46
   4  -3  -6  101.87    5.71
   4  -3  -6   73.45    5.39
   4  -3  -6   83.73    5.69
  -4  -3   6   89.65    5.03
  -4  -3   6   85.41    4.14
   4  -3  -6   81.42    4.60
  -4   3   6   95.52    5.77
   4   3  -6   89.52    4.68
   4   3  -6   80.84    4.70
  -4   3   6   82.15    5.15
   4   3  -6   90.48    4.35
  -4   3   6   75.00    5.46
  -4   3   6   85.04    5.79
   3  -3  -6  147.03    8.11
  -3  -3   6  148.03    6.92
   3  -3  -6  145.46    6.88
   3  -3  -6  153.82    8.10
  -3  -3   6  147.63    6.10
  -3   3   6  147.77    7.80
   3   3  -6  157.36    6.76
  -3   3   6  159.93    8.36
   3   3  -6  146.47    6.52
  -3   3   6  161.55    7.58
  -3   3   6  153.90    8.04
  -2  -3   6   42.40    2.25
   2  -3  -6   37.74    3.27
   2  -3  -6   39.40    2.61
   2  -3  -6   39.32    3.42
  -2   3   6   41.54    3.45
  -2   3   6   39.59    2.94
  -2   3   6   42.60    3.30
   2   3  -6   37.92    2.13
  -2   3   6   35.07    3.05
   1  -3  -6  165.16    7.20
   1  -3  -6  160.56    8.33
   1  -3  -6  163.61    8.16
  -1   3   6  148.17    8.22
  -1   3   6  161.85    7.42
  -1   3   6  163.24    8.02
   0  -3  -6   62.23    4.52
   0  -3   6   71.45    3.03
   0  -3  -6   67.14    3.81
   0  -3   6   68.80    3.03
   0  -3  -6   68.40    4.56
   0   3   6   67.10    4.67
   0   3   6   70.18    4.51
   0   3  -6   73.03    3.02
   0   3  -6   68.03    2.90
   0   3   6   58.59    3.80
  -1  -3  -6   96.58    5.06
  -1  -3  -6  101.50    5.95
  -1  -3  -6   92.05    5.88
   1  -3   6   96.90    4.60
   1  -3   6   98.22    4.56
  -1   3  -6   96.78    4.46
   1   3   6   97.13    5.22
   1   3   6   97.79    6.08
  -1   3  -6   96.57    4.38
   1   3   6   89.45    5.61
  -2  -3  -6   57.55    3.79
  -2  -3  -6   59.73    4.52
  -2  -3  -6   60.19    4.61
   2  -3   6   65.93    3.68
   2  -3   6   61.20    3.73
  -2   3  -6   64.03    3.65
   2   3   6   55.65    4.36
   2   3   6   54.44    4.46
  -2   3  -6   66.76    3.64
   2   3   6   56.01    3.89
  -3  -3  -6   67.89    4.36
   3  -3   6   73.68    4.42
  -3  -3  -6   69.33    5.20
  -3  -3  -6   64.47    5.03
   3   3   6   70.42    4.59
   3   3   6   64.67    5.20
  -3   3  -6   71.93    4.38
  -3   3  -6   68.67    3.66
  -3   3  -6   65.61    3.60
  -3   3  -6   69.56    4.36
  -4  -3  -6   35.30    4.22
  -4  -3  -6   26.66    3.75
  -4  -3  -6   35.74    3.11
   4  -3   6   36.86    3.26
  -4   3  -6   34.24    3.42
  -4   3  -6   37.92    2.86
  -4   3  -6   34.79    2.83
  -4   3  -6   41.84    3.45
   4   3   6   33.96    3.44
  -5  -3  -6   22.32    3.56
  -5  -3  -6   19.39    3.63
   5  -3   6   19.85    2.82
   5  -3   6   20.91    2.99
  -5  -3  -6   20.12    3.52
  -5  -3  -6   24.88    2.91
  -5   3  -6   23.98    2.80
  -5   3  -6   22.12    2.73
  -5   3  -6   22.20    3.21
  -5   3  -6   12.85    2.58
   5   3   6   20.73    2.91
   6  -3   6    0.67    1.14
  -6  -3  -6    0.48    1.13
  -6  -3  -6    1.35    1.48
  -6  -3  -6    0.79    1.05
  -6   3  -6   -0.43    0.84
  -6   3  -6   -0.49    0.72
  -7  -3  -6    4.96    2.27
  -7  -3  -6    1.92    1.79
  -7   3  -6    2.51    1.76
  -7   3  -6    3.44    1.55
  -8  -3  -6    2.11    2.16
  -8  -3  -6    4.59    2.42
  -8   3  -6    1.87    1.85
  -8   3  -6    3.61    1.87
  10  -4  -6    2.38    1.95
 -10   4   6    2.09    2.11
   9  -4  -6   -1.22    0.91
  -9   4   6    1.15    1.53
   8  -4  -6    0.51    1.21
   8  -4  -6    1.28    1.62
   8  -4  -6    3.02    1.80
  -8  -4   6    0.31    1.19
  -8  -4   6    0.48    1.17
  -8   4   6    2.45    1.60
  -8   4   6    2.04    1.67
   7  -4  -6   36.88    4.71
   7  -4  -6   58.10    4.76
   7  -4  -6   42.55    4.55
   7  -4  -6   54.83    4.95
   7  -4  -6   47.35    5.32
  -7  -4   6   50.23    4.72
  -7  -4   6   46.05    4.22
   7   4  -6   51.98    4.35
  -7   4   6   40.84    5.08
   7   4  -6   46.63    4.71
  -7   4   6   56.11    5.78
  -7   4   6   39.68    4.63
  -6  -4   6    0.26    0.84
   6  -4  -6    1.13    0.98
  -6  -4   6    0.16    0.83
   6  -4  -6    0.93    1.11
   6  -4  -6    0.45    0.66
   6  -4  -6    1.00    1.07
   6  -4  -6    1.22    0.93
  -6  -4   6    0.87    0.85
  -6   4   6   -0.25    0.78
   6   4  -6    1.38    0.89
  -6   4   6   -0.08    0.94
  -6   4   6   -0.05    0.88
  -6   4   6    0.30    0.87
   6   4  -6    1.37    0.87
  -5  -4   6    1.64    0.94
   5  -4  -6    2.02    1.12
   5  -4  -6    1.48    0.82
  -5  -4   6   -0.02    0.60
   5  -4  -6    0.85    0.96
  -5  -4   6    1.22    0.74
   5  -4  -6    1.21    1.05
  -5   4   6    0.26    0.71
   5   4  -6    0.94    0.64
  -5   4   6    0.68    0.91
   5   4  -6    0.36    0.48
  -5   4   6    2.06    1.29
  -5   4   6    1.83    1.12
  -4  -4   6    2.59    0.90
  -4  -4   6    2.77    1.02
  -4  -4   6    2.61    0.73
   4  -4  -6    1.88    0.98
   4  -4  -6    2.21    1.19
   4  -4  -6    4.63    1.23
   4  -4  -6    2.68    1.20
  -4   4   6    3.57    1.39
  -4   4   6    2.36    1.06
   4   4  -6    3.18    0.99
  -4   4   6    3.52    1.41
   4   4  -6    2.39    0.72
  -4   4   6    0.47    0.72
   3  -4  -6   47.92    3.32
  -3  -4   6   47.60    2.52
   3  -4  -6   46.02    4.10
  -3  -4   6   47.38    3.20
   3  -4  -6   52.45    4.29
  -3   4   6   49.45    4.04
  -3   4   6   60.95    4.65
  -3   4   6   55.20    4.24
   3   4  -6   49.10    3.08
  -3   4   6   52.15    3.79
   2  -4  -6   22.54    2.09
   2  -4  -6   27.50    3.28
  -2  -4   6   24.29    1.80
   2  -4  -6   19.72    2.80
  -2   4   6   24.85    2.97
  -2   4   6   29.29    3.10
  -2   4   6   24.25    3.11
   2   4  -6   24.76    1.79
  -2   4   6   20.26    2.39
   1  -4  -6    5.96    1.59
   1  -4  -6    6.30    1.29
   1  -4  -6    5.44    1.52
  -1  -4   6    4.92    0.78
  -1   4   6    6.22    1.55
   1   4  -6    4.63    0.73
  -1   4   6    9.57    2.13
   0  -4   6   19.08    1.43
   0  -4   6   18.11    1.33
   0  -4  -6   15.41    2.57
   0  -4  -6   15.03    1.91
   0  -4  -6   16.56    2.55
   0   4  -6   15.37    1.17
   0   4   6   19.36    2.70
   0   4   6   21.32    2.93
   0   4  -6   17.17    1.34
  -1  -4  -6   32.10    2.72
  -1  -4  -6   35.66    3.78
   1  -4   6   33.28    2.27
  -1  -4  -6   31.20    3.46
   1  -4   6   31.28    2.21
   1   4   6   34.83    3.55
  -1   4  -6   30.99    2.08
  -1   4  -6   32.84    2.25
   1   4   6   26.34    3.35
   2  -4   6   14.43    1.86
   2  -4   6   17.30    1.91
  -2  -4  -6   15.27    2.17
  -2  -4  -6   13.20    2.54
  -2  -4  -6   15.68    2.74
  -2   4  -6   15.76    1.87
   2   4   6   10.35    2.34
  -2   4  -6   12.33    1.63
   2   4   6   14.19    2.52
  -3  -4  -6   25.86    3.63
  -3  -4  -6   29.09    3.10
  -3  -4  -6   29.34    3.82
   3  -4   6   39.98    3.09
   3   4   6   31.39    3.99
  -3   4  -6   32.27    1.96
  -3   4  -6   33.97    2.83
  -3   4  -6   32.30    1.98
  -3   4  -6   36.97    3.00
  -4  -4  -6   43.10    4.76
  -4  -4  -6   33.21    3.47
  -4  -4  -6   35.87    4.38
   4  -4   6   33.82    3.37
  -4   4  -6   31.17    3.33
  -4   4  -6   29.97    2.47
   4   4   6   32.92    3.42
  -4   4  -6   26.39    2.34
  -4   4  -6   31.91    3.32
  -5  -4  -6   79.84    6.71
  -5  -4  -6   94.23    7.09
  -5  -4  -6   81.39    5.76
   5  -4   6   82.21    5.87
  -5   4  -6   79.81    5.13
  -5   4  -6   87.74    6.15
  -5   4  -6   80.63    5.83
  -5   4  -6   86.33    5.27
   5   4   6   96.51    6.22
  -6  -4  -6   10.36    3.01
  -6  -4  -6    5.02    2.08
   6  -4   6   10.63    2.52
  -6  -4  -6    9.21    2.26
  -6   4  -6    9.90    2.13
  -6   4  -6    9.50    2.38
  -7  -4  -6   51.72    6.42
  -7  -4  -6   61.58    6.85
  -7   4  -6   56.73    4.84
  -7   4  -6   54.80    5.92
  -8  -4  -6    2.96    2.18
  -8   4  -6    4.81    2.32
  10  -5  -6   14.84    3.76
 -10   5   6   18.09    4.47
   9  -5  -6    7.38    2.84
  -9   5   6   11.47    3.64
   8  -5  -6   89.45    7.39
   8  -5  -6   67.21    6.54
  -8   5   6   71.31    6.44
  -8   5   6   83.52    7.41
   7  -5  -6   27.37    4.26
   7  -5  -6   20.52    3.86
  -7  -5   6   24.72    3.45
   7  -5  -6   21.08    3.78
  -7  -5   6   20.66    3.56
  -7   5   6   29.92    4.62
  -7   5   6   26.19    4.64
  -7   5   6   25.11    3.89
  -6  -5   6   81.95    5.37
  -6  -5   6   83.38    5.41
   6  -5  -6   71.77    6.22
   6  -5  -6   77.24    6.10
   6  -5  -6   86.00    6.67
  -6  -5   6   74.56    5.82
  -6   5   6   76.92    5.98
  -6   5   6   79.00    6.54
   6   5  -6   85.20    5.85
  -6   5   6   89.17    6.97
   6   5  -6   77.76    5.16
  -6   5   6   88.46    6.83
   5  -5  -6   31.56    3.75
  -5  -5   6   23.56    2.61
   5  -5  -6   22.18    3.58
   5  -5  -6   27.16    3.98
  -5  -5   6   20.49    2.94
   5  -5  -6   30.21    3.07
  -5  -5   6   22.18    2.43
  -5   5   6   24.62    3.34
  -5   5   6   20.94    3.42
  -5   5   6   21.54    3.64
  -5   5   6   24.26    3.85
   5   5  -6   25.17    2.33
   5   5  -6   26.74    3.05
   4  -5  -6  157.29    8.08
   4  -5  -6  170.73    9.76
  -4  -5   6  157.29    7.34
  -4  -5   6  148.60    8.16
   4  -5  -6  151.50    9.29
  -4  -5   6  161.86    7.18
  -4   5   6  158.64    9.61
  -4   5   6  170.41    9.52
   4   5  -6  154.33    7.03
  -4   5   6  174.53    8.91
  -4   5   6  172.37    9.37
   4   5  -6  163.02    8.01
   3  -5  -6    2.26    1.20
  -3  -5   6    0.20    0.58
  -3  -5   6    1.56    0.57
   3  -5  -6    2.20    0.92
   3  -5  -6    0.36    0.85
  -3   5   6    1.18    0.93
   3   5  -6    0.92    0.67
  -3   5   6    1.87    0.93
  -3   5   6    2.06    1.18
  -3   5   6    0.40    0.83
   2  -5  -6  115.58    6.42
  -2  -5   6  120.30    6.06
   2  -5  -6  116.84    7.45
   2  -5  -6  115.85    7.59
  -2   5   6  131.06    7.59
  -2   5   6  116.14    7.24
   2   5  -6  135.50    6.01
  -2   5   6  138.75    8.05
   1  -5  -6   24.67    3.27
  -1  -5   6   18.76    1.71
   1  -5  -6   17.12    2.24
   1  -5  -6   22.99    3.23
  -1   5   6   17.47    2.70
  -1   5   6   25.57    3.30
   1   5  -6   17.42    1.59
  -1   5   6   18.53    3.05
   0  -5  -6  136.31    8.52
   0  -5  -6  147.80    7.49
   0  -5  -6  135.08    8.24
   0  -5   6  148.48    6.83
   0  -5   6  146.66    6.58
   0   5  -6  148.17    6.28
   0   5  -6  144.39    6.52
   0   5   6  151.33    8.78
   0   5   6  147.08    7.45
   0   5   6  143.36    8.34
   1  -5   6   59.55    3.75
  -1  -5  -6   66.53    5.14
  -1  -5  -6   61.65    4.30
  -1  -5  -6   66.70    5.32
   1   5   6   58.69    5.06
   1   5   6   57.97    4.11
   1   5   6   64.56    5.11
  -1   5  -6   63.30    3.72
  -1   5  -6   61.87    3.44
  -2  -5  -6   20.38    3.24
  -2  -5  -6   20.38    3.39
  -2  -5  -6   16.24    2.43
   2  -5   6   18.83    2.19
  -2   5  -6   18.92    2.22
   2   5   6   14.47    2.14
   2   5   6   14.91    2.87
   2   5   6   20.72    3.18
  -2   5  -6   16.77    1.98
  -3  -5  -6    7.58    1.94
  -3  -5  -6    9.07    2.40
  -3  -5  -6    7.22    2.13
   3  -5   6   11.57    2.02
  -3   5  -6   10.95    1.93
   3   5   6   11.66    2.18
  -3   5  -6    9.66    1.96
   3   5   6   14.33    3.13
  -4  -5  -6   10.19    2.28
  -4  -5  -6    4.06    1.82
   4  -5   6    9.40    2.09
  -4  -5  -6    8.53    2.43
   4   5   6   10.26    2.22
  -4   5  -6    6.39    1.73
  -4   5  -6    9.45    1.37
  -4   5  -6    7.77    1.29
  -4   5  -6    9.93    2.18
  -5  -5  -6    0.00    1.19
  -5  -5  -6    0.59    1.26
  -5  -5  -6    0.11    1.17
  -5   5  -6    0.23    1.25
  -5   5  -6    0.12    0.81
  -5   5  -6    0.31    0.79
  -5   5  -6   -0.21    0.68
  -6  -5  -6    1.41    1.66
  -6  -5  -6    3.00    1.90
  -6   5  -6    5.71    1.66
  -6   5  -6    5.87    2.02
  -7  -5  -6    1.70    1.88
  -7   5  -6    0.14    1.11
  -7   5  -6    0.88    1.51
  -8   5  -6    0.41    1.69
   9  -6  -6    0.14    1.72
  -9   6   6    2.46    2.16
   8  -6  -6   -0.87    1.25
  -8   6   6    0.50    1.49
   7  -6  -6    3.49    2.08
  -7  -6   6    3.70    1.69
   7  -6  -6    3.34    1.95
  -7   6   6    3.43    1.75
  -7   6   6    3.73    1.99
   6  -6  -6   -0.39    1.03
  -6  -6   6    0.52    0.95
   6  -6  -6    0.09    1.32
   6  -6  -6    1.73    1.49
  -6   6   6   -0.35    0.95
   6   6  -6   -0.71    1.12
  -6   6   6    1.31    1.80
   6   6  -6    0.70    0.90
  -6   6   6   -0.59    0.85
   5  -6  -6    5.33    1.54
  -5  -6   6    4.77    1.60
   5  -6  -6    5.11    2.00
   5  -6  -6    4.17    1.84
  -5  -6   6    6.82    1.64
  -5  -6   6    5.18    1.42
  -5   6   6    4.10    2.11
   5   6  -6    0.85    0.97
  -5   6   6    3.28    1.48
  -5   6   6    4.55    1.91
   5   6  -6    6.97    1.51
  -5   6   6    3.80    1.92
   4  -6  -6    3.04    1.13
   4  -6  -6    4.26    1.74
  -4  -6   6    5.74    1.25
  -4  -6   6    6.23    1.69
   4  -6  -6    5.35    1.98
  -4   6   6    2.38    1.28
   4   6  -6    4.95    0.92
   4   6  -6    6.93    1.65
  -4   6   6    3.69    1.68
   4   6  -6    6.76    1.11
  -4   6   6    6.46    2.19
  -4   6   6    5.85    2.01
  -3  -6   6   44.45    3.58
   3  -6  -6   37.49    4.65
   3  -6  -6   46.50    4.85
  -3  -6   6   45.75    2.73
  -3   6   6   51.82    4.66
   3   6  -6   49.07    3.59
  -3   6   6   41.92    3.85
  -3   6   6   46.67    4.39
  -3   6   6   41.95    4.75
   2  -6  -6    1.20    1.12
   2  -6  -6    2.09    1.34
  -2  -6   6    1.30    0.84
   2  -6  -6    1.94    1.05
   2   6  -6    3.23    1.09
  -2   6   6    2.61    1.28
  -2   6   6    3.02    1.45
  -2   6   6    3.51    1.47
   1  -6  -6   60.01    5.17
  -1  -6   6   65.32    4.01
   1  -6  -6   63.35    5.41
   1  -6  -6   57.66    4.28
  -1   6   6   64.54    4.99
   1   6  -6   60.77    3.73
  -1   6   6   56.88    4.95
  -1   6   6   54.63    5.10
   0  -6  -6    2.08    1.06
   0  -6  -6    1.54    1.12
   0  -6  -6    3.43    1.65
   0  -6   6    4.45    1.23
   0   6  -6    1.52    0.80
   0   6   6   -0.47    0.64
   0   6   6    6.53    2.02
  -1  -6  -6   89.35    6.59
  -1  -6  -6   88.04    6.86
   1  -6   6   96.97    5.52
  -1  -6  -6   90.32    5.81
  -1   6  -6   88.90    5.12
   1   6   6   98.94    7.07
   1   6   6   94.34    5.70
   1   6   6   82.12    6.48
  -1   6  -6   89.45    4.84
  -2  -6  -6    0.95    0.97
  -2  -6  -6    1.67    1.28
  -2  -6  -6    4.17    1.74
   2  -6   6    3.87    1.24
   2   6   6    1.96    1.05
  -2   6  -6    1.23    0.79
   2   6   6    1.19    1.21
  -2   6  -6    3.47    1.23
   3  -6   6   35.19    3.49
  -3  -6  -6   29.11    4.39
  -3  -6  -6   24.30    3.38
  -3  -6  -6   27.26    4.37
   3   6   6   33.52    3.56
  -3   6  -6   28.05    3.19
  -3   6  -6   25.50    2.90
   3   6   6   23.04    4.10
  -4  -6  -6    1.79    1.55
  -4  -6  -6    1.54    1.52
  -4  -6  -6    1.99    1.55
  -4   6  -6    1.03    1.06
  -4   6  -6    1.40    0.64
  -4   6  -6    2.49    0.73
  -4   6  -6    4.32    1.61
  -5  -6  -6   25.94    4.66
  -5  -6  -6   27.37    4.60
  -5   6  -6   22.76    3.42
  -5   6  -6   22.88    2.33
  -5   6  -6   22.09    2.34
  -6  -6  -6    0.43    1.56
  -6   6  -6    3.13    1.27
  -6   6  -6    1.35    1.32
  -7  -6  -6   35.60    6.02
  -7   6  -6   27.77    3.43
  -7   6  -6   36.39    5.09
   9  -7  -6    4.72    2.61
  -9   7   6    4.81    2.92
   8  -7  -6   91.22    8.28
  -8   7   6   98.77    8.74
   7  -7  -6    4.21    2.28
  -7   7   6    3.63    2.08
  -7   7   6    5.05    2.32
  -6  -7   6   84.59    5.96
   6  -7  -6   83.22    7.33
  -6   7   6   82.88    7.31
  -6   7   6   86.09    6.79
   5  -7  -6    0.91    1.32
  -5  -7   6    0.60    0.82
   5  -7  -6   -0.82    0.87
  -5   7   6    0.18    1.02
  -5   7   6    2.26    1.62
   5   7  -6    1.20    0.89
   5   7  -6    0.56    1.25
   4  -7  -6  151.77    9.89
   4  -7  -6  142.62    8.11
   4  -7  -6  134.62    9.32
  -4  -7   6  151.00    7.34
  -4   7   6  137.15    8.58
  -4   7   6  146.61    9.47
   4   7  -6  141.63    8.07
   4   7  -6  147.68    6.61
  -4   7   6  134.79    9.59
   4   7  -6  142.27    6.44
   3  -7  -6   18.81    2.80
  -3  -7   6   22.23    2.05
   3  -7  -6   18.44    3.61
  -3  -7   6   22.35    2.98
   3  -7  -6   16.36    3.33
   3   7  -6   27.23    3.03
  -3   7   6   17.65    3.54
  -3   7   6   24.68    3.46
  -3   7   6   21.60    3.91
  -3   7   6   23.69    3.79
   2  -7  -6  162.77   10.15
   2  -7  -6  156.80    8.52
   2  -7  -6  155.76    9.73
  -2  -7   6  144.67    8.14
  -2   7   6  170.88   10.23
   2   7  -6  160.20    8.05
  -2   7   6  139.63    9.37
  -2   7   6  161.67    9.59
   1  -7  -6    0.90    1.20
  -1  -7   6    0.88    0.88
   1  -7  -6    0.11    1.00
   1  -7  -6    0.82    0.88
   1   7  -6    1.63    0.90
  -1   7   6    0.65    1.04
  -1   7   6    0.29    1.14
  -1   7   6    1.64    1.68
   0  -7  -6   48.83    4.17
   0  -7  -6   48.20    5.16
   0  -7   6   46.09    3.72
   0  -7  -6   47.92    5.42
   0   7   6   29.07    4.42
   0   7   6   38.23    4.88
   0   7  -6   56.45    3.81
  -1  -7  -6    0.88    1.15
   1  -7   6    1.53    0.99
  -1  -7  -6    0.66    0.99
  -1  -7  -6    0.70    1.25
   1   7   6    0.62    1.74
  -1   7  -6    1.48    0.83
   1   7   6    0.88    1.34
  -1   7  -6    1.60    0.97
  -2  -7  -6    7.20    2.42
  -2  -7  -6    9.96    2.26
  -2  -7  -6    4.31    1.95
  -2   7  -6    5.21    1.61
   2   7   6    8.53    2.88
  -2   7  -6    6.69    1.58
   2   7   6    5.33    1.73
  -3  -7  -6    1.50    1.45
  -3  -7  -6    1.31    1.57
  -3   7  -6   -0.76    0.87
  -3   7  -6   -0.32    0.69
  -4  -7  -6   27.74    4.67
  -4  -7  -6   16.43    3.90
  -4   7  -6   18.33    3.01
  -5  -7  -6    1.35    1.73
  -5   7  -6    1.60    1.36
  -5   7  -6    2.39    0.88
  -6  -7  -6    7.06    2.91
  -6   7  -6    8.93    1.73
  -6   7  -6    4.40    1.92
  -8   8   6    2.35    2.25
   7  -8  -6    8.63    3.16
  -7   8   6   11.13    3.52
  -6  -8   6    2.08    1.51
   6  -8  -6    2.75    2.04
  -6   8   6    0.90    1.53
  -6   8   6    2.69    1.97
  -5  -8   6    2.19    1.33
   5  -8  -6    0.53    1.38
  -5   8   6    1.49    1.36
   5   8  -6    0.50    0.65
  -5   8   6    2.80    1.91
  -4  -8   6    3.15    1.29
   4  -8  -6    0.71    1.48
  -4   8   6    3.06    1.65
  -4   8   6    2.87    1.79
   4   8  -6    1.35    1.27
   4   8  -6    2.48    0.78
   4   8  -6    3.17    0.90
   3  -8  -6    5.41    2.25
  -3  -8   6    1.42    0.89
   3   8  -6    1.52    1.17
  -3   8   6    1.61    1.36
  -3   8   6    1.57    1.30
   2  -8  -6   11.56    3.10
   2  -8  -6    9.17    2.79
  -2   8   6    6.29    1.98
   2   8  -6    6.82    1.87
  -2   8   6    8.80    2.50
   1  -8  -6   25.78    4.35
   1  -8  -6   23.37    4.21
  -1   8   6   22.03    3.72
   1   8  -6   25.89    3.10
   0  -8  -6    1.63    1.56
   0  -8  -6    0.69    1.15
   0   8  -6    0.54    0.88
   0   8   6   -0.07    0.92
   0   8  -6    2.31    1.04
  -1  -8  -6    3.92    1.94
  -1  -8  -6    8.54    2.76
  -1   8  -6    5.05    1.61
  -1   8  -6    4.01    1.28
  -2  -8  -6   15.55    3.58
  -2   8  -6   13.86    2.36
  -2   8  -6   15.17    2.74
  -3  -8  -6   21.78    4.45
  -3   8  -6   17.82    2.91
  -4  -8  -6    9.29    3.14
  -4   8  -6    3.74    1.60
  -5  -8  -6   46.43    6.74
  -5   8  -6   48.72    5.27
   6  -9  -6   25.86    5.19
   6   9  -6   33.08    2.94
  -6   9   6   29.53    5.28
   5  -9  -6   25.60    5.07
  -5  -9   6   11.66    2.68
  -5   9   6   21.46    4.52
  -5   9   6   12.34    3.13
   5   9  -6   18.13    2.03
  -4  -9   6   42.95    4.14
   4  -9  -6   42.19    6.10
  -4   9   6   45.10    5.36
   4   9  -6   42.56    2.57
  -4   9   6   43.85    5.74
   3  -9  -6   33.14    5.47
  -3  -9   6   45.94    3.73
  -3   9   6   33.36    4.96
  -3   9   6   40.20    4.87
  -2  -9   6   87.78    5.24
   2  -9  -6   72.09    7.66
  -2   9   6   76.37    6.80
   1  -9  -6   26.69    4.99
  -1   9   6   22.40    3.95
   1   9  -6   32.53    3.73
   0  -9  -6   43.87    5.96
   0   9  -6   51.10    3.97
   0   9  -6   51.61    4.42
   0   9   6   37.63    5.06
  -1  -9  -6   18.98    4.33
   1   9   6   16.99    3.47
  -1   9  -6   22.02    2.91
  -2  -9  -6   28.76    5.17
  -2   9  -6   41.78    4.03
  -3  -9  -6    4.71    2.66
  -3   9  -6    7.26    2.01
  -4  -9  -6    8.82    3.41
  -4   9  -6    9.19    2.45
   5  10  -6    2.76    1.00
  -4  10   6    3.55    2.29
  -3 -10   6    6.87    2.05
   3 -10  -6    5.09    2.73
  -3  10   6    3.88    2.33
   2 -10  -6    1.05    1.88
  -2  10   6    5.69    2.49
  -2  10   6    4.19    2.06
   1 -10  -6    7.22    2.97
  -1  10   6    5.20    2.32
   0 -10  -6   11.33    3.59
   0  10   6   15.44    3.70
   0  10  -6   15.86    2.71
  -1 -10  -6   10.45    3.48
   1  10   6   12.58    3.37
  -1  10  -6   10.16    2.32
  -2 -10  -6   27.08    5.40
   2  10   6   32.31    5.19
  -2  10  -6   28.13    3.69
  -3  10  -6   10.84    2.66
  11   0  -7    5.65    2.69
 -10   0   7    0.73    1.58
  10   0  -7    0.42    1.28
  -9   0   7    5.98    2.33
   9   0  -7    4.16    1.89
  -8   0   7   -0.34    0.94
   8   0  -7   -0.39    1.07
   8   0  -7    0.55    0.59
  -8   0   7    0.75    1.08
   8   0  -7    0.65    0.95
  -7   0   7   17.68    3.15
   7   0  -7   16.26    1.75
   7   0  -7   13.93    2.69
  -7   0   7   19.20    2.82
   7   0  -7   21.97    2.98
   7   0  -7   18.14    2.80
  -7   0   7   16.10    2.82
   7   0  -7   13.58    2.46
   6   0  -7   -0.02    0.35
   6   0  -7    0.44    0.35
   6   0  -7    0.10    0.34
  -6   0   7    0.87    0.79
   6   0  -7   -0.19    0.41
  -6   0   7    0.31    0.78
   6   0  -7    0.17    0.42
   6   0  -7   -0.30    0.56
  -6   0   7    1.97    1.06
  -6   0   7    0.30    0.73
  -5   0   7  171.27    8.38
   5   0  -7  171.27    8.30
  -5   0   7  176.42    8.98
   5   0  -7  175.78    8.81
  -5   0   7  180.56    9.01
  -5   0   7  174.76    8.37
   5   0  -7  172.67    8.46
   4   0  -7    0.15    0.48
  -4   0   7   -0.10    0.43
  -4   0   7    0.11    0.48
   4   0  -7    0.13    0.36
  -4   0   7    1.15    0.75
  -4   0   7    0.44    0.53
   4   0  -7    0.29    0.36
   4   0  -7    0.29    0.44
  -3   0   7   39.26    2.83
  -3   0   7   44.85    2.80
   3   0  -7   40.96    2.94
   3   0  -7   41.61    2.58
  -3   0   7   43.61    2.67
  -3   0   7   42.99    2.36
  -3   0   7   42.02    2.51
  -3   0   7   40.04    2.95
   3   0  -7   43.16    2.70
  -2   0   7    0.74    0.47
  -2   0   7    1.07    0.51
   2   0  -7    1.08    0.47
  -2   0   7    1.25    0.35
   2   0  -7    1.06    0.59
  -2   0   7    1.11    0.49
  -2   0   7    0.38    0.47
  -2   0   7    0.92    0.36
   1   0  -7  304.70   11.99
  -1   0   7  308.68   11.80
  -1   0   7  311.33   12.69
  -1   0   7  313.07   11.64
   1   0  -7  297.26   12.16
   0   0  -7    1.88    0.55
   0   0   7    1.22    0.51
   0   0   7    0.93    0.36
   0   0   7    1.09    0.59
   0   0  -7    0.83    0.52
  -1   0  -7  133.12    5.90
   1   0   7  130.29    5.71
  -1   0  -7  124.51    6.27
   1   0   7  130.07    6.54
  -1   0  -7  131.46    6.06
   2   0   7    0.51    0.65
   2   0   7    0.37    0.52
  -2   0  -7    1.23    0.72
  -2   0  -7    0.92    0.64
  -2   0  -7    1.07    0.58
  -3   0  -7  355.94   15.19
  -3   0  -7  368.31   14.99
  -3   0  -7  355.97   14.96
  -3   0  -7  345.67   15.19
   3   0   7  330.46   14.65
  -4   0  -7    0.71    0.86
  -4   0  -7    2.69    1.13
  -4   0  -7    0.81    0.76
   4   0   7    0.75    0.77
  -4   0  -7    0.62    0.79
  -5   0  -7  127.87    7.59
   5   0   7  119.51    7.25
  -5   0  -7  123.84    7.59
  -5   0  -7  121.09    7.77
  -5   0  -7  104.00    6.94
   6   0   7    0.36    0.98
  -6   0  -7    1.04    1.08
  -6   0  -7   -0.07    1.07
  -7   0  -7   24.51    4.26
  -7   0  -7   22.94    3.85
  -8   0  -7    0.35    1.47
  -8   0  -7   -1.03    1.20
  11   1  -7    1.81    1.95
  10  -1  -7   34.93    5.20
  10   1  -7   46.63    5.57
 -10   1   7   41.22    5.92
  -9  -1   7    5.29    2.30
   9  -1  -7    5.85    2.16
   9  -1  -7    4.39    1.40
   9  -1  -7    6.83    2.33
   9   1  -7   12.03    2.85
  -9   1   7    3.26    1.80
   8  -1  -7  137.90    8.78
   8  -1  -7  144.55    8.86
  -8  -1   7  144.86    9.34
   8  -1  -7  140.69    7.57
  -8  -1   7  155.65    8.86
   8  -1  -7  134.52    8.87
   8   1  -7  149.17    8.96
  -8   1   7  148.63    9.59
   8   1  -7  157.01    8.90
  -8   1   7  137.55    8.82
  -7  -1   7    7.88    2.00
  -7  -1   7   10.15    2.41
   7  -1  -7    9.77    1.71
   7  -1  -7    7.26    2.06
  -7  -1   7    7.00    1.86
   7  -1  -7    9.23    2.11
   7  -1  -7    9.75    2.21
   7  -1  -7    8.78    2.14
   7   1  -7    6.35    0.76
   7   1  -7    7.92    2.03
   7   1  -7    7.56    0.81
   7   1  -7    6.57    1.74
  -7   1   7    7.55    1.95
  -7   1   7    3.62    1.69
   6  -1  -7  143.14    6.77
   6  -1  -7  141.90    6.43
   6  -1  -7  138.86    7.75
   6  -1  -7  137.20    8.07
  -6  -1   7  141.80    7.51
  -6  -1   7  135.93    7.49
  -6  -1   7  149.61    8.27
   6  -1  -7  139.67    7.52
   6  -1  -7  140.91    7.87
  -6   1   7  137.10    8.21
   6   1  -7  147.59    7.63
  -6   1   7  134.18    7.64
  -6   1   7  146.94    8.37
   6   1  -7  131.77    7.63
   5  -1  -7   38.15    3.43
  -5  -1   7   37.23    2.97
   5  -1  -7   37.62    3.18
   5  -1  -7   39.82    2.48
   5  -1  -7   37.76    2.26
  -5  -1   7   37.17    2.89
  -5  -1   7   37.26    3.15
   5  -1  -7   39.79    3.23
  -5  -1   7   38.24    3.29
   5   1  -7   36.03    2.81
   5   1  -7   36.71    2.95
  -5   1   7   31.47    3.42
  -5   1   7   42.95    3.63
  -5   1   7   43.09    3.34
   5   1  -7   36.45    3.15
   4  -1  -7   82.56    4.49
   4  -1  -7   76.17    3.33
  -4  -1   7   75.68    4.45
   4  -1  -7   73.57    4.53
  -4  -1   7   69.51    3.83
   4  -1  -7   71.75    4.70
  -4  -1   7   77.13    4.43
   4  -1  -7   73.50    3.21
  -4  -1   7   70.71    4.01
   4  -1  -7   54.06    4.03
  -4   1   7   75.11    4.62
   4   1  -7   73.03    4.11
  -4   1   7   80.26    4.89
   4   1  -7   76.56    3.97
   4   1  -7   73.60    4.39
  -4   1   7   68.75    4.28
  -4   1   7   87.50    5.13
  -3  -1   7   17.59    1.44
  -3  -1   7   17.03    1.73
  -3  -1   7   16.15    1.39
   3  -1  -7   15.72    1.91
   3  -1  -7   19.80    2.29
   3  -1  -7   18.53    1.87
  -3  -1   7   17.42    0.99
  -3  -1   7   17.47    1.03
  -3  -1   7   17.02    1.62
  -3   1   7   17.67    2.01
  -3   1   7   17.09    1.82
   3   1  -7   18.58    1.54
   3   1  -7   17.49    1.77
  -3   1   7   16.70    2.04
  -3   1   7   18.38    2.29
  -3   1   7   16.94    1.55
  -2  -1   7   77.90    3.72
  -2  -1   7   77.65    3.13
   2  -1  -7   71.21    4.33
  -2  -1   7   77.15    3.80
   2  -1  -7   71.35    4.17
  -2   1   7   75.70    4.53
   2   1  -7   78.30    3.54
  -2   1   7   71.47    4.11
  -2   1   7   76.12    4.27
  -2   1   7   80.40    3.81
  -2   1   7   77.20    3.99
   2   1  -7   76.38    3.77
  -1  -1   7   11.30    1.11
   1  -1  -7   11.87    1.64
   1  -1  -7    9.44    1.41
  -1   1   7   10.00    1.24
   1   1  -7   11.50    1.04
  -1   1   7   10.51    1.15
  -1   1   7    7.94    1.49
  -1   1   7   10.72    1.44
   0  -1  -7  168.74    7.97
   0  -1  -7  170.21    7.97
   0  -1   7  179.77    7.44
   0   1  -7  171.74    7.16
   0   1   7  173.64    8.29
   0   1   7  174.51    7.41
   0   1   7  174.06    7.76
   1  -1   7   52.96    3.28
  -1  -1  -7   53.67    3.62
  -1  -1  -7   56.55    3.75
   1   1   7   59.25    3.96
  -1   1  -7   55.28    3.22
   1   1   7   54.56    3.26
  -2  -1  -7   86.11    5.37
   2  -1   7   89.58    4.49
  -2  -1  -7   87.85    5.50
   2  -1   7  101.14    5.43
   2   1   7  102.54    5.93
  -2   1  -7   99.00    5.24
  -2   1  -7   93.07    4.93
   2   1   7   97.95    5.18
  -2   1  -7   93.61    4.62
  -2   1  -7   96.29    4.56
   3  -1   7   24.46    2.33
  -3  -1  -7   28.15    3.27
  -3  -1  -7   31.55    2.97
   3   1   7   27.78    2.84
  -3   1  -7   28.54    2.41
  -3   1  -7   34.80    2.85
  -3   1  -7   32.53    2.47
  -3   1  -7   25.29    2.83
  -4  -1  -7    5.72    1.71
  -4  -1  -7    1.20    0.82
   4  -1   7    7.10    1.69
  -4  -1  -7    5.94    1.78
  -4   1  -7    5.45    1.47
  -4   1  -7    3.82    1.14
   4   1   7    4.50    1.44
  -4   1  -7    1.57    1.04
  -4   1  -7    6.07    1.53
  -5  -1  -7   14.74    2.69
  -5  -1  -7   10.47    2.39
  -5  -1  -7   18.50    3.27
   5  -1   7   11.03    2.36
   5   1   7   13.71    2.48
  -5   1  -7   20.10    3.11
  -5   1  -7   16.90    2.64
  -5   1  -7   14.09    2.54
  -5   1  -7   14.09    2.73
  -6  -1  -7    3.97    1.87
  -6  -1  -7    3.20    1.66
   6  -1   7    3.62    1.65
  -6   1  -7    5.29    2.03
  -6   1  -7    5.92    1.94
  -7  -1  -7    4.66    2.16
  -7  -1  -7    3.57    1.88
  -7   1  -7    3.30    1.81
  -7   1  -7    2.43    1.50
  -8  -1  -7    2.03    1.83
  -8  -1  -7    4.38    2.35
  -8   1  -7    3.18    1.93
  -8   1  -7    6.43    2.60
 -11   2   7    0.01    1.97
  11   2  -7    2.06    1.85
  10  -2  -7    3.12    1.95
  10  -2  -7    0.71    1.31
  10   2  -7    2.02    1.59
 -10   2   7    1.54    1.93
  -9  -2   7    2.74    1.93
   9  -2  -7    4.97    1.81
   9  -2  -7    7.78    2.39
   9  -2  -7    2.77    1.77
   9   2  -7    2.34    1.70
  -9   2   7    3.77    1.97
   8  -2  -7    1.36    1.31
   8  -2  -7    0.68    1.07
  -8  -2   7    1.73    1.27
  -8  -2   7    0.78    1.22
   8  -2  -7    0.69    0.84
   8  -2  -7    2.64    1.56
  -8   2   7    1.12    1.14
   8   2  -7    2.03    1.39
  -8   2   7    1.62    1.42
  -7  -2   7    4.30    1.56
   7  -2  -7    5.05    1.90
   7  -2  -7    5.20    1.65
   7  -2  -7    6.50    1.89
  -7  -2   7    7.02    2.06
   7  -2  -7    5.37    1.85
  -7  -2   7    3.78    1.55
   7  -2  -7    6.85    1.67
   7   2  -7    5.01    1.67
  -7   2   7    4.51    1.84
   7   2  -7    2.52    1.24
  -7   2   7    4.67    1.66
   6  -2  -7    6.91    1.78
   6  -2  -7    7.94    2.10
   6  -2  -7    7.48    1.58
   6  -2  -7    6.92    1.73
  -6  -2   7    6.90    1.64
  -6  -2   7    4.58    1.51
  -6  -2   7    6.90    1.63
   6  -2  -7    5.31    1.18
   6  -2  -7    8.17    1.98
  -6   2   7    5.17    1.71
  -6   2   7    5.75    1.78
  -6   2   7    8.23    1.89
   6   2  -7    6.75    1.59
   6   2  -7    8.42    1.70
   6   2  -7    5.91    1.57
   5  -2  -7   37.64    2.54
   5  -2  -7   31.87    2.93
  -5  -2   7   36.19    2.87
  -5  -2   7   34.66    3.09
   5  -2  -7   35.97    3.36
   5  -2  -7   35.80    2.77
  -5  -2   7   39.56    2.83
   5  -2  -7   40.72    3.40
  -5  -2   7   35.45    3.02
   5  -2  -7   33.11    3.63
   5   2  -7   39.80    2.77
  -5   2   7   41.21    3.75
  -5   2   7   32.23    3.64
   5   2  -7   39.48    3.02
  -5   2   7   28.72    3.15
   5   2  -7   36.46    2.99
  -4  -2   7   33.77    2.64
   4  -2  -7   43.64    3.29
   4  -2  -7   40.49    3.35
  -4  -2   7   37.33    2.25
   4  -2  -7   39.66    2.66
   4  -2  -7   36.67    3.65
  -4  -2   7   40.17    2.96
  -4  -2   7   39.28    2.57
   4  -2  -7   37.73    2.39
   4  -2  -7   35.68    2.92
   4   2  -7   39.38    2.71
  -4   2   7   40.99    3.58
  -4   2   7   44.41    3.27
   4   2  -7   36.44    2.26
  -4   2   7   39.13    3.28
  -4   2   7   33.06    3.20
   4   2  -7   36.57    2.73
   3  -2  -7  371.78   17.61
  -3  -2   7  431.02   16.66
  -3  -2   7  427.07   16.79
  -3  -2   7  427.19   15.52
   3  -2  -7  402.01   17.50
   3  -2  -7  422.70   16.07
   3  -2  -7  430.41   16.34
  -3  -2   7  423.10   15.51
  -3   2   7  443.37   16.99
  -3   2   7  414.97   17.27
  -3   2   7  423.42   17.90
   3   2  -7  428.01   16.26
   3   2  -7  426.92   16.06
  -3   2   7  441.22   18.28
  -2  -2   7   37.00    2.00
   2  -2  -7   39.17    2.11
   2  -2  -7   40.13    2.22
  -2  -2   7   37.38    2.03
   2  -2  -7   43.08    3.27
   2  -2  -7   33.16    2.89
  -2   2   7   37.07    3.16
  -2   2   7   34.56    2.86
  -2   2   7   42.30    2.85
  -2   2   7   38.07    2.58
  -2   2   7   38.43    2.95
   2   2  -7   38.90    1.98
   2   2  -7   37.43    2.07
   1  -2  -7  201.64    9.59
   1  -2  -7  202.55    7.98
   1  -2  -7  210.58    9.53
   1   2  -7  206.75    7.78
  -1   2   7  201.67    8.75
  -1   2   7  202.18    9.79
  -1   2   7  203.99    9.25
   0  -2  -7   71.64    3.21
   0  -2  -7   75.58    4.64
   0  -2  -7   64.01    4.40
   0  -2   7   73.64    3.30
   0   2  -7   75.57    3.24
   0   2   7   66.53    4.29
   0   2   7   69.92    4.64
   0   2   7   71.10    3.99
  -1  -2  -7   96.52    5.83
   1  -2   7  112.47    5.10
  -1  -2  -7   98.92    4.46
  -1  -2  -7  108.13    6.11
  -1   2  -7  100.61    4.81
  -1   2  -7  108.00    4.76
   1   2   7  100.81    5.38
   1   2   7  104.98    6.22
  -2  -2  -7   21.90    1.64
  -2  -2  -7   20.04    2.74
  -2  -2  -7   24.52    2.94
   2  -2   7   26.07    2.29
  -2   2  -7   21.78    2.02
   2   2   7   23.35    2.95
   2   2   7   27.29    2.62
  -2   2  -7   25.45    2.07
  -3  -2  -7  119.32    7.04
  -3  -2  -7  107.50    6.86
  -3   2  -7  122.44    6.19
  -3   2  -7  108.78    6.12
  -3   2  -7  110.61    5.43
   3   2   7  114.94    6.37
  -3   2  -7  109.61    5.43
   4  -2   7    2.63    1.11
  -4  -2  -7    1.51    1.10
  -4  -2  -7    2.45    1.35
  -4  -2  -7    0.61    0.87
  -4   2  -7    0.81    0.81
  -4   2  -7    1.84    0.90
   4   2   7    0.93    0.86
  -4   2  -7    2.03    0.91
  -4   2  -7    2.36    1.12
  -5  -2  -7   31.15    3.95
   5  -2   7   31.16    3.48
  -5  -2  -7   25.72    3.78
  -5  -2  -7   31.83    4.30
   5   2   7   26.21    3.38
  -5   2  -7   32.45    3.32
  -5   2  -7   27.50    3.62
  -5   2  -7   23.02    3.36
  -5   2  -7   22.72    2.86
  -6  -2  -7    8.78    2.58
   6  -2   7   10.29    2.49
  -6  -2  -7    9.47    2.64
  -6   2  -7   12.85    2.83
  -6   2  -7   13.59    2.62
  -7  -2  -7   48.20    5.94
  -7  -2  -7   44.23    5.68
  -7   2  -7   42.16    5.30
  -7   2  -7   38.78    4.52
  -8  -2  -7    4.71    2.38
  -8   2  -7    5.24    2.51
  11  -3  -7   18.13    4.04
 -11   3   7   15.23    4.25
  10  -3  -7   32.77    5.24
 -10   3   7   30.55    5.49
   9  -3  -7   11.87    3.09
   9  -3  -7   14.46    3.46
   9  -3  -7   10.40    2.76
   9   3  -7    9.65    2.57
  -9   3   7    6.39    2.61
   8  -3  -7   22.44    4.06
   8  -3  -7   20.90    3.20
   8  -3  -7   26.18    4.09
  -8  -3   7   23.40    3.44
  -8  -3   7   22.65    3.85
  -8   3   7   23.89    3.87
   8   3  -7   22.43    3.46
  -8   3   7   20.19    3.94
   7  -3  -7   15.32    2.85
  -7  -3   7   16.60    2.73
  -7  -3   7   21.95    3.01
   7  -3  -7   13.23    2.82
   7  -3  -7   13.48    3.03
   7  -3  -7   15.86    2.51
  -7  -3   7   17.57    3.06
   7  -3  -7   12.54    2.69
   7   3  -7   16.83    2.80
  -7   3   7   14.68    3.18
   7   3  -7   16.42    2.60
   7   3  -7   17.88    2.89
  -7   3   7   17.93    3.09
   6  -3  -7  130.27    7.69
  -6  -3   7  107.88    7.13
   6  -3  -7  125.16    7.96
   6  -3  -7  129.81    7.06
   6  -3  -7  116.41    7.71
  -6  -3   7  117.62    6.72
   6  -3  -7  123.46    6.50
  -6  -3   7  127.24    6.87
   6  -3  -7  130.16    7.37
   6   3  -7  117.70    6.91
   6   3  -7  123.57    6.94
  -6   3   7  141.58    8.44
   6   3  -7  135.35    6.80
  -6   3   7  117.54    7.34
  -6   3   7  116.30    8.08
   5  -3  -7   20.93    3.08
  -5  -3   7   21.95    2.17
  -5  -3   7   22.59    2.30
  -5  -3   7   20.32    2.62
   5  -3  -7   23.24    2.61
   5  -3  -7   28.69    3.05
   5  -3  -7   19.53    2.15
   5  -3  -7   19.64    3.09
   5  -3  -7   27.70    3.20
   5   3  -7   24.96    2.63
   5   3  -7   26.05    2.11
   5   3  -7   25.42    2.55
  -5   3   7   21.77    3.28
  -5   3   7   22.65    3.33
  -5   3   7   23.69    2.94
   4  -3  -7   26.04    2.40
  -4  -3   7   30.10    1.78
   4  -3  -7   19.21    2.96
  -4  -3   7   24.66    2.31
  -4  -3   7   25.97    1.99
  -4  -3   7   32.50    2.42
   4  -3  -7   24.45    3.08
   4  -3  -7   30.75    2.32
  -4   3   7   25.02    3.03
   4   3  -7   29.73    1.66
   4   3  -7   30.84    2.39
  -4   3   7   21.56    2.64
  -4   3   7   26.15    3.30
   4   3  -7   25.82    2.18
  -4   3   7   29.71    3.40
   3  -3  -7   86.48    5.65
  -3  -3   7   86.99    4.43
   3  -3  -7   84.54    4.46
   3  -3  -7   81.69    5.56
  -3   3   7   81.63    5.01
   3   3  -7   93.75    4.34
  -3   3   7   90.11    5.82
  -3   3   7   77.11    5.32
   3   3  -7   89.92    4.23
  -3   3   7   93.67    5.61
   2  -3  -7  119.77    5.64
   2  -3  -7  124.37    7.03
  -2  -3   7  117.85    5.06
   2  -3  -7  127.02    6.94
  -2   3   7  112.91    6.90
   2   3  -7  118.22    4.85
  -2   3   7  119.17    6.19
  -2   3   7  124.37    6.70
  -2   3   7  118.66    6.61
   2   3  -7  117.94    4.92
  -2   3   7  116.02    6.02
   1  -3  -7    8.47    1.78
   1  -3  -7   14.29    2.28
   1  -3  -7    8.44    1.26
  -1   3   7   13.25    2.06
  -1   3   7    9.78    1.50
  -1   3   7    8.86    1.87
   0  -3   7  111.93    4.55
   0  -3  -7  105.28    6.45
   0  -3  -7  101.05    6.22
   0  -3   7  112.81    4.58
   0  -3  -7  111.86    5.36
   0   3   7  107.74    6.55
   0   3   7  109.85    5.68
   0   3   7  110.97    6.28
   0   3  -7  107.83    4.39
   0   3  -7  106.89    4.42
  -1  -3  -7   22.27    2.90
  -1  -3  -7   26.74    2.19
   1  -3   7   26.67    1.83
   1  -3   7   29.17    1.97
  -1  -3  -7   24.10    3.02
   1   3   7   25.26    3.12
  -1   3  -7   26.87    1.81
  -1   3  -7   24.99    1.80
   1   3   7   17.89    2.20
  -2  -3  -7   11.50    2.36
  -2  -3  -7   13.83    2.52
  -2  -3  -7    8.06    1.48
   2  -3   7   12.82    1.74
   2  -3   7   11.97    1.55
   2   3   7    9.70    2.10
  -2   3  -7    9.60    1.50
   2   3   7   13.45    2.02
  -2   3  -7   10.20    1.51
  -3  -3  -7   18.59    3.05
  -3  -3  -7   16.77    2.08
   3  -3   7   18.87    2.22
  -3  -3  -7   13.20    2.55
  -3   3  -7   16.62    1.22
  -3   3  -7   15.27    2.14
   3   3   7   10.75    1.97
  -3   3  -7   17.51    1.25
  -3   3  -7   17.13    2.24
  -4  -3  -7    7.90    1.62
  -4  -3  -7   12.53    2.82
   4  -3   7    8.47    1.82
  -4  -3  -7    9.34    2.35
  -4   3  -7    9.36    2.00
   4   3   7    5.28    1.61
  -4   3  -7    7.02    1.36
  -4   3  -7    7.79    1.82
  -4   3  -7    8.04    1.44
   5  -3   7    6.75    1.81
  -5  -3  -7    3.75    1.35
  -5  -3  -7    6.56    2.20
  -5  -3  -7    2.60    1.41
  -5   3  -7    6.96    2.05
   5   3   7    2.71    1.24
  -5   3  -7    6.83    1.59
  -5   3  -7    6.59    1.92
  -5   3  -7    5.09    1.45
  -6  -3  -7    4.69    2.14
   6  -3   7    4.37    1.86
  -6  -3  -7    3.56    1.99
  -6   3  -7    1.81    1.41
  -6   3  -7    1.54    1.19
  -7  -3  -7    0.46    1.48
  -7  -3  -7   -0.20    1.48
  -7   3  -7    2.52    1.51
  -7   3  -7    0.56    1.36
  -8  -3  -7    1.34    1.97
  -8   3  -7   -0.05    1.45
  10  -4  -7    1.86    1.71
 -10   4   7    1.48    1.93
   9  -4  -7    3.26    2.12
   9  -4  -7    5.58    2.32
  -9   4   7    3.05    2.28
   8  -4  -7   28.54    4.50
  -8  -4   7   20.81    3.49
   8  -4  -7   20.67    4.00
   8  -4  -7   24.08    3.66
  -8   4   7   24.86    4.62
   7  -4  -7   18.86    3.69
   7  -4  -7   18.31    2.91
  -7  -4   7   25.34    3.64
   7  -4  -7   20.70    3.78
  -7  -4   7   22.71    3.20
   7  -4  -7   20.83    3.63
  -7   4   7   19.29    3.36
   7   4  -7   17.62    2.71
  -7   4   7   18.55    3.76
   7   4  -7   21.66    3.31
  -6  -4   7   15.15    2.28
   6  -4  -7   15.45    2.99
   6  -4  -7   16.13    2.91
   6  -4  -7   13.49    2.97
   6  -4  -7   14.15    2.16
   6  -4  -7   15.19    2.60
  -6  -4   7    9.65    1.93
  -6  -4   7   16.23    2.71
  -6   4   7   16.22    3.21
  -6   4   7   13.72    2.76
   6   4  -7   19.08    2.29
   6   4  -7   14.14    2.43
  -6   4   7   14.29    2.95
   5  -4  -7   15.96    2.97
   5  -4  -7   16.41    2.47
   5  -4  -7   20.62    2.99
  -5  -4   7   19.93    2.62
  -5  -4   7   17.15    2.04
   5  -4  -7   20.43    2.37
  -5  -4   7   13.59    1.83
   5  -4  -7   26.51    3.67
  -5   4   7   23.32    3.57
  -5   4   7   17.00    2.75
   5   4  -7   17.44    1.79
   5   4  -7   16.82    2.35
  -5   4   7   17.39    3.24
  -4  -4   7    0.74    0.55
  -4  -4   7    0.57    0.41
   4  -4  -7    0.87    0.99
  -4  -4   7    0.93    0.68
   4  -4  -7    0.49    0.79
   4  -4  -7    1.33    0.73
   4   4  -7    1.72    0.74
  -4   4   7    0.41    0.63
  -4   4   7    0.42    0.75
  -4   4   7    0.23    0.76
  -4   4   7    1.08    0.84
   3  -4  -7   55.48    4.66
  -3  -4   7   61.25    3.58
   3  -4  -7   57.01    4.70
   3  -4  -7   62.33    3.84
   3   4  -7   62.40    3.47
  -3   4   7   64.68    4.74
  -3   4   7   60.31    4.88
  -3   4   7   54.82    4.47
  -3   4   7   54.47    4.09
   2  -4  -7   71.06    5.13
   2  -4  -7   67.32    5.11
  -2  -4   7   66.18    3.41
   2  -4  -7   69.78    4.09
  -2   4   7   63.90    4.72
  -2   4   7   63.15    4.35
  -2   4   7   68.75    5.18
   2   4  -7   69.61    3.34
  -2   4   7   71.09    4.97
   1  -4  -7   65.75    4.92
   1  -4  -7   66.54    3.94
   1  -4  -7   55.66    4.53
  -1  -4   7   61.11    2.90
   1   4  -7   61.19    2.81
  -1   4   7   56.39    3.90
  -1   4   7   68.28    5.05
  -1   4   7   60.66    4.56
   0  -4  -7    0.68    0.78
   0  -4   7    0.83    0.40
   0  -4   7    0.69    0.44
   0  -4  -7    2.09    0.82
   0  -4  -7    0.11    0.61
   0   4   7   -0.01    0.64
   0   4  -7    1.09    0.42
   0   4   7    0.51    0.67
   0   4  -7    1.44    0.43
   0   4   7    0.84    0.68
  -1  -4  -7   48.70    3.59
   1  -4   7   54.72    3.15
   1  -4   7   57.51    3.17
  -1  -4  -7   53.23    4.49
  -1  -4  -7   50.07    4.48
   1   4   7   54.30    4.66
  -1   4  -7   58.09    3.17
  -1   4  -7   56.48    3.01
   1   4   7   50.62    3.74
  -2  -4  -7  143.24    7.36
  -2  -4  -7  146.81    8.47
   2  -4   7  141.64    6.87
  -2  -4  -7  133.51    8.37
   2   4   7  139.74    7.45
  -2   4  -7  137.55    6.72
   2   4   7  147.82    8.73
  -2   4  -7  136.10    6.60
   3  -4   7   41.97    3.32
  -3  -4  -7   38.98    3.42
  -3  -4  -7   47.29    4.88
  -3  -4  -7   54.38    4.72
  -3   4  -7   40.89    3.33
  -3   4  -7   44.81    3.40
   3   4   7   40.72    3.58
  -4  -4  -7   56.53    4.40
   4  -4   7   58.24    4.43
  -4  -4  -7   64.35    5.68
  -4  -4  -7   61.90    5.52
  -4   4  -7   63.81    4.66
  -4   4  -7   64.40    4.62
  -4   4  -7   58.14    3.32
  -4   4  -7   61.64    3.38
  -5  -4  -7   17.37    3.50
  -5  -4  -7   23.32    4.12
  -5  -4  -7   24.15    3.14
  -5   4  -7   25.77    2.43
  -5   4  -7   23.57    3.48
  -5   4  -7   23.01    3.32
  -5   4  -7   23.26    2.47
  -6  -4  -7   26.96    4.66
  -6  -4  -7   26.97    4.74
   6  -4   7   24.37    3.63
  -6   4  -7   30.46    3.22
  -6   4  -7   37.91    4.59
  -7  -4  -7   13.15    3.66
  -7  -4  -7    6.53    2.89
  -7   4  -7   10.86    2.42
  -7   4  -7   11.68    3.01
  -8   4  -7   16.73    3.91
  10  -5  -7    4.00    2.37
 -10   5   7    9.74    3.66
   9  -5  -7   22.28    4.28
  -9   5   7   27.19    5.32
  -8  -5   7   28.97    4.13
   8  -5  -7   32.73    5.13
   8  -5  -7   38.17    5.38
  -8   5   7   45.63    6.12
  -7  -5   7  122.88    7.56
   7  -5  -7  129.70    9.00
   7  -5  -7  123.62    8.77
  -7   5   7  116.79    8.21
   7   5  -7  116.31    7.00
  -7   5   7  126.66    9.07
  -6  -5   7   20.58    2.70
  -6  -5   7   13.55    2.67
  -6  -5   7   12.48    2.27
   6  -5  -7   20.91    3.75
   6  -5  -7   15.96    3.12
   6  -5  -7   17.11    3.43
   6  -5  -7   14.76    2.44
   6   5  -7   17.98    2.87
  -6   5   7   13.76    2.85
  -6   5   7   25.70    4.30
  -6   5   7   18.01    3.61
   6   5  -7   18.10    2.23
  -5  -5   7   52.35    4.19
   5  -5  -7   52.62    4.98
  -5  -5   7   49.00    3.41
   5  -5  -7   47.59    5.21
  -5  -5   7   56.87    3.63
   5  -5  -7   49.73    3.83
   5   5  -7   51.79    3.95
  -5   5   7   45.86    4.24
  -5   5   7   52.55    4.92
   5   5  -7   53.29    3.11
  -5   5   7   36.03    4.65
   4  -5  -7   53.47    3.73
   4  -5  -7   40.09    4.63
   4  -5  -7   48.50    4.99
  -4  -5   7   42.16    2.59
  -4  -5   7   38.56    3.32
  -4   5   7   40.53    4.46
  -4   5   7   43.55    4.79
  -4   5   7   49.12    4.40
   4   5  -7   45.72    3.41
  -4   5   7   44.69    3.94
   3  -5  -7   37.23    4.37
  -3  -5   7   45.80    3.16
   3  -5  -7   47.00    3.46
   3  -5  -7   41.79    4.48
  -3   5   7   45.12    3.80
  -3   5   7   41.61    4.33
  -3   5   7   43.10    4.05
   3   5  -7   40.62    2.93
  -3   5   7   46.85    4.84
  -2  -5   7    9.26    1.35
   2  -5  -7    9.64    2.32
   2  -5  -7    9.73    1.71
   2  -5  -7   12.11    2.66
  -2   5   7    9.65    2.11
  -2   5   7   12.68    2.58
  -2   5   7   11.34    2.10
  -2   5   7   15.01    2.92
   2   5  -7   10.22    1.32
   1  -5  -7   56.11    3.83
   1  -5  -7   56.92    4.85
   1  -5  -7   49.95    4.48
  -1  -5   7   53.10    3.04
   1   5  -7   50.50    2.83
  -1   5   7   44.53    3.62
  -1   5   7   53.01    4.51
  -1   5   7   50.51    4.61
   0  -5   7   11.18    1.25
   0  -5  -7    9.92    1.87
   0  -5   7    9.05    1.29
   0  -5  -7    8.69    2.22
   0  -5  -7   10.74    2.49
   0   5  -7    9.37    1.08
   0   5   7   13.96    2.10
   0   5   7    8.96    2.21
   0   5   7   16.64    3.05
   0   5  -7   10.55    1.27
   1  -5   7   32.84    2.46
  -1  -5  -7   22.56    3.51
  -1  -5  -7   25.43    3.74
  -1  -5  -7   37.75    3.18
   1   5   7   30.93    4.13
  -1   5  -7   33.41    2.43
   1   5   7   33.02    3.20
  -1   5  -7   27.08    2.12
  -2  -5  -7    1.06    1.12
  -2  -5  -7    0.62    0.94
   2  -5   7    1.45    0.84
  -2  -5  -7    1.24    0.97
  -2   5  -7    0.62    0.59
   2   5   7   -0.30    0.81
  -2   5  -7   -0.27    0.51
   2   5   7    0.68    0.75
  -3  -5  -7    3.55    1.76
  -3  -5  -7    7.10    1.81
  -3  -5  -7    6.61    2.18
   3  -5   7    5.61    1.55
   3   5   7    4.81    1.63
  -3   5  -7    7.93    1.67
  -3   5  -7    7.48    1.68
  -4  -5  -7    0.17    1.02
  -4  -5  -7    0.52    1.17
  -4  -5  -7    1.88    1.42
  -4   5  -7    1.66    1.02
  -4   5  -7    2.83    1.31
  -5  -5  -7    1.16    1.40
  -5  -5  -7    1.65    1.61
  -5  -5  -7    0.26    1.45
  -5   5  -7    1.45    0.82
  -5   5  -7    0.10    0.95
  -5   5  -7    2.40    0.92
  -6  -5  -7    5.82    2.65
  -6  -5  -7    4.98    2.44
  -6   5  -7    4.90    1.43
  -6   5  -7    6.49    2.24
  -7  -5  -7    5.25    2.78
  -7   5  -7    5.79    2.42
  -7   5  -7    2.61    1.46
   9  -6  -7    7.39    2.96
  -9   6   7    4.74    2.78
   8  -6  -7   11.12    3.26
  -8   6   7   12.28    3.54
  -7  -6   7    0.75    1.23
   7  -6  -7    0.66    1.34
   7  -6  -7   -0.29    1.47
  -7   6   7    0.92    1.57
  -7   6   7    0.54    1.23
   6  -6  -7   18.31    3.76
   6  -6  -7   23.65    4.20
  -6  -6   7   24.17    3.03
   6   6  -7   19.53    2.34
  -6   6   7   24.08    4.54
  -6   6   7   25.43    4.46
  -6   6   7   22.25    3.76
   6   6  -7   19.66    3.22
   5  -6  -7    1.71    1.13
  -5  -6   7    1.45    0.92
   5  -6  -7    2.03    1.56
  -5  -6   7    1.10    1.05
   5  -6  -7    1.20    1.23
  -5   6   7    2.59    1.40
   5   6  -7    3.42    1.39
   5   6  -7    3.13    0.85
  -5   6   7    1.14    1.32
  -5   6   7    0.32    1.25
   4  -6  -7   81.21    6.86
  -4  -6   7  102.69    6.08
   4  -6  -7   94.88    7.23
  -4  -6   7  100.17    4.96
   4  -6  -7   96.78    5.97
  -4   6   7   90.60    6.39
  -4   6   7  112.97    7.85
   4   6  -7   94.85    5.69
  -4   6   7   92.31    6.98
   3  -6  -7    6.43    2.13
   3  -6  -7    7.93    1.69
  -3  -6   7    9.79    1.83
   3  -6  -7    8.35    2.46
  -3   6   7    6.54    2.04
  -3   6   7    7.59    1.84
   3   6  -7    9.19    1.69
  -3   6   7    6.10    1.97
  -3   6   7    7.20    2.16
   2  -6  -7   88.31    6.78
   2  -6  -7   90.22    5.60
   2  -6  -7   76.63    6.30
  -2  -6   7   91.86    5.08
  -2   6   7   87.78    6.35
   2   6  -7   93.16    4.90
  -2   6   7   85.17    6.74
  -2   6   7   90.89    6.61
  -1  -6   7   11.58    1.69
   1  -6  -7   15.96    3.21
   1  -6  -7    9.74    2.46
   1  -6  -7   14.87    2.35
  -1   6   7   11.76    2.80
  -1   6   7   10.21    2.28
   1   6  -7   12.63    1.61
   0  -6  -7  113.47    6.60
   0  -6   7  106.62    5.75
   0  -6  -7  115.61    7.98
   0  -6  -7  109.79    7.56
   0   6  -7  105.57    5.17
   0   6   7  103.70    6.39
   0   6  -7  109.96    5.49
   0   6   7  114.79    7.91
   1  -6   7    1.72    0.90
  -1  -6  -7    2.48    1.64
  -1  -6  -7    0.47    1.09
  -1  -6  -7    1.06    1.04
  -1   6  -7    1.79    0.84
   1   6   7    1.10    0.90
   1   6   7    0.73    1.11
  -1   6  -7    1.35    0.72
  -2  -6  -7   96.42    6.45
   2  -6   7  103.98    6.01
  -2  -6  -7  119.26    7.97
  -2  -6  -7   96.80    7.56
   2   6   7  100.93    6.42
  -2   6  -7  107.67    5.97
  -2   6  -7  104.87    5.68
  -3  -6  -7    1.94    1.52
  -3  -6  -7    4.41    1.93
  -3  -6  -7    2.98    1.51
  -3   6  -7    1.74    1.16
  -3   6  -7    3.25    1.20
  -4  -6  -7   35.06    5.05
  -4  -6  -7   35.58    5.14
  -4   6  -7   35.40    3.94
  -4   6  -7   30.74    3.56
  -5  -6  -7   35.95    5.38
  -5  -6  -7   25.75    4.69
  -5   6  -7   34.15    1.85
  -5   6  -7   35.35    4.18
  -6   6  -7   31.14    2.59
  -6   6  -7   39.96    4.90
  -7   6  -7    0.96    1.68
   9  -7  -7   41.18    6.42
  -9   7   7   59.47    7.99
   8  -7  -7    0.37    1.47
  -8   7   7    0.65    1.82
  -7  -7   7   31.37    4.11
   7  -7  -7   49.31    6.30
  -7   7   7   31.95    5.21
  -6  -7   7    1.37    1.23
   6  -7  -7    1.00    1.62
   6   7  -7    0.46    0.80
  -6   7   7    1.86    1.50
  -6   7   7    0.41    1.48
   5  -7  -7   71.57    7.03
  -5  -7   7   71.30    4.73
   5  -7  -7   78.37    6.85
   5   7  -7   69.99    5.28
   5   7  -7   65.41    3.41
   5   7  -7   68.86    3.53
  -5   7   7   63.44    6.12
  -5   7   7   69.96    5.83
  -4  -7   7    1.07    0.81
   4  -7  -7   -0.13    0.98
   4  -7  -7   -0.12    1.09
  -4   7   7    0.59    1.78
  -4   7   7    0.09    1.05
   4   7  -7    1.37    1.00
  -4   7   7    3.07    1.42
   3  -7  -7   62.39    4.77
  -3  -7   7   66.93    3.66
   3  -7  -7   54.50    6.08
   3  -7  -7   74.79    6.28
  -3   7   7   58.75    5.48
  -3   7   7   57.16    5.02
   3   7  -7   70.55    4.62
  -3   7   7   47.58    5.78
   2  -7  -7    0.81    1.16
   2  -7  -7    0.26    0.84
   2  -7  -7   -0.45    0.92
  -2  -7   7    1.44    1.02
  -2   7   7    0.52    1.10
  -2   7   7    0.39    1.30
   2   7  -7    0.90    0.88
  -1  -7   7   50.20    3.82
   1  -7  -7   54.40    4.39
   1  -7  -7   64.74    5.71
   1  -7  -7   46.21    5.52
   1   7  -7   53.99    3.71
  -1   7   7   47.34    5.49
  -1   7   7   52.10    4.91
   0  -7  -7    1.68    1.24
   0  -7   7    1.15    0.88
   0  -7  -7    1.69    1.38
   0  -7  -7    0.24    0.89
   0   7  -7    1.34    0.74
   0   7   7    0.67    1.31
   0   7  -7    1.17    0.83
  -1  -7  -7  144.70    9.45
  -1  -7  -7  142.88    8.29
  -1  -7  -7  129.76    9.34
  -1   7  -7  143.20    7.27
   1   7   7  127.03    7.81
  -1   7  -7  132.10    6.77
   1   7   7  148.57    9.86
  -2  -7  -7   13.63    3.30
  -2  -7  -7    8.69    2.68
  -2   7  -7   13.76    2.32
  -2   7  -7   11.96    2.05
  -3  -7  -7    4.64    2.20
  -3  -7  -7    4.67    2.14
  -3   7  -7    4.96    1.50
  -3   7  -7    5.65    1.76
  -4  -7  -7    0.58    1.59
  -4   7  -7    0.78    1.05
  -5  -7  -7    4.52    2.68
  -5   7  -7    3.13    1.62
  -6  -7  -7    1.62    2.29
  -6   7  -7   -0.29    1.14
   8  -8  -7    9.02    3.51
  -8   8   7    6.41    3.14
   7  -8  -7    0.06    1.66
  -7   8   7    1.51    2.07
  -6  -8   7    8.87    2.32
   6  -8  -7    9.30    3.20
   6   8  -7   11.31    1.60
  -6   8   7   10.27    3.24
   5  -8  -7    4.02    2.23
  -5  -8   7    8.04    1.98
   5   8  -7    7.98    0.80
  -5   8   7    7.13    2.40
  -5   8   7    8.12    2.74
  -4  -8   7   59.76    4.17
   4  -8  -7   59.88    6.69
   4   8  -7   66.92    5.13
  -4   8   7   53.87    6.05
  -4   8   7   46.08    5.26
   3  -8  -7    0.83    1.36
  -3  -8   7    0.86    0.77
   3  -8  -7    0.38    1.38
  -3   8   7    0.54    1.04
  -3   8   7   -0.18    1.08
   3   8  -7   -0.04    0.85
   2  -8  -7   64.83    6.80
   2  -8  -7   48.70    5.82
   2   8  -7   62.28    4.46
  -2   8   7   49.33    5.08
  -2   8   7   49.97    5.63
   1  -8  -7    9.48    2.99
   1  -8  -7   17.40    3.75
  -1   8   7   22.11    3.92
   1   8  -7   19.89    2.62
   0  -8  -7   34.84    5.10
   0  -8  -7   38.98    5.49
   0   8  -7   43.59    3.32
   0   8   7   34.69    4.62
   0   8  -7   55.39    4.01
  -1  -8  -7   12.17    3.34
  -1  -8  -7    8.81    2.89
  -1   8  -7   11.82    1.98
  -1   8  -7   14.39    2.44
  -2  -8  -7   41.25    5.75
  -2   8  -7   40.38    3.58
  -2   8  -7   46.04    4.07
  -3  -8  -7   28.49    5.09
  -3   8  -7   29.93    3.48
  -4  -8  -7   52.67    6.84
  -4   8  -7   43.60    4.62
  -5  -8  -7    6.01    2.98
  -5   8  -7    7.39    2.32
   6  -9  -7   18.58    4.62
  -6   9   7   19.59    4.62
   6   9  -7   16.63    1.67
  -5  -9   7   13.96    2.78
   5  -9  -7   16.86    4.23
  -5   9   7   14.42    3.77
  -4  -9   7   40.32    3.75
   4  -9  -7   51.65    6.73
  -4   9   7   47.96    6.14
   3  -9  -7   15.81    4.04
  -3  -9   7   12.72    2.23
  -3   9   7   11.02    3.07
  -3   9   7   17.21    3.42
   2  -9  -7    9.90    3.29
  -2  -9   7   13.82    2.12
  -2   9   7   10.61    2.70
  -2   9   7    7.55    2.65
   2   9  -7   10.84    2.43
   1  -9  -7   44.96    6.28
   1   9  -7   38.95    4.01
  -1   9   7   45.02    5.64
   0  -9  -7    0.47    1.68
   0   9  -7   -0.26    0.95
   0   9  -7    0.00    0.69
   0   9   7    0.44    1.28
  -1  -9  -7   15.08    3.88
   1   9   7   18.42    3.85
  -1   9  -7   15.73    2.50
  -2  -9  -7    1.44    2.03
  -2   9  -7    1.93    1.23
  -3  -9  -7   18.25    4.49
  -3   9  -7   15.51    2.88
  -4  -9  -7    2.80    2.51
  -4   9  -7    0.66    1.25
   4 -10  -7    8.49    3.45
  -4  10   7   15.81    4.10
   3 -10  -7    4.74    2.73
  -3  10   7   13.91    3.73
   2 -10  -7   12.92    4.01
  -2  10   7   11.78    3.48
   1 -10  -7   16.21    4.20
   0 -10  -7   11.36    3.56
   0  10  -7   14.96    2.58
   0  10   7   16.83    4.00
  -1 -10  -7   44.01    6.95
  -1  10  -7   41.19    4.12
   1  10   7   40.57    5.77
  -2 -10  -7   29.17    5.81
   2  10   7   28.38    4.99
  -2  10  -7   28.73    3.69
  11   0  -8    1.00    1.78
  10   0  -8   26.07    4.50
  -9   0   8   -0.30    1.17
   9   0  -8    0.30    1.22
  -8   0   8  133.46    8.70
   8   0  -8  117.14    7.97
   8   0  -8  119.91    5.58
   7   0  -8    1.25    1.01
   7   0  -8   -0.16    0.61
  -7   0   8    1.39    1.19
   7   0  -8    1.66    0.46
   7   0  -8    1.60    1.04
   7   0  -8    1.33    0.44
  -7   0   8    2.64    1.33
   7   0  -8    0.20    0.82
  -7   0   8    0.94    0.96
  -6   0   8   10.22    1.99
   6   0  -8   11.25    2.00
  -6   0   8    9.70    1.91
   6   0  -8   12.51    2.11
  -6   0   8    7.62    1.98
   6   0  -8   10.64    2.28
  -5   0   8    1.02    0.73
   5   0  -8    0.46    0.52
  -5   0   8    0.18    0.57
   5   0  -8    0.45    0.64
  -5   0   8    1.22    0.86
  -5   0   8    0.79    0.74
   5   0  -8    1.66    0.77
   5   0  -8    0.54    0.55
  -4   0   8   27.37    2.53
  -4   0   8   25.57    2.69
  -4   0   8   29.47    2.36
  -4   0   8   23.31    2.09
   4   0  -8   24.58    2.10
   4   0  -8   29.72    2.35
   4   0  -8   26.66    2.69
   3   0  -8    1.07    0.52
  -3   0   8    0.30    0.48
  -3   0   8    0.35    0.49
  -3   0   8    0.15    0.29
   3   0  -8    0.90    0.62
  -3   0   8    0.79    0.62
  -3   0   8    0.90    0.52
   3   0  -8    1.60    0.60
   2   0  -8  168.50    6.93
  -2   0   8  172.55    7.79
  -2   0   8  169.29    6.60
  -2   0   8  154.90    6.63
   2   0  -8  163.01    7.51
  -2   0   8  168.44    6.93
  -2   0   8  169.20    7.51
  -1   0   8    1.30    0.46
   1   0  -8    0.72    0.34
  -1   0   8    1.47    0.69
  -1   0   8    0.89    0.32
   1   0  -8    1.09    0.60
   0   0   8  189.95    7.60
   0   0  -8  182.77    8.36
   0   0  -8  195.89    7.92
   0   0   8  192.90    8.73
   0   0  -8  190.35    7.76
  -1   0  -8    1.01    0.53
  -1   0  -8    1.08    0.65
   1   0   8    1.06    0.55
   1   0   8    0.32    0.53
  -1   0  -8    0.76    0.48
  -2   0  -8  168.30    7.59
  -2   0  -8  157.56    8.06
   2   0   8  166.42    7.65
  -2   0  -8  160.68    7.74
   2   0   8  166.85    8.48
  -3   0  -8    0.73    0.67
   3   0   8    0.99    0.78
  -3   0  -8    0.77    0.80
  -3   0  -8    2.82    1.02
  -3   0  -8    1.13    0.80
  -4   0  -8  132.92    7.39
  -4   0  -8  129.31    7.89
  -4   0  -8  136.42    7.77
   4   0   8  139.39    7.63
  -4   0  -8  139.41    7.65
  -5   0  -8    0.48    1.00
  -5   0  -8    1.53    1.27
  -5   0  -8    0.61    0.99
   5   0   8    2.03    1.31
  -6   0  -8   76.19    6.51
  -6   0  -8   91.93    6.57
  -7   0  -8    1.13    1.44
  -7   0  -8    0.97    1.42
  -8   0  -8   17.42    4.06
  11  -1  -8   59.68    7.08
  11   1  -8   67.19    7.16
  10  -1  -8    0.10    1.31
 -10   1   8   -0.72    1.45
  10   1  -8    0.97    1.48
   9  -1  -8  126.13    8.76
  -9  -1   8  130.28    9.18
   9  -1  -8  134.61    8.62
   9   1  -8  104.24    7.96
  -9   1   8  127.16    9.26
   8  -1  -8   13.73    2.80
   8  -1  -8    9.75    1.56
   8  -1  -8   14.70    3.13
   8  -1  -8    9.45    1.66
  -8  -1   8   12.71    2.98
  -8  -1   8   11.18    2.61
   8   1  -8   12.93    2.79
  -8   1   8   10.38    2.84
   7  -1  -8   83.14    5.91
  -7  -1   8   87.70    5.83
  -7  -1   8   89.69    6.42
   7  -1  -8   90.58    4.75
  -7  -1   8   89.56    5.89
   7  -1  -8   79.07    5.66
   7  -1  -8   88.10    4.47
   7  -1  -8   86.18    6.34
   7  -1  -8   83.82    5.90
  -7   1   8   89.39    6.14
   7   1  -8   95.92    6.03
  -7   1   8   76.93    6.26
   7   1  -8   85.01    6.02
   6  -1  -8    0.47    0.77
   6  -1  -8   -0.30    0.38
   6  -1  -8   -0.24    0.63
   6  -1  -8    0.70    0.44
  -6  -1   8    0.88    0.87
   6  -1  -8   -0.34    0.45
   6  -1  -8    1.06    0.51
  -6  -1   8    0.58    0.71
  -6  -1   8    1.52    0.95
   6   1  -8    0.64    0.55
  -6   1   8    0.08    0.58
   6   1  -8    1.51    0.80
   6   1  -8    0.25    0.66
  -6   1   8    1.67    1.11
  -5  -1   8   46.57    3.26
  -5  -1   8   39.72    3.16
   5  -1  -8   40.76    3.34
   5  -1  -8   48.87    2.11
   5  -1  -8   42.82    3.47
  -5  -1   8   52.29    3.79
   5  -1  -8   39.31    3.63
   5  -1  -8   44.40    3.41
  -5  -1   8   47.01    3.70
   5   1  -8   50.17    3.44
   5   1  -8   43.94    3.53
  -5   1   8   49.94    4.08
  -5   1   8   49.30    3.98
   5   1  -8   44.76    3.08
  -5   1   8   41.66    3.42
  -4  -1   8    8.46    1.33
   4  -1  -8    7.97    1.55
  -4  -1   8    7.43    1.46
  -4  -1   8    8.25    1.52
   4  -1  -8    8.04    1.51
   4  -1  -8    7.56    1.70
  -4  -1   8    8.43    1.20
   4   1  -8    8.55    1.37
  -4   1   8   10.08    1.96
  -4   1   8   10.35    1.71
   4   1  -8    8.41    1.54
  -4   1   8    8.48    1.80
  -3  -1   8   76.32    4.12
  -3  -1   8   76.08    3.56
  -3  -1   8   78.00    3.02
  -3  -1   8   74.03    4.13
   3  -1  -8   77.39    4.39
   3  -1  -8   75.92    4.70
   3   1  -8   71.36    3.77
  -3   1   8   69.37    3.87
  -3   1   8   71.50    4.12
   3   1  -8   72.29    4.05
  -3   1   8   76.45    4.59
  -3   1   8   69.19    4.65
   2  -1  -8   41.54    3.12
   2  -1  -8   40.58    2.81
  -2  -1   8   43.05    2.48
  -2  -1   8   44.41    2.63
  -2   1   8   38.68    2.88
  -2   1   8   42.75    3.22
   2   1  -8   41.28    2.54
  -2   1   8   39.85    2.64
  -2   1   8   36.17    2.41
   1  -1  -8    3.24    0.90
   1  -1  -8    5.12    1.19
  -1  -1   8    3.47    0.79
  -1   1   8    3.17    0.81
  -1   1   8    3.90    0.80
   1   1  -8    3.62    0.76
  -1   1   8    3.88    1.09
   0  -1   8    6.74    1.11
   0  -1  -8    4.88    1.23
   0  -1  -8    6.20    1.27
   0   1   8    7.10    1.13
   0   1  -8    7.67    1.13
   0   1   8    5.70    1.38
  -1  -1  -8    0.69    0.62
   1  -1   8    1.91    0.82
  -1  -1  -8    0.85    0.67
   1   1   8    3.73    1.26
   1   1   8    0.73    0.59
  -1   1  -8    0.55    0.57
   2  -1   8    0.27    0.48
  -2  -1  -8    0.23    0.68
  -2  -1  -8    0.24    0.57
  -2  -1  -8   -0.21    0.40
  -2   1  -8   -0.35    0.35
  -2   1  -8    0.73    0.43
   2   1   8   -0.05    0.57
  -2   1  -8    0.07    0.40
  -2   1  -8    0.41    0.45
   3  -1   8    2.45    1.00
  -3  -1  -8    0.47    0.70
  -3  -1  -8    0.69    0.77
  -3  -1  -8    1.17    0.96
  -3   1  -8    1.54    0.81
  -3   1  -8    2.06    0.85
  -3   1  -8    2.51    0.89
  -3   1  -8    1.43    1.02
   3   1   8    2.32    1.04
   4  -1   8    1.33    0.94
  -4  -1  -8    0.10    0.76
  -4  -1  -8   -0.10    0.86
  -4  -1  -8   -0.07    0.77
  -4  -1  -8   -0.37    0.67
  -4   1  -8    0.74    0.89
  -4   1  -8    0.01    0.67
  -4   1  -8    0.15    0.68
   4   1   8    0.57    0.93
  -4   1  -8    0.16    0.70
  -5  -1  -8    1.40    1.29
  -5  -1  -8    1.17    1.18
   5  -1   8    2.82    1.44
  -5   1  -8   -0.02    0.83
  -5   1  -8    2.83    1.50
   5   1   8    0.53    1.08
  -5   1  -8    0.35    1.07
  -5   1  -8    2.66    1.24
  -6  -1  -8    3.90    1.93
  -6  -1  -8    1.54    1.25
  -6   1  -8    1.99    1.51
  -6   1  -8    0.67    1.14
  -7  -1  -8    8.46    2.71
  -7  -1  -8    8.45    2.95
  -7   1  -8    2.62    1.60
  -7   1  -8    4.77    2.26
  -8  -1  -8   -0.17    1.66
  -8   1  -8    1.16    1.89
  11   2  -8    2.97    1.91
  10  -2  -8   15.32    3.70
  10  -2  -8   14.53    3.47
 -10   2   8   18.71    4.34
  10   2  -8   11.19    3.01
   9  -2  -8    0.93    1.17
   9  -2  -8    1.99    1.61
  -9   2   8    2.30    1.76
   9   2  -8    1.74    1.46
  -8  -2   8   12.89    2.96
   8  -2  -8   15.95    3.19
   8  -2  -8   10.95    1.84
  -8  -2   8   14.22    2.90
   8  -2  -8   16.37    3.48
   8  -2  -8   13.25    2.27
   8   2  -8   13.31    2.78
  -8   2   8   14.86    3.49
  -7  -2   8   13.25    2.45
   7  -2  -8   18.06    3.30
  -7  -2   8   15.54    2.94
   7  -2  -8   15.00    2.09
   7  -2  -8   14.99    2.76
   7  -2  -8   16.69    1.95
   7  -2  -8   15.23    2.88
  -7  -2   8   15.57    2.61
   7  -2  -8   15.55    2.85
   7   2  -8   13.25    2.25
   7   2  -8   18.20    2.79
   7   2  -8   16.44    2.82
  -7   2   8   15.29    2.81
  -7   2   8   15.26    3.14
   6  -2  -8   38.45    3.52
   6  -2  -8   40.35    4.06
  -6  -2   8   35.39    3.10
   6  -2  -8   39.27    3.45
   6  -2  -8   41.74    4.34
  -6  -2   8   35.42    3.13
  -6  -2   8   34.90    3.71
   6  -2  -8   37.23    2.87
   6  -2  -8   36.38    2.58
  -6   2   8   38.66    4.24
   6   2  -8   35.39    2.87
  -6   2   8   28.53    3.43
   6   2  -8   30.82    3.15
   6   2  -8   34.78    3.49
   5  -2  -8   25.64    2.83
   5  -2  -8   31.64    2.90
   5  -2  -8   25.17    3.06
  -5  -2   8   23.09    2.31
  -5  -2   8   25.69    2.84
   5  -2  -8   24.51    2.06
   5  -2  -8   23.57    3.21
  -5  -2   8   22.72    2.25
   5  -2  -8   28.34    1.98
  -5   2   8   32.97    3.68
   5   2  -8   22.67    2.59
  -5   2   8   23.01    2.83
   5   2  -8   28.72    2.49
  -5   2   8   23.92    3.35
   5   2  -8   25.01    2.03
   4  -2  -8  164.78    6.77
  -4  -2   8  157.15    7.76
  -4  -2   8  163.37    7.66
   4  -2  -8  164.50    8.73
   4  -2  -8  147.34    8.25
  -4  -2   8  166.22    6.70
   4  -2  -8  158.55    6.97
  -4  -2   8  166.66    6.96
  -4   2   8  167.10    8.08
  -4   2   8  157.75    8.58
  -4   2   8  174.98    9.04
   4   2  -8  158.01    7.30
   4   2  -8  159.99    7.52
   3  -2  -8   39.58    2.01
  -3  -2   8   39.22    2.54
   3  -2  -8   48.44    3.71
   3  -2  -8   38.83    2.08
  -3  -2   8   38.62    2.49
   3  -2  -8   42.23    3.33
  -3   2   8   42.01    3.53
  -3   2   8   39.94    2.86
   3   2  -8   36.46    2.32
   3   2  -8   38.86    2.53
  -3   2   8   39.85    3.28
  -3   2   8   37.61    2.91
   2  -2  -8  424.05   17.57
  -2  -2   8  412.33   15.91
   2  -2  -8  409.23   17.26
  -2  -2   8  418.94   15.96
  -2   2   8  425.08   17.95
   2   2  -8  423.10   15.30
  -2   2   8  406.45   17.38
  -2   2   8  393.51   16.38
   2   2  -8  414.74   15.49
  -2   2   8  412.66   16.44
  -1  -2   8   12.49    0.96
   1  -2  -8   13.79    2.02
   1  -2  -8   13.35    2.06
  -1   2   8   10.28    1.94
  -1   2   8   13.78    1.61
   1   2  -8   13.39    0.97
   0  -2   8  132.49    5.64
   0  -2  -8  127.92    6.91
   0  -2  -8  131.66    7.01
   0   2   8  130.68    7.21
   0   2  -8  124.73    5.40
   0   2   8  124.96    6.24
  -1  -2  -8   37.61    3.24
  -1  -2  -8   30.71    3.27
   1  -2   8   34.42    2.48
   1   2   8   40.98    2.95
   1   2   8   36.05    3.38
  -1   2  -8   36.55    2.33
  -1   2  -8   37.12    2.47
  -2  -2  -8  117.34    7.03
  -2  -2  -8  119.45    6.98
  -2   2  -8  127.35    6.03
   2   2   8  106.75    6.23
  -2   2  -8  123.61    6.13
   3  -2   8   37.28    2.79
  -3  -2  -8   36.21    3.90
  -3  -2  -8   37.20    4.01
  -3   2  -8   32.72    2.89
  -3   2  -8   37.58    2.31
  -3   2  -8   40.85    3.30
  -3   2  -8   38.45    2.34
   3   2   8   30.10    3.18
  -4  -2  -8  107.85    7.37
   4  -2   8  109.27    6.24
  -4  -2  -8  117.20    7.09
  -4  -2  -8   99.85    6.97
  -4   2  -8  105.47    6.46
   4   2   8  107.41    6.60
  -4   2  -8  103.26    6.50
  -4   2  -8  102.56    5.63
  -4   2  -8  108.59    5.71
  -5  -2  -8   56.75    5.71
  -5  -2  -8   49.80    5.15
   5  -2   8   44.83    4.42
  -5   2  -8   57.11    4.85
   5   2   8   50.37    4.46
  -5   2  -8   46.67    3.79
  -5   2  -8   48.47    3.82
  -5   2  -8   52.32    4.63
  -6  -2  -8   35.61    4.82
  -6  -2  -8   35.91    5.10
  -6   2  -8   36.65    3.89
  -6   2  -8   31.57    4.43
  -7  -2  -8   12.20    3.20
  -7  -2  -8   17.18    3.89
  -7   2  -8   24.74    4.30
  -7   2  -8   17.68    3.24
  -8  -2  -8    7.18    2.85
  -8   2  -8   10.78    3.22
  10  -3  -8   20.26    4.18
 -10   3   8   22.16    4.79
  10   3  -8   30.55    4.70
   9  -3  -8   21.17    4.09
   9  -3  -8   19.87    3.26
   9  -3  -8   20.82    4.12
  -9   3   8   30.08    5.23
   9   3  -8   25.16    3.93
  -8  -3   8   58.39    4.97
   8  -3  -8   43.94    5.20
   8  -3  -8   56.04    4.12
   8  -3  -8   53.29    4.43
   8  -3  -8   49.87    5.72
  -8   3   8   42.63    5.57
   8   3  -8   58.45    4.91
   7  -3  -8   47.62    5.14
   7  -3  -8   40.75    3.23
  -7  -3   8   40.57    3.74
   7  -3  -8   37.91    4.29
  -7  -3   8   48.01    4.40
   7  -3  -8   42.07    4.74
   7  -3  -8   39.64    3.59
   7   3  -8   34.98    3.82
   7   3  -8   41.61    4.13
  -7   3   8   47.24    5.20
  -7   3   8   32.15    4.08
   7   3  -8   45.77    3.65
  -6  -3   8   16.87    2.32
   6  -3  -8   15.79    2.67
   6  -3  -8   15.66    2.98
  -6  -3   8   18.30    2.85
   6  -3  -8   19.97    2.17
   6  -3  -8   16.74    2.78
   6  -3  -8   19.36    3.36
  -6  -3   8   15.56    2.27
   6  -3  -8   19.95    2.52
   6   3  -8   21.44    2.24
   6   3  -8   19.27    2.62
  -6   3   8   29.28    3.98
   6   3  -8   23.40    2.78
  -6   3   8   20.58    3.11
   5  -3  -8   69.50    4.95
  -5  -3   8   66.75    4.50
  -5  -3   8   61.87    3.78
   5  -3  -8   64.96    5.07
   5  -3  -8   62.75    4.18
   5  -3  -8   67.28    3.93
  -5  -3   8   67.22    3.81
   5  -3  -8   64.54    5.22
  -5   3   8   65.72    4.78
  -5   3   8   67.17    5.27
   5   3  -8   65.50    4.22
  -5   3   8   68.55    5.44
   5   3  -8   65.45    4.19
   5   3  -8   64.34    3.44
   4  -3  -8   73.32    5.46
   4  -3  -8   83.41    4.74
  -4  -3   8   87.10    3.61
  -4  -3   8   86.39    4.82
  -4  -3   8   84.71    4.60
   4  -3  -8   92.44    6.11
   4  -3  -8   86.33    4.46
  -4   3   8   72.40    5.63
   4   3  -8   84.02    4.52
  -4   3   8   83.07    5.75
  -4   3   8   81.06    5.20
   4   3  -8   85.39    4.52
   3  -3  -8   25.98    2.17
   3  -3  -8   25.90    2.03
  -3  -3   8   26.89    1.90
  -3  -3   8   24.98    1.95
   3  -3  -8   25.14    3.05
   3  -3  -8   26.39    3.24
   3   3  -8   27.20    1.88
   3   3  -8   30.42    1.96
  -3   3   8   28.85    3.17
  -3   3   8   31.25    2.74
  -3   3   8   27.82    3.33
  -2  -3   8   10.30    0.89
   2  -3  -8   10.58    2.15
   2  -3  -8   12.20    1.38
   2  -3  -8    9.60    2.00
   2   3  -8   12.32    0.89
   2   3  -8   11.60    0.86
  -2   3   8   11.06    1.71
  -2   3   8   12.32    1.85
  -2   3   8    8.33    1.73
  -2   3   8   11.82    2.25
   1  -3  -8    9.53    1.96
   1  -3  -8    8.37    1.87
   1  -3  -8   10.02    1.26
  -1   3   8    8.49    1.47
  -1   3   8    9.92    2.14
   0  -3  -8   23.33    1.84
   0  -3   8   24.03    1.44
   0  -3  -8   21.09    2.89
   0  -3   8   22.81    1.34
   0  -3  -8   19.99    2.77
   0   3  -8   22.65    1.34
   0   3  -8   22.14    1.34
   0   3   8   22.73    3.03
   0   3   8   18.27    2.19
   1  -3   8   14.92    1.40
  -1  -3  -8   18.11    1.74
   1  -3   8   19.13    1.68
  -1  -3  -8   17.36    2.78
  -1  -3  -8   17.55    2.77
  -1   3  -8   17.47    1.50
  -1   3  -8   16.44    1.57
   1   3   8   15.55    2.08
   1   3   8   15.66    2.74
   2  -3   8   15.40    1.76
  -2  -3  -8   11.38    2.40
  -2  -3  -8   13.59    2.54
  -2  -3  -8   13.97    1.64
  -2   3  -8   12.91    1.72
   2   3   8   10.89    1.94
  -2   3  -8   14.64    1.83
  -3  -3  -8   14.05    2.83
  -3  -3  -8   11.45    2.55
  -3  -3  -8   14.45    1.77
   3   3   8   14.40    2.35
  -3   3  -8   16.64    2.27
  -3   3  -8   17.08    2.31
  -4  -3  -8    3.26    1.57
  -4  -3  -8    2.32    1.48
  -4  -3  -8    0.95    0.83
   4   3   8    0.97    0.95
  -4   3  -8   -0.21    0.73
  -4   3  -8    1.03    0.61
  -4   3  -8    1.48    0.66
  -4   3  -8    0.79    0.98
  -5  -3  -8    2.38    1.56
  -5  -3  -8    2.67    1.58
   5  -3   8    3.99    1.60
  -5   3  -8    4.12    1.82
  -5   3  -8    2.89    1.45
  -5   3  -8    4.33    1.25
  -5   3  -8    3.35    1.17
  -6  -3  -8    6.43    2.39
  -6  -3  -8    8.04    2.75
  -6   3  -8   11.41    2.81
  -6   3  -8    6.72    1.85
  -7  -3  -8    0.19    1.54
  -7  -3  -8   -0.03    1.42
  -7   3  -8    1.26    1.59
  -7   3  -8   -0.53    1.06
  10  -4  -8    0.81    1.54
 -10   4   8    0.18    1.86
   9  -4  -8    2.17    2.02
   9  -4  -8    1.49    1.64
  -9   4   8   -0.90    1.42
   8  -4  -8   27.63    3.27
  -8  -4   8   23.25    3.52
   8  -4  -8   25.85    4.26
   8  -4  -8   34.29    4.14
   8  -4  -8   29.33    4.65
  -8   4   8   35.27    5.19
   7  -4  -8   37.02    4.77
  -7  -4   8   35.31    3.79
   7  -4  -8   41.02    3.45
   7  -4  -8   41.12    5.10
   7  -4  -8   32.43    3.74
  -7   4   8   36.55    4.94
  -7   4   8   40.93    4.64
   7   4  -8   39.77    3.33
   7   4  -8   37.49    4.08
   6  -4  -8   57.34    5.19
  -6  -4   8   61.74    4.73
   6  -4  -8   62.88    5.14
  -6  -4   8   54.87    3.99
   6  -4  -8   56.30    4.00
   6  -4  -8   52.52    4.27
  -6  -4   8   60.65    4.17
   6  -4  -8   45.11    5.22
  -6   4   8   55.64    5.33
   6   4  -8   61.24    3.69
  -6   4   8   58.10    4.97
   6   4  -8   59.37    4.42
   5  -4  -8    4.63    1.40
  -5  -4   8    8.20    1.78
   5  -4  -8    5.93    1.40
   5  -4  -8    7.26    2.18
   5  -4  -8    7.50    2.28
  -5  -4   8    3.67    1.02
  -5   4   8    5.44    1.92
   5   4  -8    3.38    1.10
  -5   4   8    5.44    1.89
  -5   4   8    5.24    1.62
   5   4  -8    6.05    0.77
  -4  -4   8   28.98    2.54
   4  -4  -8   29.31    3.83
   4  -4  -8   28.64    2.48
   4  -4  -8   28.08    3.71
  -4  -4   8   30.44    1.61
  -4   4   8   29.38    3.90
   4   4  -8   27.24    2.37
  -4   4   8   23.15    3.00
  -4   4   8   30.89    3.80
   3  -4  -8  110.42    7.47
  -3  -4   8  126.42    6.02
   3  -4  -8  125.72    6.33
   3  -4  -8  130.69    7.87
  -3   4   8  127.15    7.03
   3   4  -8  126.53    5.74
  -3   4   8  138.04    8.17
  -3   4   8  132.51    7.72
   2  -4  -8   66.50    4.01
  -2  -4   8   66.39    3.26
   2  -4  -8   76.61    5.47
   2  -4  -8   61.48    4.97
  -2   4   8   68.25    4.92
   2   4  -8   72.84    3.18
  -2   4   8   60.07    4.36
  -2   4   8   62.52    5.12
  -2   4   8   65.54    4.40
   1  -4  -8   97.07    6.25
   1  -4  -8   90.38    4.92
   1  -4  -8   88.57    6.12
  -1   4   8   84.04    5.15
  -1   4   8   85.45    6.14
   0  -4   8   24.50    1.59
   0  -4   8   25.50    1.61
   0  -4  -8   25.14    2.31
   0  -4  -8   26.55    3.40
   0  -4  -8   29.03    3.60
   0   4  -8   27.31    1.59
   0   4   8   29.93    3.78
   0   4   8   25.15    2.70
   0   4  -8   26.86    1.51
   1  -4   8   79.48    4.06
  -1  -4  -8   79.64    5.90
  -1  -4  -8   76.44    4.64
  -1  -4  -8   72.51    5.61
   1   4   8   82.15    5.05
  -1   4  -8   74.55    3.94
  -1   4  -8   80.02    3.91
   2  -4   8   36.98    2.70
  -2  -4  -8   34.78    4.13
  -2  -4  -8   34.95    2.97
  -2  -4  -8   36.00    4.27
   2   4   8   29.20    3.13
  -2   4  -8   32.80    2.58
  -2   4  -8   33.90    2.67
  -3  -4  -8   91.87    6.69
  -3  -4  -8   80.82    5.17
   3  -4   8   87.04    5.23
  -3  -4  -8   88.81    6.68
   3   4   8   88.01    5.74
  -3   4  -8   84.64    5.22
  -3   4  -8   84.21    5.16
  -4  -4  -8   59.40    4.38
  -4  -4  -8   65.86    5.86
  -4  -4  -8   57.76    5.51
  -4   4  -8   65.31    4.77
  -4   4  -8   64.77    4.79
  -5  -4  -8   60.22    6.41
   5  -4   8   68.58    4.95
  -5  -4  -8   49.67    5.80
  -5   4  -8   53.17    3.31
  -5   4  -8   52.87    3.34
  -5   4  -8   58.21    4.90
  -6  -4  -8   23.52    4.46
  -6  -4  -8   33.11    5.23
  -6   4  -8   20.99    2.50
  -6   4  -8   14.39    3.19
  -7   4  -8   17.51    2.77
  -7   4  -8   19.63    3.94
  10  -5  -8   65.05    7.46
 -10   5   8   67.60    8.35
   9  -5  -8   14.10    3.67
  -9   5   8   13.19    3.71
   8  -5  -8  100.66    8.17
   8  -5  -8   87.76    7.61
  -8  -5   8  100.90    7.06
  -8   5   8   80.74    7.65
  -7  -5   8    7.62    2.10
   7  -5  -8    1.99    1.49
   7  -5  -8    2.67    1.85
   7  -5  -8    7.33    1.86
   7  -5  -8    6.91    2.34
   7   5  -8    8.63    1.78
  -7   5   8    3.00    1.92
   6  -5  -8   43.38    5.23
   6  -5  -8   44.51    4.43
   6  -5  -8   40.86    3.58
  -6  -5   8   44.26    3.61
   6  -5  -8   58.06    5.79
  -6   5   8   43.73    4.71
  -6   5   8   41.95    5.19
   6   5  -8   47.22    3.04
   6   5  -8   46.05    4.01
  -5  -5   8   20.26    2.75
   5  -5  -8   15.50    2.28
   5  -5  -8   22.13    3.74
   5  -5  -8   16.25    3.36
  -5  -5   8   21.33    2.11
   5   5  -8   20.24    2.59
  -5   5   8   19.21    3.46
  -5   5   8   23.38    3.37
  -4  -5   8   72.86    3.47
  -4  -5   8   71.73    4.60
   4  -5  -8   74.61    4.71
   4  -5  -8   73.61    5.98
   4  -5  -8   65.76    5.75
  -4   5   8   68.29    5.68
   4   5  -8   74.39    4.45
  -4   5   8   77.90    6.22
   3  -5  -8    1.47    0.86
  -3  -5   8    1.94    0.85
   3  -5  -8    1.08    1.03
   3  -5  -8    1.05    1.04
   3   5  -8    0.74    0.59
  -3   5   8    3.84    1.34
  -3   5   8    2.78    1.48
  -3   5   8    1.81    1.20
   2  -5  -8   24.59    2.64
   2  -5  -8   29.61    3.88
   2  -5  -8   31.43    4.00
  -2  -5   8   24.16    1.94
  -2   5   8   30.73    3.29
  -2   5   8   23.37    3.66
   2   5  -8   27.90    1.91
  -2   5   8   23.59    3.36
  -1  -5   8   26.16    1.84
   1  -5  -8   20.49    3.29
   1  -5  -8   26.30    2.72
   1  -5  -8   31.80    4.04
  -1   5   8   26.57    3.84
   1   5  -8   24.45    1.65
   0  -5  -8   22.37    2.65
   0  -5   8   27.15    2.01
   0  -5  -8   23.94    3.66
   0  -5  -8   36.98    4.36
   0   5   8   32.88    4.24
   0   5  -8   28.51    1.78
   0   5  -8   27.27    1.87
  -1  -5  -8   15.96    3.15
  -1  -5  -8   15.23    3.06
   1  -5   8   12.46    1.58
  -1  -5  -8   17.19    2.44
  -1   5  -8   12.81    1.56
  -1   5  -8   12.26    1.44
  -2  -5  -8    0.21    0.89
   2  -5   8    1.14    0.82
  -2  -5  -8    0.00    0.93
  -2  -5  -8    0.88    1.00
   2   5   8   -0.18    0.64
  -2   5  -8   -0.11    0.64
  -2   5  -8    0.88    0.73
  -3  -5  -8    0.51    1.03
  -3  -5  -8    0.53    1.16
  -3  -5  -8    1.73    1.42
  -3   5  -8    1.64    1.00
  -3   5  -8   -0.32    0.60
  -4  -5  -8    1.86    1.38
  -4  -5  -8    4.71    2.18
  -4  -5  -8    3.33    1.97
  -4   5  -8    1.21    1.07
  -4   5  -8    1.28    1.20
  -5  -5  -8    2.53    1.95
  -5  -5  -8    1.23    1.50
  -5   5  -8    1.33    1.22
  -6  -5  -8    1.95    1.89
  -6  -5  -8    1.36    2.03
  -6   5  -8    1.61    0.83
  -6   5  -8    1.33    1.51
  -7   5  -8    3.04    2.12
  -7   5  -8    4.16    1.43
   9  -6  -8    7.82    3.03
  -9   6   8   12.07    3.75
   8  -6  -8    0.35    1.40
  -8   6   8    1.42    1.93
  -7  -6   8   19.38    3.21
   7  -6  -8   22.87    4.37
   7  -6  -8   22.54    4.41
  -7   6   8   19.38    4.18
   6  -6  -8    1.16    1.58
  -6  -6   8    1.07    0.99
   6  -6  -8    2.73    1.72
   6   6  -8    0.93    1.10
   6   6  -8    1.74    0.73
  -6   6   8    0.89    1.26
  -6   6   8   -0.42    1.23
   5  -6  -8   16.16    2.59
   5  -6  -8   17.80    3.70
   5  -6  -8   15.24    3.41
  -5  -6   8   19.54    2.18
  -5   6   8   11.52    2.59
   5   6  -8   17.62    2.61
  -5   6   8   11.53    3.01
  -4  -6   8   20.00    1.72
   4  -6  -8   22.19    3.85
  -4  -6   8   19.18    2.55
   4  -6  -8   19.84    2.64
   4  -6  -8   16.89    3.43
  -4   6   8   17.93    3.34
   4   6  -8   25.76    2.72
   3  -6  -8   66.46    6.07
   3  -6  -8   80.82    6.64
  -3  -6   8   84.47    4.89
   3  -6  -8   85.47    5.34
  -3   6   8   69.12    5.90
  -3   6   8   70.47    6.25
   3   6  -8   87.33    4.70
  -3   6   8   77.88    5.66
  -2  -6   8    0.15    0.65
   2  -6  -8    1.39    1.18
   2  -6  -8    0.16    0.90
   2  -6  -8    0.70    0.87
  -2   6   8    0.17    0.88
   2   6  -8    1.32    0.69
  -2   6   8    1.33    0.99
  -2   6   8    0.32    1.02
   1  -6  -8   95.99    5.76
   1  -6  -8   79.89    6.50
   1  -6  -8   76.50    6.55
  -1  -6   8   95.92    4.84
  -1   6   8   93.76    7.09
   1   6  -8   88.75    4.46
  -1   6   8   70.80    5.96
   0  -6  -8    0.27    1.04
   0  -6  -8   -0.31    0.71
   0  -6  -8   -0.42    0.89
   0  -6   8    0.71    0.71
   0   6   8    0.94    0.98
   0   6  -8    0.94    0.65
   0   6  -8    0.58    0.48
   1  -6   8  131.03    6.63
  -1  -6  -8  111.85    8.46
  -1  -6  -8  137.24    8.88
  -1  -6  -8  122.37    7.32
  -1   6  -8  129.46    6.39
  -1   6  -8  138.04    6.27
   1   6   8  123.07    7.38
  -2  -6  -8   -0.04    1.08
  -2  -6  -8    0.40    1.09
  -2  -6  -8    0.87    1.20
  -2   6  -8    0.59    0.70
  -2   6  -8    0.24    0.70
  -3  -6  -8   80.64    6.92
  -3  -6  -8   85.78    6.06
  -3  -6  -8   72.12    6.70
  -3   6  -8   82.96    5.45
  -3   6  -8   81.14    5.19
  -4  -6  -8   -0.61    1.11
  -4  -6  -8    0.81    1.47
  -4   6  -8    0.69    0.92
  -4   6  -8    2.19    1.40
  -5  -6  -8   69.49    7.66
  -5  -6  -8   72.40    7.68
  -5   6  -8   81.96    6.08
  -6  -6  -8   -0.77    1.53
  -6   6  -8    0.36    1.30
  -9   7   8    4.63    2.85
   8  -7  -8   46.55    6.32
  -8   7   8   45.28    6.48
  -7  -7   8   -0.15    1.32
   7  -7  -8    1.78    1.89
  -7   7   8    0.02    1.52
  -6  -7   8   47.57    3.93
   6  -7  -8   25.70    4.66
  -6   7   8   29.80    4.98
   6   7  -8   36.87    2.00
  -5  -7   8    1.19    1.01
   5  -7  -8    2.72    1.90
   5  -7  -8    2.04    1.74
  -5   7   8    1.34    1.52
   5   7  -8    2.43    1.33
  -5   7   8    2.72    1.70
  -4  -7   8   72.75    4.11
   4  -7  -8   72.37    6.57
   4  -7  -8   69.19    6.42
  -4   7   8   50.73    5.89
  -4   7   8   68.47    5.67
   4   7  -8   72.23    4.84
   3  -7  -8    2.91    1.29
   3  -7  -8    2.84    1.71
   3  -7  -8    3.13    1.82
  -3   7   8    4.55    1.96
  -3   7   8    5.76    1.97
   3   7  -8    4.38    1.33
   2  -7  -8   23.47    4.08
   2  -7  -8   21.56    3.99
   2  -7  -8   28.04    3.34
   2   7  -8   30.01    2.59
  -2   7   8   27.03    4.08
   1  -7  -8    0.80    1.19
   1  -7  -8   -0.08    1.06
   1  -7  -8    0.38    0.91
   1   7  -8    0.06    0.59
  -1   7   8    1.65    1.32
   0  -7  -8    3.40    1.78
   0  -7  -8    3.77    1.90
   0  -7  -8    2.54    1.40
   0   7  -8    1.64    0.88
   0   7  -8    1.17    0.67
  -1  -7  -8   -0.17    1.05
  -1  -7  -8    1.02    1.25
  -1  -7  -8   -0.56    1.08
  -1   7  -8    0.37    0.76
  -1   7  -8   -0.27    0.53
  -2  -7  -8    3.46    1.98
  -2  -7  -8    1.00    1.52
  -2   7  -8    1.25    0.88
  -2   7  -8    0.85    0.93
  -3  -7  -8    8.43    2.78
  -3  -7  -8    3.38    2.14
  -3   7  -8   10.93    2.31
  -3   7  -8    5.05    1.58
  -4  -7  -8    1.26    1.64
  -4   7  -8    0.65    1.04
  -5  -7  -8    0.94    1.87
  -5   7  -8    0.02    1.22
   8  -8  -8    2.33    2.50
  -8   8   8    4.01    2.63
   7  -8  -8   13.85    3.91
  -7   8   8    5.93    2.89
   7   8  -8   11.77    1.44
  -6  -8   8   -0.09    1.10
   6  -8  -8    1.06    1.69
  -6   8   8    0.20    1.58
  -5  -8   8   23.01    2.89
   5  -8  -8   25.94    4.93
  -5   8   8   19.85    4.13
   4  -8  -8    3.37    1.92
  -4  -8   8    5.41    1.42
  -4   8   8    4.83    2.12
   4   8  -8    4.86    1.71
   3  -8  -8   69.18    7.40
  -3  -8   8   68.22    4.08
   3   8  -8   66.85    4.88
  -3   8   8   68.24    6.79
   2  -8  -8    7.38    2.68
   2  -8  -8    2.14    1.70
  -2   8   8    7.79    2.32
  -2   8   8    3.66    1.84
   2   8  -8    4.49    1.44
   1  -8  -8   97.33    8.39
   1  -8  -8  117.65    8.80
  -1   8   8  117.14    8.36
   1   8  -8  108.14    6.16
   0  -8  -8    6.58    2.56
   0  -8  -8    6.21    2.52
   0   8  -8   10.39    1.72
   0   8  -8    4.62    1.45
   0   8   8    9.37    2.69
  -1  -8  -8   64.34    7.16
  -1   8  -8   54.35    3.98
  -1   8  -8   64.29    4.51
  -2  -8  -8   10.83    3.21
  -2   8  -8   13.24    2.31
  -2   8  -8   15.43    2.64
  -3  -8  -8   56.15    7.07
  -3   8  -8   67.70    4.99
  -4  -8  -8    7.51    3.07
  -4   8  -8    8.15    2.25
   6  -9  -8   10.81    3.74
  -6   9   8   19.17    4.60
   5  -9  -8   22.76    5.04
  -5   9   8   31.36    5.27
   4  -9  -8    3.83    2.56
  -4   9   8    5.94    2.64
   3  -9  -8    9.02    3.16
  -3   9   8   11.32    3.36
   2  -9  -8    2.63    1.95
   2   9  -8    3.92    1.53
  -2   9   8    9.03    2.90
   1  -9  -8   -0.38    1.44
   1   9  -8   -0.15    0.71
  -1   9   8   -0.59    1.07
   1   9  -8    0.58    1.01
   0  -9  -8   -0.52    1.38
   0   9  -8    0.11    0.92
   0   9  -8    1.01    0.89
   0   9   8   -0.35    1.26
  -1  -9  -8    1.13    1.81
   1   9   8    1.68    1.70
  -1   9  -8    0.31    0.77
  -2  -9  -8    1.37    1.88
  -2   9  -8    0.23    0.90
  -3  -9  -8   -1.21    1.65
  -3   9  -8    1.79    1.29
   4 -10  -8   27.71    5.48
  -4  10   8   31.87    5.64
   3 -10  -8   12.75    4.15
  -3  10   8    9.47    3.16
   2 -10  -8   31.44    5.86
  -2  10   8   22.74    4.64
   1 -10  -8   15.67    4.35
  -1  10   8   22.74    4.60
   1  10  -8   22.70    2.90
   0 -10  -8   31.96    6.12
   0  10   8   51.79    6.56
   0  10  -8   41.50    3.71
  -1 -10  -8   14.04    4.08
   1  10   8   15.59    3.93
  -1  10  -8   26.27    3.24
  11   0  -9   47.07    6.30
  10   0  -9    0.13    1.45
   9   0  -9  110.06    7.98
   8   0  -9   -0.91    0.76
  -8   0   9   -0.01    1.10
   7   0  -9  288.09   13.42
  -7   0   9  301.90   14.82
   7   0  -9  287.38   14.14
  -7   0   9  281.26   13.50
  -6   0   9    0.23    0.71
   6   0  -9    0.88    0.77
   6   0  -9   -0.16    0.55
  -6   0   9    1.46    0.94
  -6   0   9   -0.14    0.68
   6   0  -9    0.48    0.67
   6   0  -9    0.83    0.68
  -5   0   9  329.80   13.77
   5   0  -9  319.47   14.36
   5   0  -9  326.30   13.80
  -5   0   9  322.81   13.86
  -5   0   9  327.12   14.77
   5   0  -9  320.40   13.87
  -4   0   9    0.29    0.55
   4   0  -9    1.50    0.64
   4   0  -9    1.67    0.72
  -4   0   9    1.59    0.88
  -4   0   9    2.27    0.93
   4   0  -9    1.28    0.85
  -4   0   9    2.18    0.84
  -3   0   9  109.09    5.75
  -3   0   9  110.60    5.99
  -3   0   9  107.80    5.11
   3   0  -9  109.12    5.05
  -3   0   9  109.97    5.16
   3   0  -9  109.80    5.86
  -3   0   9  107.30    4.90
  -2   0   9    0.82    0.48
   2   0  -9    1.10    0.40
   2   0  -9    0.45    0.51
  -2   0   9    0.76    0.63
  -2   0   9    0.72    0.38
  -1   0   9  179.86    8.30
  -1   0   9  172.85    6.99
   1   0  -9  171.18    7.92
  -1   0   9  177.26    7.10
   0   0  -9    0.98    0.39
   0   0   9    0.47    0.41
   0   0  -9    0.05    0.50
   0   0   9    1.62    0.80
   0   0  -9    0.39    0.34
   1   0   9   60.40    3.50
  -1   0  -9   66.12    4.15
  -1   0  -9   60.00    3.40
  -1   0  -9   61.57    3.28
  -2   0  -9    1.23    0.66
  -2   0  -9    1.58    0.95
   2   0   9    0.92    0.68
  -2   0  -9    0.46    0.59
  -3   0  -9  109.30    6.28
   3   0   9   93.61    5.77
  -3   0  -9  103.92    5.85
  -3   0  -9   94.51    6.22
  -3   0  -9  104.11    5.69
   4   0   9    3.11    1.30
  -4   0  -9    0.17    1.04
  -4   0  -9    2.22    1.18
  -4   0  -9   -0.67    0.75
  -4   0  -9    0.18    0.90
  -5   0  -9   53.01    4.47
  -5   0  -9   45.77    5.01
   5   0   9   52.05    4.60
  -6   0  -9   -0.45    1.17
  -6   0  -9   -0.53    0.92
  -7   0  -9   18.76    4.02
  11  -1  -9    6.58    2.93
  10  -1  -9   17.00    3.87
  10   1  -9   20.31    3.93
   9  -1  -9   10.44    2.89
   9  -1  -9    7.81    2.28
  -9   1   9    5.34    2.31
   9   1  -9    4.97    2.12
   8  -1  -9   53.29    4.75
  -8  -1   9   58.89    5.38
   8  -1  -9   52.22    5.45
  -8  -1   9   53.64    4.75
   8   1  -9   57.47    5.01
  -8   1   9   46.22    5.50
   7  -1  -9    2.19    1.32
   7  -1  -9    2.65    0.62
  -7  -1   9    1.47    1.10
  -7  -1   9    0.55    0.84
   7  -1  -9    2.09    1.20
   7  -1  -9    0.98    1.00
   7  -1  -9    1.96    0.58
   7  -1  -9    2.13    1.30
  -7  -1   9    3.67    1.40
   7   1  -9    4.54    1.54
   7   1  -9    2.02    1.10
  -7   1   9    0.06    1.01
  -7   1   9    0.13    0.87
   7   1  -9    1.16    0.91
   6  -1  -9    5.81    1.78
   6  -1  -9    1.15    0.82
  -6  -1   9    4.38    1.51
   6  -1  -9    4.40    1.42
  -6  -1   9    5.73    1.55
  -6  -1   9    8.89    1.82
   6  -1  -9    2.62    1.11
   6   1  -9    3.58    1.18
  -6   1   9    3.78    1.49
   6   1  -9    5.88    1.33
  -6   1   9    6.17    1.63
   6   1  -9    5.88    1.67
  -5  -1   9    8.67    1.58
  -5  -1   9    8.02    1.77
  -5  -1   9    7.37    1.45
   5  -1  -9    7.74    1.92
   5  -1  -9   11.84    1.93
   5  -1  -9    8.49    1.75
  -5   1   9    7.83    1.73
  -5   1   9    6.67    1.80
   5   1  -9    6.69    1.40
   5   1  -9    9.89    1.91
  -4  -1   9   12.33    1.86
  -4  -1   9   13.57    1.45
  -4  -1   9   12.67    1.87
  -4  -1   9   12.24    1.46
   4  -1  -9   10.13    1.70
   4  -1  -9    8.78    1.90
   4  -1  -9    9.58    1.70
   4   1  -9   10.04    1.71
  -4   1   9   10.30    1.72
  -4   1   9   14.18    2.25
   4   1  -9   10.87    1.53
  -4   1   9    9.49    1.98
  -3  -1   9    4.70    0.72
  -3  -1   9    4.68    1.08
  -3  -1   9    4.97    1.15
   3  -1  -9    4.35    1.10
   3  -1  -9    3.05    1.09
  -3  -1   9    4.28    0.39
  -3   1   9    4.26    0.98
   3   1  -9    5.09    0.96
  -3   1   9    4.32    1.31
   3   1  -9    3.23    0.92
  -3   1   9    4.04    1.14
  -3   1   9    3.86    1.02
  -2  -1   9   55.74    3.27
   2  -1  -9   57.43    3.92
  -2  -1   9   56.27    3.11
   2  -1  -9   50.78    3.35
  -2   1   9   56.60    3.18
  -2   1   9   60.98    4.10
  -2   1   9   51.07    3.21
   2   1  -9   54.96    3.21
   1  -1  -9   32.46    2.79
  -1  -1   9   35.43    2.39
   1  -1  -9   30.08    2.39
  -1   1   9   31.76    2.30
  -1   1   9   33.33    2.26
  -1   1   9   31.34    2.86
   1   1  -9   31.48    2.19
   0  -1  -9    1.60    0.73
   0  -1  -9    1.79    0.91
   0  -1   9    1.24    0.66
   0   1   9    1.34    0.84
   0   1  -9    2.98    0.83
   0   1   9    1.54    0.68
  -1  -1  -9    1.47    0.80
  -1  -1  -9    0.88    0.73
  -1   1  -9    0.51    0.61
   1   1   9    0.58    0.53
  -2  -1  -9   12.78    1.88
  -2  -1  -9   11.74    2.17
   2  -1   9   12.41    1.58
  -2  -1  -9   12.27    2.05
  -2   1  -9   11.41    1.02
   2   1   9   10.34    1.82
  -2   1  -9   10.97    1.88
  -2   1  -9   11.08    1.78
  -2   1  -9   12.66    1.07
  -3  -1  -9   14.59    2.75
  -3  -1  -9   12.65    2.16
   3  -1   9   12.17    1.98
  -3  -1  -9   13.12    2.29
  -3   1  -9   14.97    1.70
  -3   1  -9   14.39    2.25
  -3   1  -9   12.85    2.29
   3   1   9   14.76    2.33
  -3   1  -9   15.30    1.75
  -4  -1  -9   54.85    4.44
  -4  -1  -9   58.72    4.95
   4  -1   9   57.97    4.41
  -4  -1  -9   60.91    5.13
  -4  -1  -9   51.31    4.45
  -4   1  -9   60.65    4.00
  -4   1  -9   56.12    4.58
   4   1   9   56.84    4.50
  -4   1  -9   50.90    4.50
  -4   1  -9   55.78    3.92
  -5  -1  -9    3.00    1.54
  -5  -1  -9    3.31    1.71
   5  -1   9    3.78    1.62
  -5   1  -9    1.45    1.13
  -5   1  -9    0.24    1.04
  -6  -1  -9    7.22    2.50
  -6  -1  -9    9.64    2.54
  -6   1  -9   11.72    2.84
  -6   1  -9    6.86    2.03
  -7  -1  -9    3.59    2.00
  -7   1  -9    5.29    2.23
  -7   1  -9    2.75    1.66
  10  -2  -9   22.00    4.46
  10  -2  -9   25.07    4.33
  10   2  -9   25.07    4.34
   9  -2  -9   24.39    4.42
   9  -2  -9   17.06    3.44
   9   2  -9   19.71    3.64
  -9   2   9   24.54    4.55
  -8  -2   9    6.27    1.97
   8  -2  -9    5.17    1.29
   8  -2  -9    2.75    1.67
   8  -2  -9    7.43    2.25
  -8   2   9    6.85    2.36
   8   2  -9    5.19    1.85
   7  -2  -9   63.46    5.49
  -7  -2   9   53.10    4.87
   7  -2  -9   61.53    5.08
  -7  -2   9   66.33    4.76
   7  -2  -9   64.59    5.03
  -7  -2   9   55.45    4.52
   7  -2  -9   61.15    3.89
   7  -2  -9   60.24    4.96
   7  -2  -9   61.84    3.60
   7   2  -9   62.55    4.32
  -7   2   9   60.10    5.45
   7   2  -9   56.48    4.63
   7   2  -9   62.86    4.88
  -7   2   9   70.19    5.39
  -6  -2   9   10.24    1.87
  -6  -2   9   10.96    1.92
   6  -2  -9    8.95    1.21
   6  -2  -9   11.36    2.30
   6  -2  -9   10.01    2.39
   6  -2  -9    8.15    1.29
   6  -2  -9   13.10    2.38
   6  -2  -9    9.16    2.08
  -6  -2   9    9.63    2.16
   6   2  -9    9.63    1.99
  -6   2   9   11.87    2.58
   6   2  -9   12.09    2.06
  -6   2   9    9.75    2.20
   6   2  -9    9.99    1.60
  -5  -2   9  190.65    8.48
   5  -2  -9  178.29    7.73
  -5  -2   9  182.98    9.34
   5  -2  -9  192.41    7.63
   5  -2  -9  192.29    9.84
   5  -2  -9  182.97   10.02
  -5  -2   9  196.27    8.43
   5   2  -9  191.11    8.77
  -5   2   9  191.40    9.47
   5   2  -9  190.91    9.04
  -5   2   9  189.72   10.20
  -4  -2   9   42.73    3.06
  -4  -2   9   43.47    2.14
   4  -2  -9   46.81    3.66
   4  -2  -9   41.68    4.05
  -4  -2   9   38.45    2.14
   4   2  -9   37.35    2.89
  -4   2   9   42.36    3.81
  -4   2   9   40.56    3.30
  -4   2   9   41.44    3.66
   4   2  -9   42.09    2.78
  -3  -2   9  240.62   10.32
   3  -2  -9  247.36   11.69
  -3  -2   9  244.15   10.32
   3  -2  -9  247.84   11.49
  -3   2   9  245.04   10.79
  -3   2   9  254.42   12.04
   3   2  -9  250.41   10.12
   3   2  -9  242.11    9.77
  -3   2   9  251.64   11.67
  -3   2   9  239.17   10.66
   2  -2  -9   58.20    4.12
  -2  -2   9   64.94    3.09
  -2  -2   9   63.03    3.15
   2  -2  -9   61.17    4.41
  -2   2   9   57.99    4.42
  -2   2   9   53.98    3.67
   2   2  -9   59.80    3.07
  -2   2   9   63.91    4.27
  -2   2   9   59.18    3.68
   1  -2  -9   65.58    4.42
  -1  -2   9   69.86    3.30
   1  -2  -9   61.39    4.45
   1   2  -9   68.62    3.15
  -1   2   9   62.85    3.85
  -1   2   9   60.43    4.62
   0  -2  -9  101.02    5.97
   0  -2  -9  104.52    6.18
   0  -2   9  103.21    4.87
   0   2   9  111.47    6.52
   0   2  -9   99.88    4.65
   0   2   9   97.10    5.37
  -1  -2  -9  133.03    7.38
  -1  -2  -9  135.14    7.53
  -1   2  -9  129.40    6.14
  -1   2  -9  135.04    6.06
   1   2   9  128.10    6.74
  -2  -2  -9   44.29    4.05
  -2  -2  -9   51.56    4.17
  -2   2  -9   54.25    3.50
   2   2   9   46.49    3.65
  -2   2  -9   50.97    3.56
  -3  -2  -9  115.08    7.45
  -3  -2  -9  126.93    7.51
   3  -2   9  113.84    6.05
  -3   2  -9  118.19    6.69
   3   2   9  113.62    6.76
  -3   2  -9  114.33    6.43
  -4  -2  -9    6.60    2.05
  -4  -2  -9    4.54    1.74
   4  -2   9    5.80    1.66
  -4   2  -9    3.78    1.51
  -4   2  -9    2.33    1.29
  -4   2  -9    6.91    1.32
   4   2   9    3.98    1.54
  -4   2  -9    7.32    1.30
  -5  -2  -9    5.90    2.07
   5  -2   9    5.28    1.82
  -5  -2  -9    5.25    2.15
  -5   2  -9    3.36    1.18
  -5   2  -9    5.05    1.95
  -5   2  -9    6.69    1.62
  -6  -2  -9   15.85    3.67
  -6   2  -9   19.78    2.85
  -6   2  -9   19.57    3.67
  -7  -2  -9   28.48    5.03
  -7   2  -9   30.13    3.80
  -7   2  -9   23.62    4.38
  10  -3  -9   22.07    4.63
  10  -3  -9   19.79    4.06
  10   3  -9   19.46    3.86
   9  -3  -9   29.25    4.54
   9  -3  -9   19.67    4.09
   9   3  -9   28.16    4.07
  -9   3   9   29.61    5.06
   8  -3  -9   31.18    4.72
   8  -3  -9   27.36    2.81
  -8  -3   9   22.02    3.45
   8  -3  -9   23.14    3.89
   8   3  -9   29.15    3.85
  -8   3   9   24.71    4.43
   7  -3  -9   79.33    5.09
   7  -3  -9   73.20    4.56
  -7  -3   9   78.60    5.98
   7  -3  -9   84.58    6.36
  -7  -3   9   73.58    5.31
  -7   3   9   80.81    6.62
   7   3  -9   84.00    4.95
   7   3  -9   76.18    5.46
   7   3  -9   71.41    5.31
   6  -3  -9   81.52    6.04
   6  -3  -9   86.15    5.95
   6  -3  -9   79.73    5.61
   6  -3  -9   77.35    4.81
   6  -3  -9   83.09    4.51
   6  -3  -9   84.78    6.37
  -6  -3   9   73.63    5.34
  -6  -3   9   81.49    4.94
  -6  -3   9   78.60    4.71
   6   3  -9   77.92    4.24
  -6   3   9   67.42    5.90
   6   3  -9   73.43    5.00
   6   3  -9   70.88    4.88
  -6   3   9   77.80    5.67
   5  -3  -9    8.85    1.58
  -5  -3   9    8.72    1.77
   5  -3  -9   12.62    2.59
   5  -3  -9    9.45    2.31
   5  -3  -9   10.54    1.42
  -5  -3   9   11.30    1.46
  -5   3   9    8.61    1.95
   5   3  -9    8.08    1.56
   5   3  -9   13.27    1.94
  -5   3   9    7.84    2.13
  -4  -3   9    3.34    1.01
   4  -3  -9    0.73    0.82
   4  -3  -9    1.54    0.66
   4  -3  -9    2.24    1.27
   4  -3  -9    1.87    0.67
   4   3  -9    2.21    0.78
  -4   3   9    4.14    1.28
  -4   3   9    1.00    1.00
   4   3  -9    1.95    0.75
   3  -3  -9   15.93    1.59
  -3  -3   9   15.67    1.41
   3  -3  -9   14.06    1.42
   3  -3  -9   17.59    2.85
  -3  -3   9   16.07    1.57
   3  -3  -9   11.97    2.31
  -3   3   9   15.85    2.77
  -3   3   9   14.83    2.44
   3   3  -9   17.00    1.40
   3   3  -9   15.03    1.31
  -3   3   9   16.39    2.28
   2  -3  -9    4.61    1.43
  -2  -3   9    2.57    0.51
   2  -3  -9    3.61    0.73
   2  -3  -9    1.96    0.57
   2  -3  -9    2.83    1.22
  -2  -3   9    2.82    0.51
   2   3  -9    2.31    0.40
  -2   3   9    0.98    0.99
  -2   3   9    2.13    0.88
  -2   3   9    2.64    1.00
  -2   3   9    4.69    1.41
   2   3  -9    2.75    0.47
   1  -3  -9    1.07    0.88
   1  -3  -9    1.00    0.45
   1  -3  -9    0.91    0.78
  -1   3   9    1.28    0.73
  -1   3   9    0.73    0.86
   0  -3  -9    7.57    1.89
   0  -3  -9    4.37    0.68
   0  -3  -9    5.31    1.57
   0  -3   9    6.14    0.83
   0   3  -9    5.74    0.72
   0   3   9    5.19    1.31
   0   3  -9    4.49    0.66
  -1  -3  -9    1.39    1.05
  -1  -3  -9    1.62    1.01
  -1  -3  -9    1.63    0.48
   1   3   9    1.02    0.73
  -1   3  -9    1.76    0.67
  -1   3  -9    1.79    0.70
  -2  -3  -9   52.18    4.54
  -2  -3  -9   48.39    4.44
  -2   3  -9   49.91    3.41
   2   3   9   49.61    3.90
  -2   3  -9   50.54    3.38
  -3  -3  -9   14.02    2.88
  -3  -3  -9    8.36    2.30
  -3   3  -9   14.15    2.22
   3   3   9    9.19    1.98
  -3   3  -9    9.05    1.81
  -4  -3  -9    5.68    1.99
  -4  -3  -9    3.09    1.70
   4  -3   9    3.21    1.30
  -4   3  -9    3.69    1.37
  -4   3  -9    3.79    1.56
  -5  -3  -9   10.35    2.87
   5  -3   9   10.02    2.37
  -5  -3  -9    8.87    2.71
  -5   3  -9    7.79    2.22
  -5   3  -9    8.13    1.36
  -5   3  -9    9.59    1.47
  -6  -3  -9    4.47    2.10
  -6  -3  -9    4.84    2.27
  -6   3  -9    6.04    2.16
  -6   3  -9    5.76    1.51
  -7  -3  -9   24.03    4.82
  -7   3  -9   12.93    3.31
  10  -4  -9   12.32    3.63
   9  -4  -9   28.55    4.89
   9  -4  -9   26.89    4.87
  -9   4   9   22.97    4.80
   8  -4  -9   27.55    4.68
   8  -4  -9   29.04    4.49
   8  -4  -9   27.80    3.11
   8  -4  -9   33.01    3.87
  -8  -4   9   36.41    4.21
  -8   4   9   35.84    5.40
   7  -4  -9   15.73    2.32
   7  -4  -9   21.20    3.78
   7  -4  -9   19.20    2.91
  -7  -4   9   20.82    2.97
   7  -4  -9   24.87    4.22
   7   4  -9   21.38    3.03
  -7   4   9   22.45    4.20
   7   4  -9   20.45    2.30
   7   4  -9   23.23    3.27
  -6  -4   9  181.93    8.66
   6  -4  -9  159.04   10.32
  -6  -4   9  180.94    9.58
   6  -4  -9  185.51   10.66
   6  -4  -9  169.75    8.47
   6  -4  -9  184.29    9.21
   6   4  -9  173.28    8.81
   6   4  -9  178.04    9.02
  -6   4   9  179.60   10.83
   6   4  -9  177.85    7.54
  -6   4   9  167.88    9.82
  -5  -4   9   10.23    1.38
  -5  -4   9    9.24    1.91
   5  -4  -9    9.19    2.31
   5  -4  -9   13.30    2.16
   5  -4  -9   11.33    1.75
   5  -4  -9    9.34    2.49
   5   4  -9   13.94    1.99
   5   4  -9    9.62    1.70
  -5   4   9   11.13    2.67
  -5   4   9    8.41    2.01
   4  -4  -9  111.31    5.71
   4  -4  -9  113.03    6.09
   4  -4  -9   98.31    7.00
  -4  -4   9  109.42    5.79
   4  -4  -9  103.41    7.25
  -4   4   9  108.02    6.59
  -4   4   9  118.13    7.43
   4   4  -9  105.36    5.40
  -3  -4   9   41.57    2.60
   3  -4  -9   40.19    2.86
   3  -4  -9   25.58    3.58
   3  -4  -9   34.30    4.08
   3   4  -9   41.59    2.39
  -3   4   9   37.11    3.98
  -3   4   9   42.93    3.57
   2  -4  -9  298.72   14.59
  -2  -4   9  313.58   11.97
   2  -4  -9  309.56   14.98
   2  -4  -9  308.69   12.76
  -2   4   9  305.56   13.63
  -2   4   9  319.30   14.60
  -2   4   9  289.19   13.44
   1  -4  -9   44.37    3.11
   1  -4  -9   52.66    4.53
   1  -4  -9   46.25    4.26
  -1   4   9   53.22    3.84
   0  -4  -9   60.25    5.00
   0  -4  -9   65.61    5.15
   0  -4  -9   59.61    3.72
   0  -4   9   58.51    2.87
   0  -4   9   58.40    2.92
   0   4   9   60.09    4.22
   0   4  -9   59.09    2.74
  -1  -4  -9   29.54    2.48
   1  -4   9   29.64    2.08
  -1  -4  -9   30.62    3.87
  -1  -4  -9   25.59    3.56
   1   4   9   22.75    2.74
  -1   4  -9   25.56    1.98
  -1   4  -9   28.95    2.07
   2  -4   9  145.06    6.88
  -2  -4  -9  128.47    6.77
  -2  -4  -9  145.56    8.86
  -2  -4  -9  144.65    8.93
  -2   4  -9  129.07    6.64
  -2   4  -9  144.93    6.84
   2   4   9  136.87    7.70
  -3  -4  -9   25.05    3.98
  -3  -4  -9   16.13    3.20
  -3  -4  -9   20.17    2.36
  -3   4  -9   24.62    2.76
  -3   4  -9   22.91    2.70
   3   4   9   24.49    3.22
  -4  -4  -9   41.92    5.27
  -4  -4  -9   41.03    5.16
  -4   4  -9   41.59    4.08
  -4   4  -9   44.57    3.92
   5  -4   9    9.55    2.40
  -5  -4  -9   13.73    3.46
  -5  -4  -9   14.97    3.77
  -5   4  -9   13.63    2.76
  -6  -4  -9   34.84    5.36
  -6  -4  -9   25.37    4.82
  -6   4  -9   24.49    2.06
  -6   4  -9   25.09    4.00
  -7  -4  -9    1.64    2.27
  -7   4  -9    2.76    2.03
  10  -5  -9    4.44    2.45
 -10   5   9    3.03    2.60
   9  -5  -9   23.08    4.74
  -9   5   9   24.94    5.12
   8  -5  -9    1.16    1.65
  -8  -5   9   -0.53    1.13
   8  -5  -9    1.47    1.60
  -8   5   9    1.14    1.89
  -7  -5   9   41.45    4.08
   7  -5  -9   29.84    3.85
   7  -5  -9   35.32    4.94
   7  -5  -9   36.06    5.27
   7  -5  -9   40.59    3.58
   7   5  -9   37.05    2.76
  -7   5   9   37.85    5.41
   6  -5  -9   20.05    2.95
   6  -5  -9   18.44    2.54
   6  -5  -9   24.50    4.19
  -6  -5   9   25.09    2.75
   6  -5  -9   24.66    4.14
  -6   5   9   27.51    3.95
   6   5  -9   24.37    3.08
  -6   5   9   30.82    4.71
   5  -5  -9   18.76    3.66
  -5  -5   9   16.78    1.78
   5  -5  -9   12.68    2.98
  -5  -5   9   14.22    2.35
   5  -5  -9   14.77    2.13
   5  -5  -9   15.98    2.51
  -5   5   9   14.23    3.14
  -5   5   9   21.40    3.32
   5   5  -9   18.65    2.37
   4  -5  -9    0.60    0.74
   4  -5  -9    0.41    0.96
  -4  -5   9    0.83    0.78
   4  -5  -9    0.52    0.97
  -4   5   9    0.45    0.87
   4   5  -9    0.27    0.58
  -4   5   9    0.14    0.82
   3  -5  -9   41.18    4.78
   3  -5  -9   55.20    3.85
   3  -5  -9   50.59    4.87
  -3  -5   9   54.76    3.34
   3   5  -9   58.18    3.20
  -3   5   9   52.19    4.31
  -3   5   9   48.44    4.59
   2  -5  -9    4.42    1.71
   2  -5  -9    4.11    1.65
   2  -5  -9    4.28    1.29
  -2  -5   9    3.16    0.80
  -2   5   9    4.25    1.70
   2   5  -9    2.60    0.63
  -2   5   9    3.87    1.37
   1  -5  -9   14.61    2.98
  -1  -5   9   16.30    1.32
   1  -5  -9   16.71    2.21
   1  -5  -9   19.92    3.40
  -1   5   9   12.82    2.18
   0  -5   9    2.14    0.68
   0  -5  -9    0.40    0.93
   0  -5  -9    1.67    1.30
   0  -5  -9    0.25    0.74
   0   5  -9    1.71    0.52
   0   5   9    0.75    0.87
   0   5  -9    1.29    0.53
   1  -5   9    0.93    0.70
  -1  -5  -9    1.45    1.29
  -1  -5  -9    1.04    0.99
  -1  -5  -9    2.14    1.49
  -1   5  -9    1.92    0.72
   1   5   9    2.29    1.15
  -1   5  -9    2.22    0.76
  -2  -5  -9    1.04    1.08
  -2  -5  -9    0.21    1.07
  -2  -5  -9    1.56    1.33
   2   5   9    1.50    0.99
  -2   5  -9    0.50    0.68
  -2   5  -9    0.27    0.73
  -3  -5  -9   19.05    3.71
  -3  -5  -9   16.31    2.55
  -3  -5  -9   15.39    3.37
  -3   5  -9   21.73    2.63
  -3   5  -9   19.28    2.59
  -4  -5  -9   -0.38    1.16
  -4  -5  -9   -0.27    1.10
  -4   5  -9    0.72    1.01
  -4   5  -9    0.49    0.96
  -5  -5  -9   13.79    3.49
  -5  -5  -9   19.21    4.06
  -5   5  -9   15.53    3.02
  -6  -5  -9    2.43    2.27
  -6   5  -9    1.26    1.58
   9  -6  -9   -0.72    1.51
  -9   6   9   -0.96    1.83
   8  -6  -9   63.52    7.19
  -8   6   9   61.93    7.53
   7  -6  -9    1.04    1.52
  -7  -6   9    1.13    1.30
   7  -6  -9    0.31    1.32
   7   6  -9    1.06    0.66
  -7   6   9    0.19    1.39
   6  -6  -9  137.17    9.76
  -6  -6   9  149.20    7.71
   6  -6  -9  137.49    9.85
  -6   6   9  132.42    9.77
   6   6  -9  143.87    8.15
   5  -6  -9   11.79    2.25
   5  -6  -9   12.72    3.13
   5  -6  -9    8.73    2.71
  -5  -6   9    8.74    1.54
  -5   6   9   13.70    3.27
   5   6  -9   12.75    2.22
   4  -6  -9  131.60    8.89
   4  -6  -9  127.14    7.02
  -4  -6   9  121.58    5.34
   4  -6  -9  102.58    8.14
  -4   6   9  118.42    8.36
   4   6  -9  125.61    6.44
  -4   6   9  110.55    7.48
   3  -6  -9    9.25    2.61
  -3  -6   9   13.15    1.85
   3  -6  -9    9.43    2.03
   3  -6  -9    7.01    2.26
  -3   6   9   12.44    2.88
   3   6  -9   11.33    1.60
   2  -6  -9   98.06    7.49
   2  -6  -9   98.19    6.10
  -2  -6   9  107.47    5.31
   2  -6  -9  108.33    7.89
  -2   6   9  102.79    7.31
  -2   6   9   97.63    6.63
   2   6  -9  104.81    4.95
  -1  -6   9    1.98    0.83
   1  -6  -9    2.66    1.62
   1  -6  -9    0.07    0.81
   1  -6  -9    1.99    1.45
   1   6  -9    1.54    0.66
   1   6  -9    1.76    0.56
  -1   6   9   -0.32    0.79
   0  -6  -9  115.46    6.94
   0  -6   9  117.90    5.88
   0  -6  -9  115.66    8.33
   0  -6  -9  132.58    8.89
   0   6  -9  125.36    5.58
   0   6   9  120.05    7.25
   0   6  -9  119.60    5.40
  -1  -6  -9    2.97    1.68
  -1  -6  -9    1.24    1.47
  -1  -6  -9    1.26    1.21
  -1   6  -9    1.82    0.77
  -1   6  -9    2.02    0.88
  -2  -6  -9  103.56    7.94
  -2  -6  -9   96.08    7.87
  -2  -6  -9  107.01    6.74
  -2   6  -9  100.92    5.57
  -2   6  -9  104.84    5.81
  -3  -6  -9   -0.32    1.22
  -3  -6  -9   -0.31    1.12
  -3  -6  -9    1.92    1.39
  -3   6  -9    1.44    1.02
  -3   6  -9    0.99    1.11
  -4  -6  -9   21.97    4.25
  -4  -6  -9   20.48    4.43
  -4   6  -9   27.09    3.39
  -5  -6  -9    4.97    2.61
  -5  -6  -9    1.10    2.01
  -5   6  -9    0.95    1.31
   8  -7  -9    2.44    2.10
  -8   7   9    1.08    2.01
  -7  -7   9   36.81    4.29
   7  -7  -9   43.80    6.00
  -7   7   9   50.65    6.69
   6  -7  -9    1.05    1.70
  -6  -7   9    1.22    1.14
  -6   7   9    1.09    1.53
   5  -7  -9   14.95    3.63
  -5  -7   9   15.64    2.12
   5  -7  -9   12.30    3.28
   5   7  -9   17.48    2.75
  -5   7   9   14.05    3.43
  -4  -7   9   -0.17    0.49
   4  -7  -9   -0.61    1.12
   4  -7  -9   -0.46    1.13
  -4   7   9    0.43    1.22
   4   7  -9    0.41    0.83
   3  -7  -9    4.42    2.04
   3  -7  -9    3.12    1.83
   3  -7  -9    9.52    2.22
  -3   7   9    5.10    2.01
   3   7  -9    4.50    1.31
   2  -7  -9    0.19    1.03
   2  -7  -9    0.31    1.08
   2  -7  -9    1.46    1.46
  -2   7   9   -0.41    0.86
   2   7  -9    1.10    0.69
   1  -7  -9    3.04    1.77
   1  -7  -9    0.67    1.25
   1  -7  -9    2.80    1.50
   1   7  -9    2.57    0.95
   1   7  -9    3.00    0.83
  -1   7   9    5.82    2.09
   0  -7  -9    0.63    1.21
   0  -7  -9   -0.41    1.11
   0  -7  -9   -0.04    1.01
   0   7  -9   -0.06    0.54
   0   7  -9   -0.58    0.58
  -1  -7  -9   -0.07    1.21
  -1  -7  -9    2.26    1.80
  -1   7  -9    0.97    0.92
  -1   7  -9    2.30    0.91
  -2  -7  -9    2.88    1.76
  -2  -7  -9    0.80    1.36
  -2   7  -9    1.09    1.04
  -2   7  -9    0.41    0.73
  -3  -7  -9   39.78    5.87
  -3  -7  -9   28.83    5.10
  -3   7  -9   37.37    3.65
  -3   7  -9   40.31    3.91
  -4  -7  -9    5.32    2.60
  -4   7  -9    3.06    1.54
  -5   7  -9    8.59    2.46
   7  -8  -9   11.60    3.71
  -7   8   9   19.28    4.61
   6  -8  -9   69.53    7.84
  -6   8   9   71.55    7.97
   5  -8  -9   29.79    5.32
  -5   8   9   26.45    4.80
   4  -8  -9   89.26    7.89
   4   8  -9   77.50    5.45
  -4   8   9   87.50    7.54
   3  -8  -9    2.06    1.85
  -3   8   9    1.79    1.65
   3   8  -9    2.92    1.26
   2  -8  -9   20.06    4.34
   2  -8  -9   20.26    4.42
   2   8  -9   30.23    2.87
  -2   8   9   26.59    4.52
   1  -8  -9   14.37    3.73
   1   8  -9   16.45    1.89
   1   8  -9   11.65    1.97
  -1   8   9   12.51    3.27
   0  -8  -9   53.97    6.65
   0  -8  -9   54.85    6.55
   0   8  -9   50.27    3.44
   0   8   9   42.33    5.42
   0   8  -9   55.31    3.79
  -1  -8  -9    2.04    2.04
  -1   8  -9    5.48    1.43
  -1   8  -9    4.14    1.39
  -2  -8  -9   46.48    6.45
  -2   8  -9   59.19    4.43
  -2   8  -9   52.45    4.00
  -3  -8  -9    1.70    2.00
  -3   8  -9    1.25    1.16
  -4   8  -9   38.93    4.32
   6  -9  -9    6.84    3.27
  -6   9   9   10.47    3.90
   5  -9  -9   -0.36    1.82
  -5   9   9    4.05    2.38
   4  -9  -9    2.99    2.24
  -4   9   9    2.81    2.00
   3  -9  -9    5.83    2.79
  -3   9   9    5.23    2.39
   2  -9  -9   -0.75    1.43
   2   9  -9   -0.12    0.88
  -2   9   9    1.68    1.59
   1  -9  -9    6.38    2.94
   1   9  -9    7.22    1.90
  -1   9   9   10.60    3.15
   1   9  -9    6.56    1.52
   0  -9  -9   -0.16    1.74
   0   9  -9    0.87    1.02
   0   9  -9    0.18    0.78
   0   9   9   -0.52    1.22
  -1  -9  -9    3.93    2.47
  -1   9  -9    6.75    1.67
  -2  -9  -9    0.78    1.92
  -2   9  -9    0.10    0.92
   3 -10  -9   46.17    7.16
  -3  10   9   38.12    6.27
   2 -10  -9   17.70    4.65
  -2  10   9   26.99    5.16
   1 -10  -9   41.01    6.68
   1  10  -9   47.72    3.81
  -1  10   9   46.87    6.38
  11   0 -10   -1.24    1.42
  10   0 -10   60.56    6.61
   9   0 -10    0.11    1.07
  -8   0  10  132.95    9.06
   8   0 -10  132.59    8.66
  -7   0  10    1.29    1.23
   7   0 -10    2.04    1.33
   7   0 -10    0.59    0.93
   7   0 -10   -0.49    0.85
   6   0 -10   52.67    3.83
  -6   0  10   61.00    4.28
  -6   0  10   57.31    4.63
   6   0 -10   53.24    3.83
   6   0 -10   51.70    4.43
   6   0 -10   46.38    3.82
  -5   0  10    0.09    0.59
  -5   0  10    0.19    0.66
   5   0 -10    0.98    0.80
   5   0 -10    0.64    0.59
  -5   0  10    1.15    0.83
   5   0 -10   -0.12    0.43
  -4   0  10  401.57   15.67
  -4   0  10  385.28   15.91
   4   0 -10  395.50   16.63
[truncated: 73,866 more chars]
