# Supplementary material for: Multidimensional Transition Metal Complexes Based on 3-Amino-1H-1,2,4-triazole-5-carboxylic Acid: From Discrete Mononuclear Complexes to Layered Materials
Source: Molecules. 2015 Jul 7;20(7):12341–63. doi: 10.3390/molecules200712341 (PMC6332153; doi:10.3390/molecules200712341)
Supplement: Supplementary file 1 [file molecules-20-12341-s001.zip › comp_4.fcf]

#
# h,k,l, Fc-squared, Fo-squared, sigma(Fo-squared), status flag
#
data_comp_4
_shelx_title ' a in P2(1)/n'
_shelx_refln_list_code          4
_shelx_F_calc_maximum      219.34
_exptl_crystal_F_000       752.00
_reflns_d_resolution_high  0.8402

loop_
 _space_group_symop_operation_xyz
 'x, y, z'
 '-x+1/2, y+1/2, -z+1/2'
 '-x, -y, -z'
 'x-1/2, -y-1/2, z-1/2'

_cell_length_a     8.9893
_cell_length_b     8.9785
_cell_length_c    13.9642
_cell_angle_alpha  90.000
_cell_angle_beta  108.117
_cell_angle_gamma  90.000

_shelx_F_squared_multiplier     1.000

loop_
 _refln_index_h
 _refln_index_k
 _refln_index_l
 _refln_F_squared_calc
 _refln_F_squared_meas
 _refln_F_squared_sigma
 _refln_observed_status
   2   0   0      34691.98      32181.79       425.10 o
   4   0   0      13004.42      12033.59       169.97 o
   6   0   0       5145.36       4807.46       110.85 o
   8   0   0       1508.93       1527.90        99.24 o
  10   0   0        814.13        857.70       203.43 o
   2   1   0        532.35        633.49        16.78 o
   3   1   0        254.64        429.43        15.83 o
   4   1   0       5791.15       6612.23        88.03 o
   5   1   0       2671.99       2732.93        53.42 o
   6   1   0         61.36         89.59        12.44 o
   7   1   0       1719.74       1731.23        51.41 o
   8   1   0        554.03        594.22        47.83 o
   9   1   0       3136.76       2993.70       191.64 o
  10   1   0        220.77        273.34       137.43 o
   0   2   0      15158.06      13437.45       267.51 o
   1   2   0       2151.11       1722.35        31.53 o
   2   2   0      18498.81      17343.12       191.91 o
   3   2   0       2570.74       2055.08        37.71 o
   4   2   0      15836.44      15618.32       175.28 o
   5   2   0       8038.77       8102.64       103.09 o
   6   2   0       8097.28       8051.63       130.50 o
   7   2   0       1224.21       1357.71        49.79 o
   8   2   0       5054.01       5067.12       126.35 o
   9   2   0        482.86        556.12       125.34 o
   1   3   0        386.00        521.51        22.58 o
   2   3   0        184.63        306.31        16.90 o
   3   3   0        131.82        362.95        18.93 o
   4   3   0          2.64        212.24        15.52 o
   5   3   0       2974.86       3122.73        59.58 o
   6   3   0       2604.73       2689.37        56.97 o
   7   3   0        825.80        839.58        41.56 o
   8   3   0        412.93        402.23        61.11 o
   9   3   0       1053.41        967.16       103.18 o
   0   4   0       8019.75       7883.95       188.24 o
   1   4   0      18111.01      18173.81       252.55 o
   2   4   0       4967.04       4626.55        85.48 o
   3   4   0       8995.17       8425.53       120.41 o
   4   4   0       1427.71       1340.86        38.92 o
   5   4   0       4985.83       5163.47        87.49 o
   6   4   0       3276.17       3159.17        74.83 o
   7   4   0       1942.13       1983.69        86.40 o
   8   4   0        825.37        846.19        75.84 o
   9   4   0        521.78        624.55       119.39 o
   1   5   0        157.83        254.40        31.55 o
   2   5   0       1390.93       1530.83        43.51 o
   3   5   0       1533.76       1806.37        46.75 o
   4   5   0        319.57        598.31        30.52 o
   5   5   0        399.69        380.17        29.18 o
   6   5   0       1076.21       1024.12        48.11 o
   7   5   0        283.75        305.17        45.93 o
   8   5   0        397.26        437.39        58.10 o
   0   6   0        714.47        889.39        53.79 o
   1   6   0      19457.30      19621.74       313.99 o
   2   6   0          2.18         67.09        14.40 o
   3   6   0       5797.84       5505.57       124.14 o
   4   6   0        204.72        218.43        22.06 o
   5   6   0       5001.12       5012.15       102.69 o
   6   6   0        297.42        303.57        43.91 o
   7   6   0       2390.83       2232.93       109.65 o
   8   6   0        224.32        271.07        68.24 o
   1   7   0       2573.16       2648.37        76.32 o
   2   7   0         11.92         40.21        13.33 o
   3   7   0        645.67        753.78        50.18 o
   4   7   0       1292.52       1318.42        59.16 o
   5   7   0        271.87        292.52        46.71 o
   6   7   0        142.09        271.91       116.55 o
   7   7   0        112.06        140.83        55.60 o
   0   8   0       8047.55       7812.64       222.98 o
   1   8   0       5412.15       5221.94       151.21 o
   2   8   0        621.33        626.22        43.67 o
   3   8   0       2637.34       2837.12       114.69 o
   4   8   0       2963.71       2820.56       122.94 o
   5   8   0       2291.60       2294.32       155.20 o
   6   8   0        149.20        212.79        76.61 o
   1   9   0          4.29        -11.29        18.90 o
   2   9   0        269.05        324.46        45.31 o
   3   9   0         56.63         95.62        49.62 o
   4   9   0          1.24         31.51        41.81 o
   5   9   0        201.98        169.86        65.14 o
   0  10   0       1983.50       2194.73       240.70 o
   1  10   0       2207.00       1702.48       151.50 o
   2  10   0       2010.90       2186.66       143.14 o
   3  10   0       1249.91       1184.47       113.92 o
  -9   0   1       3558.20       3598.17       192.22 o
  -7   0   1       4126.51       3950.02       104.30 o
  -5   0   1      11578.24      10952.91       180.79 o
  -3   0   1      25083.31      23305.70       288.40 o
   3   0   1       8577.32       6904.98       109.24 o
   5   0   1      12675.75      12334.88       302.55 o
   7   0   1       2512.89       2510.79       106.41 o
   9   0   1        488.65        502.87       107.24 o
 -10   1   1        283.45        325.06        97.88 o
  -9   1   1         25.28         37.97        33.93 o
  -8   1   1        405.99        447.84        32.56 o
  -7   1   1        166.91        167.31        16.96 o
  -6   1   1       1903.99       2053.06        44.85 o
  -5   1   1         10.73         46.33         8.23 o
  -4   1   1        231.37        428.72        18.23 o
  -3   1   1        533.88        659.81        18.36 o
  -2   1   1      13128.97      14812.94       178.81 o
   1   1   1        657.25        712.21        21.17 o
   2   1   1      15913.68      16818.06       192.68 o
   3   1   1       2002.82       2585.89        40.09 o
   4   1   1      21605.18      22611.53       225.04 o
   5   1   1        167.07        289.21        17.96 o
   6   1   1       8989.44       9020.59       121.46 o
   7   1   1        319.98        434.20        32.54 o
   8   1   1       1582.45       1634.35        85.14 o
   9   1   1        813.60        811.82        94.45 o
 -10   2   1       1295.85       1261.94       141.24 o
  -9   2   1       4742.03       4453.45       188.41 o
  -8   2   1        994.17       1106.65        54.29 o
  -7   2   1       9433.27       9087.25       132.32 o
  -6   2   1        643.55        696.63        29.69 o
  -5   2   1      15942.51      15596.55       175.10 o
  -4   2   1       3121.06       2816.19        49.74 o
  -3   2   1       8264.52       6978.62        86.59 o
  -2   2   1       4537.00       3935.53        53.76 o
  -1   2   1       8565.29       7039.62       105.34 o
   0   2   1       8963.96       9184.16       118.29 o
   1   2   1      13317.86      12147.54       147.03 o
   2   2   1       2167.83       1970.01        35.76 o
   3   2   1      15047.29      14679.67       241.56 o
   4   2   1       1316.41       1360.98        35.82 o
   5   2   1       5073.27       4999.08        74.39 o
   6   2   1        674.82        767.12        33.29 o
   7   2   1        179.56        147.50        19.72 o
   8   2   1        174.82        152.78        32.97 o
   9   2   1        176.05        205.63        56.27 o
  -9   3   1         12.12         28.57        36.37 o
  -8   3   1        173.13        139.21        28.00 o
  -7   3   1        242.05        278.96        26.32 o
  -6   3   1       1509.20       1606.26        49.09 o
  -5   3   1          1.78         56.51        10.45 o
  -4   3   1        813.52       1183.34        33.40 o
  -3   3   1        650.81        900.66        36.28 o
  -2   3   1      11024.81      13845.04       167.29 o
  -1   3   1          3.34        174.49        13.16 o
   0   3   1       1639.35       1696.42        52.04 o
   1   3   1       1020.34        962.96        25.95 o
   2   3   1       2666.53       2525.04        49.38 o
   3   3   1       7567.60       8121.69       109.21 o
   4   3   1       4318.35       4424.94        72.11 o
   5   3   1       5021.34       5040.97        90.24 o
   6   3   1       3505.17       3443.01        68.72 o
   7   3   1       2082.77       2079.43        64.41 o
   8   3   1        614.20        761.38        76.12 o
   9   3   1        458.03        572.39        95.10 o
  -9   4   1        987.65        828.46        94.72 o
  -8   4   1        577.77        607.54        93.00 o
  -7   4   1       1537.77       1384.22        71.61 o
  -6   4   1       4207.85       4184.71        87.40 o
  -5   4   1       1281.21       1158.23        41.61 o
  -4   4   1       7630.61       7031.78        97.37 o
  -3   4   1       5107.12       5344.31        85.37 o
  -2   4   1      11529.65      10685.07       195.17 o
  -1   4   1      21168.23      23468.61       313.08 o
   0   4   1      10410.33       9493.18       142.31 o
   1   4   1       4879.17       4757.87        85.71 o
   2   4   1       8171.85       7993.13       111.74 o
   3   4   1         42.82         64.35        13.53 o
   4   4   1       1992.36       1722.47        53.84 o
   5   4   1       1140.84       1039.50        54.04 o
   6   4   1       1166.40       1334.75        52.58 o
   7   4   1        992.92        959.74        56.98 o
   8   4   1        805.21        828.28       102.58 o
   9   4   1        103.67         63.43        49.09 o
  -9   5   1        393.96        381.91       127.96 o
  -8   5   1         13.60          4.84        31.51 o
  -7   5   1        163.98        200.90        46.22 o
  -6   5   1          4.59         34.99        14.79 o
  -5   5   1        473.26        588.21        33.18 o
  -4   5   1        319.81        379.73        23.23 o
  -3   5   1        286.73        435.85        27.55 o
  -2   5   1        911.57       1247.47        39.18 o
  -1   5   1       2865.98       3108.06        65.01 o
   0   5   1          0.30         66.87        10.85 o
   1   5   1       3444.94       3387.57        69.76 o
   2   5   1        462.37        555.17        29.13 o
   3   5   1       6142.37       6212.03       100.76 o
   4   5   1        927.51        924.33        41.23 o
   5   5   1       4489.85       4487.56       121.40 o
   6   5   1        119.51         90.51        18.86 o
   7   5   1       2580.67       2897.83       122.04 o
   8   5   1        491.47        403.25        79.19 o
  -8   6   1       2809.39       2634.96       183.29 o
  -7   6   1          1.05         17.72        31.29 o
  -6   6   1       3081.63       2927.70       102.98 o
  -5   6   1        157.21        247.49        27.49 o
  -4   6   1       6338.42       6102.48       114.70 o
  -3   6   1        288.40        395.80        28.47 o
  -2   6   1       6398.27       5916.30       124.34 o
  -1   6   1        479.18        597.68        33.15 o
   0   6   1       3741.67       3281.76        69.12 o
   1   6   1        312.78        401.58        28.11 o
   2   6   1       8482.10       8524.35       129.05 o
   3   6   1          3.27         42.57        11.87 o
   4   6   1       8355.11       8427.82       141.23 o
   5   6   1         32.67         66.33        17.13 o
   6   6   1       3583.09       3378.60       124.89 o
   7   6   1        946.80        583.48        70.22 o
   8   6   1       1543.69       1286.44       135.49 o
  -7   7   1       2450.11       2231.45       244.84 o
  -6   7   1        240.59        169.79        45.03 o
  -5   7   1        483.96        436.30        54.34 o
  -4   7   1          0.97         14.91        14.42 o
  -3   7   1        323.47        399.14        33.05 o
  -2   7   1        191.38        238.00        24.43 o
  -1   7   1        902.92       1002.87        42.99 o
   0   7   1        629.95        742.80        35.54 o
   1   7   1        445.30        484.08        31.33 o
   2   7   1       1755.43       1933.36        66.98 o
   3   7   1       1250.77       1336.05        53.32 o
   4   7   1         67.40         75.98        21.87 o
   5   7   1       2862.16       2783.54       111.51 o
   6   7   1        565.14        648.65        90.29 o
   7   7   1       1294.36       1383.57       138.01 o
  -6   8   1       3479.54       3803.43       346.55 o
  -5   8   1        941.21        806.51       116.70 o
  -4   8   1       4431.18       4398.94       151.50 o
  -3   8   1       1757.04       1723.93        94.92 o
  -2   8   1       1501.06       1598.37        65.25 o
  -1   8   1        409.43        489.65        33.28 o
   0   8   1       5967.45       5943.53       108.19 o
   1   8   1       1302.34       1361.52        55.21 o
   2   8   1       6134.43       5776.97       133.34 o
   3   8   1        385.60        407.67        67.32 o
   4   8   1       4378.73       4214.14       189.71 o
   5   8   1         38.74         66.14        39.84 o
   6   8   1        964.10        749.35       115.79 o
  -5   9   1        294.38        162.13        67.15 o
  -4   9   1         84.04         35.63        43.28 o
  -3   9   1         11.03         27.61        31.17 o
  -2   9   1        336.60        309.03        50.20 o
  -1   9   1        106.00         65.11        26.57 o
   0   9   1        228.05        161.84        33.65 o
   1   9   1        557.05        601.05        57.19 o
   2   9   1        630.36        606.07        73.37 o
   3   9   1       1407.03       1677.47       128.43 o
   4   9   1       2825.96       2340.39       179.92 o
   5   9   1       1285.16       1041.62       135.11 o
  -3  10   1       3098.47       3133.20       280.37 o
  -2  10   1       3415.86       3240.89       162.78 o
  -1  10   1       1408.05       1263.77       133.67 o
   0  10   1        995.37       1098.98       126.23 o
   1  10   1       1415.01       1493.42       118.01 o
   2  10   1        518.50        539.14        75.57 o
   3  10   1       1162.66       1150.23       109.93 o
 -10   0   2       5348.24       4992.49       434.80 o
  -8   0   2       7927.92       7895.34       181.96 o
  -6   0   2       5606.62       5128.88       106.40 o
  -4   0   2      18327.08      17083.13       245.55 o
  -2   0   2       2586.51       1510.70        31.64 o
   0   0   2      20782.61      18999.38       548.78 o
   4   0   2       2525.99       2362.68        66.88 o
   6   0   2       2111.13       2022.66       108.46 o
   8   0   2        289.72        341.97        93.69 o
 -10   1   2        310.68        245.13        91.16 o
  -9   1   2        249.89        152.20        34.46 o
  -8   1   2         35.12         33.57        13.86 o
  -7   1   2        837.95        983.37        36.68 o
  -6   1   2       1743.43       2041.92        49.46 o
  -5   1   2        540.46        643.02        24.52 o
  -4   1   2        709.35        859.75        32.85 o
  -3   1   2       2746.28       2483.06        36.22 o
  -2   1   2      12358.23      14392.47       151.62 o
  -1   1   2       1450.12        999.25        20.73 o
   0   1   2        903.33        996.03        27.49 o
   1   1   2      22951.10      23542.58       236.88 o
   2   1   2      16321.60      21983.04       236.66 o
   3   1   2       9024.42       8029.73        97.32 o
   4   1   2         36.73        132.43        11.97 o
   5   1   2       9523.23       9219.87       129.65 o
   6   1   2         49.54         92.27        13.98 o
   7   1   2       3338.36       3432.98        85.54 o
   8   1   2        768.67        811.22        87.56 o
   9   1   2       3004.94       2873.68       210.02 o
 -10   2   2        929.96       1077.72       167.97 o
  -9   2   2       1831.64       1646.63       103.78 o
  -8   2   2       8127.66       8070.36       142.79 o
  -7   2   2        944.15        976.06        39.08 o
  -6   2   2       6149.60       5461.87        79.53 o
  -5   2   2       3770.66       3848.62        59.17 o
  -4   2   2       7920.66       7230.84        90.62 o
  -3   2   2       1865.20       1741.13        32.63 o
  -2   2   2      29355.98      29720.12       326.09 o
  -1   2   2       1945.54       1787.20        34.49 o
   0   2   2      11877.79      11351.71       130.82 o
   1   2   2       2939.84       3065.80        44.02 o
   2   2   2        799.55        512.98        20.13 o
   3   2   2        878.90        856.21        30.07 o
   4   2   2        778.51        757.26        32.93 o
   5   2   2       1315.27       1199.68        37.30 o
   6   2   2          1.08         22.26        10.71 o
   7   2   2         37.77         53.87        15.90 o
   8   2   2        197.91        138.80        52.65 o
   9   2   2          8.27          0.62        34.80 o
 -10   3   2         28.75         -4.76        43.45 o
  -9   3   2        100.83         72.82        35.61 o
  -8   3   2         21.21         15.04        16.46 o
  -7   3   2        439.47        548.06        33.59 o
  -6   3   2        407.77        569.78        28.40 o
  -5   3   2        942.01       1026.61        36.52 o
  -4   3   2       1266.73       1286.33        34.65 o
  -3   3   2      12259.88      13761.28       157.47 o
  -1   3   2        380.83        315.27        16.98 o
   0   3   2       2549.02       2206.47        48.51 o
   1   3   2       3800.99       3244.71        51.82 o
   2   3   2      11112.00      11523.31       139.54 o
   3   3   2       3826.82       3699.04        62.62 o
   4   3   2       3760.22       3634.65        67.33 o
   5   3   2       4510.40       4401.29        81.39 o
   6   3   2       3177.71       3475.71        70.24 o
   7   3   2       2447.31       2340.94       103.77 o
   8   3   2        836.44       1082.51        89.16 o
   9   3   2       1467.46       1399.55       178.71 o
  -9   4   2       2160.42       2319.01       150.26 o
  -8   4   2       2007.66       1836.57        98.07 o
  -7   4   2       4021.33       4082.38        86.99 o
  -6   4   2       2155.31       2235.05        59.74 o
  -5   4   2       6777.70       6501.43       109.38 o
  -4   4   2       2369.81       2300.05        54.03 o
  -3   4   2       3395.77       2828.34        56.75 o
  -2   4   2       8061.23       8326.36       115.44 o
  -1   4   2      17589.78      18615.72       241.47 o
   0   4   2       2252.01       2300.61        48.68 o
   1   4   2       6811.14       6343.48        86.89 o
   2   4   2       1740.56       1789.29        39.20 o
   3   4   2       3652.76       3347.82        61.80 o
   4   4   2       1868.97       1969.63        50.75 o
   5   4   2        214.13        197.97        25.42 o
   6   4   2        363.72        388.25        31.09 o
   7   4   2         30.77         47.00        22.24 o
   8   4   2        142.38        118.84        48.39 o
  -9   5   2         94.65        100.55        47.29 o
  -8   5   2        101.30         90.54        45.57 o
  -7   5   2        308.97        320.24        38.07 o
  -6   5   2        285.89        342.35        28.17 o
  -5   5   2        102.42        160.77        17.42 o
  -4   5   2        343.01        441.41        31.07 o
  -3   5   2        279.90        384.42        25.71 o
  -2   5   2        409.91        231.73        19.11 o
  -1   5   2       2902.56       3241.54        80.83 o
   0   5   2       6684.98       6419.56       101.62 o
   1   5   2        177.21        202.53        17.30 o
   2   5   2       7791.08       7546.85       107.35 o
   3   5   2       1812.56       1770.01        45.52 o
   4   5   2       2529.53       2583.94        61.27 o
   5   5   2        373.63        395.38        30.68 o
   6   5   2       8924.68       9002.51       251.86 o
   7   5   2        171.93        205.91        47.38 o
   8   5   2       2841.55       3094.84       393.70 o
  -8   6   2        112.32        135.06        54.26 o
  -7   6   2       4821.38       4814.70       192.07 o
  -6   6   2        356.96        366.15        53.23 o
  -5   6   2       7705.88       7531.42       150.80 o
  -4   6   2         52.40        117.36        19.47 o
  -3   6   2       9435.95       9520.77       150.10 o
  -2   6   2        394.56        468.49        28.67 o
  -1   6   2       7750.73       7534.15       114.50 o
   0   6   2        460.00        579.66        30.65 o
   1   6   2        396.73        342.64        25.66 o
   2   6   2        231.47        248.04        22.05 o
   3   6   2        560.41        556.67        31.37 o
   4   6   2        207.40        177.26        20.40 o
   5   6   2       2826.06       2808.08        82.70 o
   6   6   2        190.98        204.10        43.83 o
   7   6   2        484.10        457.28        79.75 o
  -7   7   2        715.49        763.22       121.34 o
  -6   7   2       1834.36       1723.26       123.17 o
  -5   7   2         23.61         70.29        28.85 o
  -4   7   2        437.24        420.32        35.26 o
  -3   7   2         55.17         63.89        15.52 o
  -2   7   2        857.88        877.15        48.09 o
  -1   7   2          2.97         39.58        11.42 o
   0   7   2       2210.95       2263.53        60.62 o
   1   7   2        863.09        921.71        44.31 o
   2   7   2       1557.48       1535.81        85.53 o
   3   7   2        665.71        653.42        39.14 o
   4   7   2       5507.12       5392.97       114.09 o
   5   7   2          1.79         16.78        24.06 o
   6   7   2       2420.87       2594.31       128.88 o
   7   7   2         52.21         49.09        43.64 o
  -7   8   2       2156.86       2378.01       217.51 o
  -6   8   2        306.01        360.91        96.28 o
  -5   8   2       3918.32       3893.71       192.71 o
  -4   8   2        749.31        798.81        71.21 o
  -3   8   2       7632.62       7499.45       158.89 o
  -2   8   2        714.16        849.65        44.63 o
  -1   8   2       9413.35       9235.36       145.95 o
   0   8   2       1706.08       1709.14        59.13 o
   1   8   2       6273.89       6238.92       131.04 o
   2   8   2         98.92        106.25        25.15 o
   3   8   2        307.59        332.78        50.33 o
   4   8   2         44.70         56.12        35.44 o
   5   8   2        273.14        366.27        68.37 o
   6   8   2        123.34         75.74        47.18 o
  -5   9   2         60.39         52.18        50.95 o
  -4   9   2         44.25        118.06        58.44 o
  -3   9   2         18.12         48.06        26.90 o
  -2   9   2        190.74        307.75        57.27 o
  -1   9   2        467.79        455.27        56.13 o
   0   9   2       1627.15       1658.69        98.89 o
   1   9   2       2436.74       2317.78       150.66 o
   2   9   2       4318.56       4187.01       159.36 o
   3   9   2        510.70        457.55        71.24 o
   4   9   2       1730.60       1796.65       154.03 o
  -3  10   2       2132.64       1994.71       138.43 o
  -2  10   2        688.41        689.59        84.86 o
  -1  10   2        889.08        837.90       107.50 o
   0  10   2        722.63        705.07       183.76 o
   1  10   2        150.85        167.11        53.82 o
   2  10   2        353.32        286.63        60.73 o
  -9   0   3       3922.76       3758.12       159.90 o
  -7   0   3       1939.74       2127.96        87.77 o
  -5   0   3       5028.03       4435.70        84.56 o
  -3   0   3      20845.32      21061.35       360.88 o
  -1   0   3       3172.85       2862.81        49.77 o
   1   0   3      36525.62      40861.23       673.42 o
   3   0   3       2273.60       2561.63        70.35 o
   5   0   3        470.36        623.54        53.55 o
   7   0   3       2688.69       2758.12       231.38 o
   9   0   3        542.05        539.52       170.30 o
 -10   1   3        185.90        127.87        58.74 o
  -9   1   3        398.96        355.44        47.25 o
  -8   1   3         87.23         86.56        17.02 o
  -7   1   3          1.10         14.66         9.58 o
  -6   1   3       1670.07       1585.97        45.75 o
  -5   1   3       1866.71       2088.17        39.66 o
  -4   1   3      22368.59      23911.88       225.75 o
  -3   1   3       1570.28       1716.79        28.90 o
  -2   1   3      14906.16      14075.10       135.06 o
  -1   1   3       2551.20       2740.60        40.18 o
   1   1   3       3776.03       3728.67        49.27 o
   2   1   3      14148.42      12850.02       147.91 o
   3   1   3        274.51        321.10        17.29 o
   4   1   3       6272.77       5390.85        78.79 o
   5   1   3       4119.34       4423.35        79.71 o
   6   1   3       2810.50       2740.31        74.88 o
   7   1   3        157.64        181.80        29.93 o
   8   1   3       1413.16       1570.93       118.38 o
   9   1   3          0.36         82.69        44.26 o
 -10   2   3        570.46        566.46        97.57 o
  -9   2   3       1320.52       1548.42        92.14 o
  -8   2   3       1372.05       1417.84        53.57 o
  -7   2   3       3852.13       3704.94        67.88 o
  -6   2   3       2630.26       2811.94        53.69 o
  -5   2   3       5339.90       5002.94        69.59 o
  -4   2   3       8104.47       8534.24        98.88 o
  -3   2   3       3698.53       2852.71        51.34 o
  -2   2   3       1076.11        939.68        24.99 o
  -1   2   3       9550.69       9965.52       129.49 o
   0   2   3        125.90        361.22        22.59 o
   1   2   3       1097.81       1022.63        20.87 o
   2   2   3         35.04         77.69         8.52 o
   3   2   3        979.00       1091.39        30.71 o
   4   2   3        480.58        611.93        29.62 o
   5   2   3       1461.17       1433.65        42.14 o
   6   2   3        717.14        825.45        40.05 o
   7   2   3          1.33         21.84        18.52 o
   8   2   3          0.58          9.03        30.17 o
   9   2   3        111.14        122.75        48.27 o
 -10   3   3         85.67         78.96        53.40 o
  -9   3   3        318.60        284.74        48.69 o
  -8   3   3        617.00        642.45        44.92 o
  -7   3   3        205.06        230.49        22.34 o
  -6   3   3       2077.15       2081.10        49.00 o
  -5   3   3        389.26        353.39        27.91 o
  -4   3   3       4475.21       4387.38        65.77 o
  -3   3   3       1842.04       1529.34        37.63 o
  -2   3   3       5573.53       5282.56        72.72 o
  -1   3   3       3405.20       2813.10        46.93 o
   0   3   3       1878.05       1253.45        28.46 o
   1   3   3      18700.08      19966.01       227.17 o
   2   3   3      14154.65      13927.70       163.55 o
   3   3   3       9860.86       9970.27       130.24 o
   4   3   3       4584.81       4492.21        77.81 o
   5   3   3       1173.03        980.05        42.15 o
   6   3   3       1997.52       2001.97        68.65 o
   7   3   3       1391.29       1447.80        75.18 o
   8   3   3        984.42       1054.44       132.61 o
  -9   4   3        828.54        795.78        99.99 o
  -8   4   3        634.17        649.16        71.89 o
  -7   4   3        555.70        607.16        36.68 o
  -6   4   3       4548.45       4635.12        87.09 o
  -5   4   3       2154.05       2187.37        50.90 o
  -4   4   3       4919.57       5082.63        92.46 o
  -3   4   3       2684.48       2765.58        52.94 o
  -2   4   3       9920.88      10607.69       137.20 o
  -1   4   3       1136.32       1125.60        32.37 o
   0   4   3      17819.47      21212.03       256.16 o
   1   4   3         59.02        262.08        18.40 o
   2   4   3       2475.84       2713.48        52.47 o
   3   4   3        615.43        679.52        29.85 o
   4   4   3          1.15         65.14        13.79 o
   5   4   3        597.14        656.67        34.72 o
   6   4   3         14.11         20.09        15.57 o
   7   4   3         22.70         38.38        27.91 o
   8   4   3         77.66        165.87        57.94 o
  -9   5   3         27.06         68.67        48.85 o
  -8   5   3        385.83        326.13        62.58 o
  -7   5   3        723.60        734.80        56.11 o
  -6   5   3         10.73         67.38        18.89 o
  -5   5   3       1811.32       1835.22        64.11 o
  -4   5   3       1433.96       1636.13        78.07 o
  -3   5   3      12449.90      12809.07       172.35 o
  -2   5   3        822.39        846.25        31.33 o
  -1   5   3       7848.33       7451.03       112.53 o
   0   5   3       2879.82       3335.60        74.26 o
   1   5   3       3414.94       3056.70        54.93 o
   2   5   3       2888.48       3104.56        58.37 o
   3   5   3       8024.49       7787.97       118.95 o
   4   5   3       1792.89       1777.84        65.04 o
   5   5   3       3884.12       3910.05        87.45 o
   6   5   3        161.01        155.24        30.13 o
   7   5   3       2872.22       2979.35       172.60 o
   8   5   3        409.86        379.15        79.09 o
  -8   6   3       4198.28       4222.75       216.31 o
  -7   6   3        164.51        127.15        47.65 o
  -6   6   3       5941.85       5981.63       144.58 o
  -5   6   3        269.24        276.61        30.12 o
  -4   6   3       8472.25       8927.66       141.12 o
  -3   6   3       1575.37       1792.90        55.55 o
  -2   6   3       3484.05       3402.35        64.45 o
  -1   6   3        174.39        199.90        18.53 o
   0   6   3       1446.18       1517.08        44.62 o
   1   6   3         33.49         57.21        11.77 o
   2   6   3       3521.09       3594.50        70.54 o
   3   6   3        216.72        201.81        19.74 o
   4   6   3        478.68        484.28        32.08 o
   5   6   3        238.33        258.02        29.84 o
   6   6   3        307.34        362.45        71.43 o
   7   6   3         35.62          7.58        36.74 o
  -8   7   3         20.76         17.76        55.44 o
  -7   7   3        231.79        332.47        71.29 o
  -6   7   3        100.10         91.24        38.28 o
  -5   7   3       7200.86       6783.00       177.69 o
  -4   7   3        104.36        145.08        22.52 o
  -3   7   3       7491.78       7374.97       129.89 o
  -2   7   3         83.26        112.09        16.02 o
  -1   7   3       5299.42       5239.94        98.28 o
   0   7   3          3.55         60.42        14.22 o
   1   7   3       9759.59       9524.33       151.79 o
   2   7   3        379.61        392.61        29.47 o
   3   7   3       6388.44       6306.83       110.97 o
   4   7   3          2.03         45.88        20.36 o
   5   7   3       5436.40       5687.43       188.45 o
   6   7   3        599.77        603.33        84.51 o
  -7   8   3        166.28        225.18       157.36 o
  -6   8   3       2223.71       2394.61       294.54 o
  -5   8   3        294.05        424.05        62.98 o
  -4   8   3       2926.23       2709.43       133.24 o
  -3   8   3        663.10        655.87        46.75 o
  -2   8   3       1763.24       2035.91        66.26 o
  -1   8   3         86.29        159.73        21.30 o
   0   8   3       4053.24       3992.49        91.40 o
   1   8   3       1880.39       1784.00        74.14 o
   2   8   3        739.43        766.76        53.82 o
   3   8   3        167.38        135.22        35.01 o
   4   8   3          9.84         21.53        33.10 o
   5   8   3         95.38         95.57        43.97 o
  -5   9   3       1041.61       1176.43       152.55 o
  -4   9   3        141.17        176.02        38.42 o
  -3   9   3       2990.21       2908.07       130.35 o
  -2   9   3        778.78        797.54       103.62 o
  -1   9   3       2402.11       2340.62       135.60 o
   0   9   3       1746.80       1774.29       110.46 o
   1   9   3       2532.47       2812.16       125.44 o
   2   9   3        612.06        662.34        77.84 o
   3   9   3       3964.25       3575.81       262.42 o
   4   9   3        147.80        241.75        57.30 o
  -3  10   3        909.16       1062.41       104.30 o
  -2  10   3        847.84        803.33       140.06 o
  -1  10   3        188.16        224.93        67.29 o
   0  10   3        158.63        195.08        47.09 o
   1  10   3        450.55        393.31        61.54 o
   2  10   3        347.72        253.19        53.32 o
 -10   0   4       3654.92       3873.91       254.07 o
  -8   0   4        957.98        941.73        67.67 o
  -6   0   4       1258.59       1171.93        45.84 o
  -4   0   4      22190.79      24489.92       308.45 o
  -2   0   4       5051.95       5508.17        81.01 o
   0   0   4      12307.76      15561.37       299.67 o
   2   0   4        111.27        257.05        23.75 o
   4   0   4        434.15        731.76        54.07 o
   6   0   4        659.62        645.33        74.73 o
   8   0   4       1642.51       1751.23       182.08 o
 -10   1   4        107.31         96.48        44.21 o
  -9   1   4       1458.65       1536.95        81.90 o
  -8   1   4         58.73         62.25        15.47 o
  -7   1   4       2206.47       2273.85        51.56 o
  -6   1   4        108.03        155.54        13.78 o
  -5   1   4       4256.73       3695.97        55.64 o
  -4   1   4       1014.08       1029.53        25.59 o
  -3   1   4      12451.39      11168.02       119.16 o
  -2   1   4       2829.62       3015.07        38.87 o
  -1   1   4      18790.22      17186.67       208.82 o
   0   1   4       2902.40       2839.06        46.14 o
   1   1   4      48111.56      49122.93       524.75 o
   2   1   4        311.99        337.47        16.06 o
   3   1   4      13215.48      11886.04       136.49 o
   4   1   4       6782.00       7578.12       109.70 o
   5   1   4      10379.88      10334.02       167.40 o
   6   1   4        374.90        428.82        34.61 o
   7   1   4       3082.70       3092.20       124.86 o
   8   1   4        117.62         84.55        37.71 o
   9   1   4       1477.90       1494.22       132.14 o
 -10   2   4       3482.47       3135.41       417.29 o
  -9   2   4       2642.06       2704.25       127.88 o
  -8   2   4       6812.58       6785.13       129.58 o
  -7   2   4       1089.03       1045.74        38.86 o
  -6   2   4        759.76        671.16        28.25 o
  -5   2   4       1068.38       1270.84        32.90 o
  -4   2   4       1370.56       1380.26        31.81 o
  -3   2   4        159.31        189.81        11.95 o
  -2   2   4       1552.07       1567.23        28.32 o
  -1   2   4          0.21        128.21        10.09 o
   0   2   4       4665.48       6174.86        98.31 o
   1   2   4        599.51        814.38        24.89 o
   2   2   4        720.73        910.91        32.38 o
   3   2   4         80.73        114.16        12.02 o
   4   2   4       2388.36       2989.24        60.05 o
   5   2   4        525.68        568.66        34.13 o
   6   2   4         93.36        114.67        22.34 o
   7   2   4        838.73        773.20        71.37 o
   8   2   4        207.99        234.37        52.95 o
 -10   3   4         54.41         13.58        53.78 o
  -9   3   4          5.06         -4.28        30.89 o
  -8   3   4       2639.01       2559.33        83.43 o
  -7   3   4       2422.03       2548.91        88.46 o
  -6   3   4       2653.03       2741.00        58.15 o
  -5   3   4       2607.53       2433.60        52.56 o
  -4   3   4      10136.60      10782.49       135.22 o
  -3   3   4      10862.78      10701.92       138.38 o
  -2   3   4       5619.04       5079.25        73.01 o
  -1   3   4       7793.64       7006.46       124.34 o
   0   3   4      13155.81      13584.04       200.02 o
   1   3   4      10391.05       9977.16       137.20 o
   2   3   4       8418.86       8358.44       112.08 o
   3   3   4       4186.07       4112.19        81.05 o
   4   3   4       4264.39       4047.72        76.29 o
   5   3   4       2010.43       1841.91        57.34 o
   6   3   4       3987.27       3992.73       126.38 o
   7   3   4       3045.33       2926.84       114.65 o
   8   3   4       1394.80       1387.26       118.67 o
  -9   4   4       3043.83       2822.91       162.48 o
  -8   4   4        242.27        225.01        41.78 o
  -7   4   4        795.18        819.29        37.36 o
  -6   4   4        350.97        340.06        26.48 o
  -5   4   4       3769.19       4061.62        80.70 o
  -4   4   4        696.27        684.92        31.24 o
  -3   4   4       1315.53       1185.79        39.39 o
  -2   4   4        326.98        372.11        17.09 o
  -1   4   4       4071.42       4638.26        82.41 o
   0   4   4         29.54         70.30        10.34 o
   1   4   4       1729.95       2219.99        44.72 o
   2   4   4        367.73        472.68        21.05 o
   3   4   4        503.49        537.85        26.23 o
   4   4   4        276.95        303.30        22.91 o
   5   4   4        512.78        599.82        34.42 o
   6   4   4       1308.07       1157.72        58.19 o
   7   4   4        566.88        626.37        76.57 o
   8   4   4        192.83        197.38        61.20 o
  -9   5   4        272.18        275.25        80.98 o
  -8   5   4       3498.18       3199.85       276.44 o
  -7   5   4         57.98         81.26        25.98 o
  -6   5   4       3572.09       3877.93        91.43 o
  -5   5   4       2696.54       2816.77        69.01 o
  -4   5   4      12090.40      12351.47       172.69 o
  -3   5   4        323.52        348.87        22.14 o
  -2   5   4      10797.22      10638.64       143.27 o
  -1   5   4          2.05         39.34         8.58 o
   0   5   4      14883.80      15405.56       246.33 o
   1   5   4        960.38       1054.68        36.78 o
   2   5   4      11815.89      11773.42       150.50 o
   3   5   4       5028.94       5044.17        87.50 o
   4   5   4       7102.22       7000.05       115.95 o
   5   5   4       1137.85       1114.32        52.80 o
   6   5   4       4980.92       4786.65       179.93 o
   7   5   4         74.36        129.71        48.22 o
  -8   6   4         75.62        142.75        55.44 o
  -7   6   4       1966.27       2291.10       136.48 o
  -6   6   4          4.00         18.06        19.48 o
  -5   6   4       2941.57       2767.57        74.44 o
  -4   6   4        206.42        240.04        22.87 o
  -3   6   4        952.87        945.47        37.35 o
  -2   6   4        681.79        796.83        31.31 o
  -1   6   4         69.62        168.91        16.39 o
   0   6   4         33.50         57.65        11.35 o
   1   6   4        177.18        251.46        19.20 o
   2   6   4         69.81         85.27        13.33 o
   3   6   4         25.64         82.85        18.69 o
   4   6   4        102.33         71.81        16.89 o
   5   6   4        108.84        161.38        29.55 o
   6   6   4          4.09         52.16        38.23 o
   7   6   4       1535.62       1592.48       245.17 o
  -8   7   4       1140.09       1151.79       135.03 o
  -7   7   4         32.49         35.75        44.07 o
  -6   7   4       1629.45       1726.77       117.86 o
  -5   7   4       1365.71       1222.71        66.02 o
  -4   7   4       2288.03       2425.91       116.24 o
  -3   7   4        101.86        119.00        16.48 o
  -2   7   4      10842.15      10889.11       156.24 o
  -1   7   4         68.17         58.16        13.50 o
   0   7   4      19260.59      19117.26       254.94 o
   1   7   4        922.56        988.80        38.40 o
   2   7   4       6538.70       6497.39       127.04 o
   3   7   4        875.12        984.21        45.88 o
   4   7   4       5288.20       5337.05       143.80 o
   5   7   4        966.01        923.97       157.02 o
   6   7   4       2175.39       2120.75       158.98 o
  -7   8   4        716.08       1045.45       158.83 o
  -6   8   4        200.59        176.24        82.90 o
  -5   8   4        206.83        225.55        52.30 o
  -4   8   4       1396.06       1238.35       103.85 o
  -3   8   4        608.94        755.40        67.13 o
  -2   8   4        241.53        232.60        23.50 o
  -1   8   4        192.13        199.05        24.57 o
   0   8   4       1940.88       1778.83        86.43 o
   1   8   4        225.85        319.49        34.60 o
   2   8   4        336.50        254.89        33.25 o
   3   8   4        345.35        346.68        56.89 o
   4   8   4         45.83         18.79        29.08 o
   5   8   4          1.56        151.28        48.53 o
  -5   9   4       1530.79       1688.11       129.48 o
  -4   9   4       1842.85       1954.79       100.84 o
  -3   9   4       1195.42       1224.46        78.58 o
  -2   9   4       2665.59       2374.27        98.80 o
  -1   9   4       1707.80       1673.12        76.63 o
   0   9   4       2765.04       2632.95       107.38 o
   1   9   4       1299.75       1328.27        68.00 o
   2   9   4       4107.85       3955.59       133.44 o
   3   9   4         23.82         96.16        36.75 o
   4   9   4       1288.20       1318.35       106.90 o
  -3  10   4        273.18        251.28        79.49 o
  -2  10   4         51.73         46.48        29.72 o
  -1  10   4         53.66         28.55        31.03 o
   0  10   4         34.56          7.46        27.84 o
   1  10   4         40.37         41.60        30.53 o
  -9   0   5        793.04        923.63        98.20 o
  -7   0   5       2755.19       2840.56        77.03 o
  -5   0   5       1535.13       1636.20        45.10 o
  -3   0   5       2645.75       3487.64        67.66 o
  -1   0   5       5523.94       6349.83       120.13 o
   1   0   5       1607.92       2485.00        57.57 o
   3   0   5       9088.18       9956.11       190.21 o
   5   0   5       6409.65       6608.29       193.61 o
   7   0   5        939.11       1178.24       151.15 o
 -10   1   5       2355.50       2233.11       147.19 o
  -9   1   5        140.85        205.16        55.20 o
  -8   1   5       5116.96       4812.62        91.02 o
  -7   1   5         39.02         58.02        12.16 o
  -6   1   5      12620.10      12564.35       144.88 o
  -5   1   5       5371.20       5888.39        77.82 o
  -4   1   5      18971.38      18014.41       186.66 o
  -3   1   5       1969.21       2146.96        34.14 o
  -2   1   5       4631.74       2888.36        37.58 o
  -1   1   5         18.34        187.43        10.33 o
   0   1   5      16838.74      15801.60       236.51 o
   1   1   5       1334.38       1436.94        31.30 o
   2   1   5      34645.21      37548.04       412.04 o
   3   1   5       2054.46       2585.30        52.43 o
   4   1   5       6172.23       5814.18        96.84 o
   5   1   5        218.32        286.04        28.39 o
   6   1   5       4134.27       4309.99       105.54 o
   7   1   5         22.55         41.81        30.23 o
   8   1   5       1185.95       1372.33       116.97 o
 -10   2   5        242.86        209.28        55.41 o
  -9   2   5       2453.74       2314.03       120.89 o
  -8   2   5        517.52        425.45        29.68 o
  -7   2   5       1938.49       1979.54        51.51 o
  -6   2   5         47.90         95.72        11.79 o
  -5   2   5       3153.48       3481.60        60.50 o
  -4   2   5         52.98        119.54        10.58 o
  -3   2   5        100.35        332.83        13.11 o
  -2   2   5         76.17        208.49        11.49 o
  -1   2   5        252.26        311.31        23.25 o
   0   2   5        511.29        560.89        25.80 o
   1   2   5       4076.91       4293.24        69.89 o
   2   2   5        560.95        690.04        22.15 o
   3   2   5       2879.22       2789.04        55.39 o
   4   2   5       1361.38       1363.28        42.43 o
   5   2   5       1688.12       1659.73        54.77 o
   6   2   5       1009.57       1165.25        63.86 o
   7   2   5       5677.44       5011.46       189.80 o
   8   2   5       1177.62       1066.52       102.86 o
 -10   3   5        567.77        565.90       121.08 o
  -9   3   5       3474.55       3167.08       148.68 o
  -8   3   5       1399.96       1292.85        94.26 o
  -7   3   5       3660.00       3611.82        77.48 o
  -6   3   5      10646.39      10761.47       147.44 o
  -5   3   5       3112.43       2821.40        52.81 o
  -4   3   5       9397.73       9123.18       118.05 o
  -3   3   5      11250.62      11479.14       134.32 o
  -2   3   5      13495.85      13646.42       182.64 o
  -1   3   5       9858.33       9714.87       151.78 o
   0   3   5       5807.65       5438.44        82.09 o
   1   3   5       7780.38       7733.11       114.37 o
   2   3   5       3125.50       2769.75        50.21 o
   3   3   5       1773.26       1658.25        46.60 o
   4   3   5        923.66        907.96        43.40 o
   5   3   5        653.81        736.93        41.22 o
   6   3   5       2206.19       1989.37        69.59 o
   7   3   5        871.66       1010.64        79.62 o
   8   3   5       1318.98       1201.10       110.59 o
  -9   4   5        145.11        243.65       115.69 o
  -8   4   5        239.12        271.12        39.49 o
  -7   4   5         62.85         62.13        16.44 o
  -6   4   5        973.77        839.07        39.25 o
  -5   4   5        946.65       1134.05        41.38 o
  -4   4   5        155.63        229.25        18.74 o
  -3   4   5         59.97        153.45        12.93 o
  -2   4   5       2740.12       3595.59        62.58 o
  -1   4   5         54.34        146.21        17.08 o
   0   4   5        506.62        587.24        26.74 o
   1   4   5         51.04        149.05        14.50 o
   2   4   5       6130.95       6886.40        99.71 o
   3   4   5        502.74        599.59        29.01 o
   4   4   5       2339.19       2441.63        63.12 o
   5   4   5       1263.30       1208.67        62.10 o
   6   4   5       2079.96       2098.88        96.49 o
   7   4   5        927.24        973.44        93.32 o
  -9   5   5       1639.10       2052.58       216.37 o
  -8   5   5         93.17        101.16        48.61 o
  -7   5   5       6965.56       6809.67       160.42 o
  -6   5   5         85.58        160.04        22.46 o
  -5   5   5       7953.01       7525.21       124.63 o
  -4   5   5        663.59        751.64        32.79 o
  -3   5   5      10266.75       9414.93       125.68 o
  -2   5   5         22.17         37.77        11.14 o
  -1   5   5       7899.73       7048.14       178.11 o
   0   5   5       3941.50       4270.61        86.23 o
   1   5   5      10332.69      10178.22       198.68 o
   2   5   5       3213.65       3307.32        67.14 o
   3   5   5       9414.55       9149.36       133.00 o
   4   5   5        102.15        117.39        17.70 o
   5   5   5        811.14       1030.14        57.95 o
   6   5   5          0.68         35.49        30.82 o
   7   5   5        701.19        762.30       158.32 o
  -8   6   5       1541.43       1665.47       152.98 o
  -7   6   5        251.81        320.53        58.34 o
  -6   6   5        952.79       1119.72        61.59 o
  -5   6   5        432.87        421.84        30.51 o
  -4   6   5          8.78        123.57        17.23 o
  -3   6   5        687.29        740.14        30.12 o
  -2   6   5        395.20        551.19        31.49 o
  -1   6   5       1382.39       1577.24        59.58 o
   0   6   5        777.78        887.20        50.42 o
   1   6   5         18.09         40.86        13.58 o
   2   6   5       2264.05       2149.67        55.65 o
   3   6   5       1497.77       1392.69        49.00 o
   4   6   5       3625.22       3481.61        88.06 o
   5   6   5         45.96         53.21        28.92 o
   6   6   5       1668.05       1704.81       126.75 o
  -8   7   5         49.42        185.75        83.24 o
  -7   7   5       3459.33       3433.82       282.42 o
  -6   7   5          2.38         27.62        30.41 o
  -5   7   5      10030.75       9810.03       207.17 o
  -4   7   5        170.36        209.00        21.64 o
  -3   7   5       5036.32       5043.31       100.64 o
  -2   7   5         14.80         35.42        11.58 o
  -1   7   5       1504.25       1464.20        84.15 o
   0   7   5          7.17         31.23        17.48 o
   1   7   5       4724.55       4623.51       112.85 o
   2   7   5       1246.87       1287.50        58.86 o
   3   7   5       1103.06       1171.88        49.30 o
   4   7   5          0.61         11.17        18.78 o
   5   7   5       3062.72       3062.41       151.38 o
   6   7   5         15.82         49.44        38.23 o
  -7   8   5        288.27        260.97        72.02 o
  -6   8   5        437.04        496.35        88.93 o
  -5   8   5          0.19          9.36        28.61 o
  -4   8   5        234.85        247.68        33.09 o
  -3   8   5        247.15        255.46        29.29 o
  -2   8   5          4.30         66.68        21.63 o
  -1   8   5        168.86        153.97        19.07 o
   0   8   5         85.00         70.71        30.56 o
   1   8   5        141.87        169.89        38.11 o
   2   8   5        816.21        904.41        94.70 o
   3   8   5        805.22        802.10        82.53 o
   4   8   5       2364.35       2128.09       115.97 o
   5   8   5         91.61        115.94        43.13 o
  -5   9   5       1932.94       1977.45       142.93 o
  -4   9   5       1304.85       1429.02        85.96 o
  -3   9   5       1633.48       1716.27        73.00 o
  -2   9   5       2848.29       2714.31        84.90 o
  -1   9   5       2085.07       1946.98       187.11 o
   0   9   5       2380.13       2132.43       236.55 o
   1   9   5       2408.01       2403.87       267.68 o
   2   9   5       1139.46       1462.30       150.39 o
   3   9   5       3005.81       2708.70       420.31 o
  -2  10   5         67.80         87.87        44.10 o
  -1  10   5         64.58         45.16        40.88 o
   0  10   5         94.19         59.67        43.25 o
 -10   0   6        881.36        717.96       129.36 o
  -8   0   6        536.95        589.28        51.84 o
  -6   0   6       1523.90       1892.92        77.17 o
  -4   0   6       1204.33       1257.83        44.24 o
  -2   0   6      10599.09      11537.66       154.84 o
   0   0   6       3357.83       3099.67        68.66 o
   2   0   6       6939.18       7035.65       138.96 o
   4   0   6       6723.59       6924.00       191.63 o
   6   0   6       6301.90       6140.39       232.37 o
   8   0   6       3132.98       2624.23       219.83 o
 -10   1   6         31.80         46.54        35.87 o
  -9   1   6       4811.86       4617.29       145.15 o
  -8   1   6       2243.61       2090.20        58.36 o
  -7   1   6       7398.08       7177.41       106.38 o
  -6   1   6       4324.68       4532.37        72.96 o
  -5   1   6      13523.38      12653.24       143.60 o
  -4   1   6       1844.49       1919.77        34.20 o
  -3   1   6      28482.78      29774.96       267.00 o
  -2   1   6         80.55        274.20        12.04 o
  -1   1   6      22519.98      23159.58       315.24 o
   0   1   6         80.35        153.17        14.56 o
   1   1   6      11331.08      11688.93       154.26 o
   2   1   6         71.30        200.64        15.87 o
   3   1   6        229.34        180.77        19.16 o
   4   1   6          0.50         22.41         9.77 o
   5   1   6       1104.10       1209.79        51.97 o
   6   1   6         55.72         62.43        25.22 o
   7   1   6        220.08        185.74        45.11 o
   8   1   6          0.79        -19.63        33.03 o
 -10   2   6        131.35        203.80        55.04 o
  -9   2   6        174.05        161.39        37.96 o
  -8   2   6        100.79        117.52        23.52 o
  -7   2   6          3.52         -0.35         8.36 o
  -6   2   6         65.60        140.52        16.07 o
  -5   2   6         43.69        106.56        11.98 o
  -4   2   6        796.85       1256.42        32.49 o
  -3   2   6        780.98       1097.46        25.80 o
  -2   2   6       3594.75       3731.24        56.53 o
  -1   2   6       3013.00       3273.15        78.44 o
   0   2   6       7750.15       7654.46       113.12 o
   1   2   6       2399.70       2311.82        46.48 o
   2   2   6       1886.11       1710.83        36.57 o
   3   2   6        769.03        766.04        31.36 o
   4   2   6       1879.20       1809.74        52.35 o
   5   2   6        178.82        258.70        26.86 o
   6   2   6       6677.24       6367.36       241.70 o
   7   2   6          4.36         44.33        32.06 o
   8   2   6       2007.19       2054.97       140.93 o
 -10   3   6       1693.53       1884.81       274.08 o
  -9   3   6       2389.41       2277.63       144.20 o
  -8   3   6       5359.97       5257.04       126.35 o
  -7   3   6       9340.97       9204.03       149.06 o
  -6   3   6        538.70        508.38        27.87 o
  -5   3   6       7932.42       7680.29       101.77 o
  -4   3   6       4741.14       4460.52        80.77 o
  -3   3   6       7817.47       7838.49       113.40 o
  -2   3   6       2639.32       2052.23        48.42 o
  -1   3   6       8520.94       8329.44       166.00 o
   0   3   6       3743.44       3539.11        58.74 o
   1   3   6       5241.21       4995.19        82.94 o
   2   3   6       3271.81       3152.84        65.17 o
   3   3   6       3677.64       3559.40        71.69 o
   4   3   6       1793.97       1856.56        56.96 o
   5   3   6       1056.18       1098.26        46.90 o
   6   3   6          0.63         12.87        20.68 o
   7   3   6        149.28        161.50        46.39 o
  -9   4   6         59.13        -17.40        61.34 o
  -8   4   6         83.18         66.44        27.44 o
  -7   4   6       2544.18       2495.65        88.05 o
  -6   4   6          0.57         30.73        12.07 o
  -5   4   6          5.59         50.34        11.19 o
  -4   4   6         14.76        133.52        13.85 o
  -3   4   6       2334.44       2594.95        57.95 o
  -2   4   6       1164.58       1248.63        41.36 o
  -1   4   6        348.65        288.44        22.60 o
   0   4   6        842.80        897.20        31.85 o
   1   4   6       1738.65       1661.30        45.67 o
   2   4   6        875.09        754.69        36.01 o
   3   4   6       1623.89       1710.02        60.55 o
   4   4   6       1811.73       1656.57        55.87 o
   5   4   6       4315.27       4413.42       102.11 o
   6   4   6        501.01        474.86        49.54 o
   7   4   6       2955.15       2913.26       151.46 o
  -9   5   6        512.92        477.36       115.90 o
  -8   5   6       3910.26       4026.98       257.38 o
  -7   5   6       1208.16       1262.58        72.16 o
  -6   5   6       4157.73       4188.35        89.60 o
  -5   5   6       1303.52       1286.01        44.39 o
  -4   5   6       8532.88       8345.03       124.79 o
  -3   5   6         60.54         61.84        12.93 o
  -2   5   6       6910.28       6434.07       169.23 o
  -1   5   6        869.52       1009.13        56.05 o
   0   5   6       7636.32       7529.45       120.31 o
   1   5   6       3163.73       3211.18        73.82 o
   2   5   6       1047.28        920.28        42.89 o
   3   5   6        557.94        535.59        39.17 o
   4   5   6        358.25        443.32        31.08 o
   5   5   6          0.61          6.97        18.31 o
   6   5   6        244.47        207.50        53.57 o
   7   5   6         54.12         39.86        41.80 o
  -8   6   6         12.83        -12.68        49.57 o
  -7   6   6        122.07        183.25        43.39 o
  -6   6   6          2.87          7.58        18.41 o
  -5   6   6        235.84        238.26        23.26 o
  -4   6   6        228.64        272.33        20.89 o
  -3   6   6       2569.43       2356.68        67.49 o
  -2   6   6        112.04        117.11        21.01 o
  -1   6   6       3210.70       3146.54        84.01 o
   0   6   6        106.18        110.34        35.84 o
   1   6   6       4655.71       4717.45       101.10 o
   2   6   6         86.59        110.75        21.49 o
   3   6   6       1331.93       1489.81        66.60 o
   4   6   6        165.22        102.80        19.76 o
   5   6   6       1062.30       1208.99        70.08 o
   6   6   6        156.23         89.10        40.86 o
  -7   7   6        281.48        221.11        66.31 o
  -6   7   6       4462.80       4364.68       175.32 o
  -5   7   6         36.16         29.95        20.11 o
  -4   7   6       7662.12       7438.52       132.13 o
  -3   7   6       1145.99       1134.69        50.46 o
  -2   7   6       8167.50       8095.28       166.73 o
  -1   7   6         23.04         43.69        18.83 o
   0   7   6       2632.59       2438.37       123.48 o
   1   7   6          0.33         57.02        19.79 o
   2   7   6        315.96        345.73        37.85 o
   3   7   6          0.88          7.01        29.06 o
   4   7   6        960.36       1066.13       165.64 o
   5   7   6        181.75         98.74        35.17 o
  -6   8   6        108.44        104.69        44.33 o
  -5   8   6          1.60         64.94        25.04 o
  -4   8   6        147.62        127.54        22.62 o
  -3   8   6        103.24        101.36        28.40 o
  -2   8   6        484.35        426.38        53.57 o
  -1   8   6       1239.26       1268.67        96.86 o
   0   8   6         48.43         48.54        24.23 o
   1   8   6        230.25        258.61        43.86 o
   2   8   6        820.18        759.92        82.80 o
   3   8   6        783.63        992.77       126.07 o
   4   8   6        312.30        290.56       143.64 o
  -5   9   6        878.62        900.39       123.17 o
  -4   9   6       2218.79       2227.97        94.23 o
  -3   9   6       2197.72       2093.75       150.46 o
  -2   9   6       4082.43       4219.00       254.10 o
  -1   9   6       1245.62       1461.61       142.46 o
   0   9   6       2644.31       2480.05       158.47 o
   1   9   6       1133.93       1034.97       102.61 o
   2   9   6       2035.25       1963.88       336.97 o
  -9   0   7        243.07        257.52        75.98 o
  -7   0   7        821.34        885.32        46.82 o
  -5   0   7       8740.14       9035.38       168.29 o
  -3   0   7       2744.44       2184.82        46.32 o
  -1   0   7      15605.25      15899.20       278.72 o
   1   0   7       7864.90       6732.47       140.65 o
   3   0   7      18471.74      18197.03       347.05 o
   5   0   7       6486.81       6174.36       171.53 o
   7   0   7       1328.95       1225.30       147.85 o
 -10   1   7       1975.92       2133.72       165.56 o
  -9   1   7        243.82        314.40        47.14 o
  -8   1   7       7425.49       7514.16       144.18 o
  -7   1   7        367.84        390.55        20.50 o
  -6   1   7       7645.66       7278.07       105.09 o
  -5   1   7       1793.70       1971.20        40.20 o
  -4   1   7       4504.24       3838.29        58.34 o
  -3   1   7        908.83        901.86        20.20 o
  -2   1   7       4244.93       3950.50        57.91 o
  -1   1   7        513.89        551.24        23.27 o
   0   1   7       8639.17       8976.21       150.41 o
   1   1   7       2587.95       2858.38        73.60 o
   2   1   7       4872.72       4902.42        82.94 o
   3   1   7       1439.02       1520.49        57.25 o
   4   1   7        175.88        222.82        31.06 o
   5   1   7        846.79        770.76        45.66 o
   6   1   7        194.67        224.19        41.92 o
   7   1   7        150.59        175.33        46.35 o
 -10   2   7         96.82         89.94        42.13 o
  -9   2   7        281.55        203.98        40.04 o
  -8   2   7         65.57         68.02        20.53 o
  -7   2   7        274.13        260.17        24.95 o
  -6   2   7        253.10        350.27        22.03 o
  -5   2   7       1636.75       1893.16        39.55 o
  -4   2   7       1925.05       1987.13        35.51 o
  -3   2   7      20252.59      21915.15       231.13 o
  -2   2   7       2210.90       1981.96        34.64 o
  -1   2   7      10591.67      10573.34       173.23 o
   0   2   7       3692.85       3713.49        70.06 o
   1   2   7       5659.30       5379.81        95.68 o
   2   2   7       1261.02       1231.25        41.57 o
   3   2   7       6154.95       5860.17       119.80 o
   4   2   7        128.21         82.83        16.69 o
   5   2   7       1407.61       1449.43        60.33 o
   6   2   7        429.33        581.87        60.77 o
   7   2   7       2101.30       2221.73       136.46 o
 -10   3   7       1497.13       1643.48       196.21 o
  -9   3   7        417.57        546.60        65.86 o
  -8   3   7        997.40       1178.35        67.69 o
  -7   3   7        773.10        850.82        40.86 o
  -6   3   7       6226.97       6434.90        96.81 o
  -5   3   7       1205.90       1214.91        35.32 o
  -4   3   7       1510.72       1441.38        44.53 o
  -3   3   7       4455.00       4512.11        80.80 o
  -2   3   7       6094.74       6178.57        92.20 o
  -1   3   7        623.97        531.88        48.38 o
   0   3   7       5260.72       5647.94        85.87 o
   1   3   7       1307.25       1330.73        41.99 o
   2   3   7        439.87        576.94        30.42 o
   3   3   7        751.99        856.90        33.77 o
   4   3   7        309.81        422.76        30.14 o
   5   3   7        333.40        268.63        29.18 o
   6   3   7        208.58        150.83        36.89 o
   7   3   7         59.90         42.49        37.63 o
  -9   4   7        163.44        203.78        66.79 o
  -8   4   7       1289.88       1226.79        92.16 o
  -7   4   7       1080.69       1057.47        54.64 o
  -6   4   7        709.16        774.66        36.55 o
  -5   4   7        827.41        942.29        38.69 o
  -4   4   7          5.63         40.21        10.31 o
  -3   4   7       3090.41       3090.65        72.02 o
  -2   4   7       3701.08       3514.35        74.16 o
  -1   4   7       3076.96       3196.82        71.11 o
   0   4   7         71.35         43.73         8.73 o
   1   4   7       2738.05       2821.96        61.66 o
   2   4   7       7317.36       7272.13       136.36 o
   3   4   7       2163.02       2251.24        82.75 o
   4   4   7       3281.80       3146.10        78.25 o
   5   4   7       1170.92       1218.66        59.83 o
   6   4   7       1345.80       1540.04       102.60 o
   7   4   7        805.70        550.21        75.06 o
  -9   5   7       1011.95       1265.43       172.62 o
  -8   5   7       1765.13       1850.10       165.11 o
  -7   5   7       6068.21       6321.91       172.31 o
  -6   5   7        776.96        891.50        43.78 o
  -5   5   7       2604.42       2631.71        63.01 o
  -4   5   7       2039.94       2313.04        63.17 o
  -3   5   7       2200.12       2254.32        65.29 o
  -2   5   7        473.37        549.67        32.67 o
  -1   5   7       2670.90       2679.39        68.80 o
   0   5   7        519.24        547.26        29.55 o
   1   5   7       1509.75       1615.16        75.86 o
   2   5   7         12.60         28.21        13.63 o
   3   5   7        410.77        329.17        33.81 o
   4   5   7          5.63         69.16        26.80 o
   5   5   7         90.53         62.63        22.81 o
   6   5   7        297.92        281.39        51.80 o
  -8   6   7        815.54        604.64       124.13 o
  -7   6   7          0.14         27.08        31.23 o
  -6   6   7       1046.81       1128.62        62.54 o
  -5   6   7         73.74         96.10        18.81 o
  -4   6   7       4984.56       5013.68       113.42 o
  -3   6   7        492.90        413.24        33.47 o
  -2   6   7       4663.07       4603.59       108.18 o
  -1   6   7        616.06        643.04        42.28 o
   0   6   7       5300.23       5653.17       116.48 o
   1   6   7         53.87         67.99        17.48 o
   2   6   7       5328.26       5398.77       126.18 o
   3   6   7        124.43        142.72        32.24 o
   4   6   7       1466.37       1752.05       110.26 o
   5   6   7       2188.47       1749.12        90.53 o
  -7   7   7       1815.39       1901.83       277.34 o
  -6   7   7          8.80         49.20        27.65 o
  -5   7   7       3523.20       3573.30        88.19 o
  -4   7   7         18.61         40.72        20.91 o
  -3   7   7       3164.06       3284.83       143.82 o
  -2   7   7         31.91         27.81        19.55 o
  -1   7   7       2787.03       2744.54        91.48 o
   0   7   7         42.81         57.42        18.79 o
   1   7   7       7173.70       7140.11       160.02 o
   2   7   7        720.14        637.08        63.97 o
   3   7   7        271.30        259.91        47.41 o
   4   7   7         47.49         36.26        45.35 o
  -6   8   7        611.15        540.54        59.01 o
  -5   8   7        442.35        395.69        33.94 o
  -4   8   7       2988.92       3028.54       145.46 o
  -3   8   7         43.33         20.52        21.28 o
  -2   8   7       3115.23       2894.81       181.35 o
  -1   8   7        782.79        944.31       112.97 o
   0   8   7       2407.80       2294.06       187.62 o
   1   8   7        581.59        635.18        65.09 o
   2   8   7       2045.93       2211.44       126.05 o
   3   8   7       1827.92       1526.30       148.70 o
  -4   9   7       2460.20       2309.02       179.13 o
  -3   9   7        628.94        722.31        76.83 o
  -2   9   7        549.50        587.22        59.23 o
  -1   9   7       1992.82       2176.73       150.06 o
   0   9   7         10.15          4.67        25.34 o
   1   9   7        878.05        843.49        95.48 o
   2   9   7         89.32         90.33        54.45 o
 -10   0   8       1232.20       1349.45       232.93 o
  -8   0   8       6343.26       6337.19       229.84 o
  -6   0   8        488.39        542.10        43.01 o
  -4   0   8       1957.21       1381.63        46.32 o
  -2   0   8       9400.43       8616.21       138.69 o
   0   0   8      10640.03       9862.18       186.19 o
   2   0   8       9001.93       8495.05       182.51 o
   4   0   8       7149.38       7020.84       177.33 o
   6   0   8       4636.02       4385.58       407.37 o
 -10   1   8         59.84          5.72        42.06 o
  -9   1   8       6824.34       6447.88       208.29 o
  -8   1   8        571.85        585.37        42.05 o
  -7   1   8       4683.26       4503.45        82.10 o
  -6   1   8          3.06         24.65         8.14 o
  -5   1   8       2498.03       2372.85        48.53 o
  -4   1   8        401.56        439.38        22.64 o
  -3   1   8       3916.24       3847.26        59.61 o
  -2   1   8       1889.64       2120.11        46.78 o
  -1   1   8        129.35        192.69        17.06 o
   0   1   8        272.14        342.00        25.31 o
   1   1   8          3.24         59.65        19.77 o
   2   1   8          0.72          6.63         7.83 o
   3   1   8          2.97         80.91        15.02 o
   4   1   8          0.84         10.80        12.56 o
   5   1   8         45.23         66.90        20.99 o
   6   1   8        110.77         93.44        35.58 o
   7   1   8        354.06        285.09        71.13 o
 -10   2   8        748.58        762.46        91.57 o
  -9   2   8        106.36         85.92        37.47 o
  -8   2   8        644.27        700.47        49.02 o
  -7   2   8        685.49        807.50        36.00 o
  -6   2   8       1863.42       1872.14        45.86 o
  -5   2   8       1266.66       1338.36        34.73 o
  -4   2   8       8416.51       8398.94       109.28 o
  -3   2   8       2079.16       2051.10        39.55 o
  -2   2   8      20776.64      21438.98       270.00 o
  -1   2   8        796.92        671.84        28.58 o
   0   2   8       6897.21       6655.51       132.79 o
   1   2   8       1915.77       1888.53        54.50 o
   2   2   8       6446.48       6188.11       149.03 o
   3   2   8       1803.75       1902.08        53.48 o
   4   2   8       5698.37       5529.82       111.02 o
   5   2   8       2443.58       2607.57        82.14 o
   6   2   8       1727.85       1816.68       116.17 o
   7   2   8       1022.55        937.90       103.99 o
 -10   3   8       1073.47       1285.74       158.23 o
  -9   3   8       1081.85       1193.91        92.36 o
  -8   3   8       2896.85       2753.66       110.28 o
  -7   3   8       2180.70       2149.48        60.48 o
  -6   3   8        951.16       1008.25        36.94 o
  -5   3   8       3535.38       3398.13        60.26 o
  -4   3   8       4072.61       4351.91        71.86 o
  -3   3   8       1364.86       1416.46        36.03 o
  -2   3   8        589.56        587.45        21.07 o
  -1   3   8        421.71        484.53        37.98 o
   0   3   8        984.56       1164.04        29.81 o
   1   3   8        727.61        879.06        31.68 o
   2   3   8        539.33        704.28        37.30 o
   3   3   8        731.52        776.24        48.05 o
   4   3   8         49.56         58.26        15.38 o
   5   3   8        161.84        177.18        28.28 o
   6   3   8        484.58        418.48        60.74 o
  -9   4   8         14.69         38.60        49.07 o
  -8   4   8       1382.65       1503.19        85.50 o
  -7   4   8       1856.19       1974.03        70.10 o
  -6   4   8       2904.68       2987.39        67.14 o
  -5   4   8        259.04        291.57        20.88 o
  -4   4   8       1480.53       1494.12        45.96 o
  -3   4   8       6512.81       6580.11       125.93 o
  -2   4   8       3381.56       3487.73        75.93 o
  -1   4   8       4935.85       4608.43       130.29 o
   0   4   8       1401.34       1358.67        35.11 o
   1   4   8       4260.40       4037.61        89.21 o
   2   4   8       1870.07       1767.42        59.51 o
   3   4   8       4645.43       4453.65       109.53 o
   4   4   8       3266.51       3244.60       115.25 o
   5   4   8       2935.98       2924.46       120.76 o
   6   4   8       1117.08       1146.66       158.76 o
  -9   5   8        796.82        707.34       135.05 o
  -8   5   8       4951.60       4835.56       247.00 o
  -7   5   8        301.17        293.86        51.78 o
  -6   5   8       2122.96       2351.88        71.46 o
  -5   5   8        904.01       1030.21        51.00 o
  -4   5   8       3714.78       3762.41        88.65 o
  -3   5   8          3.35         85.35        17.08 o
  -2   5   8       1318.11       1381.28        58.60 o
  -1   5   8       1270.38       1326.40        56.48 o
   0   5   8       1252.53       1440.34        76.88 o
   1   5   8        708.55        701.74        41.86 o
   2   5   8          0.26         18.92        15.16 o
   3   5   8         24.24         32.60        21.20 o
   4   5   8        124.51        110.69        32.34 o
   5   5   8         95.46         83.05        44.07 o
  -8   6   8         25.19         41.40        58.66 o
  -7   6   8        993.52       1079.08       101.89 o
  -6   6   8         70.79         59.27        21.58 o
  -5   6   8        656.14        853.16        53.83 o
  -4   6   8        987.60       1067.11        51.44 o
  -3   6   8       4134.88       4126.47       132.45 o
  -2   6   8          2.05         34.54        15.60 o
  -1   6   8       4465.42       4553.77       178.88 o
   0   6   8          0.57         21.50        13.88 o
   1   6   8       6767.38       6672.18       149.67 o
   2   6   8         34.87         20.96        20.34 o
   3   6   8       3903.58       4202.67       137.76 o
   4   6   8         24.01         35.44        30.06 o
   5   6   8       3854.33       3946.08       209.50 o
  -7   7   8         11.71         22.40        45.63 o
  -6   7   8       1938.16       1948.11       227.66 o
  -5   7   8        115.78        102.42        30.23 o
  -4   7   8       3776.62       3586.89       113.16 o
  -3   7   8        192.65        199.96        33.92 o
  -2   7   8       1460.22       1414.81        79.71 o
  -1   7   8          0.91         22.96        20.70 o
   0   7   8         80.89        108.85        24.83 o
   1   7   8         22.33          0.99        18.66 o
   2   7   8         14.16         72.70        29.23 o
   3   7   8        421.07        366.99        81.66 o
   4   7   8         60.76         45.90        45.46 o
  -6   8   8          0.75         16.30        41.22 o
  -5   8   8       1266.62       1185.34       110.48 o
  -4   8   8        149.02        245.32        44.86 o
  -3   8   8       3225.46       3517.27       137.36 o
  -2   8   8        217.24        248.41        50.10 o
  -1   8   8       5712.62       5699.23       219.06 o
   0   8   8        335.23        408.27        52.99 o
   1   8   8       2755.87       3103.24       174.81 o
   2   8   8        574.08        706.19        79.13 o
   3   8   8       3838.12       3329.52       298.93 o
  -4   9   8        378.54        252.02        95.13 o
  -3   9   8        493.36        528.05       119.15 o
  -2   9   8        251.65        242.55        87.43 o
  -1   9   8         20.16         -5.81        24.91 o
   0   9   8          1.89          8.33        27.29 o
  -9   0   9       5540.16       5696.97       413.06 o
  -7   0   9      15019.68      14976.75       360.70 o
  -5   0   9      16716.57      16790.44       297.06 o
  -3   0   9       6536.10       5641.63       104.80 o
  -1   0   9       8962.35       9069.30       194.59 o
   1   0   9       3514.35       3196.35        91.63 o
   3   0   9       5093.73       5246.99       144.12 o
   5   0   9       2573.84       2627.78       139.77 o
 -10   1   9        706.62        971.92       142.73 o
  -9   1   9        366.59        366.96        60.92 o
  -8   1   9       3100.60       2796.61       107.99 o
  -7   1   9         66.74         91.19        13.72 o
  -6   1   9        223.32        244.90        24.00 o
  -5   1   9        339.37        433.53        27.71 o
  -4   1   9        432.64        592.47        25.73 o
  -3   1   9        188.02        223.66        12.41 o
  -2   1   9       2271.45       2863.19        61.71 o
  -1   1   9       1516.82       1675.70        47.37 o
   0   1   9          3.21         90.86        16.04 o
   1   1   9         46.70         41.89        16.63 o
   2   1   9        610.04        614.62        26.32 o
   3   1   9        737.15        727.35        36.26 o
   4   1   9       2975.75       2926.12        72.81 o
   5   1   9        206.70        108.22        32.66 o
   6   1   9        376.70        458.83        62.70 o
 -10   2   9       1325.79       1251.12       130.76 o
  -9   2   9       1041.58       1095.01       101.62 o
  -8   2   9        331.83        281.48        37.69 o
  -7   2   9       3347.70       3183.61        64.66 o
  -6   2   9        497.72        522.11        25.68 o
  -5   2   9       9707.01       9788.64       138.52 o
  -4   2   9       2247.92       2149.43        47.99 o
  -3   2   9      13192.19      12731.68       176.98 o
  -2   2   9       3004.02       3142.57        62.95 o
  -1   2   9       3893.42       3412.57        80.98 o
   0   2   9       5002.10       5299.75       115.50 o
   1   2   9       7045.64       6837.05       154.83 o
   2   2   9       2504.85       2587.18        86.99 o
   3   2   9       6136.03       6042.34       142.75 o
   4   2   9        210.75        285.80        29.35 o
   5   2   9        250.57        269.66        35.60 o
   6   2   9       1027.65        973.48        99.32 o
  -9   3   9       1429.36       1393.45       113.57 o
  -8   3   9       1360.51       1367.47        78.03 o
  -7   3   9       3933.71       4026.89        93.35 o
  -6   3   9       4024.52       4051.97        71.57 o
  -5   3   9        516.70        524.73        29.02 o
  -4   3   9         31.79        104.59        14.56 o
  -3   3   9        678.25        806.92        26.93 o
  -2   3   9         19.60        138.88        11.34 o
  -1   3   9         10.48         52.01        15.54 o
   0   3   9        237.87        274.03        17.15 o
   1   3   9         31.01         80.45        14.72 o
   2   3   9       2546.11       2595.13        88.97 o
   3   3   9        466.20        570.98        65.23 o
   4   3   9        130.29        196.48        35.43 o
   5   3   9        385.25        466.71        40.40 o
   6   3   9        223.80        277.42        49.95 o
  -9   4   9       1535.42       1361.90       145.03 o
  -8   4   9       1744.24       1628.65        86.74 o
  -7   4   9        866.41       1064.42        51.98 o
  -6   4   9       9234.20       9139.82       143.67 o
  -5   4   9        442.22        558.61        31.65 o
  -4   4   9       6097.47       5625.68       115.08 o
  -3   4   9       2174.14       2042.40        90.06 o
  -2   4   9      15308.00      15877.96       265.94 o
  -1   4   9       2642.46       2522.26       114.01 o
   0   4   9       3073.21       3082.26        68.08 o
   1   4   9       1502.80       1439.20        51.46 o
   2   4   9       7454.32       7182.96       144.04 o
   3   4   9       1212.06       1159.32        61.64 o
   4   4   9       2207.77       2203.52       116.12 o
   5   4   9        624.33        657.51        76.42 o
  -8   5   9         29.25         34.36        38.36 o
  -7   5   9       2081.34       1933.10        77.34 o
  -6   5   9       1282.78       1232.84        60.50 o
  -5   5   9        766.62        853.52        43.24 o
  -4   5   9          0.21         23.48        15.33 o
  -3   5   9       2625.78       2759.05        87.67 o
  -2   5   9        147.66        179.46        20.67 o
  -1   5   9        727.54        831.29        48.87 o
   0   5   9         52.41         64.19        13.68 o
   1   5   9         27.74         86.87        17.72 o
   2   5   9         36.63         39.66        19.09 o
   3   5   9       1139.97        973.43        66.38 o
   4   5   9         26.29          8.85        27.15 o
   5   5   9        919.67        833.87       103.03 o
  -8   6   9       2758.15       3249.22       269.17 o
  -7   6   9         64.11         41.36        24.64 o
  -6   6   9       7496.51       7324.07       205.97 o
  -5   6   9        584.41        573.71        48.19 o
  -4   6   9       6293.41       6252.10       161.80 o
  -3   6   9        355.08        570.91        43.93 o
  -2   6   9       5724.38       5332.65       122.52 o
  -1   6   9         41.63         65.99        19.19 o
   0   6   9       6478.70       6253.50       128.53 o
   1   6   9         40.73         94.83        24.46 o
   2   6   9       5407.71       5325.36       152.06 o
   3   6   9         49.57         37.75        26.70 o
   4   6   9       1194.44       1255.09       117.72 o
  -7   7   9       2308.78       2193.05       186.33 o
  -6   7   9         85.17         58.63        41.68 o
  -5   7   9        795.20        797.01        66.35 o
  -4   7   9          3.76         -4.01        18.45 o
  -3   7   9        151.44        279.36        44.36 o
  -2   7   9          6.78         25.80        21.64 o
  -1   7   9         99.80        144.16        25.28 o
   0   7   9          7.19         -8.22        17.37 o
   1   7   9         19.06         69.34        28.15 o
   2   7   9         12.70         54.60        27.04 o
   3   7   9       2140.44       1941.54       113.51 o
  -5   8   9       1370.65       1451.81       184.47 o
  -4   8   9       4237.33       4310.66       199.50 o
  -3   8   9         73.19        120.47        45.59 o
  -2   8   9       1076.89       1375.19       123.28 o
  -1   8   9        751.14        739.80        61.74 o
   0   8   9       2530.75       2680.94       106.99 o
   1   8   9        133.77        218.42        46.36 o
   2   8   9       2925.64       2810.33       177.55 o
 -10   0  10       3126.06       3134.73       342.15 o
  -8   0  10       7152.47       6872.09       324.04 o
  -6   0  10       2910.56       2779.80        86.62 o
  -4   0  10      20283.22      20423.49       314.50 o
  -2   0  10      14179.50      14438.85       297.01 o
   0   0  10       6048.33       6158.86       139.59 o
   2   0  10       4963.15       5165.61       141.64 o
   4   0  10       2388.70       2415.86       171.91 o
   6   0  10        485.67        337.40        78.79 o
 -10   1  10          2.78         21.07        51.79 o
  -9   1  10         65.70        112.56        45.16 o
  -8   1  10        231.68        259.54        41.66 o
  -7   1  10        190.05        225.44        36.89 o
  -6   1  10         84.17         96.78        16.37 o
  -5   1  10        267.61        298.19        26.88 o
  -4   1  10        179.86        259.66        18.54 o
  -3   1  10        201.82        284.94        19.03 o
  -2   1  10         65.19        113.72        17.95 o
  -1   1  10       3425.97       3455.09        82.39 o
   0   1  10       2138.08       2188.71        79.29 o
   1   1  10       2049.27       1876.43        64.17 o
   2   1  10        322.41        357.65        30.33 o
   3   1  10        607.42        738.44        35.79 o
   4   1  10        897.50        981.71        50.25 o
   5   1  10       1500.83       1533.17        88.53 o
   6   1  10        127.43        166.64        45.41 o
  -9   2  10       1419.23       1518.54       134.06 o
  -8   2  10       1536.44       1617.23       112.46 o
  -7   2  10       2402.27       2393.92        81.88 o
  -6   2  10       6194.05       5870.53       104.07 o
  -5   2  10       1992.98       1905.25        59.78 o
  -4   2  10       8901.38       8736.28       135.69 o
  -3   2  10       6009.45       5953.41       109.26 o
  -2   2  10       7955.58       7734.84       137.97 o
  -1   2  10       1728.70       1646.54        52.68 o
   0   2  10       3659.64       3563.57       110.95 o
   1   2  10       1731.50       1861.43        77.54 o
   2   2  10       3464.93       3393.12       105.56 o
   3   2  10        314.27        391.62        36.00 o
   4   2  10       1195.11       1210.84        71.70 o
   5   2  10          3.54         10.37        23.04 o
  -9   3  10        641.66        663.41       137.82 o
  -8   3  10        494.25        614.96        66.27 o
  -7   3  10         25.99         36.07        16.12 o
  -6   3  10        585.96        677.84        38.05 o
  -5   3  10          3.13         33.04        11.12 o
  -4   3  10        309.81        379.53        22.66 o
  -3   3  10        296.86        342.24        23.26 o
  -2   3  10       1047.53       1180.06        41.19 o
  -1   3  10        195.50        226.44        41.33 o
   0   3  10        535.76        520.17        31.45 o
   1   3  10        323.31        325.18        46.52 o
   2   3  10       1212.98       1223.12        73.30 o
   3   3  10        719.63        723.93        58.65 o
   4   3  10       1565.81       1698.14       106.51 o
   5   3  10        546.00        719.34        77.26 o
  -9   4  10       2599.96       3138.93       252.88 o
  -8   4  10       1193.71       1253.25        91.70 o
  -7   4  10       9430.77       9089.33       172.84 o
  -6   4  10       1829.41       1791.04        62.37 o
  -5   4  10       5237.09       5150.45        96.63 o
  -4   4  10       1747.20       1682.63        55.33 o
  -3   4  10       3505.76       3476.07        77.29 o
  -2   4  10       2735.65       2694.27        85.79 o
  -1   4  10       3999.91       3672.85       123.33 o
   0   4  10        912.59        890.53        70.95 o
   1   4  10       3992.74       3882.10        96.47 o
   2   4  10       1158.38       1201.12        66.07 o
   3   4  10       4479.18       4153.91       148.42 o
   4   4  10        874.18        900.48        81.53 o
   5   4  10       1264.06       1325.97       106.01 o
  -8   5  10        101.32         78.11        43.40 o
  -7   5  10         79.42         94.49        32.89 o
  -6   5  10         38.54         61.53        21.51 o
  -5   5  10        148.67        126.20        22.10 o
  -4   5  10         71.24        123.68        23.00 o
  -3   5  10        283.86        282.62        26.35 o
  -2   5  10       3253.98       3261.48        93.43 o
  -1   5  10        151.55        173.26        35.59 o
   0   5  10       1958.79       1955.69       101.55 o
   1   5  10       1125.50        993.41        43.20 o
   2   5  10       2630.75       2664.50       109.79 o
   3   5  10         71.50         69.96        31.99 o
   4   5  10       1252.75       1434.26       124.90 o
  -7   6  10       2442.71       2449.14       190.97 o
  -6   6  10        107.34        125.32        32.57 o
  -5   6  10       6415.98       6009.37       151.54 o
  -4   6  10        226.77        228.90        38.05 o
  -3   6  10      17916.60      16812.56       381.84 o
  -2   6  10        696.06        746.99        53.02 o
  -1   6  10       7596.85       7190.42       156.12 o
   0   6  10         86.86         90.42        19.36 o
   1   6  10       3687.17       3497.45       108.50 o
   2   6  10       1212.73        966.28        87.75 o
   3   6  10       1041.40       1095.15       113.00 o
  -6   7  10         47.51        132.52        70.88 o
  -5   7  10         11.10        -10.29        29.12 o
  -4   7  10        310.83        275.27        56.90 o
  -3   7  10          0.63        -10.44        24.83 o
  -2   7  10        489.96        486.51        53.74 o
  -1   7  10        292.46        242.97        41.05 o
   0   7  10       1781.41       1672.28        70.65 o
   1   7  10         56.50         53.56        25.26 o
   2   7  10        299.47        449.59        60.13 o
  -4   8  10        611.10        609.41        84.97 o
  -3   8  10       3713.84       3782.60       187.57 o
  -2   8  10        223.04        257.75        48.82 o
  -1   8  10       2968.22       3067.67       110.47 o
   0   8  10        386.95        352.98        46.48 o
  -9   0  11       1738.43       1854.13       255.19 o
  -7   0  11       4838.44       5272.07       205.78 o
  -5   0  11       2495.51       2117.32        75.89 o
  -3   0  11       1958.43       1860.41        81.68 o
  -1   0  11       4865.69       4752.73       175.85 o
   1   0  11       4408.85       4101.85       127.91 o
   3   0  11       2368.76       2250.49        94.92 o
   5   0  11        302.03        304.19        82.30 o
  -9   1  11        400.37        260.74        60.93 o
  -8   1  11        465.20        384.15        56.14 o
  -7   1  11         52.33         50.16        22.79 o
  -6   1  11       1456.69       1496.52        64.88 o
  -5   1  11        531.42        521.40        35.11 o
  -4   1  11       1526.57       1597.39        46.43 o
  -3   1  11         14.84         40.73         9.37 o
  -2   1  11       2616.49       2504.02        75.11 o
  -1   1  11       1129.48       1056.79        48.30 o
   0   1  11       7555.74       7711.40       162.64 o
   1   1  11         31.71         70.93        21.80 o
   2   1  11       3410.55       3502.69        89.21 o
   3   1  11        695.64        719.62        37.62 o
   4   1  11       2743.88       2754.64       102.82 o
   5   1  11         18.78         58.26        33.40 o
  -9   2  11       2928.84       3210.65       188.09 o
  -8   2  11        403.98        561.53        68.94 o
  -7   2  11       5440.24       5373.41       146.00 o
  -6   2  11       2278.03       2297.64        92.65 o
  -5   2  11       3710.95       3757.18        88.83 o
  -4   2  11       4118.45       4086.55        76.80 o
  -3   2  11       2420.47       2449.51        67.81 o
  -2   2  11       1310.77       1347.46        49.71 o
  -1   2  11       2504.02       2489.14        78.99 o
   0   2  11         16.94         29.42        17.63 o
   1   2  11       3125.56       3393.16       104.00 o
   2   2  11         27.20         36.24        17.60 o
   3   2  11        672.76        681.80        51.30 o
   4   2  11        133.87         54.06        31.93 o
   5   2  11          8.05         -8.77        35.31 o
  -9   3  11         61.29         38.62        45.68 o
  -8   3  11        450.43        532.53        67.71 o
  -7   3  11        513.20        568.63        55.48 o
  -6   3  11        380.73        370.21        38.51 o
  -5   3  11       4057.65       4154.80        99.81 o
  -4   3  11        278.17        400.72        31.04 o
  -3   3  11        431.23        436.25        30.43 o
  -2   3  11        795.93        806.67        42.74 o
  -1   3  11       1985.39       2014.84       107.21 o
   0   3  11       1395.35       1401.50        55.09 o
   1   3  11       1521.27       1358.60        62.28 o
   2   3  11       3448.08       3508.03       112.18 o
   3   3  11       1839.04       1884.38        86.55 o
   4   3  11        574.73        819.97        77.76 o
  -8   4  11       2796.69       2604.57       136.11 o
  -7   4  11       1325.50       1349.77        77.50 o
  -6   4  11       4506.06       4315.31       122.23 o
  -5   4  11       4622.70       4585.23       115.49 o
  -4   4  11          8.37         41.14        15.82 o
  -3   4  11       2756.62       2737.11        68.58 o
  -2   4  11       2762.00       2801.47       106.38 o
  -1   4  11        712.19        725.77        78.04 o
   0   4  11        309.59        258.56        51.54 o
   1   4  11        265.94        297.61        32.41 o
   2   4  11        663.84        651.01        63.46 o
   3   4  11        279.57        337.59        50.43 o
   4   4  11         28.95         85.93        36.19 o
  -8   5  11          4.75         34.28        45.29 o
  -7   5  11         11.11         73.00        39.14 o
  -6   5  11         61.51        128.91        32.01 o
  -5   5  11       1938.15       1806.43        69.50 o
  -4   5  11         29.06         89.00        23.97 o
  -3   5  11       2745.11       2717.60        77.47 o
  -2   5  11        291.88        275.86        57.71 o
  -1   5  11       7255.47       6907.04       252.82 o
   0   5  11        914.79       1050.37       135.88 o
   1   5  11       3211.40       3408.53       112.33 o
   2   5  11          1.81         61.05        26.45 o
   3   5  11       3256.13       3360.52       139.45 o
  -7   6  11          3.90         26.96        47.73 o
  -6   6  11       4113.08       4376.14       190.48 o
  -5   6  11         77.60         98.91        30.39 o
  -4   6  11       3112.12       3160.62       172.73 o
  -3   6  11         53.66         35.47        24.30 o
  -2   6  11       3000.82       2934.54       140.68 o
  -1   6  11        132.35         90.51        62.48 o
   0   6  11       1530.80       1235.05       215.33 o
   1   6  11        295.27        250.69        34.45 o
   2   6  11       1179.85       1216.83        84.65 o
  -5   7  11        870.43        871.87       102.21 o
  -4   7  11          0.85         29.31        28.72 o
  -3   7  11        640.40        765.05        59.15 o
  -2   7  11         35.79         57.38        22.97 o
  -1   7  11       2330.18       2523.26       226.00 o
   0   7  11          2.87         27.50        24.81 o
   1   7  11       3324.06       3436.89       136.72 o
  -2   8  11        701.59        857.35        54.72 o
  -8   0  12       5604.64       4880.68       373.21 o
  -6   0  12       6169.03       6706.73       277.54 o
  -4   0  12       8341.52       8541.81       246.68 o
  -2   0  12         57.07        118.18        29.71 o
   0   0  12          1.66         -0.02        21.39 o
   2   0  12        528.71        547.33        57.39 o
   4   0  12         12.73         28.71        37.15 o
  -9   1  12        879.78        895.29       201.87 o
  -8   1  12         37.65         30.95        30.41 o
  -7   1  12        817.62        995.04        82.44 o
  -6   1  12          0.30         87.56        21.88 o
  -5   1  12       1134.72       1190.10        50.81 o
  -4   1  12        915.79        944.55        37.44 o
  -3   1  12       2873.39       3039.54        62.41 o
  -2   1  12        445.18        419.89        30.70 o
  -1   1  12       3810.39       3725.11        92.61 o
   0   1  12        393.38        385.71        32.33 o
   1   1  12       2876.31       3064.05        84.15 o
   2   1  12         42.06         64.92        18.42 o
   3   1  12       2654.90       2877.19       105.61 o
   4   1  12        140.49        160.06        40.61 o
  -9   2  12        479.54        554.04        85.63 o
  -8   2  12       2634.97       2695.55       131.63 o
  -7   2  12        617.34        622.79        57.38 o
  -6   2  12       4531.38       4509.95       123.69 o
  -5   2  12         10.93         19.07        15.11 o
  -4   2  12       3948.82       4059.96        83.22 o
  -3   2  12        918.89        920.98        44.18 o
  -2   2  12       3213.77       3210.34        92.71 o
  -1   2  12         57.36         78.89        20.05 o
   0   2  12       1066.41       1226.42        68.31 o
   1   2  12        628.28        655.37        47.96 o
   2   2  12         93.37        118.21        29.41 o
   3   2  12        170.37        151.41        48.01 o
   4   2  12         21.91         45.34        32.53 o
  -8   3  12        458.33        414.39        61.65 o
  -7   3  12       1469.12       1455.81        88.85 o
  -6   3  12       1930.71       1975.18        78.95 o
  -5   3  12        239.84        328.66        43.06 o
  -4   3  12        576.12        549.39        44.36 o
  -3   3  12       2858.36       3009.79        84.44 o
  -2   3  12       1421.66       1451.05        64.76 o
  -1   3  12       7004.92       6795.64       177.98 o
   0   3  12       1627.03       1679.05        63.84 o
   1   3  12       2666.03       2665.46       121.46 o
   2   3  12       1128.93       1314.51        81.03 o
   3   3  12       2479.80       2490.67       100.35 o
   4   3  12        740.83        876.20        83.86 o
  -8   4  12        850.30        977.43        91.24 o
  -7   4  12       2535.96       2460.19       119.93 o
  -6   4  12       2138.20       2168.86        83.71 o
  -5   4  12       2036.60       2192.50        72.97 o
  -4   4  12        347.80        364.99        53.14 o
  -3   4  12        575.66        589.13        46.63 o
  -2   4  12        150.62        138.32        35.65 o
  -1   4  12       1259.22       1283.11       104.10 o
   0   4  12        586.61        678.70        80.95 o
   1   4  12          4.81          6.60        18.05 o
   2   4  12        426.27        373.13        46.98 o
   3   4  12        111.13         87.88        33.85 o
  -7   5  12        304.22        128.35        65.34 o
  -6   5  12        910.62       1059.58        99.08 o
  -5   5  12       2189.60       2209.59       151.89 o
  -4   5  12       1277.37       1363.28       124.65 o
  -3   5  12        329.96        400.60        72.07 o
  -2   5  12       3808.96       3786.43       280.49 o
  -1   5  12         52.90        175.76       116.47 o
   0   5  12        435.37        622.45       131.99 o
   1   5  12        230.72        187.87        28.78 o
   2   5  12       1756.59       2078.36        98.68 o
  -6   6  12        163.61        111.09        46.43 o
  -5   6  12       2735.01       3053.35       391.05 o
  -4   6  12         18.56         24.84        24.55 o
  -3   6  12       1943.28       1816.53       149.91 o
  -2   6  12          0.76         35.58        40.95 o
  -1   6  12         59.16         82.19        56.97 o
   0   6  12        104.38         77.34        62.27 o
   1   6  12         47.35         65.59        49.87 o
  -4   7  12       1553.95       1681.58       178.82 o
  -3   7  12        115.40         64.87        62.17 o
  -2   7  12       2286.52       2411.17       426.00 o
  -1   7  12         53.41        -18.87        56.68 o
  -7   0  13       9065.80       8562.02       511.93 o
  -5   0  13        440.28        433.25       105.60 o
  -3   0  13        211.71        375.12        81.83 o
  -1   0  13        900.97       1042.39       159.17 o
   1   0  13         50.37         38.69        31.62 o
   3   0  13        338.44        332.46        36.56 o
  -8   1  13       3542.27       3639.61       173.88 o
  -7   1  13         89.78         93.08        32.04 o
  -6   1  13       9448.54       9303.10       217.45 o
  -5   1  13        591.05        532.72        50.61 o
  -4   1  13       5217.41       5111.67       120.99 o
  -3   1  13       1136.40       1137.94        61.88 o
  -2   1  13       6131.25       6047.60       171.29 o
  -1   1  13        304.59        310.71        27.96 o
   0   1  13       6276.25       6045.19       126.50 o
   1   1  13        119.18        161.56        23.51 o
   2   1  13       2418.30       2516.76        76.46 o
   3   1  13        618.58        538.20        59.13 o
  -8   2  13        221.16        333.08        55.06 o
  -7   2  13        862.18        927.12       101.31 o
  -6   2  13        363.15        344.90        39.89 o
  -5   2  13       1121.36       1017.22        57.97 o
  -4   2  13         68.46         73.90        15.63 o
  -3   2  13       2911.69       2989.80        93.27 o
  -2   2  13        122.03        186.24        26.27 o
  -1   2  13        779.52        875.79        58.46 o
   0   2  13         23.33         59.39        28.32 o
   1   2  13         21.54         37.42        17.77 o
   2   2  13        140.64         94.66        26.81 o
   3   2  13        564.96        736.37        71.31 o
  -8   3  13       1021.47       1191.17       127.13 o
  -7   3  13        362.13        366.34        52.96 o
  -6   3  13       1683.14       1729.07       115.81 o
  -5   3  13       1777.82       1882.57        72.64 o
  -4   3  13       2443.21       2345.93       112.72 o
  -3   3  13       1181.44       1170.80        65.37 o
  -2   3  13       7202.04       6871.31       186.54 o
  -1   3  13       4773.48       4772.51       116.89 o
   0   3  13       3694.81       3685.82       104.38 o
   1   3  13       1337.78       1298.87        72.42 o
   2   3  13       2166.04       2095.13       100.71 o
   3   3  13        765.78        764.90        93.37 o
  -7   4  13        785.21        747.64       172.96 o
  -6   4  13       2547.15       2500.12       142.18 o
  -5   4  13        260.61        300.99        39.74 o
  -4   4  13        117.45        186.67        62.14 o
  -3   4  13        333.84        351.57        90.07 o
  -2   4  13       1478.67       1180.69       133.63 o
  -1   4  13          1.17         59.11        42.78 o
   0   4  13          4.67         21.62        38.82 o
   1   4  13         51.30         62.43        23.23 o
   2   4  13         47.51          6.58        25.24 o
  -6   5  13        521.06        634.67        75.58 o
  -5   5  13       4475.78       4319.45       172.21 o
  -4   5  13        896.54        556.40       103.02 o
  -3   5  13       1169.96       1153.98       313.42 o
  -2   5  13        299.22        341.09        83.93 o
  -1   5  13       3793.70       3304.27       226.66 o
   0   5  13        364.87        237.77       142.86 o
   1   5  13       1159.91       1226.71        77.10 o
  -5   6  13         22.68         53.83        31.34 o
  -4   6  13        230.09        294.45        36.84 o
  -3   6  13         83.35         33.21        52.88 o
  -2   6  13       1031.31        877.50       139.93 o
  -1   6  13        177.23         68.33        57.87 o
   0   6  13         70.87         53.07        57.46 o
  -8   0  14       1467.87       1338.58       222.06 o
  -6   0  14          0.59        129.92        70.40 o
  -4   0  14        915.03        774.21        81.46 o
  -2   0  14        974.11       1066.18        87.43 o
   0   0  14         69.65        198.10        59.79 o
   2   0  14        314.15        377.79        88.25 o
  -8   1  14        266.67        254.83        75.38 o
  -7   1  14       3052.16       3067.69       150.45 o
  -6   1  14        217.98        193.79        42.46 o
  -5   1  14       7567.11       7098.14       225.79 o
  -4   1  14         74.92         77.00        19.87 o
  -3   1  14      11052.85      11020.47       256.49 o
  -2   1  14          1.06         41.84        19.50 o
  -1   1  14       5678.31       5573.89       155.12 o
   0   1  14       1172.83       1144.68        69.07 o
   1   1  14       3626.89       3584.39       102.85 o
   2   1  14        644.07        694.55        56.68 o
  -7   2  14        626.68        566.26        73.59 o
  -6   2  14        231.43        227.73        34.95 o
  -5   2  14          3.83         16.46        21.43 o
  -4   2  14         33.73         84.54        18.41 o
  -3   2  14        370.11        295.62        41.93 o
  -2   2  14        992.25       1062.20        64.64 o
  -1   2  14        247.20        228.90        34.97 o
   0   2  14       1442.57       1432.53        77.78 o
   1   2  14        789.00        797.81        63.05 o
   2   2  14        839.84        813.90        69.26 o
  -7   3  14       3034.59       2993.99       157.81 o
  -6   3  14       2338.72       2666.33       142.33 o
  -5   3  14       1212.54       1345.11       105.95 o
  -4   3  14       2794.21       2875.45       127.60 o
  -3   3  14       2296.14       2092.41        88.81 o
  -2   3  14       2201.73       2129.51       120.86 o
  -1   3  14       3016.41       2928.59        92.46 o
   0   3  14       1154.39       1277.52        78.07 o
   1   3  14        311.52        360.76        50.36 o
  -6   4  14         78.49        108.44        30.46 o
  -5   4  14         76.50        128.62        34.29 o
  -4   4  14        182.71        173.06        75.57 o
  -3   4  14        728.58        489.29        89.48 o
  -2   4  14          6.88         47.29        48.40 o
  -1   4  14          6.11         31.56        42.50 o
   0   4  14         30.29        -17.98        36.81 o
   1   4  14        178.69        175.55        33.62 o
  -5   5  14        986.14        944.14        75.85 o
  -4   5  14       4131.71       4003.33       249.89 o
  -3   5  14        233.43        278.65        97.05 o
  -2   5  14       5165.12       4964.02       412.03 o
  -1   5  14         75.61         69.13        53.34 o
  -7   0  15          6.49        122.68        76.61 o
  -5   0  15       2744.57       2429.21       240.18 o
  -3   0  15        285.83        304.46        55.49 o
  -1   0  15       1309.13       1208.39       138.72 o
   1   0  15       5360.48       5027.32       248.98 o
  -7   1  15         63.71        173.14        61.08 o
  -6   1  15       4205.63       4213.19       227.73 o
  -5   1  15         29.37         66.24        38.97 o
  -4   1  15       1282.22       1479.24        77.72 o
  -3   1  15        454.03        420.91        43.35 o
  -2   1  15       2440.08       2464.72        94.11 o
  -1   1  15        583.98        552.13        63.55 o
   0   1  15       1082.78       1130.14        92.68 o
   1   1  15        121.84        167.91        46.65 o
  -6   2  15         14.37          8.03        27.98 o
  -5   2  15        698.91        634.44        70.00 o
  -4   2  15        147.07        152.56        43.07 o
  -3   2  15        695.96        673.42        55.23 o
  -2   2  15          3.80         29.73        21.21 o
  -1   2  15       2459.28       2287.94        93.32 o
   0   2  15        620.92        576.72        50.57 o
  -6   3  15       1742.65       1847.89        96.28 o
  -5   3  15       4701.87       4319.23       172.58 o
  -4   3  15       1688.80       1710.29        98.43 o
  -3   3  15       1426.11       1466.02        82.93 o
  -2   3  15       1962.12       1807.23       304.88 o
  -1   3  15        675.57        755.50       118.52 o
   0   3  15        278.65        360.07        69.48 o
  -5   4  15         85.69         89.41        34.19 o
  -4   4  15       1101.73        893.63       123.29 o
  -3   4  15        220.01        161.58        64.17 o
  -2   4  15        835.96        944.04       188.93 o
  -1   4  15         59.59         47.66        46.51 o
  -4   0  16       2304.57       2487.25       150.36 o
  -2   0  16       1872.38       2035.18       275.12 o
  -5   1  16       3267.49       3373.86       195.00 o
  -4   1  16        151.07        158.93        42.78 o
  -3   1  16       1200.35       1156.54        89.94 o
  -2   1  16        446.32        335.97        53.73 o
  -1   1  16         18.76         60.29        33.78 o
  -5   2  16        987.31       1084.21        83.82 o
  -4   2  16       1163.77       1235.21        98.42 o
  -3   2  16         66.43         71.18        27.32 o
  -2   2  16        423.26        389.00        68.84 o
                                                
