# Supplementary material for: Multidimensional Transition Metal Complexes Based on 3-Amino-1H-1,2,4-triazole-5-carboxylic Acid: From Discrete Mononuclear Complexes to Layered Materials
Source: Molecules. 2015 Jul 7;20(7):12341–63. doi: 10.3390/molecules200712341 (PMC6332153; doi:10.3390/molecules200712341)
Supplement: Supplementary file 1 [file molecules-20-12341-s001.zip › comp_5.cif]

 
data_comp_5
 
#=============================================================================
_audit_creation_method            'SHELXL-2014/7, manual editing plus enCIFer'
_audit_creation_date              '22 June 2015'
#=============================================================================

#=============================================================================
# GENERAL AND CHEMICAL DATA
#=============================================================================

_chemical_name_systematic         ?
_chemical_name_common             ?
_chemical_melting_point           ?
_chemical_formula_moiety          
 'C3 H4 Mn N4 O3, H2 O'
_chemical_formula_sum
 'C3 H6 Mn N4 O4' 
_chemical_formula_weight          217.06

loop_
 _atom_type_symbol
 _atom_type_description
 _atom_type_scat_dispersion_real
 _atom_type_scat_dispersion_imag
 _atom_type_scat_source
 'C'  'C'   0.0033   0.0016
 'International Tables Vol C Tables 4.2.6.8 and 6.1.1.4'
 'H'  'H'   0.0000   0.0000
 'International Tables Vol C Tables 4.2.6.8 and 6.1.1.4'
 'N'  'N'   0.0061   0.0033
 'International Tables Vol C Tables 4.2.6.8 and 6.1.1.4'
 'O'  'O'   0.0106   0.0060
 'International Tables Vol C Tables 4.2.6.8 and 6.1.1.4'
 'Mn'  'Mn'   0.3368   0.7283
 'International Tables Vol C Tables 4.2.6.8 and 6.1.1.4'
 
 
#=============================================================================
# CRYSTAL DATA
#=============================================================================
 
_space_group_crystal_system       monoclinic
_space_group_IT_number            14
_space_group_name_H-M_alt         'P 21/c'
_space_group_name_Hall            '-P 2ybc'
 
_shelx_space_group_comment
;
The symmetry employed for this shelxl refinement is uniquely defined
by the following loop, which should always be used as a source of
symmetry information in preference to the above space-group names.
They are only intended as comments.
;
 
loop_
 _space_group_symop_operation_xyz
 'x, y, z'
 '-x, y+1/2, -z+1/2'
 '-x, -y, -z'
 'x, -y-1/2, z-1/2'
 
_cell_length_a                    8.1472(6)
_cell_length_b                    9.9846(7)
_cell_length_c                    9.3679(6)
_cell_angle_alpha                 90
_cell_angle_beta                  113.994(4)
_cell_angle_gamma                 90
_cell_volume                      696.20(9)
_cell_formula_units_Z             4
_cell_measurement_temperature     150(2)
_cell_measurement_reflns_used     ?
_cell_measurement_theta_min       ?
_cell_measurement_theta_max       ?
 
_exptl_crystal_description        Block      
_exptl_crystal_colour             Colourless  
_exptl_crystal_density_meas       ?
_exptl_crystal_density_method     ?
_exptl_crystal_density_diffrn     2.071          
_exptl_crystal_F_000              436
_exptl_transmission_factor_min    0.806
_exptl_transmission_factor_max    0.912
_exptl_crystal_size_max           0.110
_exptl_crystal_size_mid           0.100
_exptl_crystal_size_min           0.040
_exptl_absorpt_coefficient_mu     1.877
_shelx_estimated_absorpt_T_min    0.820
_shelx_estimated_absorpt_T_max    0.929
_exptl_absorpt_correction_type    Multi-scan 
_exptl_absorpt_correction_T_min   ? 
_exptl_absorpt_correction_T_max   ? 
_exptl_absorpt_process_details    
; 
 SADABS V2012/1 (Bruker AXS Inc.) 
;  

#=============================================================================
# EXPERIMENTAL DATA
#============================================================================= 

_exptl_special_details
;
 ?
;
_diffrn_ambient_temperature       150(2)
_diffrn_radiation_wavelength      0.71073
_diffrn_radiation_type            MoK\a 
_diffrn_radiation_source          'fine-focus sealed tube'
_diffrn_radiation_monochromator   graphite
_diffrn_measurement_device_type   'Bruker X8 Kappa CCD APEX II'
_diffrn_measurement_method        '\w / \f scans'
_diffrn_detector_area_resol_mean  ? 
_diffrn_standards_number          0 
_diffrn_standards_interval_count  . 
_diffrn_standards_interval_time   . 
_diffrn_standards_decay_%         ?
_diffrn_reflns_number             7382
_diffrn_reflns_av_unetI/netI      0.0753
_diffrn_reflns_av_R_equivalents   0.1497
_diffrn_reflns_limit_h_min        -9
_diffrn_reflns_limit_h_max        10
_diffrn_reflns_limit_k_min        -12
_diffrn_reflns_limit_k_max        12
_diffrn_reflns_limit_l_min        -11
_diffrn_reflns_limit_l_max        10
_diffrn_reflns_theta_min          2.737
_diffrn_reflns_theta_max          26.367
_diffrn_reflns_theta_full         25.242
_diffrn_measured_fraction_theta_max   1.000
_diffrn_measured_fraction_theta_full  1.000
_diffrn_reflns_Laue_measured_fraction_max    1.000
_diffrn_reflns_Laue_measured_fraction_full   1.000
_diffrn_reflns_point_group_measured_fraction_max   1.000
_diffrn_reflns_point_group_measured_fraction_full  1.000
_reflns_number_total              1418
_reflns_number_gt                 1162
_reflns_threshold_expression      'I > 2\s(I)'
_reflns_Friedel_coverage          0.000
_reflns_Friedel_fraction_max      .
_reflns_Friedel_fraction_full     .
 
_reflns_special_details
;
 Reflections were merged by SHELXL according to the crystal
 class for the calculation of statistics and refinement.
 
 _reflns_Friedel_fraction is defined as the number of unique
 Friedel pairs measured divided by the number that would be
 possible theoretically, ignoring centric projections and
 systematic absences.
;
 
_computing_data_collection        'APEX2 2012.4 (Bruker AXS Inc., 2012)'
_computing_cell_refinement        'SAINT V8.27B (Bruker AXS Inc., 2012)'
_computing_data_reduction         'SAINT V8.27B (Bruker AXS Inc., 2012)'
_computing_structure_solution     'SHELXS (Sheldrick, 2014)' 
_computing_structure_refinement   'SHELXL-2014/6 (Sheldrick, 2014)'
_computing_molecular_graphics     'DIAMOND (Brandenburg, 2009)'  
_computing_publication_material   'SHELXTL (Sheldrick, 2014)'

#=============================================================================
# REFINEMENT DATA
#=============================================================================

_refine_special_details           ?
_refine_ls_structure_factor_coef  Fsqd
_refine_ls_matrix_type            full
_refine_ls_weighting_scheme       calc
_refine_ls_weighting_details
'w=1/[\s^2^(Fo^2^)+(0.0391P)^2^] where P=(Fo^2^+2Fc^2^)/3'
_atom_sites_solution_primary      ?
_atom_sites_solution_secondary    ?
_atom_sites_solution_hydrogens    difmap
_refine_ls_hydrogen_treatment     refxyz
_refine_ls_extinction_method      none
_refine_ls_extinction_coef        .
_refine_ls_number_reflns          1418
_refine_ls_number_parameters      127
_refine_ls_number_restraints      8
_refine_ls_R_factor_all           0.0474
_refine_ls_R_factor_gt            0.0388
_refine_ls_wR_factor_ref          0.0935
_refine_ls_wR_factor_gt           0.0896
_refine_ls_goodness_of_fit_ref    0.993
_refine_ls_restrained_S_all       0.990
_refine_ls_shift/su_max           0.000
_refine_ls_shift/su_mean          0.000


#=============================================================================
# ATOMIC COORDINATES AND DISPLACEMENT PARAMETERS
#=============================================================================

loop_
 _atom_site_label
 _atom_site_type_symbol
 _atom_site_fract_x
 _atom_site_fract_y
 _atom_site_fract_z
 _atom_site_U_iso_or_equiv
 _atom_site_adp_type
 _atom_site_occupancy
 _atom_site_site_symmetry_order  
 _atom_site_calc_flag
 _atom_site_refinement_flags_posn
 _atom_site_refinement_flags_adp
 _atom_site_refinement_flags_occupancy
 _atom_site_disorder_assembly
 _atom_site_disorder_group
Mn1 Mn 0.23368(5) 0.42032(4) 0.18439(5) 0.00710(17) Uani 1 1 d . . . . .
N11 N 0.0786(3) 0.1227(2) 0.4279(3) 0.0076(5) Uani 1 1 d . . . . .
N12 N -0.0816(3) 0.0967(2) 0.3001(3) 0.0089(5) Uani 1 1 d . . . . .
C13 C -0.0895(4) 0.1883(3) 0.1929(3) 0.0091(6) Uani 1 1 d . . . . .
N14 N 0.0536(3) 0.2714(2) 0.2413(3) 0.0090(5) Uani 1 1 d . . . . .
C15 C 0.1498(4) 0.2248(3) 0.3875(3) 0.0089(6) Uani 1 1 d . . . . .
C1 C 0.3254(4) 0.2844(3) 0.4927(3) 0.0084(6) Uani 1 1 d . . . . .
O1 O 0.3871(2) 0.37565(19) 0.4359(2) 0.0101(4) Uani 1 1 d . . . . .
O2 O 0.3963(3) 0.23823(19) 0.6296(2) 0.0105(4) Uani 1 1 d . . . . .
N1 N -0.2267(3) 0.1932(3) 0.0458(3) 0.0131(5) Uani 1 1 d D . . . .
H1A H -0.328(2) 0.154(3) 0.034(4) 0.020 Uiso 1 1 d D U . . .
H1B H -0.244(5) 0.270(3) 0.013(4) 0.020 Uiso 1 1 d . U . . .
O1W O 0.4366(3) 0.55650(19) 0.1679(2) 0.0134(5) Uani 1 1 d D . . . .
H1WA H 0.468(3) 0.6327(19) 0.234(3) 0.020 Uiso 1 1 d D U . . .
H1WB H 0.544(2) 0.509(2) 0.185(3) 0.020 Uiso 1 1 d D U . . .
O2W O -0.2166(3) 0.0272(2) -0.2009(3) 0.0302(6) Uani 1 1 d D . . . .
H2WA H -0.141(4) 0.048(3) -0.252(4) 0.045 Uiso 1 1 d D U . . .
H2WB H -0.194(5) 0.088(3) -0.118(3) 0.045 Uiso 1 1 d D U . . .
 
loop_
 _atom_site_aniso_label
 _atom_site_aniso_U_11
 _atom_site_aniso_U_22
 _atom_site_aniso_U_33
 _atom_site_aniso_U_23
 _atom_site_aniso_U_13
 _atom_site_aniso_U_12
Mn1 0.0090(3) 0.0038(2) 0.0083(3) 0.00028(15) 0.00334(19) 0.00074(16)
N11 0.0094(11) 0.0045(11) 0.0076(12) -0.0013(9) 0.0021(10) -0.0013(9)
N12 0.0082(12) 0.0063(11) 0.0092(12) -0.0008(9) 0.0003(10) -0.0010(9)
C13 0.0123(14) 0.0058(13) 0.0104(14) -0.0019(11) 0.0057(12) 0.0009(11)
N14 0.0092(12) 0.0077(11) 0.0096(12) -0.0010(9) 0.0034(10) -0.0014(9)
C15 0.0123(14) 0.0060(14) 0.0085(14) -0.0011(10) 0.0044(12) -0.0001(11)
C1 0.0092(13) 0.0043(13) 0.0111(15) -0.0006(10) 0.0035(12) 0.0014(11)
O1 0.0110(10) 0.0088(9) 0.0096(10) 0.0013(8) 0.0032(8) -0.0038(8)
O2 0.0109(10) 0.0074(9) 0.0111(10) 0.0009(8) 0.0023(8) -0.0031(8)
N1 0.0118(12) 0.0088(13) 0.0147(14) 0.0040(10) 0.0012(11) -0.0028(10)
O1W 0.0140(10) 0.0084(10) 0.0169(11) -0.0036(8) 0.0052(9) -0.0023(8)
O2W 0.0281(14) 0.0279(14) 0.0421(17) -0.0131(11) 0.0221(13) -0.0092(11)
 
_geom_special_details
;
 All esds (except the esd in the dihedral angle between two l.s. planes)
 are estimated using the full covariance matrix.  The cell esds are taken
 into account individually in the estimation of esds in distances, angles
 and torsion angles; correlations between esds in cell parameters are only
 used when they are defined by crystal symmetry.  An approximate (isotropic)
 treatment of cell esds is used for estimating esds involving l.s. planes.
;
 
loop_
 _geom_bond_atom_site_label_1
 _geom_bond_atom_site_label_2
 _geom_bond_distance
 _geom_bond_site_symmetry_2
 _geom_bond_publ_flag
Mn1 N12 2.192(2) 2 ?
Mn1 O1W 2.194(2) . ?
Mn1 O1 2.2179(19) . ?
Mn1 O2 2.2531(18) 4_565 ?
Mn1 N11 2.255(2) 4_565 ?
Mn1 N14 2.299(2) . ?
N11 C15 1.302(3) . ?
N11 N12 1.391(3) . ?
N11 Mn1 2.255(2) 4_566 ?
N12 C13 1.341(3) . ?
N12 Mn1 2.192(2) 2_545 ?
C13 N14 1.350(4) . ?
C13 N1 1.377(4) . ?
N14 C15 1.354(4) . ?
C15 C1 1.492(4) . ?
C1 O1 1.259(3) . ?
C1 O2 1.261(3) . ?
O2 Mn1 2.2531(18) 4_566 ?
N1 H1A 0.882(7) . ?
N1 H1B 0.81(3) . ?
O1W H1WA 0.948(10) . ?
O1W H1WB 0.950(10) . ?
O2W H2WA 0.946(10) . ?
O2W H2WB 0.945(10) . ?
 
loop_
 _geom_angle_atom_site_label_1
 _geom_angle_atom_site_label_2
 _geom_angle_atom_site_label_3
 _geom_angle
 _geom_angle_site_symmetry_1
 _geom_angle_site_symmetry_3
 _geom_angle_publ_flag
N12 Mn1 O1W 88.23(8) 2 . ?
N12 Mn1 O1 100.41(8) 2 . ?
O1W Mn1 O1 94.82(7) . . ?
N12 Mn1 O2 168.57(8) 2 4_565 ?
O1W Mn1 O2 83.68(7) . 4_565 ?
O1 Mn1 O2 88.34(7) . 4_565 ?
N12 Mn1 N11 97.87(8) 2 4_565 ?
O1W Mn1 N11 98.93(8) . 4_565 ?
O1 Mn1 N11 157.40(8) . 4_565 ?
O2 Mn1 N11 75.53(8) 4_565 4_565 ?
N12 Mn1 N14 94.18(8) 2 . ?
O1W Mn1 N14 170.92(8) . . ?
O1 Mn1 N14 76.15(8) . . ?
O2 Mn1 N14 95.06(8) 4_565 . ?
N11 Mn1 N14 89.42(8) 4_565 . ?
C15 N11 N12 105.6(2) . . ?
C15 N11 Mn1 109.64(17) . 4_566 ?
N12 N11 Mn1 143.60(17) . 4_566 ?
C13 N12 N11 105.1(2) . . ?
C13 N12 Mn1 137.88(19) . 2_545 ?
N11 N12 Mn1 116.82(16) . 2_545 ?
N12 C13 N14 113.3(2) . . ?
N12 C13 N1 123.1(2) . . ?
N14 C13 N1 123.6(2) . . ?
C13 N14 C15 101.2(2) . . ?
C13 N14 Mn1 149.84(19) . . ?
C15 N14 Mn1 107.20(17) . . ?
N11 C15 N14 114.8(2) . . ?
N11 C15 C1 122.7(2) . . ?
N14 C15 C1 122.4(2) . . ?
O1 C1 O2 126.7(3) . . ?
O1 C1 C15 116.8(2) . . ?
O2 C1 C15 116.5(2) . . ?
C1 O1 Mn1 116.42(17) . . ?
C1 O2 Mn1 114.84(17) . 4_566 ?
C13 N1 H1A 117(2) . . ?
C13 N1 H1B 111(2) . . ?
H1A N1 H1B 111(3) . . ?
Mn1 O1W H1WA 117.5(17) . . ?
Mn1 O1W H1WB 110.6(17) . . ?
H1WA O1W H1WB 107.5(14) . . ?
H2WA O2W H2WB 108.7(15) . . ?
 
loop_
 _geom_torsion_atom_site_label_1
 _geom_torsion_atom_site_label_2
 _geom_torsion_atom_site_label_3
 _geom_torsion_atom_site_label_4
 _geom_torsion
 _geom_torsion_site_symmetry_1
 _geom_torsion_site_symmetry_2
 _geom_torsion_site_symmetry_3
 _geom_torsion_site_symmetry_4
 _geom_torsion_publ_flag
C15 N11 N12 C13 0.2(3) . . . . ?
Mn1 N11 N12 C13 165.4(2) 4_566 . . . ?
C15 N11 N12 Mn1 175.57(17) . . . 2_545 ?
Mn1 N11 N12 Mn1 -19.2(4) 4_566 . . 2_545 ?
N11 N12 C13 N14 0.2(3) . . . . ?
Mn1 N12 C13 N14 -173.55(18) 2_545 . . . ?
N11 N12 C13 N1 177.7(2) . . . . ?
Mn1 N12 C13 N1 3.9(4) 2_545 . . . ?
N12 C13 N14 C15 -0.6(3) . . . . ?
N1 C13 N14 C15 -178.0(3) . . . . ?
N12 C13 N14 Mn1 159.6(3) . . . . ?
N1 C13 N14 Mn1 -17.9(5) . . . . ?
N12 N11 C15 N14 -0.6(3) . . . . ?
Mn1 N11 C15 N14 -171.37(17) 4_566 . . . ?
N12 N11 C15 C1 -179.6(2) . . . . ?
Mn1 N11 C15 C1 9.7(3) 4_566 . . . ?
C13 N14 C15 N11 0.8(3) . . . . ?
Mn1 N14 C15 N11 -168.97(18) . . . . ?
C13 N14 C15 C1 179.7(2) . . . . ?
Mn1 N14 C15 C1 10.0(3) . . . . ?
N11 C15 C1 O1 174.4(2) . . . . ?
N14 C15 C1 O1 -4.4(4) . . . . ?
N11 C15 C1 O2 -5.8(4) . . . . ?
N14 C15 C1 O2 175.3(2) . . . . ?
O2 C1 O1 Mn1 175.7(2) . . . . ?
C15 C1 O1 Mn1 -4.5(3) . . . . ?
O1 C1 O2 Mn1 177.9(2) . . . 4_566 ?
C15 C1 O2 Mn1 -1.8(3) . . . 4_566 ?
 
loop_
 _geom_hbond_atom_site_label_D 
 _geom_hbond_atom_site_label_H 
 _geom_hbond_atom_site_label_A 
 _geom_hbond_distance_DH 
 _geom_hbond_distance_HA 
 _geom_hbond_distance_DA 
 _geom_hbond_angle_DHA 
 _geom_hbond_site_symmetry_A 
N1 H1A O1  0.882(7) 2.138(15) 2.966(3) 156(3) 4_465
N1 H1B O1W  0.81(3) 2.48(4) 3.224(3) 151(3) 3_565
O1W H1WA O2  0.948(10) 1.834(14) 2.748(3) 161(2) 3_666
O1W H1WB O2W  0.950(10) 1.837(17) 2.714(3) 152(2) 4_666
O2W H2WB N1  0.945(10) 1.965(13) 2.872(3) 160(3) .
O2W H2WA N14  0.946(10) 2.42(2) 3.186(3) 138(2) 4_565
O2W H2WA N12  0.946(10) 2.50(3) 3.183(3) 129(3) 3
O2W H2WA N11  0.946(10) 2.56(3) 3.159(3) 121(2) 3
 
_refine_diff_density_max    0.555
_refine_diff_density_min   -0.569
_refine_diff_density_rms    0.131

_shelx_res_file
;

    comp_5.res created by SHELXL-2014/7


TITL a in P2(1)/c

CELL 0.71073 8.1472 9.9846 9.3679 90.000 113.994 90.000
ZERR 4.0000 0.0006 0.0007 0.0006 0.000 0.004 0.000

LATT 1
SYMM -X, 0.5+Y, 0.5-Z

SFAC C H N O MN
UNIT 12 24 16 16 4
LIST 4 ! automatically inserted. Change 6 to 4 for CHECKCIF!!

MERG 2
FMAP 2
SHEL 20 0.80

PLAN 5
TEMP -123
SIZE 0.04 0.10 0.11

L.S. 20
ACTA
BOND $H
CONF

DFIX 0.95 0.01 O1W H1WA
DFIX 0.95 0.01 O1W H1WB
DFIX 1.54 0.01 H1WA H1WB

DFIX 0.95 0.01 O2W H2WA
DFIX 0.95 0.01 O2W H2WB
DFIX 1.54 0.01 H2WA H2WB
DFIX 0.88 0.01 N1 H1A N1 H1A

REM OMIT 0 3 2

EQIV $1 x-1, -y+1/2, z-1/2
EQIV $2 -x, -y+1, -z
EQIV $3 -x+1, -y+1, -z+1
EQIV $4 x+1, -y+1/2, z+1/2
EQIV $5 x, -y+1/2, z-1/2
EQIV $6 -x, -y, -z

HTAB N1 O1_$1
HTAB N1 O1w_$2
HTAB O1W O2_$3
HTAB O1W O2W_$4
HTAB O2W N1
HTAB O2W N14_$5
HTAB O2W N12_$6
HTAB O2W N11_$6

HTAB

WGHT    0.039100
FVAR       0.25866
MN1   5    0.233679    0.420318    0.184386    11.00000    0.00896    0.00384 =
         0.00833    0.00028    0.00334    0.00074
N11   3    0.078579    0.122747    0.427938    11.00000    0.00944    0.00454 =
         0.00764   -0.00134    0.00212   -0.00127
N12   3   -0.081613    0.096666    0.300094    11.00000    0.00818    0.00628 =
         0.00917   -0.00077    0.00030   -0.00104
C13   1   -0.089535    0.188336    0.192865    11.00000    0.01231    0.00582 =
         0.01035   -0.00194    0.00571    0.00092
N14   3    0.053592    0.271416    0.241347    11.00000    0.00924    0.00772 =
         0.00956   -0.00096    0.00343   -0.00141
C15   1    0.149765    0.224760    0.387511    11.00000    0.01228    0.00602 =
         0.00852   -0.00108    0.00438   -0.00011
C1    1    0.325391    0.284364    0.492685    11.00000    0.00924    0.00433 =
         0.01107   -0.00063    0.00345    0.00140
O1    4    0.387144    0.375649    0.435936    11.00000    0.01101    0.00875 =
         0.00959    0.00127    0.00317   -0.00376
O2    4    0.396266    0.238234    0.629631    11.00000    0.01086    0.00738 =
         0.01112    0.00094    0.00235   -0.00311
N1    3   -0.226728    0.193214    0.045799    11.00000    0.01177    0.00875 =
         0.01469    0.00403    0.00120   -0.00282
H1A   2   -0.328288    0.153526    0.033701    11.00000   -1.50000
H1B   2   -0.244148    0.269721    0.012698    11.00000   -1.50000
O1W   4    0.436572    0.556501    0.167939    11.00000    0.01395    0.00838 =
         0.01693   -0.00361    0.00525   -0.00235
H1WA  2    0.468114    0.632660    0.234177    11.00000   -1.50000
H1WB  2    0.544331    0.509353    0.185218    11.00000   -1.50000
O2W   4   -0.216623    0.027180   -0.200853    11.00000    0.02808    0.02791 =
         0.04210   -0.01310    0.02208   -0.00923
H2WA  2   -0.141335    0.048225   -0.252377    11.00000   -1.50000
H2WB  2   -0.193508    0.088486   -0.118058    11.00000   -1.50000
HKLF 4

REM  a in P2(1)/c
REM R1 =  0.0388 for    1162 Fo > 4sig(Fo)  and  0.0474 for all    1418 data
REM    127 parameters refined using      8 restraints

END

WGHT      0.0392      0.0000

REM Instructions for potential hydrogen bonds
HTAB N1 O1_$1
HTAB N1 O1W_$2
HTAB O1W O2_$3
HTAB O1W O2W_$4
HTAB O2W N11_$6
HTAB O2W N12_$6
HTAB O2W N14_$5
HTAB O2W N1

REM Highest difference peak  0.555,  deepest hole -0.569,  1-sigma level  0.131
Q1    1   0.1334  0.4432  0.1008  11.00000  0.05    0.56
Q2    1  -0.0646  0.0806 -0.0819  11.00000  0.05    0.49
Q3    1   0.3284  0.4026  0.2875  11.00000  0.05    0.49
Q4    1  -0.1600  0.0031  0.0032  11.00000  0.05    0.47
Q5    1   0.2206  0.2676  0.4335  11.00000  0.05    0.45
;
_shelx_res_checksum   90946

_shelx_hkl_file
;
   0   0  -1    0.05    0.12
   0   0  -1    0.07    0.20
   0   0   1   -0.09    0.21
   0   0   1    0.02    0.09
   0   0  -2  461.11    6.94
   0   0  -2  323.39    5.12
   0   0   2  458.63    6.71
   0   0   2  329.81    4.96
   0   0  -3    0.24    0.68
   0   0  -3    0.07    0.58
   0   0   3   -0.21    0.55
   0   0   3   -0.11    0.47
   0   0  -4    0.14    1.16
   0   0  -4    1.13    1.09
   0   0   4    0.26    1.05
   0   0   4    0.43    0.82
   0   0  -5    0.53    1.08
   0   0  -5   -1.11    0.64
   0   0   5   -0.57    0.62
   0   0  -6  127.28    6.41
   0   0  -6   90.40    4.94
   0   0   6   93.42    3.30
   0   0   6  102.71    3.46
   0   0  -7    1.03    1.55
   0   0  -7    0.56    1.16
   0   0  -8  201.93    9.63
   0   0  -8  159.34    7.90
   0   0  -9   -0.22    1.50
   0   0 -10   30.60    5.03
   0   0 -11    0.65    1.62
   0  -1   0   -0.03    0.04
   0  -1   0    0.04    0.14
   0  -1   0    0.16    0.17
   0   1   0   -0.03    0.09
   0   1   0    0.04    0.10
   0   1   0   -0.01    0.09
   0  -1  -1   55.08    2.14
   0  -1  -1    0.06    0.12
   0  -1   1   56.49    1.63
   0  -1   1   61.39    1.70
   0  -1   1   61.57    1.77
   0   1  -1   -0.12    0.11
   0   1  -1    0.04    0.14
   0   1  -1   -0.12    0.13
   0   1   1   57.54    2.20
   0   1   1   -0.07    0.15
   0  -1  -2   24.76    1.93
   0  -1  -2   18.04    1.50
   0  -1   2   23.01    1.42
   0  -1   2   25.21    1.58
   0   1  -2   25.49    1.61
   0   1  -2   27.04    1.62
   0   1  -2   17.41    1.05
   0   1   2   23.15    1.81
   0   1   2   16.09    1.42
   0  -1  -3  612.15   10.26
   0  -1  -3  476.32    8.24
   0  -1   3  598.95    8.34
   0   1  -3  630.75    9.19
   0   1  -3  671.67    9.50
   0   1  -3  481.59    6.85
   0   1   3  609.84   10.02
   0   1   3  458.06    7.64
   0  -1  -4  176.58    6.40
   0  -1  -4  138.01    5.14
   0  -1   4  177.75    5.30
   0   1  -4  173.82    5.75
   0   1  -4  130.23    4.35
   0   1   4  173.58    6.09
   0   1   4  128.81    4.51
   0  -1  -5  151.10    6.53
   0  -1  -5  110.77    5.15
   0   1  -5  155.01    6.10
   0   1  -5  113.09    4.64
   0   1   5  104.00    4.29
   0  -1  -6   12.93    2.62
   0  -1  -6    7.84    1.97
   0   1  -6   11.82    2.35
   0   1  -6    7.86    1.78
   0   1   6    7.21    1.53
   0  -1  -7    2.98    1.85
   0  -1  -7    1.56    1.39
   0   1  -7    1.65    1.62
   0   1  -7    3.42    1.63
   0   1   7    2.84    1.26
   0   1   7    3.11    1.22
   0  -1  -8   13.28    3.20
   0  -1  -8    6.59    2.34
   0   1  -8   11.54    2.85
   0   1  -8    6.58    2.16
   0   1   8    5.31    1.33
   0   1   8    7.34    1.46
   0  -1  -9   26.06    4.48
   0   1  -9   31.26    4.57
   0  -1 -10   -0.21    1.87
   0   1 -10    1.87    1.86
   0  -1 -11   63.60    7.07
   0   1 -11   63.23    6.73
   0  -2   0   -0.06    0.32
   0  -2   0   17.43    1.41
   0  -2   0   19.24    1.47
   0   2   0   15.05    1.33
   0   2   0   16.44    1.41
   0  -2  -1   58.36    2.68
   0  -2   1   57.39    1.94
   0  -2   1   67.12    2.12
   0  -2   1   63.86    2.18
   0   2  -1   56.81    2.07
   0   2  -1   66.23    2.24
   0   2  -1   69.51    2.33
   0   2   1   57.37    2.65
   0   2   1   48.30    2.29
   0  -2  -2  329.93    7.13
   0  -2  -2    0.02    0.14
   0  -2   2  331.93    5.15
   0  -2   2  357.05    5.30
   0  -2   2  353.59    5.71
   0   2  -2  340.89    5.60
   0   2  -2  350.51    5.75
   0   2  -2  366.65    5.88
   0   2  -2  293.00    4.44
   0   2   2  337.85    7.22
   0   2   2  274.32    5.96
   0  -2  -3   28.65    2.72
   0  -2  -3   22.59    2.19
   0  -2   3   29.64    1.90
   0  -2   3   31.09    1.93
   0  -2   3   33.42    2.19
   0   2  -3   30.31    2.16
   0   2  -3   32.74    2.26
   0   2  -3   24.53    1.52
   0   2   3   33.51    2.87
   0   2   3   22.51    2.11
   0  -2  -4    3.05    1.56
   0  -2  -4    2.39    1.34
   0  -2   4    1.10    0.92
   0  -2   4    1.91    1.01
   0   2  -4    1.08    1.13
   0   2  -4    2.44    1.02
   0   2   4    0.44    1.27
   0   2   4    1.54    1.19
   0  -2  -5   15.38    2.66
   0  -2  -5   11.27    2.09
   0  -2   5   16.37    1.94
   0   2  -5   19.63    2.46
   0   2  -5   12.76    1.79
   0   2   5   12.85    2.03
   0  -2  -6   94.98    6.05
   0  -2  -6   64.67    4.57
   0   2  -6   89.01    5.13
   0   2  -6   68.37    4.06
   0   2   6   59.24    3.86
   0  -2  -7   44.51    4.70
   0  -2  -7   35.97    3.86
   0   2  -7   41.18    4.17
   0   2  -7   31.35    3.25
   0   2   7   31.04    3.05
   0  -2  -8  156.57    9.06
   0  -2  -8  124.06    7.44
   0   2  -8  160.87    8.25
   0   2  -8  119.33    6.57
   0   2   8  115.71    5.44
   0   2   8  142.79    5.99
   0  -2  -9   15.31    3.76
   0   2  -9   11.34    3.21
   0   2   9    8.47    1.82
   0   2   9   12.56    2.00
   0  -2 -10   11.84    3.78
   0   2 -10   11.11    3.52
   0  -2 -11    1.56    1.93
   0   2 -11   -0.17    2.09
   0  -3   0    0.14    0.58
   0  -3   0    0.22    0.57
   0  -3   0    0.10    0.57
   0   3   0   -0.29    0.59
   0   3   0    0.86    0.68
   0  -3  -1   50.88    2.83
   0  -3  -1   63.76    3.16
   0  -3   1   52.10    2.23
   0  -3   1   60.13    2.41
   0  -3   1   65.81    2.68
   0   3  -1   51.24    2.41
   0   3  -1   62.92    2.67
   0   3  -1   64.03    2.74
   0   3   1   55.20    3.01
   0  -3  -2   32.48    2.71
   0  -3   2   31.22    1.73
   0  -3   2   35.99    1.86
   0  -3   2   38.27    2.12
   0   3  -2   33.01    2.05
   0   3  -2   37.76    2.22
   0   3  -2   39.35    2.27
   0   3   2   35.48    2.78
   0   3   2   26.65    2.26
   0  -3  -3   22.13    2.69
   0  -3  -3    0.07    0.35
   0  -3   3   20.30    1.63
   0  -3   3   23.75    1.77
   0  -3   3   22.38    2.00
   0   3  -3   20.97    2.10
   0   3  -3   19.38    1.48
   0   3   3   24.40    2.94
   0   3   3   15.09    2.12
   0  -3  -4  139.86    6.41
   0  -3  -4  122.07    5.53
   0  -3   4  142.07    4.06
   0  -3   4  145.54    4.12
   0  -3   4  154.34    4.90
   0   3  -4  154.47    5.29
   0   3  -4  119.41    3.77
   0   3   4  153.57    6.63
   0   3   4  106.25    5.02
   0  -3  -5   15.54    2.82
   0  -3  -5   16.03    2.57
   0  -3   5   16.78    1.73
   0   3  -5   16.34    2.26
   0   3  -5   14.52    1.77
   0   3   5   15.57    2.38
   0  -3  -6    5.37    2.29
   0  -3  -6    2.57    1.67
   0  -3   6    5.34    1.27
   0   3  -6    6.14    1.87
   0   3  -6    2.46    1.30
   0   3   6    3.92    1.61
   0  -3  -7    0.09    1.52
   0  -3  -7   -0.83    0.94
   0  -3   7    0.87    1.01
   0   3  -7    1.27    1.53
   0   3  -7    0.24    1.15
   0   3   7   -0.29    1.10
   0  -3  -8    5.58    2.53
   0   3  -8    5.25    2.37
   0   3   8    2.19    1.50
   0   3   8    3.40    1.80
   0  -3  -9   12.15    3.57
   0   3  -9   14.97    3.42
   0   3   9   11.31    2.40
   0   3   9   11.60    2.44
   0  -3 -10   31.68    5.37
   0   3 -10   25.79    4.67
   0   3  10   18.12    2.58
   0   3  10   18.14    2.42
   0  -3 -11   -0.54    1.74
   0   3 -11    0.71    2.25
   0  -4   0    4.34    1.19
   0  -4   0    5.43    1.27
   0  -4   0    3.71    1.23
   0   4   0    3.13    1.28
   0   4   0    3.87    1.24
   0  -4  -1  195.65    6.11
   0  -4  -1  251.47    6.94
   0  -4   1  193.80    4.91
   0  -4   1  235.54    5.47
   0  -4   1  237.78    5.86
   0   4  -1  193.47    5.36
   0   4  -1  230.14    5.89
   0   4   1  196.09    6.24
   0  -4  -2    9.22    2.02
   0  -4   2    6.32    1.19
   0  -4   2    8.67    1.31
   0  -4   2    8.29    1.43
   0   4  -2    8.17    1.53
   0   4  -2    9.19    1.63
   0   4   2    8.25    1.90
   0   4   2    4.76    1.63
   0  -4  -3    3.18    1.61
   0  -4   3    4.71    0.98
   0  -4   3    4.77    0.96
   0  -4   3    4.46    1.23
   0   4  -3    4.03    1.31
   0   4  -3    5.33    1.39
   0   4  -3    3.57    0.96
   0   4   3    3.34    1.66
   0   4   3    3.11    1.52
   0  -4  -4   -0.40    1.05
   0  -4  -4    0.34    0.93
   0  -4   4    0.42    0.59
   0  -4   4    0.50    0.57
   0  -4   4   -0.60    0.73
   0   4  -4    0.42    1.01
   0   4  -4   -0.64    0.59
   0   4   4   -0.51    0.98
   0   4   4   -0.35    0.91
   0  -4  -5    7.94    2.36
   0  -4  -5    0.00    0.40
   0  -4   5    6.93    1.12
   0   4  -5    7.84    1.81
   0   4  -5    5.40    1.29
   0   4   5    2.63    1.60
   0  -4  -6    0.60    1.44
   0  -4  -6    0.20    1.00
   0  -4   6    0.76    0.76
   0   4  -6   -0.32    1.16
   0   4  -6    0.35    0.87
   0   4   6    0.72    1.29
   0  -4  -7  106.91    7.56
   0  -4  -7   90.82    6.41
   0  -4   7  105.52    3.83
   0   4  -7  118.05    6.47
   0   4  -7   83.64    4.91
   0   4   7   76.96    5.39
   0  -4  -8  141.12    9.15
   0   4  -8  154.53    8.01
   0   4   8  104.21    6.34
   0   4   8  140.62    7.29
   0  -4  -9   68.86    7.06
   0   4  -9   71.97    6.15
   0   4   9   46.75    4.50
   0   4   9   60.92    5.05
   0  -4 -10   -0.91    1.82
   0   4 -10    1.59    2.11
   0   4  10   -0.26    1.42
   0   4  10    1.40    1.33
   0  -4 -11    6.68    3.35
   0  -5   0   -0.21    0.97
   0  -5   0    0.44    1.05
   0  -5   0    1.06    1.21
   0   5   0   -0.25    1.29
   0   5   0    0.85    1.28
   0  -5  -1  123.04    5.36
   0  -5  -1  158.20    6.12
   0  -5  -1  160.51    6.35
   0  -5   1  134.51    4.63
   0  -5   1  161.46    5.15
   0  -5   1  160.11    5.49
   0   5  -1  124.94    4.99
   0   5  -1  147.79    5.43
   0   5   1  126.69    5.70
   0  -5  -2   48.78    3.82
   0  -5  -2   56.94    4.15
   0  -5   2   47.67    2.61
   0  -5   2   55.97    2.84
   0  -5   2   56.33    3.21
   0   5  -2   49.01    3.24
   0   5  -2   57.87    3.48
   0   5   2   47.03    3.84
   0   5   2   45.90    3.56
   0  -5  -3  175.58    7.42
   0  -5   3  178.16    4.42
   0  -5   3  192.58    4.61
   0  -5   3  193.45    5.56
   0   5  -3  177.34    5.82
   0   5  -3  204.32    6.29
   0   5  -3  158.51    4.55
   0   5   3  181.73    7.65
   0   5   3  154.04    6.50
   0  -5  -4    1.34    1.38
   0  -5   4    0.56    0.64
   0  -5   4    0.98    0.95
   0   5  -4    1.11    1.12
   0   5  -4    1.47    1.10
   0   5  -4    0.38    0.72
   0   5   4    1.41    1.32
   0  -5  -5  321.61   11.59
   0  -5  -5  268.50    9.66
   0  -5   5  341.20    5.38
   0  -5   5  374.10    8.20
   0   5  -5  359.10    9.39
   0   5  -5  277.61    7.06
   0   5   5  270.00    9.58
   0  -5  -6    6.53    2.51
   0  -5  -6    5.77    2.09
   0   5  -6    8.54    2.23
   0   5  -6    6.44    1.65
   0   5   6    5.94    2.20
   0  -5  -7   21.51    4.01
   0  -5  -7    0.04    0.78
   0   5  -7   25.59    3.50
   0   5   7   15.96    3.09
   0  -5  -8    0.26    1.63
   0   5  -8   -0.44    1.47
   0   5   8   -0.19    1.49
   0   5   8    0.20    1.32
   0  -5  -9   23.41    4.85
   0   5  -9   31.23    4.46
   0   5   9   17.78    3.40
   0   5   9   25.27    3.94
   0  -5 -10   16.43    4.59
   0   5 -10   15.17    3.75
   0   5  10    9.28    2.62
   0   5  10    9.61    2.82
   0  -6   0  582.17   11.41
   0  -6   0  729.46   13.44
   0   6   0  584.68   12.26
   0   6   0  666.25   13.12
   0  -6  -1    9.80    1.99
   0  -6  -1   10.60    2.22
   0  -6   1   12.77    1.80
   0  -6   1   10.53    1.97
   0   6  -1   11.46    2.09
   0   6  -1   11.88    2.03
   0   6   1   12.34    2.34
   0  -6  -2  176.93    7.39
   0  -6   2  169.77    5.18
   0  -6   2  210.43    6.50
   0   6  -2  178.79    6.41
   0   6  -2  197.46    6.73
   0   6   2  182.46    7.74
   0   6   2  142.89    6.36
   0  -6  -3   43.66    4.15
   0  -6   3   44.67    2.45
   0  -6   3   53.06    3.29
   0   6  -3   43.98    3.36
   0   6  -3   52.08    3.68
   0   6  -3   38.72    2.72
   0   6   3   38.68    3.95
   0   6   3   35.44    3.61
   0  -6  -4   15.69    3.03
   0  -6   4   14.08    1.26
   0  -6   4   16.41    2.04
   0   6  -4   13.88    2.23
   0   6  -4   14.65    2.35
   0   6  -4   12.80    1.79
   0   6   4    9.86    2.50
   0  -6  -5    2.12    1.78
   0  -6   5    0.30    1.03
   0   6  -5    0.36    1.41
   0   6  -5    0.78    0.95
   0   6   5    0.97    1.49
   0  -6  -6   71.45    6.32
   0   6  -6   76.24    5.11
   0   6   6   59.81    5.30
   0  -6  -7    4.28    2.33
   0   6  -7    4.90    2.16
   0   6   7    2.27    1.92
   0  -6  -8   30.79    5.20
   0   6  -8   31.46    4.17
   0   6   8   22.55    3.92
   0   6   8   26.89    4.19
   0  -6  -9    1.20    2.13
   0   6  -9    2.07    2.15
   0   6   9    1.09    1.93
   0  -6 -10   16.61    4.84
   0   6 -10   16.95    3.98
   0  -7   0    0.39    0.92
   0  -7   0    0.14    1.12
   0   7   0   -0.50    0.97
   0   7   0   -0.25    1.12
   0  -7  -1   43.49    3.78
   0  -7  -1   51.47    4.34
   0  -7   1   40.90    3.14
   0  -7   1   59.61    4.14
   0   7  -1   38.75    3.56
   0   7  -1   57.75    4.30
   0   7   1   45.99    4.22
   0  -7  -2    1.28    1.44
   0  -7  -2    1.18    1.45
   0  -7   2    2.76    1.13
   0  -7   2    2.84    1.42
   0   7  -2    2.33    1.43
   0   7  -2    3.16    1.55
   0   7   2    2.76    1.64
   0   7   2    2.99    1.67
   0  -7  -3  346.19   11.71
   0  -7   3  341.95    6.94
   0  -7   3  387.31    9.15
   0   7  -3  346.52    9.71
   0   7  -3  400.89   10.46
   0   7  -3  311.07    8.14
   0   7   3  371.48   12.49
   0  -7  -4  108.71    7.17
   0  -7   4  102.32    4.67
   0   7  -4   93.60    5.32
   0   7  -4  102.26    5.60
   0   7  -4   85.10    4.42
   0   7   4   78.73    5.82
   0  -7  -5   63.43    5.88
   0  -7   5   68.49    3.74
   0   7  -5   75.56    5.02
   0   7   5   50.68    5.03
   0  -7  -6    8.86    3.17
   0   7  -6   10.52    2.62
   0   7   6    6.84    2.58
   0  -7  -7    7.39    3.04
   0   7  -7    7.79    2.63
   0  -7  -8    4.43    2.67
   0   7  -8    2.41    2.03
   0  -7  -9   11.25    4.12
   0   7  -9   13.48    3.47
   0  -7 -10   -0.96    2.05
   0  -8   0   27.26    3.10
   0  -8   0   29.41    3.50
   0   8   0   24.23    3.45
   0  -8  -1   50.50    4.33
   0  -8  -1   65.43    5.24
   0  -8   1   50.50    3.70
   0  -8   1   60.36    4.52
   0   8  -1   51.84    4.50
   0   8  -1   63.09    5.00
   0   8   1   50.47    4.71
   0  -8  -2   55.84    4.86
   0  -8  -2   77.94    5.92
   0  -8   2   59.29    3.62
   0  -8   2   67.51    4.48
   0   8  -2   61.90    4.82
   0   8  -2   68.85    4.99
   0   8  -2   57.63    4.13
   0   8   2   56.11    5.28
   0   8   2   42.35    4.35
   0  -8  -3   11.53    2.89
   0  -8  -3   12.58    3.18
   0  -8   3   12.40    1.65
   0  -8   3   15.53    2.42
   0   8  -3    7.75    2.24
   0   8  -3   11.51    2.58
   0   8  -3   10.54    2.06
   0   8   3    9.84    2.81
   0  -8  -4    1.60    1.68
   0  -8   4    1.32    1.22
   0   8  -4    2.30    1.72
   0   8  -4    4.18    1.97
   0   8   4    0.12    1.62
   0  -8  -5    8.06    2.80
   0  -8   5   12.21    1.97
   0   8  -5   12.58    2.82
   0  -8  -6  108.43    8.38
   0   8  -6  120.54    6.90
   0  -8  -7   24.54    4.82
   0   8  -7   33.15    4.24
   0  -8  -8   34.34    5.91
   0   8  -8   47.30    4.96
   0  -8  -9    1.90    2.39
   0   8  -9    3.07    2.50
   0  -9   0    0.51    0.96
   0  -9   0   -0.98    1.13
   0   9   0   -0.20    1.42
   0  -9  -1    0.87    1.31
   0  -9  -1    0.68    1.57
   0  -9   1   -0.56    1.00
   0  -9   1   -0.41    1.29
   0   9  -1    1.28    1.65
   0   9   1   -0.35    1.60
   0  -9  -2  114.62    7.19
   0  -9  -2  118.14    7.65
   0  -9   2  119.45    6.20
   0   9  -2  111.04    6.71
   0   9  -2  103.29    5.86
   0   9   2   91.71    6.47
   0  -9  -3    0.21    1.27
   0  -9  -3    1.29    1.99
   0  -9   3    1.54    1.47
   0   9  -3   -0.35    1.44
   0  -9  -4   54.47    5.68
   0  -9  -4   63.86    6.41
   0  -9   4   61.31    4.08
   0   9  -4   66.00    5.29
   0  -9  -5   21.59    4.31
   0  -9   5   18.82    2.26
   0   9  -5   19.03    3.36
   0  -9  -6   93.39    8.13
   0   9  -6   99.37    6.58
   0  -9  -7    3.90    2.89
   0   9  -7    5.34    2.38
   0   9  -8    1.33    2.01
   0 -10   0   25.86    3.89
   0 -10  -1   19.54    3.74
   0 -10   1   21.85    3.47
   0  10  -1   14.13    2.84
   0 -10  -2   -0.60    1.49
   0 -10   2    1.12    1.49
   0  10  -2    1.29    1.77
   0 -10  -3   -0.08    1.59
   0 -10   3    1.57    1.47
   0  10  -3   -0.22    1.66
   0 -10  -4   10.90    3.70
   0 -10   4   12.32    2.30
   0  10  -4    8.00    2.73
   0 -10  -5   35.15    5.89
   0 -10   5   26.39    2.56
   0  10  -5   26.70    4.05
   0 -10  -6    1.59    2.40
   0  10  -6    6.90    2.74
   0  10  -7   29.95    4.39
   0 -11   0    0.74    1.64
   0 -11  -1   -0.34    1.49
   0 -11   1   -1.56    1.23
   0 -11  -2   57.21    6.03
   0 -11   2   56.11    4.94
   0  11  -2   53.16    5.65
   0 -11  -3   12.50    3.80
   0 -11   3    7.21    2.24
   0  11  -3    9.27    3.08
   0 -11  -4   28.84    5.41
   0 -11   4   22.01    2.90
   0  11  -4   17.94    3.78
   0 -11  -5   56.18    7.01
   0  11  -5   47.23    5.25
   0 -11  -6   16.45    4.96
   0  11  -6   14.56    3.63
   0 -12   0   16.85    3.71
   0 -12  -1   18.87    4.09
   0 -12   1   20.24    3.76
   0 -12  -2   84.23    7.58
   0 -12   2   76.74    5.94
   0 -12  -3    5.63    2.99
   0 -12   3    7.52    2.35
   0  12  -3    3.19    2.43
   0 -12  -4    2.25    2.56
   0 -12   4    2.40    1.61
   0  12  -4    1.54    2.26
   0 -12  -5    0.96    2.36
   0  12  -5    5.08    2.61
   0 -13   0    1.89    1.92
   0 -13  -1   26.83    4.86
   0 -13   1   29.51    4.45
   0 -13  -2   14.84    4.25
   0 -13   2   15.23    3.24
   0 -13  -3   90.78    8.59
   0 -13   3   75.36    5.52
   1   0 -11   -0.33    1.93
   1   0 -10   11.08    3.27
   1   0  -9    0.32    1.60
   1   0  -9    0.44    1.11
   1   0  -8    9.82    2.60
   1   0  -8    4.32    1.86
   1   0  -7   -1.08    1.00
   1   0  -7   -0.47    0.89
   1   0  -6    1.54    1.27
   1   0  -6    1.95    1.16
  -1   0   5   -0.08    0.87
   1   0  -5    0.32    1.14
   1   0  -5    1.19    1.00
  -1   0   4  917.10   11.23
   1   0  -4  877.57   11.87
   1   0  -4  668.15    8.93
  -1   0   3    0.10    0.50
   1   0  -3   -0.16    0.50
   1   0  -3   -0.16    0.41
   1   0  -3    0.17    0.43
  -1   0   2    1.07    0.55
   1   0  -2    1.18    0.63
   1   0  -2    0.96    0.42
   1   0  -2    1.35    0.43
  -1   0   1   -0.02    0.32
  -1   0   1    0.02    0.09
  -1   0   1   -0.08    0.15
   1   0  -1   -0.01    0.14
   1   0  -1    0.00    0.14
   1   0  -1   -0.05    0.13
   1   0  -1    0.00    0.19
   1   0  -1    0.06    0.22
  -1   0   0   73.71    2.25
  -1   0   0   71.39    2.22
  -1   0   0   48.73    1.64
   1   0   0   -0.04    0.20
   1   0   0    0.05    0.17
  -1   0  -1   -0.01    0.75
  -1   0  -1    0.16    0.67
  -1   0  -1    0.19    0.54
   1   0   1    0.22    0.74
   1   0   1    0.17    0.65
   1   0   1   -0.45    0.55
  -1   0  -2  734.55   10.65
  -1   0  -2  787.41   11.06
  -1   0  -2  505.53    8.02
   1   0   2  732.49   10.44
   1   0   2  714.51   10.59
   1   0   2  471.65    7.49
  -1   0  -3    0.18    1.09
  -1   0  -3    0.16    0.91
   1   0   3    1.21    1.12
   1   0   3    0.46    0.89
  -1   0  -4 1626.21   20.34
  -1   0  -4 1174.62   15.76
   1   0   4 1673.54   19.90
   1   0   4 1162.43   14.07
  -1   0  -5    0.34    1.02
  -1   0  -5   -0.53    0.84
   1   0   5    0.38    0.85
  -1   0  -6   97.85    6.22
  -1   0  -6   70.13    4.87
   1   0   6   68.93    3.80
  -1   0  -7   -0.10    1.38
  -1   0  -7    0.93    1.35
   1   0   7   -0.01    0.98
  -1   0  -8   12.89    3.42
   1   0   8    8.72    1.47
   1   0   8    9.77    1.53
  -1   0  -9   -0.07    1.76
  -1   0 -10   73.98    7.41
  -1   0 -11    2.58    2.17
   1  -1 -11    1.81    2.22
   1   1 -11   -0.11    1.80
   1  -1 -10   19.82    4.13
   1   1 -10   22.36    4.04
   1  -1  -9   41.46    4.89
   1   1  -9   46.86    4.84
   1   1  -9   38.50    4.01
   1  -1  -8    1.00    1.62
   1  -1  -8    2.02    1.57
   1   1  -8    2.70    1.77
   1   1  -8    1.11    1.20
  -1   1   7   57.78    2.50
  -1   1   7   62.09    2.57
   1  -1  -7   80.32    5.51
   1  -1  -7   60.25    4.45
   1   1  -7   79.60    5.07
   1   1  -7   56.73    3.83
  -1   1   6   11.11    1.39
  -1   1   6   13.66    1.49
   1  -1  -6   16.20    2.56
   1  -1  -6   13.95    2.17
   1   1  -6   14.54    2.24
   1   1  -6   13.40    1.83
  -1  -1   5   67.03    3.03
  -1   1   5   69.50    3.97
  -1   1   5   47.64    2.52
  -1   1   5   56.91    2.73
   1  -1  -5   64.37    4.10
   1  -1  -5   50.67    3.30
   1   1  -5   69.92    3.71
   1   1  -5   48.81    2.63
  -1  -1   4    8.76    1.18
  -1   1   4    8.23    1.64
  -1   1   4    6.72    1.24
  -1   1   4    8.26    1.30
   1  -1  -4    9.29    1.81
   1  -1  -4    4.56    1.28
   1   1  -4    7.25    1.41
   1   1  -4    7.89    1.00
  -1  -1   3   15.87    0.92
  -1   1   3   17.05    1.74
  -1   1   3   12.09    1.24
  -1   1   3   14.37    1.31
   1  -1  -3   13.68    1.62
   1  -1  -3   11.80    1.34
   1   1  -3   14.56    1.18
  -1   1   2    3.03    0.90
  -1   1   2    2.29    0.70
  -1   1   2    3.81    0.77
   1  -1  -2    3.59    0.89
   1  -1  -2    3.12    0.82
   1  -1  -2    3.59    0.83
   1   1  -2    3.56    0.39
  -1  -1   1  710.95   18.89
  -1   1   1  606.45    7.61
  -1   1   1  745.27    8.80
  -1   1   1  774.34    8.75
  -1   1   1  514.54    6.57
   1  -1  -1  590.58    7.66
   1  -1  -1  756.31    8.70
   1  -1  -1  733.47    8.73
   1   1  -1    0.03    0.10
   1   1  -1   -0.01    0.13
  -1  -1   0  379.25    5.54
  -1  -1   0  275.28    4.29
  -1   1   0  346.49    5.60
  -1   1   0  406.22    6.21
  -1   1   0  406.11    6.13
   1  -1   0  338.21    5.59
   1  -1   0  407.38    6.10
   1  -1   0  416.38    6.33
   1  -1   0    0.12    0.23
   1   1   0  332.97    5.27
   1   1   0  279.68    4.35
  -1  -1  -1  173.43    4.58
  -1  -1  -1  192.29    4.84
  -1  -1  -1  131.12    3.60
  -1   1  -1  171.46    4.37
  -1   1  -1  189.21    4.65
  -1   1  -1  127.97    3.44
   1  -1   1  168.55    4.28
   1  -1   1  183.07    4.58
   1  -1   1  136.11    3.42
   1   1   1  173.47    4.58
   1   1   1  128.88    3.63
  -1  -1  -2   41.04    2.72
  -1  -1  -2   46.97    2.99
  -1  -1  -2    5.80    1.08
  -1   1  -2   40.82    2.59
  -1   1  -2   42.43    2.65
  -1   1  -2   33.26    2.10
   1  -1   2   41.19    2.48
   1  -1   2   41.47    2.59
   1  -1   2   32.06    1.89
   1   1   2   37.86    2.61
   1   1   2   29.72    2.14
  -1  -1  -3   54.78    3.70
  -1  -1  -3   37.98    2.92
  -1   1  -3   55.23    3.47
  -1   1  -3   38.35    2.69
   1  -1   3   50.37    3.28
   1  -1   3   55.02    3.52
   1  -1   3   36.70    2.35
   1   1   3   54.03    3.69
   1   1   3   36.35    2.72
  -1  -1  -4   62.82    4.38
  -1  -1  -4   45.80    3.40
  -1   1  -4   56.61    3.93
  -1   1  -4   40.82    3.06
   1  -1   4   56.56    3.70
   1  -1   4   45.43    2.63
   1   1   4   61.10    4.20
   1   1   4   43.12    3.11
  -1  -1  -5   15.20    2.68
  -1  -1  -5   11.30    2.21
  -1   1  -5   18.80    2.74
  -1   1  -5   11.98    2.12
   1  -1   5   11.09    1.51
   1   1   5   12.13    1.98
  -1  -1  -6   78.20    5.77
  -1  -1  -6   59.48    4.65
  -1   1  -6   77.73    5.49
  -1   1  -6   55.53    4.26
   1  -1   6   54.48    2.78
   1   1   6   49.04    3.63
  -1  -1  -7  263.32   11.10
  -1  -1  -7  195.89    8.89
  -1   1  -7  261.42   10.64
  -1   1  -7  188.57    8.35
   1   1   7  183.34    6.85
  -1  -1  -8   -0.86    1.60
  -1   1  -8    1.10    1.85
   1   1   8    0.54    1.13
  -1  -1  -9   47.42    5.74
  -1   1  -9   40.12    5.43
   1   1   9   27.41    2.55
   1   1   9   32.09    2.69
  -1  -1 -10    1.27    2.17
  -1   1 -10    1.79    2.38
  -1  -1 -11    1.16    1.82
  -1   1 -11    1.58    2.24
   1  -2 -11   38.51    5.87
   1   2 -11   42.36    5.53
   1  -2 -10    8.14    3.24
   1   2 -10   10.87    3.12
  -1   2   9   45.57    2.35
   1  -2  -9   53.09    5.60
   1   2  -9   50.13    4.93
  -1   2   8    1.87    1.13
  -1   2   8    1.93    1.16
   1  -2  -8    4.55    2.17
   1  -2  -8    2.63    1.73
   1   2  -8    4.54    2.07
   1   2  -8    3.31    1.53
  -1  -2   7   12.71    1.61
  -1   2   7    8.54    1.68
  -1   2   7    8.96    1.69
   1  -2  -7   10.16    2.68
   1  -2  -7    7.39    2.11
   1   2  -7   10.44    2.24
   1   2  -7    8.49    1.76
  -1  -2   6  175.48    4.45
  -1   2   6  130.64    5.02
  -1   2   6  157.24    5.49
   1  -2  -6  171.24    7.58
   1  -2  -6  141.82    6.36
   1   2  -6  189.44    6.48
   1   2  -6  136.86    4.67
  -1  -2   5  288.25    4.80
  -1  -2   5  301.45    4.87
  -1   2   5  218.56    6.26
  -1   2   5  247.32    6.65
   1  -2  -5  290.37    8.95
   1  -2  -5  245.56    7.56
   1   2  -5  309.09    7.09
   1   2  -5  228.50    4.70
  -1   2   4  234.23    7.21
  -1   2   4  175.56    5.40
  -1   2   4  195.55    5.65
   1  -2  -4  225.93    7.25
   1  -2  -4  186.96    6.02
   1   2  -4  226.71    5.07
  -1   2   3   49.69    3.15
  -1   2   3   41.87    2.54
  -1   2   3   43.59    2.61
   1  -2  -3   51.47    3.17
   1  -2  -3   45.14    2.72
   1   2  -3   51.39    1.79
   1   2  -3   56.78    1.96
  -1   2   2  638.47    9.68
  -1   2   2  520.87    7.99
  -1   2   2  546.34    8.17
   1  -2  -2  579.21    9.28
   1  -2  -2  755.47   10.62
  -1  -2   1  238.22    5.46
  -1  -2   1  215.90    3.69
  -1  -2   1  243.78    4.15
  -1   2   1  203.24    5.02
  -1   2   1  232.39    5.39
  -1   2   1  256.83    5.74
  -1   2   1   -0.02    0.13
   1  -2  -1  189.60    4.87
   1  -2  -1  243.43    5.52
   1  -2  -1  238.47    5.55
   1  -2  -1  186.86    4.41
   1   2  -1  203.70    3.63
   1   2  -1  236.90    4.12
  -1  -2   0   -0.08    0.14
  -1   2   0   22.57    1.87
  -1   2   0   26.17    2.00
  -1   2   0   29.94    2.03
  -1   2   0   20.00    1.55
   1  -2   0   22.90    1.82
   1  -2   0   28.05    2.03
   1  -2   0   27.02    1.94
   1  -2   0   21.36    1.57
   1   2   0   24.03    1.66
   1   2   0   21.23    1.37
  -1  -2  -1   24.01    1.95
  -1  -2  -1   20.08    1.63
  -1   2  -1   22.71    1.90
  -1   2  -1   24.15    1.93
  -1   2  -1   27.55    2.05
  -1   2  -1   19.37    1.53
   1  -2   1   20.95    1.76
   1  -2   1   26.96    1.98
   1  -2   1   25.93    1.97
   1  -2   1   18.18    1.39
   1   2   1   24.43    1.98
   1   2   1   19.11    1.66
  -1  -2  -2   92.42    4.22
  -1  -2  -2   71.97    3.40
  -1   2  -2   93.01    3.88
  -1   2  -2  101.85    4.07
  -1   2  -2   72.08    3.02
   1  -2   2   80.97    3.46
   1  -2   2   97.27    3.81
   1  -2   2   94.50    3.87
   1  -2   2   79.46    2.71
   1   2   2   88.37    4.14
   1   2   2   67.57    3.33
  -1  -2  -3  534.80   11.34
  -1  -2  -3    0.10    0.24
  -1   2  -3  535.43   10.22
  -1   2  -3  404.38    7.93
   1  -2   3  496.62    9.29
   1  -2   3  549.91    9.77
   1  -2   3  559.76   10.32
   1  -2   3  419.72    6.41
   1   2   3  523.27   11.17
   1   2   3  393.55    8.79
  -1  -2  -4   60.11    4.35
  -1  -2  -4   45.29    3.50
  -1   2  -4   66.65    4.18
  -1   2  -4   47.57    3.19
   1  -2   4   65.25    4.03
   1  -2   4   52.00    2.22
   1   2   4   64.93    4.51
   1   2   4   48.63    3.51
  -1  -2  -5   18.17    2.95
  -1  -2  -5   14.80    2.52
  -1   2  -5   20.52    2.86
  -1   2  -5   17.69    2.38
   1   2   5   13.18    2.22
  -1  -2  -6   58.86    5.24
  -1  -2  -6   39.10    3.93
  -1   2  -6   61.06    4.87
  -1   2  -6   43.39    3.79
   1   2   6   41.44    3.68
  -1  -2  -7   11.96    3.24
  -1  -2  -7   12.72    2.92
  -1   2  -7   15.17    3.19
  -1   2  -7    7.04    2.23
   1   2   7    9.16    2.21
  -1  -2  -8    0.95    1.95
  -1   2  -8    0.08    1.49
   1   2   8    0.34    1.35
  -1  -2  -9    0.93    1.84
  -1   2  -9    0.21    1.63
   1   2   9    1.55    1.38
   1   2   9    1.76    1.42
  -1  -2 -10   26.64    5.37
  -1   2 -10   24.51    4.96
  -1  -2 -11   23.55    5.48
   1  -3 -11    3.54    2.57
   1   3 -11    0.54    1.98
  -1   3  10    5.22    1.33
  -1   3  10    8.35    1.38
   1  -3 -10    9.51    3.33
   1   3 -10    6.22    2.60
  -1   3   9   -0.36    1.07
  -1   3   9    0.22    1.00
   1  -3  -9    0.96    1.80
   1   3  -9   -0.19    1.45
  -1   3   8  258.60    8.18
  -1   3   8  311.78    8.98
   1  -3  -8  370.15   13.63
   1  -3  -8  306.34   11.47
   1   3  -8  365.22   11.01
  -1   3   7    1.03    1.32
  -1   3   7    1.29    1.25
   1  -3  -7    2.32    1.78
   1  -3  -7    1.34    1.40
   1   3  -7    1.15    1.40
   1   3  -7    1.92    1.06
  -1   3   6  131.63    5.77
  -1   3   6  156.72    6.25
   1  -3  -6  182.74    8.27
   1  -3  -6  156.78    7.08
   1   3  -6  191.02    6.32
   1   3  -6  141.32    4.41
  -1   3   5   12.98    2.07
  -1   3   5   16.91    2.27
   1  -3  -5   16.67    2.66
   1  -3  -5   15.99    2.45
   1   3  -5   18.85    1.98
  -1   3   4    0.59    1.17
  -1   3   4   -0.16    1.06
  -1   3   4    0.32    1.12
   1  -3  -4    0.02    1.31
   1  -3  -4   -0.91    0.97
   1   3  -4    0.69    0.83
  -1   3   3    2.06    1.32
  -1   3   3    0.52    1.13
  -1   3   3    0.62    1.10
   1  -3  -3    0.06    1.29
   1   3  -3   -0.17    0.64
   1   3  -3    0.00    0.62
   1   3  -3    0.02    0.66
  -1  -3   2  178.44    3.46
  -1   3   2  166.42    5.65
  -1   3   2  130.86    4.60
   1  -3  -2  160.41    5.50
   1  -3  -2  205.09    6.22
   1   3  -2  155.00    3.18
   1   3  -2  191.32    3.65
   1   3  -2  198.67    3.73
  -1  -3   1  247.92    4.24
  -1  -3   1  299.20    4.68
  -1  -3   1  301.74    5.17
  -1   3   1  257.63    6.48
  -1   3   1  289.79    6.89
  -1   3   1  316.61    7.29
  -1   3   1  218.02    5.48
   1  -3  -1  246.58    6.27
   1  -3  -1  284.94    6.76
   1  -3  -1  294.63    7.02
   1   3  -1  246.34    4.71
   1   3  -1  298.74    5.28
  -1  -3   0    0.01    0.24
  -1  -3   0  112.47    3.65
  -1   3   0   98.49    3.92
  -1   3   0  104.20    4.04
  -1   3   0  117.41    4.32
  -1   3   0   86.27    3.33
   1  -3   0   93.67    3.73
   1  -3   0  115.97    4.16
   1  -3   0  112.16    4.16
   1   3   0  101.58    3.63
  -1  -3  -1   -0.01    0.73
  -1   3  -1    0.05    0.79
  -1   3  -1    0.10    0.83
  -1   3  -1    0.81    0.83
  -1   3  -1    0.54    0.70
   1  -3   1   -0.25    0.66
   1  -3   1   -0.12    0.69
   1  -3   1    0.40    0.79
   1   3   1    0.88    0.93
   1   3   1    0.75    0.79
  -1  -3  -2    6.99    1.82
  -1  -3  -2    5.27    1.43
  -1   3  -2    5.84    1.54
  -1   3  -2    7.49    1.65
  -1   3  -2    4.33    1.21
   1  -3   2   -0.09    0.39
   1  -3   2    8.46    1.55
   1  -3   2    7.42    1.63
   1   3   2    7.07    1.76
   1   3   2    3.53    1.41
  -1  -3  -3    0.26    1.23
  -1  -3  -3    0.09    1.11
  -1   3  -3   -0.28    1.17
  -1   3  -3    0.19    0.99
   1  -3   3   -0.02    0.27
   1  -3   3    0.16    0.87
   1  -3   3   -0.11    1.07
   1   3   3    0.29    1.22
   1   3   3    0.23    1.08
  -1  -3  -4   -0.42    0.91
  -1  -3  -4    0.17    0.52
  -1   3  -4   -0.56    0.98
  -1   3  -4   -0.38    0.81
   1  -3   4   -0.09    0.34
   1  -3   4    0.83    1.06
   1   3   4    0.62    1.28
   1   3   4    0.97    1.09
  -1  -3  -5   31.10    3.68
  -1  -3  -5    2.86    1.33
  -1   3  -5   31.53    3.40
  -1   3  -5   24.87    2.71
   1  -3   5   27.10    2.66
   1  -3   5   29.45    3.03
   1   3   5   21.82    2.90
  -1  -3  -6    6.01    2.40
  -1  -3  -6    2.67    1.63
  -1   3  -6    3.97    1.97
  -1   3  -6    3.42    1.46
   1  -3   6    3.79    1.59
   1   3   6    1.92    1.58
  -1  -3  -7   23.98    4.16
  -1  -3  -7   15.57    3.23
  -1   3  -7   25.37    3.88
  -1   3  -7   17.06    2.93
   1   3   7   15.23    2.86
  -1  -3  -8  116.23    8.55
  -1   3  -8  138.66    8.30
   1   3   8   87.82    5.83
  -1  -3  -9   -0.21    1.61
  -1   3  -9    0.17    1.82
   1   3   9    0.69    1.58
   1   3   9    1.89    1.65
  -1  -3 -10    0.50    1.85
  -1   3 -10    0.78    1.97
   1  -4 -11   57.89    7.05
   1   4 -11   54.40    5.88
  -1   4  10   -0.63    1.15
  -1   4  10    0.12    1.06
   1  -4 -10    1.37    1.89
   1   4 -10   -0.92    1.41
  -1   4   9    1.11    1.53
  -1   4   9    1.79    1.57
   1  -4  -9    1.65    2.09
   1   4  -9    3.48    2.19
  -1   4   8   -0.78    1.03
  -1   4   8    0.29    1.31
   1  -4  -8    0.66    1.78
   1   4  -8    0.47    1.46
  -1   4   7   22.41    3.09
  -1   4   7   24.92    3.19
   1  -4  -7   28.87    4.24
   1  -4  -7   24.37    3.61
   1   4  -7   26.16    3.03
  -1   4   6   30.13    3.26
  -1   4   6   30.37    3.28
   1  -4  -6   37.50    4.16
   1  -4  -6   30.13    3.50
   1   4  -6   37.90    3.06
   1   4  -6   31.62    2.12
  -1   4   5  269.13    8.55
  -1   4   5  320.51    9.30
   1  -4  -5  321.68   10.70
   1  -4  -5  289.47    9.32
   1   4  -5  358.88    7.49
  -1   4   4  153.98    6.94
  -1   4   4  125.80    5.66
   1  -4  -4  146.39    6.75
   1   4  -4  152.06    4.25
   1   4  -4  156.46    4.34
  -1  -4   3  239.92    4.15
  -1   4   3  215.01    7.62
  -1   4   3  184.34    6.45
   1  -4  -3  217.26    7.68
   1  -4  -3  264.84    8.44
   1   4  -3  212.59    4.63
   1   4  -3  241.62    4.99
  -1  -4   2    1.29    0.76
  -1   4   2    0.28    1.23
   1  -4  -2    0.71    1.40
   1  -4  -2    2.95    1.47
   1  -4  -2    0.62    1.24
   1   4  -2   -0.03    0.91
   1   4  -2    0.84    0.88
   1   4  -2    1.39    0.92
  -1  -4   1   26.24    1.80
  -1  -4   1   28.58    1.97
  -1  -4   1   27.19    2.06
  -1   4   1   23.85    2.57
  -1   4   1   25.61    2.80
  -1   4   1   18.85    2.11
   1  -4  -1   23.41    2.57
   1  -4  -1   31.58    2.96
   1  -4  -1   26.44    2.80
   1   4  -1   21.74    1.94
   1   4  -1   28.05    2.28
  -1  -4   0   -0.11    0.32
  -1  -4   0   11.36    1.61
  -1   4   0   10.10    1.77
  -1   4   0   12.05    1.99
  -1   4   0    7.28    1.50
   1  -4   0    8.11    1.67
   1  -4   0   12.17    1.88
   1  -4   0   11.05    1.90
   1   4   0   11.54    1.73
  -1  -4  -1   78.18    4.14
  -1   4  -1   76.37    4.04
  -1   4  -1   88.25    4.34
  -1   4  -1   68.66    3.44
   1  -4   1   72.90    3.70
   1  -4   1   82.56    3.96
   1  -4   1   88.63    4.25
   1   4   1   77.41    4.28
   1   4   1   69.72    3.72
  -1  -4  -2    1.01    1.35
  -1   4  -2   -0.30    1.13
  -1   4  -2    0.74    1.24
  -1   4  -2    0.61    0.99
   1  -4   2   -0.03    0.24
   1  -4   2    0.26    0.91
   1  -4   2    0.00    1.14
   1   4   2    0.51    1.26
   1   4   2   -0.23    1.14
  -1  -4  -3   71.70    4.76
  -1  -4  -3   59.41    3.93
  -1   4  -3   84.04    4.53
  -1   4  -3   61.23    3.40
   1  -4   3   72.26    3.69
   1  -4   3   81.08    4.22
   1   4   3   81.99    5.15
   1   4   3   58.31    4.03
  -1  -4  -4   10.14    2.36
  -1  -4  -4    9.98    2.15
  -1   4  -4   11.82    2.24
  -1   4  -4    7.63    1.63
   1  -4   4   11.21    1.80
   1  -4   4   13.44    2.14
   1   4   4    8.89    2.12
  -1  -4  -5   54.83    4.94
  -1  -4  -5   42.47    4.07
  -1   4  -5   52.31    4.23
  -1   4  -5   45.45    3.50
   1  -4   5   49.57    3.47
   1  -4   5   52.07    3.95
   1   4   5   42.84    3.99
  -1  -4  -6    2.95    1.97
  -1  -4  -6    1.83    1.38
  -1   4  -6    4.40    2.08
  -1   4  -6    2.21    1.46
   1  -4   6    5.65    1.60
   1   4   6    1.93    1.68
  -1  -4  -7    7.42    2.90
  -1   4  -7    3.93    2.18
  -1   4  -7    3.15    1.59
   1   4   7    2.90    1.91
  -1  -4  -8    1.70    2.15
  -1   4  -8    5.62    2.59
   1   4   8    5.31    2.26
  -1  -4  -9   15.52    4.36
  -1   4  -9   10.95    3.65
   1   4   9    9.10    2.78
  -1  -4 -10   14.69    4.54
  -1   4 -10    9.30    3.59
   1  -5 -11   12.07    4.19
   1   5 -11    7.45    3.12
  -1   5  10   20.33    3.28
  -1   5  10   25.54    3.47
   1  -5 -10   31.49    5.52
   1   5 -10   30.33    4.31
  -1   5   9   95.43    6.27
  -1   5   9  106.69    6.57
   1  -5  -9  126.27    9.32
   1   5  -9  124.71    7.12
  -1   5   8    3.44    1.93
  -1   5   8    3.96    1.97
   1  -5  -8    4.84    2.53
   1   5  -8    6.68    2.12
  -1   5   7    7.75    2.42
  -1   5   7    9.00    2.54
   1  -5  -7    5.33    2.62
   1  -5  -7    7.91    2.56
   1   5  -7    9.09    2.17
  -1   5   6   12.62    2.63
  -1   5   6   13.32    2.71
   1  -5  -6   16.22    3.35
   1  -5  -6   -0.13    0.45
   1   5  -6   18.81    2.37
  -1   5   5   23.00    3.12
  -1   5   5   27.44    3.26
   1  -5  -5   26.40    3.63
   1   5  -5   34.06    2.68
   1   5  -5   26.05    1.53
  -1   5   4   -0.81    1.00
   1  -5  -4    0.96    1.23
   1  -5  -4    2.07    1.52
   1   5  -4    0.26    0.82
   1   5  -4    1.04    0.94
  -1  -5   3  135.95    3.46
  -1   5   3  119.93    6.21
  -1   5   3  104.46    5.32
   1  -5  -3  105.51    5.76
   1  -5  -3  164.48    7.22
   1   5  -3  126.30    4.20
   1   5  -3  140.44    4.46
  -1  -5   2   12.72    1.15
  -1  -5   2   14.59    1.28
  -1  -5   2   15.40    1.67
  -1   5   2   11.71    2.38
   1  -5  -2   11.61    2.26
   1  -5  -2   13.46    2.30
   1  -5  -2   12.26    2.36
   1   5  -2   11.37    1.61
   1   5  -2   15.72    1.88
  -1  -5   1  442.42    7.68
  -1  -5   1  535.11    8.45
  -1  -5   1  511.86    9.09
  -1   5   1  427.19   10.37
  -1   5   1  488.21   11.14
  -1   5   1  379.97    9.00
   1  -5  -1  406.79    9.84
   1  -5  -1  524.95   11.22
   1  -5  -1  503.24   11.30
   1   5  -1  399.43    8.33
   1   5  -1  488.85    9.27
  -1  -5   0    0.27    0.52
  -1  -5   0  121.66    4.85
  -1   5   0   89.44    4.80
  -1   5   0  116.37    5.37
  -1   5   0   88.05    4.30
   1  -5   0   92.55    4.63
   1  -5   0  125.66    5.37
   1  -5   0  119.31    5.41
   1   5   0   87.89    4.42
  -1  -5  -1   71.88    4.25
  -1  -5  -1   82.94    4.56
  -1   5  -1   71.26    4.27
  -1   5  -1   75.89    4.39
  -1   5  -1   58.71    3.46
   1  -5   1   67.93    3.88
   1  -5   1   86.91    4.31
   1  -5   1   87.25    4.54
   1   5   1   69.08    4.34
   1   5   1   54.50    3.54
  -1  -5  -2   32.86    3.30
  -1   5  -2   31.31    2.99
  -1   5  -2   38.48    3.33
  -1   5  -2   27.83    2.45
   1  -5   2    0.03    0.30
   1  -5   2   39.44    3.15
   1   5   2   36.17    3.56
   1   5   2   26.16    2.81
  -1  -5  -3    4.28    1.79
  -1   5  -3    2.50    1.37
  -1   5  -3    2.61    1.44
  -1   5  -3    4.34    1.36
   1  -5   3    1.81    1.08
   1  -5   3    3.78    1.42
   1   5   3    2.57    1.52
   1   5   3    3.13    1.61
  -1  -5  -4   18.66    3.12
  -1  -5  -4   15.36    2.66
  -1   5  -4   21.87    2.91
  -1   5  -4   16.65    2.23
   1  -5   4   17.14    2.08
   1  -5   4   20.72    2.63
   1   5   4   16.36    2.78
  -1  -5  -5   88.42    6.44
  -1  -5  -5   69.17    5.22
  -1   5  -5   87.03    5.52
  -1   5  -5   69.78    4.42
   1  -5   5   81.32    4.20
   1  -5   5   91.43    5.10
   1   5   5   67.48    5.19
  -1  -5  -6   56.57    5.76
  -1  -5  -6   55.29    5.06
  -1   5  -6   65.70    5.17
  -1   5  -6   52.39    4.17
   1   5   6   49.49    4.78
  -1  -5  -7  127.40    8.84
  -1   5  -7  124.76    7.52
   1   5   7   91.04    6.55
  -1  -5  -8   -0.64    1.55
  -1   5  -8   -1.08    1.38
   1   5   8    0.49    1.72
  -1  -5  -9   30.01    5.62
  -1   5  -9   26.33    4.65
   1   5   9   23.13    3.98
  -1  -5 -10    1.31    2.27
  -1   5 -10    3.93    2.66
   1   5  10    0.50    1.46
  -1   6  10   18.83    3.56
  -1   6  10   19.83    3.52
   1  -6 -10   24.43    5.26
   1   6 -10   26.92    4.18
  -1   6   9   -0.32    1.55
  -1   6   9    1.67    1.67
   1  -6  -9   -0.35    1.59
   1   6  -9    1.30    1.77
  -1   6   8    1.01    1.71
  -1   6   8    1.13    1.71
   1  -6  -8    2.28    2.08
   1   6  -8    3.00    1.79
  -1   6   7   23.38    3.69
  -1   6   7   28.22    3.93
   1  -6  -7   31.86    4.76
   1   6  -7   38.36    3.58
  -1   6   6   24.26    3.54
  -1   6   6   33.13    3.95
   1  -6  -6   32.59    4.63
   1   6  -6   38.20    3.25
  -1   6   5    6.32    2.22
  -1   6   5    8.33    2.44
   1  -6  -5    9.45    2.68
   1   6  -5    8.73    1.74
   1   6  -5    9.69    1.84
  -1  -6   4  122.41    3.19
  -1   6   4   81.68    5.42
   1  -6  -4  103.80    6.49
   1   6  -4  110.38    4.56
   1   6  -4  124.32    4.85
  -1  -6   3   40.62    2.33
  -1   6   3   41.44    4.08
  -1   6   3   29.97    3.34
   1  -6  -3   35.09    3.73
   1  -6  -3   45.60    4.37
   1   6  -3   35.81    2.73
   1   6  -3   46.25    3.08
  -1  -6   2  127.27    3.62
  -1  -6   2  144.54    3.87
  -1  -6   2  150.02    4.91
  -1   6   2  121.56    6.44
   1  -6  -2  111.63    5.97
   1  -6  -2  151.26    7.09
   1   6  -2  117.58    4.85
   1   6  -2  141.91    5.35
  -1  -6   1    1.50    0.98
  -1  -6   1    1.40    1.09
  -1   6   1    1.19    1.50
  -1   6   1    1.92    1.30
  -1   6   1    1.46    1.22
   1  -6  -1    1.61    1.23
   1  -6  -1    3.13    1.50
   1   6  -1    1.73    1.19
  -1  -6   0    0.21    0.39
  -1  -6   0   -0.38    1.02
  -1   6   0    0.39    1.08
  -1   6   0    1.49    1.33
  -1   6   0    0.26    1.05
   1  -6   0    0.72    0.99
   1  -6   0   -0.83    0.95
   1   6   0    0.72    1.01
  -1  -6  -1   99.62    5.22
  -1   6  -1  102.06    5.41
  -1   6  -1  113.50    5.67
  -1   6  -1   90.36    4.62
   1  -6   1   95.21    4.77
   1  -6   1  117.95    5.60
   1   6   1   89.36    5.21
   1   6   1   87.04    4.76
  -1  -6  -2  263.09    9.12
  -1   6  -2  260.36    8.45
  -1   6  -2  294.82    9.03
  -1   6  -2  219.41    7.01
   1  -6   2  237.83    7.15
   1  -6   2  284.10    8.47
   1   6   2  237.61    9.02
   1   6   2  209.39    7.80
  -1  -6  -3   25.19    3.48
  -1   6  -3   24.03    3.08
  -1   6  -3   25.97    3.16
  -1   6  -3   23.36    2.69
   1  -6   3   23.81    2.40
   1  -6   3   28.70    2.96
   1   6   3   26.90    3.58
   1   6   3   19.04    2.99
  -1  -6  -4  289.93   11.13
  -1   6  -4  300.38    9.74
  -1   6  -4  227.28    7.60
   1  -6   4  262.11    7.28
   1  -6   4  290.59    8.78
   1   6   4  224.65    9.19
  -1  -6  -5   18.97    3.64
  -1   6  -5   21.24    3.25
  -1   6  -5   13.94    2.37
   1  -6   5   19.38    2.23
   1  -6   5   19.80    2.88
   1   6   5   12.76    2.96
  -1  -6  -6   85.22    7.07
  -1  -6  -6   75.61    6.12
  -1   6  -6   95.10    6.37
   1  -6   6  102.26    5.69
   1   6   6   65.58    5.75
  -1  -6  -7    6.80    2.91
  -1   6  -7    7.80    2.76
   1   6   7    3.07    2.11
  -1  -6  -8    6.66    3.29
  -1   6  -8    6.82    2.83
  -1  -6  -9    7.82    3.51
  -1   6  -9    5.72    2.92
  -1  -6 -10   42.48    6.90
   1  -7 -10    3.73    2.82
   1   7 -10   -0.83    1.99
   1  -7  -9    5.32    2.93
   1   7  -9    8.31    2.70
   1  -7  -8   21.11    4.65
   1   7  -8   20.52    3.22
  -1   7   7  108.68    7.37
  -1   7   7  119.18    7.65
   1  -7  -7  142.79    9.49
   1   7  -7  164.87    7.08
  -1   7   6    2.27    1.92
  -1   7   6    3.72    1.97
   1  -7  -6    4.59    2.43
   1   7  -6    2.77    1.69
  -1   7   5    3.73    1.89
  -1   7   5    6.16    2.38
   1  -7  -5    3.67    2.18
   1   7  -5    3.86    1.58
   1   7  -5    6.42    1.77
  -1  -7   4   19.70    1.68
  -1   7   4   12.31    2.86
  -1   7   4   14.91    2.92
   1  -7  -4   15.04    3.10
   1  -7  -4   24.68    4.03
   1   7  -4   17.17    2.37
   1   7  -4   19.87    2.57
  -1  -7   3   29.74    2.36
  -1   7   3   28.27    3.92
  -1   7   3   18.00    2.98
  -1   7   3   19.57    3.20
   1  -7  -3   24.52    3.53
   1  -7  -3   29.04    3.93
   1   7  -3   22.06    2.61
   1   7  -3   29.37    2.93
  -1  -7   2    9.46    1.36
  -1  -7   2   14.73    2.03
  -1   7   2   13.49    2.85
  -1   7   2    7.89    2.11
   1  -7  -2   11.85    2.57
   1  -7  -2    8.28    2.45
   1   7  -2    9.77    1.98
   1   7  -2   15.14    2.37
  -1  -7   1  154.24    5.51
  -1  -7   1  190.39    6.79
  -1   7   1  153.91    7.50
  -1   7   1  174.57    7.95
  -1   7   1  144.32    6.65
   1  -7  -1  151.43    7.01
   1  -7  -1  193.40    8.24
   1   7  -1  155.88    6.55
  -1  -7   0   -0.02    0.39
  -1  -7   0  305.15    9.32
  -1   7   0  243.46    9.05
  -1   7   0  285.78    9.81
  -1   7   0  223.57    7.94
   1  -7   0  239.62    8.33
   1  -7   0  291.93    9.68
   1   7   0  244.62    8.69
  -1  -7  -1  303.31    9.56
  -1  -7  -1  356.29   10.85
  -1   7  -1  300.54    9.87
  -1   7  -1  331.56   10.35
  -1   7  -1  262.11    8.40
   1  -7   1  145.67    6.22
   1  -7   1  355.96   10.32
   1   7   1  284.91    9.93
   1   7   1  243.31    8.48
  -1  -7  -2   62.96    4.89
  -1   7  -2   63.50    4.72
  -1   7  -2   74.14    5.07
  -1   7  -2   57.95    4.04
   1  -7   2   62.81    4.00
   1  -7   2   76.35    4.87
   1   7   2   61.09    5.01
   1   7   2   50.62    4.32
  -1  -7  -3   31.29    4.02
  -1   7  -3   31.16    3.56
  -1   7  -3   35.43    3.75
  -1   7  -3   24.28    2.83
   1  -7   3   30.50    2.81
   1  -7   3   30.77    3.27
   1   7   3   25.76    3.86
   1   7   3   25.67    3.61
  -1  -7  -4    4.79    2.26
  -1   7  -4    2.30    1.87
  -1   7  -4    4.08    2.09
  -1   7  -4    3.21    1.43
   1  -7   4    3.25    1.28
   1  -7   4    1.99    1.53
   1   7   4    2.35    1.98
  -1  -7  -5   48.14    5.37
  -1   7  -5   52.38    4.83
   1  -7   5   53.51    4.15
   1   7   5   34.50    4.31
  -1  -7  -6    4.56    2.46
  -1   7  -6    4.76    2.40
   1  -7   6    5.74    1.98
  -1  -7  -7  104.74    8.56
  -1   7  -7  104.51    7.24
  -1  -7  -8   13.58    4.26
  -1   7  -8   16.60    3.83
  -1  -7  -9   63.91    7.75
  -1   7  -9   74.11    7.00
   1  -8  -9   17.51    4.76
   1   8  -9   22.28    3.73
   1  -8  -8    1.54    2.17
   1   8  -8    2.92    1.94
   1  -8  -7   -1.24    1.63
   1   8  -7    0.44    1.47
   1  -8  -6   14.55    3.74
   1   8  -6   16.11    2.73
  -1   8   5   -0.31    1.32
  -1   8   5   -0.13    1.66
   1  -8  -5   -0.29    1.47
   1  -8  -5   -0.83    1.56
   1   8  -5    1.74    1.60
  -1  -8   4   45.81    2.62
  -1   8   4   -0.28    0.65
  -1   8   4   35.15    4.35
   1  -8  -4   36.32    4.50
   1  -8  -4   47.04    5.36
   1   8  -4   41.73    3.67
   1   8  -4   47.09    3.93
  -1  -8   3   60.10    3.53
  -1   8   3   41.69    4.51
  -1   8   3   49.58    4.64
   1  -8  -3   47.10    4.73
   1  -8  -3   58.67    5.52
   1   8  -3   49.27    3.97
   1   8  -3   56.94    4.30
  -1  -8   2   44.37    2.75
  -1  -8   2   55.08    3.79
  -1   8   2   48.32    4.95
  -1   8   2   34.79    3.83
   1  -8  -2   43.78    4.43
   1  -8  -2   49.42    4.91
   1   8  -2   43.05    3.88
   1   8  -2   46.16    3.99
  -1  -8   1   29.51    2.79
  -1  -8   1   35.04    3.42
  -1   8   1   30.71    4.11
  -1   8   1   29.07    3.46
   1  -8  -1   29.83    3.52
   1  -8  -1   37.24    4.16
   1   8  -1   31.60    3.55
  -1  -8   0   -0.07    0.41
  -1  -8   0    0.84    1.28
  -1   8   0   -1.10    1.28
  -1   8   0    0.30    1.53
  -1   8   0    0.73    1.20
   1  -8   0    0.86    1.24
   1  -8   0   -0.33    1.40
   1   8   0    0.16    1.32
  -1  -8  -1    3.57    1.70
  -1  -8  -1    3.56    1.93
  -1   8  -1    3.95    2.00
  -1   8  -1    4.11    2.09
  -1   8  -1    1.32    1.37
   1  -8   1   -0.19    0.42
   1  -8   1    2.82    1.71
   1   8   1    2.85    1.82
   1   8   1    3.82    2.06
  -1  -8  -2   25.90    3.56
  -1   8  -2   21.38    3.34
  -1   8  -2   30.39    3.71
  -1   8  -2   21.88    3.04
   1  -8   2   26.51    2.90
   1  -8   2   27.67    3.48
   1   8   2   29.10    4.13
   1   8   2   19.97    3.37
  -1  -8  -3  127.64    7.70
  -1   8  -3  120.83    6.90
  -1   8  -3  138.41    7.34
  -1   8  -3  108.01    5.86
   1  -8   3  130.67    5.65
   1  -8   3  153.69    7.02
   1   8   3  105.48    6.94
  -1  -8  -4   23.30    3.93
  -1   8  -4   22.49    3.60
  -1   8  -4   17.39    2.81
   1  -8   4   22.51    3.21
  -1  -8  -5   19.84    3.99
  -1   8  -5   19.75    3.57
   1  -8   5   17.33    2.76
  -1  -8  -6    6.62    2.70
  -1   8  -6    6.46    2.61
   1  -8   6    5.93    1.97
  -1  -8  -7    2.42    2.31
  -1   8  -7    3.14    2.40
  -1  -8  -8    0.96    2.10
  -1   8  -8    0.85    2.15
   1  -9  -9    2.95    2.94
   1   9  -9    1.75    2.12
   1  -9  -8   39.13    6.17
   1   9  -8   56.14    5.04
   1  -9  -7   18.20    4.57
   1  -9  -7   18.87    4.75
   1   9  -7   15.18    2.99
   1  -9  -6   79.00    7.43
   1  -9  -6   96.58    8.41
   1   9  -6   99.66    5.97
   1  -9  -5   23.00    4.29
   1  -9  -5   21.07    4.55
   1   9  -5   23.47    3.27
  -1  -9   4    3.62    1.18
   1  -9  -4    6.16    2.55
   1  -9  -4    3.72    2.42
   1   9  -4    2.89    1.88
  -1  -9   3    3.21    1.50
   1  -9  -3    4.19    2.23
   1  -9  -3    2.18    2.06
   1   9  -3    3.61    1.96
  -1  -9   2  168.19    6.86
  -1   9   2  143.21    8.60
  -1   9   2  125.87    7.45
   1  -9  -2  141.93    8.02
   1  -9  -2  153.39    8.75
  -1  -9   1    6.99    2.14
  -1   9   1    3.74    2.25
  -1   9   1    5.17    2.18
   1  -9  -1    7.55    2.39
   1  -9  -1    5.89    2.44
  -1  -9   0   23.52    2.84
  -1  -9   0   52.67    4.68
  -1   9   0   49.93    5.09
  -1   9   0   40.07    4.21
   1  -9   0   50.21    4.44
   1  -9   0   57.18    5.12
  -1  -9  -1   40.66    4.06
  -1  -9  -1   48.70    4.91
  -1   9  -1   45.44    4.82
  -1   9  -1   35.08    3.90
   1  -9   1    0.27    0.67
   1  -9   1   50.00    4.71
   1   9   1   41.51    4.47
  -1  -9  -2   38.10    4.34
  -1  -9  -2   39.43    4.69
  -1   9  -2   40.44    4.64
  -1   9  -2   31.32    3.70
   1  -9   2   41.24    4.17
   1   9   2   29.20    4.18
  -1  -9  -3    1.28    1.82
  -1   9  -3    0.82    1.65
  -1   9  -3    1.30    1.37
   1  -9   3    1.45    1.56
  -1  -9  -4    0.69    1.36
  -1   9  -4    0.25    1.77
   1  -9   4    1.46    1.42
  -1  -9  -5    1.04    1.69
  -1   9  -5    0.41    1.77
   1  -9   5   -0.89    1.18
  -1   9  -6   50.29    5.44
   1  -9   6   53.59    4.16
  -1   9  -7    0.64    2.04
  -1   9  -8   21.56    4.40
   1 -10  -8   10.14    4.48
   1  10  -8    9.33    2.86
   1 -10  -7    5.30    3.34
   1  10  -7    5.40    2.34
   1 -10  -6    6.02    3.25
   1  10  -6   14.41    3.05
   1 -10  -5  112.41    9.08
   1  10  -5  105.58    6.48
  -1 -10   4   34.23    2.61
   1 -10  -4   33.09    5.36
   1  10  -4   31.23    3.90
  -1 -10   3  130.06    5.80
   1 -10  -3  132.07    8.93
   1  10  -3  131.19    7.42
  -1 -10   2    9.03    2.27
   1 -10  -2    9.55    3.16
  -1 -10   1   12.37    2.71
   1 -10  -1   11.98    3.24
  -1 -10   0   27.42    3.91
  -1  10   0   35.86    4.90
   1 -10   0   25.91    4.09
  -1 -10  -1   29.26    4.32
  -1  10  -1   27.47    4.34
   1 -10   1   27.75    4.02
  -1 -10  -2    4.32    2.41
  -1  10  -2    4.40    2.31
   1 -10   2    6.63    2.42
  -1 -10  -3    2.48    2.05
  -1  10  -3    0.78    1.83
   1 -10   3    0.77    1.48
  -1 -10  -4    2.63    2.22
  -1  10  -4    2.69    2.02
   1 -10   4    2.17    1.69
  -1  10  -5   69.95    6.32
   1 -10   5   61.65    4.67
  -1  10  -6    2.40    2.32
   1 -10   6    1.07    1.38
  -1  10  -7    4.32    2.53
   1 -11  -7   60.88    8.35
   1  11  -7   55.37    5.39
   1 -11  -6   16.55    4.97
   1  11  -6   16.81    3.49
   1 -11  -5   -0.42    1.97
   1  11  -5    1.14    1.88
  -1 -11   4    1.63    1.09
   1 -11  -4    0.78    1.82
   1  11  -4   -0.45    1.72
  -1 -11   3   25.53    2.91
   1 -11  -3   23.48    4.77
  -1 -11   2   49.10    4.27
   1 -11  -2   65.28    6.49
  -1 -11   1   34.03    4.08
   1 -11  -1   30.76    4.77
  -1 -11   0   55.92    5.36
   1 -11   0   52.63    5.53
  -1 -11  -1   71.58    6.35
  -1  11  -1   80.65    7.09
   1 -11   1   75.49    6.24
  -1 -11  -2   36.20    5.19
  -1  11  -2   35.53    5.08
   1 -11   2   34.51    4.21
  -1 -11  -3    2.24    2.18
  -1  11  -3    0.24    1.79
   1 -11   3    2.84    1.89
  -1 -11  -4    2.56    2.45
  -1  11  -4    6.59    2.94
   1 -11   4    5.94    2.20
  -1 -11  -5   14.97    4.52
  -1  11  -5   16.47    3.93
   1 -11   5   14.37    2.68
  -1 -11  -6   29.87    6.13
  -1  11  -6   24.72    4.61
   1 -12  -5    3.28    2.74
   1  12  -5    0.53    2.17
   1 -12  -4   14.69    4.31
  -1 -12   3    0.09    1.31
   1 -12  -3   -1.14    1.58
  -1 -12   2   61.22    4.99
   1 -12  -2   59.54    6.61
  -1 -12   1   12.37    2.97
   1 -12  -1   13.00    3.58
  -1 -12   0    3.05    2.10
   1 -12   0    0.91    1.93
  -1 -12  -1   11.30    3.21
   1 -12   1    9.15    3.11
  -1 -12  -2   92.07    7.90
  -1  12  -2   83.18    7.50
   1 -12   2   88.08    6.73
  -1 -12  -3   43.32    6.23
  -1  12  -3   39.26    5.60
   1 -12   3   31.18    4.25
  -1 -12  -4   47.06    6.85
  -1  12  -4   38.96    5.61
   1 -12   4   38.20    4.12
  -1 -12  -5   -0.61    2.08
   1 -13  -3   29.72    5.73
  -1 -13   2   -0.51    1.36
   1 -13  -2   -1.34    1.66
  -1 -13   1   43.15    4.84
   1 -13  -1   37.86    5.69
  -1 -13   0    2.80    2.09
   1 -13   0    0.75    1.88
  -1 -13  -1   58.35    6.32
   1 -13   1   49.94    5.62
  -1 -13  -2   13.04    3.89
   1 -13   2   10.65    3.18
   2   0 -12    1.28    2.28
   2   0 -11   -0.97    1.53
   2   0 -10   62.45    5.91
   2   0  -9    0.55    1.55
   2   0  -9   -0.21    0.95
   2   0  -8   84.92    5.63
   2   0  -8   65.13    4.53
   2   0  -7   -1.10    0.88
   2   0  -7    0.80    0.96
   2   0  -6    7.10    1.69
   2   0  -6    7.54    1.46
  -2   0   5    0.18    0.84
   2   0  -5   -0.23    0.94
   2   0  -5   -0.77    0.74
   2   0  -5    0.18    0.82
  -2   0   4   24.01    1.93
   2   0  -4   24.32    2.15
   2   0  -4   19.38    1.59
   2   0  -4   20.09    1.57
  -2   0   3   -0.08    0.50
   2   0  -3    0.31    0.62
   2   0  -3    0.41    0.59
   2   0  -3   -0.41    0.38
   2   0  -3    0.21    0.39
  -2   0   2   45.90    2.02
  -2   0   2   54.06    2.27
   2   0  -2   40.38    2.03
   2   0  -2   51.26    2.25
   2   0  -2   56.94    2.41
   2   0  -2   32.84    1.47
  -2   0   1    0.13    0.63
  -2   0   1    1.82    0.79
  -2   0   1    0.04    0.46
   2   0  -1    0.80    0.71
   2   0  -1   -0.06    0.66
   2   0  -1    0.48    0.58
  -2   0   0  343.30    6.70
  -2   0   0  344.64    6.81
  -2   0   0  216.93    4.78
   2   0   0  335.39    6.65
   2   0   0  333.03    6.76
   2   0   0  232.36    5.09
  -2   0  -1   -0.62    0.72
  -2   0  -1   -0.53    0.60
  -2   0  -1    0.03    0.31
   2   0   1    0.23    0.69
   2   0   1    0.30    0.73
   2   0   1    0.69    0.68
  -2   0  -2   88.33    4.60
  -2   0  -2   52.66    3.21
   2   0   2   94.25    4.61
   2   0   2   91.43    4.61
   2   0   2   58.54    3.32
  -2   0  -3   -0.46    1.31
  -2   0  -3   -0.30    1.05
   2   0   3    0.11    1.17
   2   0   3    0.40    1.35
   2   0   3    0.07    1.03
  -2   0  -4    1.47    1.49
  -2   0  -4    0.55    1.15
   2   0   4    0.69    1.05
  -2   0  -5    0.35    1.36
  -2   0  -5   -0.50    0.88
   2   0   5   -0.66    0.97
  -2   0  -6  354.44   12.53
  -2   0  -6  265.39   10.03
   2   0   6  270.85    8.48
  -2   0  -7    1.03    1.67
  -2   0  -7   -0.06    1.25
   2   0   7    0.03    1.21
  -2   0  -8   86.14    7.41
   2   0   8   63.35    4.12
  -2   0  -9    0.25    1.97
  -2   0 -10   15.32    4.39
   2  -1 -12   23.70    4.80
   2   1 -12   27.07    4.98
   2  -1 -11   10.21    3.33
   2   1 -11   12.11    3.45
   2  -1 -10   42.54    5.09
   2   1 -10   49.11    5.10
   2  -1  -9    8.55    2.73
   2  -1  -9    4.95    2.00
   2   1  -9    7.08    2.44
   2  -1  -8   15.97    2.98
   2  -1  -8    9.30    2.22
   2   1  -8    9.54    2.36
   2   1  -8    8.19    1.91
   2  -1  -7    4.93    1.89
   2  -1  -7    4.56    1.61
   2   1  -7    5.28    1.67
   2   1  -7    4.08    1.34
  -2  -1   6   15.22    1.39
   2  -1  -6   12.71    2.25
   2  -1  -6   12.59    1.96
   2   1  -6   13.22    1.88
   2   1  -6   11.73    1.47
  -2  -1   5  100.80    2.57
  -2   1   5  100.08    4.46
  -2   1   5   71.96    2.25
  -2   1   5   79.51    2.34
   2  -1  -5   96.51    4.71
   2  -1  -5   81.03    3.86
   2   1  -5   95.91    3.82
   2   1  -5   74.60    2.42
   2   1  -5   87.62    2.63
  -2   1   4   14.47    1.86
  -2   1   4    9.05    1.10
  -2   1   4   10.76    1.25
   2  -1  -4   14.02    1.99
   2  -1  -4   10.52    1.64
   2  -1  -4   11.42    1.62
   2   1  -4   13.72    1.52
  -2   1   3    5.06    1.14
  -2   1   3    3.16    0.76
  -2   1   3    4.23    0.81
   2  -1  -3    5.11    1.21
   2  -1  -3    6.71    1.33
   2  -1  -3    5.80    1.28
   2  -1  -3    3.47    0.92
   2  -1  -3    4.66    0.99
   2   1  -3    5.98    0.79
   2   1  -3    4.49    0.74
  -2  -1   2   20.25    1.13
  -2   1   2   20.06    1.77
  -2   1   2   21.75    1.85
  -2   1   2   21.33    1.87
  -2   1   2   15.44    1.32
  -2   1   2   16.48    1.34
   2  -1  -2   17.82    1.73
   2  -1  -2   21.88    1.82
   2  -1  -2   22.71    1.92
   2  -1  -2   15.38    1.41
   2   1  -2   23.12    1.30
   2   1  -2   20.32    1.26
  -2  -1   1    0.16    0.31
  -2  -1   1    0.84    0.60
  -2   1   1    0.26    0.66
  -2   1   1    0.99    0.78
  -2   1   1    0.49    0.68
  -2   1   1    0.13    0.59
   2  -1  -1    0.77    0.75
   2  -1  -1    0.78    0.73
   2  -1  -1    0.58    0.74
   2  -1  -1    0.57    0.68
   2   1  -1    0.68    0.60
   2   1  -1    0.84    0.62
   2   1  -1   -0.31    0.40
  -2  -1   0   73.15    3.08
  -2  -1   0   71.95    3.15
  -2  -1   0   53.18    2.30
  -2   1   0   80.33    3.48
  -2   1   0   77.55    3.46
  -2   1   0   28.86    1.90
   2  -1   0   68.25    3.27
   2  -1   0   76.70    3.45
   2  -1   0   70.90    3.32
   2  -1   0   57.12    2.74
   2   1   0   70.81    3.11
   2   1   0   70.18    3.15
   2   1   0   51.86    2.42
  -2  -1  -1    4.68    1.28
  -2  -1  -1    8.27    1.50
  -2  -1  -1    5.26    1.14
  -2   1  -1    7.69    1.51
  -2   1  -1    6.90    1.46
  -2   1  -1    3.78    1.10
   2  -1   1    7.73    1.49
   2  -1   1    4.33    1.31
   2  -1   1    4.41    1.10
   2   1   1    7.31    1.41
   2   1   1    6.55    1.42
   2   1   1    4.10    1.09
  -2  -1  -2  154.87    6.03
  -2  -1  -2  111.43    4.61
  -2   1  -2  151.49    5.82
  -2   1  -2  108.59    4.51
   2  -1   2  165.82    6.02
   2  -1   2  165.08    6.07
   2  -1   2  117.30    4.51
   2   1   2  151.94    5.96
   2   1   2  150.78    5.96
   2   1   2  115.20    4.74
  -2  -1  -3  280.97    8.84
  -2   1  -3  293.17    8.76
  -2   1  -3  211.74    6.85
   2  -1   3  283.66    8.44
   2  -1   3  278.39    8.57
   2  -1   3  204.38    6.21
   2   1   3  280.78    8.77
   2   1   3  203.96    6.74
  -2  -1  -4   11.23    2.49
  -2  -1  -4    9.64    2.10
  -2   1  -4   10.65    2.32
  -2   1  -4    8.30    1.90
   2  -1   4    8.80    2.21
   2  -1   4    8.01    1.69
   2   1   4    7.18    1.78
  -2  -1  -5   17.78    3.22
  -2  -1  -5   17.83    2.85
  -2   1  -5   17.62    3.02
  -2   1  -5   13.14    2.53
   2  -1   5    9.36    1.85
   2   1   5   16.72    2.55
  -2  -1  -6   83.36    6.44
  -2  -1  -6   66.47    5.28
  -2   1  -6   83.40    6.25
  -2   1  -6   61.36    4.94
   2  -1   6   63.65    3.90
   2   1   6   67.87    4.76
  -2  -1  -7    0.68    1.80
  -2   1  -7    0.49    1.65
  -2   1  -7    0.67    1.55
   2  -1   7   -0.63    0.96
   2   1   7   -0.69    1.22
  -2  -1  -8    2.58    2.25
  -2   1  -8    3.82    2.47
   2   1   8    3.03    1.81
  -2  -1  -9   16.80    4.40
  -2   1  -9   19.02    4.49
   2   1   9   10.79    2.30
  -2  -1 -10   16.98    4.55
  -2   1 -10   20.22    4.94
   2  -2 -12    0.41    1.61
   2   2 -12    1.54    2.30
   2  -2 -11   14.48    3.98
   2   2 -11   11.28    3.32
   2  -2 -10    1.29    1.98
   2   2 -10    2.85    2.15
   2  -2  -9  196.36    9.96
   2   2  -9  202.26    8.60
   2  -2  -8    9.55    2.68
   2  -2  -8    7.81    2.27
   2   2  -8    9.87    2.24
  -2   2   7   47.18    2.68
  -2   2   7   54.26    2.84
   2  -2  -7   66.66    5.12
   2  -2  -7   57.89    4.38
   2   2  -7   71.08    4.16
   2   2  -7   51.82    2.96
  -2   2   6   14.44    1.71
  -2   2   6   17.31    1.82
   2  -2  -6   16.49    2.60
   2  -2  -6   20.79    2.62
   2   2  -6   19.47    2.05
   2   2  -6   14.63    1.26
   2   2  -6   19.75    1.44
  -2   2   5   66.15    3.28
  -2   2   5   78.45    3.55
   2  -2  -5   90.28    5.00
   2  -2  -5   78.84    4.26
   2   2  -5   87.73    3.22
  -2   2   4   23.95    2.69
  -2   2   4   16.63    2.02
  -2   2   4   17.87    2.00
   2  -2  -4   22.47    2.71
   2  -2  -4   18.98    2.28
   2   2  -4   19.43    1.29
  -2   2   3   97.43    4.28
  -2   2   3   74.09    3.29
  -2   2   3   81.01    3.45
   2  -2  -3   99.20    4.38
   2  -2  -3  116.99    4.78
   2  -2  -3  113.44    4.76
   2  -2  -3   82.25    3.71
  -2   2   2 1077.66   13.36
  -2   2   2 1303.41   14.91
  -2   2   2 1352.59   15.25
  -2   2   2  914.59   11.16
   2  -2  -2  991.00   13.00
   2  -2  -2 1278.01   14.74
   2  -2  -2 1322.98   15.35
   2  -2  -2  886.02   11.26
   2   2  -2 1258.69   15.90
   2   2  -2 1175.01   12.59
  -2  -2   1 1668.89   14.91
  -2   2   1 1522.77   15.79
  -2   2   1 1732.14   17.19
  -2   2   1 1913.94   17.98
  -2   2   1 1258.16   13.25
   2  -2  -1 1502.90   15.91
   2  -2  -1 1860.49   17.60
   2  -2  -1 1807.69   17.84
   2  -2  -1 1229.55   13.16
   2   2  -1 1586.28   14.00
   2   2  -1 1644.26   14.56
   2   2  -1 1346.01   13.48
  -2  -2   0  120.88    4.03
  -2  -2   0  128.42    4.28
  -2  -2   0   91.53    2.85
  -2   2   0  121.21    4.56
  -2   2   0  137.19    4.84
  -2   2   0  140.40    4.97
  -2   2   0   63.44    3.03
   2  -2   0  119.81    4.49
   2  -2   0  135.91    4.79
   2  -2   0  136.66    4.91
   2  -2   0   94.04    3.64
   2   2   0  126.65    4.27
   2   2   0  122.83    4.26
   2   2   0   94.80    3.29
  -2  -2  -1   60.98    3.46
  -2  -2  -1   61.37    3.62
  -2  -2  -1   45.83    2.70
  -2   2  -1   64.00    3.63
  -2   2  -1   46.34    2.87
   2  -2   1   54.23    3.37
   2  -2   1   59.78    3.47
   2  -2   1   57.66    3.47
   2  -2   1   45.24    2.71
   2   2   1   61.45    3.52
   2   2   1   42.30    2.71
  -2  -2  -2   42.19    3.59
  -2  -2  -2   29.21    2.68
  -2   2  -2   49.24    3.74
  -2   2  -2   31.73    2.79
   2  -2   2   37.77    3.28
   2  -2   2   43.58    3.42
   2  -2   2   42.61    3.37
   2  -2   2   33.02    2.57
   2   2   2   35.16    3.37
   2   2   2   30.41    2.78
  -2  -2  -3   36.33    3.64
  -2  -2  -3   24.50    2.68
  -2   2  -3   33.63    3.26
  -2   2  -3   26.78    2.70
   2  -2   3   36.75    3.33
   2  -2   3   40.53    3.40
   2  -2   3   38.19    3.46
   2  -2   3   30.52    2.52
   2   2   3   36.33    3.47
   2   2   3   25.46    2.75
  -2  -2  -4    6.11    2.14
  -2  -2  -4   -0.06    0.38
  -2   2  -4    6.59    2.09
  -2   2  -4    3.96    1.51
   2  -2   4    6.20    1.98
   2  -2   4    3.58    1.25
   2   2   4    3.37    1.50
  -2  -2  -5   57.52    5.11
  -2  -2  -5   40.92    3.96
  -2   2  -5   60.85    4.91
  -2   2  -5   43.60    3.90
   2  -2   5   59.55    4.77
   2  -2   5   47.33    3.07
   2   2   5   38.52    3.74
  -2  -2  -6    1.71    1.94
  -2  -2  -6    0.52    1.36
  -2   2  -6    0.16    1.49
  -2   2  -6    0.27    1.09
   2  -2   6    1.12    1.01
   2   2   6    1.97    1.50
  -2  -2  -7  161.47    9.63
  -2   2  -7  155.62    8.96
  -2   2  -7  117.96    7.22
   2   2   7  121.54    6.77
  -2  -2  -8   29.85    5.11
  -2   2  -8   30.17    4.89
   2   2   8   18.33    3.19
  -2  -2  -9   29.32    5.36
  -2   2  -9   28.54    5.15
   2   2   9   18.18    3.11
  -2  -2 -10    7.79    3.52
  -2   2 -10   14.16    4.22
   2  -3 -12   75.02    7.90
   2   3 -12   71.03    6.81
   2  -3 -11    0.75    2.06
   2   3 -11    0.11    1.91
   2  -3 -10   46.17    5.90
   2   3 -10   58.01    5.19
  -2   3   9    1.32    1.07
  -2   3   9    2.10    1.11
   2  -3  -9    0.94    1.74
   2   3  -9    1.46    1.55
  -2   3   8    0.19    0.97
  -2   3   8    0.76    1.03
   2  -3  -8    1.66    1.70
   2  -3  -8    0.41    1.22
   2   3  -8   -0.15    1.30
  -2   3   7    5.77    1.60
  -2   3   7    6.99    1.71
   2  -3  -7    8.75    2.54
   2  -3  -7    8.24    2.29
   2   3  -7    7.49    1.71
  -2   3   6  215.32    6.85
  -2   3   6  238.12    7.17
   2  -3  -6  284.56   10.01
   2  -3  -6  229.92    8.30
   2   3  -6  276.86    6.36
  -2   3   5   19.24    2.28
  -2   3   5   20.88    2.34
   2  -3  -5   30.23    3.33
   2  -3  -5   23.51    2.65
   2   3  -5   26.26    1.68
  -2   3   4  645.16   12.76
  -2   3   4  514.62   10.01
  -2   3   4  519.83   10.03
   2  -3  -4  598.54   12.50
   2  -3  -4  745.81   13.95
  -2   3   3   11.50    2.18
  -2   3   3    7.58    1.68
  -2   3   3    9.97    1.87
   2  -3  -3    9.83    2.11
   2  -3  -3   13.55    2.25
   2  -3  -3   14.30    2.33
  -2   3   2  559.45   10.71
  -2   3   2  702.21   12.07
  -2   3   2  725.74   12.43
  -2   3   2  496.76    9.21
   2  -3  -2  555.35   10.73
   2  -3  -2  677.38   11.86
   2  -3  -2  679.80   12.08
   2  -3  -2  463.94    8.97
   2   3  -2  593.15    7.38
  -2  -3   1   66.76    2.51
  -2   3   1   68.26    3.87
  -2   3   1   74.29    3.96
  -2   3   1   79.81    4.14
  -2   3   1    0.12    0.28
   2  -3  -1   59.20    3.51
   2  -3  -1   76.97    4.04
   2  -3  -1   75.22    4.07
   2  -3  -1   52.66    3.03
   2   3  -1   64.00    2.81
  -2  -3   0   25.56    2.21
  -2  -3   0   28.11    2.38
  -2   3   0   24.89    2.55
  -2   3   0   26.07    2.61
  -2   3   0   23.69    2.24
   2  -3   0   25.44    2.47
   2  -3   0   32.18    2.85
   2  -3   0   28.70    2.75
   2  -3   0   21.70    2.09
   2   3   0   27.59    2.37
   2   3   0   20.31    1.86
  -2  -3  -1   -0.01    1.13
  -2  -3  -1   -0.18    1.11
  -2  -3  -1    0.49    1.03
  -2   3  -1   -1.01    1.23
  -2   3  -1    0.76    1.26
  -2   3  -1   -0.35    1.04
   2  -3   1   -0.53    1.03
   2  -3   1    0.58    1.08
   2  -3   1   -1.41    1.01
   2  -3   1   -0.28    0.94
   2   3   1   -0.61    0.98
   2   3   1   -0.45    1.01
  -2  -3  -2  295.73    8.78
  -2  -3  -2  226.58    6.85
  -2   3  -2  308.54    8.64
  -2   3  -2  228.41    6.81
   2  -3   2  275.46    7.85
   2  -3   2  309.08    8.35
   2  -3   2  302.87    8.53
   2  -3   2  234.71    6.06
   2   3   2  292.64    8.81
   2   3   2  215.74    6.97
  -2  -3  -3  218.45    8.31
  -2  -3  -3  174.29    6.70
  -2   3  -3  222.19    7.88
  -2   3  -3  167.55    6.24
   2  -3   3  200.98    7.10
   2  -3   3  219.30    7.71
   2  -3   3  169.40    5.14
   2   3   3  218.79    8.32
   2   3   3  155.50    6.45
  -2  -3  -4  169.14    8.00
  -2  -3  -4  127.56    6.36
  -2   3  -4  172.24    7.50
  -2   3  -4  125.33    5.86
   2  -3   4  170.51    6.97
   2  -3   4  172.45    7.33
   2  -3   4  130.77    4.43
   2   3   4  118.30    6.07
  -2  -3  -5    2.38    1.83
  -2  -3  -5    0.41    1.21
  -2   3  -5    0.24    1.51
  -2   3  -5    1.82    1.30
   2  -3   5    1.18    1.36
   2  -3   5    2.39    1.66
   2  -3   5    2.10    0.96
   2   3   5    1.95    1.52
  -2  -3  -6    0.24    1.58
  -2  -3  -6    0.08    0.69
  -2   3  -6   -0.14    1.49
  -2   3  -6    0.19    1.33
   2  -3   6   -0.28    1.14
   2   3   6    1.00    1.53
  -2  -3  -7    7.14    2.98
  -2   3  -7    6.52    2.79
   2   3   7    4.52    2.19
  -2  -3  -8    1.60    2.29
  -2   3  -8    0.83    1.80
   2   3   8    1.62    1.81
  -2  -3  -9    3.05    2.73
  -2   3  -9    0.66    2.19
   2   3   9   -0.05    1.58
  -2  -3 -10   45.69    6.89
  -2   3 -10   41.94    6.34
   2  -4 -11    1.39    2.20
   2   4 -11    2.06    2.13
  -2   4  10    1.03    0.92
  -2   4  10    1.05    1.21
   2  -4 -10    1.79    2.09
   2   4 -10    1.63    1.66
  -2   4   9   66.59    4.40
  -2   4   9   81.97    4.87
   2  -4  -9  100.74    7.84
   2   4  -9   98.02    5.71
  -2   4   8    0.60    1.25
  -2   4   8    3.34    1.57
   2  -4  -8    2.66    1.98
   2  -4  -8    1.64    1.64
   2   4  -8    1.34    1.46
  -2   4   7  136.45    6.33
  -2   4   7  151.62    6.63
   2  -4  -7  175.83    8.97
   2  -4  -7  154.22    7.79
   2   4  -7  191.98    6.11
  -2   4   6   26.89    3.03
  -2   4   6   29.37    3.11
   2  -4  -6   25.86    3.61
   2  -4  -6   27.73    3.26
   2   4  -6   33.83    2.33
  -2   4   5   21.13    2.59
  -2   4   5   21.52    2.63
   2  -4  -5   25.88    3.20
   2  -4  -5   31.27    3.53
   2   4  -5   27.09    1.65
  -2   4   4    0.80    1.28
  -2   4   4    0.53    0.98
  -2   4   4    1.01    1.15
   2  -4  -4   -0.30    1.00
   2  -4  -4    1.04    1.20
   2  -4  -4   -0.76    1.11
  -2   4   3   93.08    5.30
  -2   4   3   86.46    4.59
  -2   4   3   92.03    4.68
   2  -4  -3   99.33    5.40
   2  -4  -3  134.28    6.22
   2  -4  -3  125.52    6.08
   2   4  -3   99.53    2.59
   2   4  -3  119.44    2.90
  -2  -4   2  364.93    5.40
  -2  -4   2  403.60    5.92
  -2   4   2  324.38    9.10
  -2   4   2  397.28   10.06
   2  -4  -2  322.69    8.98
   2  -4  -2  411.78   10.16
   2  -4  -2  411.25   10.35
   2   4  -2  320.84    5.80
  -2  -4   1  582.89    8.17
  -2  -4   1  657.53    8.64
  -2  -4   1  588.66    8.90
  -2   4   1  548.48   11.47
  -2   4   1  476.22    9.78
   2  -4  -1  527.20   11.08
   2  -4  -1  654.56   12.33
   2  -4  -1  680.01   12.81
   2   4  -1  539.87    8.93
  -2  -4   0   -0.22    0.62
  -2  -4   0    4.07    1.46
  -2   4   0    1.90    1.56
  -2   4   0    3.01    1.72
  -2   4   0    2.58    1.42
   2  -4   0    3.03    1.46
   2  -4   0    3.17    1.57
   2  -4   0    5.50    1.73
   2  -4   0    3.33    1.37
   2   4   0    2.66    1.36
   2   4   0    3.64    1.31
  -2  -4  -1  586.38   11.50
  -2  -4  -1  658.99   12.55
  -2   4  -1  583.05   11.95
  -2   4  -1  658.02   12.70
  -2   4  -1  467.24    9.76
   2  -4   1  546.21   11.13
   2  -4   1  673.17   12.41
   2  -4   1  658.10   12.65
   2  -4   1  496.31    8.97
   2   4   1  559.65   11.65
   2   4   1  469.85    9.77
  -2  -4  -2    1.08    1.27
  -2  -4  -2    1.56    1.12
  -2   4  -2    0.29    1.21
  -2   4  -2    1.77    1.44
  -2   4  -2    2.56    1.22
   2  -4   2    0.44    1.07
   2  -4   2    0.83    1.22
   2  -4   2    2.80    1.12
   2   4   2    0.87    1.21
   2   4   2    1.28    1.18
  -2  -4  -3   -0.81    0.96
  -2  -4  -3    0.79    1.15
  -2   4  -3   -0.03    1.13
  -2   4  -3    0.36    0.99
   2  -4   3    0.02    0.98
   2  -4   3    1.14    1.13
   2  -4   3    0.00    0.73
   2   4   3    1.27    1.23
   2   4   3    0.40    1.03
  -2  -4  -4    1.54    1.51
  -2  -4  -4    2.54    1.56
  -2   4  -4    3.83    1.87
  -2   4  -4    3.19    1.54
   2  -4   4    3.16    1.47
   2  -4   4    3.45    1.70
   2   4   4    1.00    1.30
  -2  -4  -5   19.78    3.55
  -2  -4  -5   13.89    2.91
  -2   4  -5   14.84    3.03
  -2   4  -5   11.63    2.49
   2  -4   5   -0.09    0.75
   2  -4   5   16.50    2.96
   2   4   5   10.63    2.66
  -2  -4  -6    3.21    2.29
  -2  -4  -6    2.10    1.76
  -2   4  -6    6.29    2.48
  -2   4  -6    1.46    1.42
   2  -4   6    4.60    2.14
   2   4   6    3.14    1.98
  -2  -4  -7   76.36    7.14
  -2   4  -7   76.69    6.53
   2   4   7   54.39    5.23
  -2  -4  -8    0.50    2.09
  -2   4  -8    1.86    2.06
   2   4   8    0.03    1.79
  -2  -4  -9    6.21    3.31
  -2   4  -9   10.07    3.40
   2   4   9    3.86    2.48
  -2  -4 -10    1.01    2.04
   2  -5 -11    2.35    2.32
   2   5 -11   -0.19    1.76
  -2   5  10   29.65    3.47
  -2   5  10   31.36    3.37
   2  -5 -10   39.54    5.97
   2   5 -10   37.62    4.16
  -2   5   9   12.86    2.68
  -2   5   9   14.04    2.79
   2  -5  -9   14.33    3.86
   2   5  -9   14.41    2.62
  -2   5   8   -0.17    1.23
  -2   5   8    0.98    1.48
   2  -5  -8    1.94    2.04
   2   5  -8   -0.07    1.30
  -2   5   7    2.33    1.73
  -2   5   7    2.87    1.84
   2  -5  -7    5.28    2.40
   2   5  -7    3.75    1.44
  -2   5   6    7.36    2.20
  -2   5   6    9.46    2.33
   2  -5  -6   12.36    3.02
   2   5  -6   13.82    1.70
  -2   5   5  243.98    8.66
  -2   5   5  257.53    8.87
   2  -5  -5  290.87   10.68
   2  -5  -5  353.24   11.83
   2   5  -5  300.36    5.62
   2   5  -5  328.48    5.95
  -2   5   4   93.23    5.28
  -2   5   4   97.96    5.37
   2  -5  -4  112.01    6.34
   2  -5  -4  138.40    7.14
   2  -5  -4  125.94    6.85
   2   5  -4  108.75    3.19
   2   5  -4  127.69    3.47
  -2   5   3   22.51    3.05
  -2   5   3   20.51    2.68
  -2   5   3   22.78    2.81
   2  -5  -3   24.89    3.08
   2  -5  -3   32.27    3.57
   2  -5  -3   30.65    3.56
   2   5  -3   21.74    1.70
   2   5  -3   23.96    1.87
  -2  -5   2    3.03    0.94
  -2  -5   2    3.98    0.93
  -2   5   2    2.10    1.48
  -2   5   2    4.45    1.89
  -2   5   2    0.57    0.88
   2  -5  -2    0.44    1.31
   2  -5  -2    2.56    1.41
   2  -5  -2    3.03    1.62
   2   5  -2    2.18    1.02
  -2  -5   1   38.29    2.44
  -2  -5   1   43.35    2.59
  -2   5   1   37.53    3.65
  -2   5   1   41.45    3.69
  -2   5   1   27.58    2.85
   2  -5  -1   35.29    3.39
   2  -5  -1   44.12    3.69
   2  -5  -1   44.62    3.88
   2   5  -1   36.63    2.83
  -2  -5   0    0.01    0.30
  -2  -5   0   17.89    2.20
  -2   5   0   16.94    2.66
  -2   5   0   18.03    2.71
  -2   5   0   10.76    2.01
   2  -5   0   17.16    2.50
   2  -5   0   18.31    2.47
   2  -5   0   18.53    2.69
   2   5   0   13.87    2.20
   2   5   0   15.54    2.06
  -2  -5  -1   94.92    4.99
  -2   5  -1   93.89    5.30
  -2   5  -1  104.17    5.58
  -2   5  -1   76.94    4.37
   2  -5   1   82.85    4.71
   2  -5   1  107.81    5.58
   2   5   1   93.82    5.25
   2   5   1   74.88    4.33
  -2  -5  -2   61.38    4.47
  -2   5  -2   60.19    4.42
  -2   5  -2   61.43    4.48
  -2   5  -2   53.60    3.77
   2  -5   2   51.50    3.78
   2  -5   2   66.11    4.48
   2   5   2   65.37    4.84
   2   5   2   53.39    4.03
  -2  -5  -3  101.40    6.19
  -2  -5  -3   78.60    4.84
  -2   5  -3  104.23    5.93
  -2   5  -3   83.91    4.85
   2  -5   3   95.93    5.14
   2  -5   3  102.71    5.67
   2   5   3  105.86    6.53
   2   5   3   78.54    5.18
  -2  -5  -4  118.25    7.26
  -2  -5  -4   85.02    5.57
  -2   5  -4  112.93    6.53
  -2   5  -4   93.09    5.36
   2  -5   4    0.10    0.53
   2  -5   4  120.70    6.39
   2   5   4   79.25    5.55
  -2  -5  -5   21.58    3.88
  -2  -5  -5   15.38    3.15
  -2   5  -5   21.77    3.49
  -2   5  -5   13.62    2.69
   2  -5   5   17.46    2.65
   2  -5   5   19.73    3.20
   2   5   5   14.62    3.14
  -2  -5  -6    8.85    3.10
  -2  -5  -6    7.96    2.65
  -2   5  -6    6.20    2.49
  -2   5  -6    7.02    2.21
   2  -5   6    7.58    2.45
   2   5   6    6.15    2.47
  -2  -5  -7    0.99    1.99
  -2   5  -7    0.65    1.83
   2   5   7    0.71    1.66
  -2  -5  -8   22.23    4.82
  -2   5  -8   30.30    4.90
  -2  -5  -9   10.54    3.90
  -2   5  -9   11.10    3.50
   2  -6 -11   11.40    4.17
   2   6 -11    9.56    3.00
  -2   6  10   37.91    4.24
  -2   6  10   52.12    4.78
   2  -6 -10   59.63    7.12
   2   6 -10   57.44    4.93
  -2   6   9    0.14    1.48
  -2   6   9    0.30    1.57
   2  -6  -9    2.18    2.22
   2   6  -9   -0.83    1.23
  -2   6   8   44.00    4.65
  -2   6   8   47.30    4.67
   2  -6  -8   44.02    5.39
   2   6  -8   59.21    4.02
  -2   6   7   35.09    4.01
  -2   6   7   38.67    4.33
   2  -6  -7   43.25    5.23
   2   6  -7   45.59    3.23
  -2   6   6    3.81    1.94
  -2   6   6    4.56    2.01
   2  -6  -6    2.84    1.92
   2   6  -6    4.79    1.37
  -2   6   5    3.74    1.82
  -2   6   5    4.93    2.03
   2  -6  -5    7.14    2.55
   2  -6  -5    6.55    2.58
   2   6  -5    6.72    1.33
   2   6  -5    8.38    1.46
  -2   6   4    2.01    1.43
  -2   6   4    2.07    1.48
   2  -6  -4    1.18    1.48
   2  -6  -4    3.54    1.95
   2   6  -4    4.57    1.17
   2   6  -4    5.63    1.28
  -2   6   3   70.41    5.27
  -2   6   3   62.31    4.54
   2  -6  -3   67.54    5.06
   2  -6  -3   84.83    5.88
   2   6  -3   68.44    3.35
   2   6  -3   82.56    3.71
  -2  -6   2   36.41    1.51
  -2  -6   2   35.75    2.38
  -2   6   2   29.31    3.57
  -2   6   2   36.24    3.92
  -2   6   2   29.59    3.20
   2  -6  -2   34.76    3.66
   2  -6  -2   39.45    3.92
   2   6  -2   27.98    2.45
  -2  -6   1    5.74    1.29
  -2  -6   1    5.96    1.52
  -2   6   1    6.62    2.06
  -2   6   1    7.36    2.20
  -2   6   1    4.57    1.59
   2  -6  -1    7.13    2.00
   2  -6  -1    5.42    1.93
   2   6  -1    6.03    1.54
  -2  -6   0   -0.12    0.36
  -2   6   0   83.99    5.39
  -2   6   0   89.35    5.53
  -2   6   0   64.48    4.31
   2  -6   0   76.84    4.87
   2  -6   0   89.07    5.45
   2   6   0   78.38    4.71
   2   6   0   65.39    3.98
  -2  -6  -1    6.67    1.85
  -2   6  -1    7.89    2.17
  -2   6  -1    9.03    2.27
  -2   6  -1    5.19    1.75
   2  -6   1    6.15    1.87
   2  -6   1    7.51    2.11
   2   6   1    4.22    1.73
   2   6   1    6.77    1.90
  -2  -6  -2   60.61    4.72
  -2   6  -2   61.76    4.81
  -2   6  -2   69.94    5.04
  -2   6  -2   47.98    3.80
   2  -6   2   56.29    4.12
   2  -6   2   72.95    4.95
   2   6   2   60.44    5.00
   2   6   2   43.65    3.97
  -2  -6  -3    1.16    1.46
  -2   6  -3   -0.47    1.44
  -2   6  -3    1.25    1.53
  -2   6  -3   -0.27    0.92
   2  -6   3    0.02    0.62
   2  -6   3   -0.98    1.10
   2   6   3    3.01    1.79
   2   6   3    0.20    1.28
  -2  -6  -4   32.32    4.29
  -2   6  -4   37.15    4.16
  -2   6  -4   23.82    3.13
   2  -6   4   29.04    3.10
   2  -6   4   34.04    3.82
   2   6   4   21.27    3.48
  -2  -6  -5  103.15    7.60
  -2  -6  -5   79.93    6.02
  -2   6  -5  104.20    6.87
  -2   6  -5   77.89    5.49
   2  -6   5   99.55    6.22
   2   6   5   80.41    6.31
  -2  -6  -6  174.39   10.36
  -2   6  -6  181.14    9.42
   2  -6   6  185.73    8.67
  -2  -6  -7    2.79    2.19
  -2   6  -7    0.94    2.14
  -2  -6  -8   71.01    7.61
  -2   6  -8   66.94    6.68
  -2  -6  -9   21.53    5.21
  -2   6  -9   22.98    5.09
  -2   7  10    1.90    2.07
  -2   7  10    4.57    2.10
   2  -7 -10    8.30    3.82
   2   7 -10    6.20    2.35
  -2   7   9   -0.49    1.35
  -2   7   9   -0.37    1.71
   2  -7  -9    2.18    2.17
   2   7  -9    0.35    1.54
  -2   7   8    5.51    2.54
  -2   7   8    7.07    2.60
   2  -7  -8    9.24    3.62
   2   7  -8    8.50    2.07
  -2   7   7   37.25    4.57
  -2   7   7   37.61    4.43
   2  -7  -7   43.31    5.60
   2  -7  -7   52.28    6.08
   2   7  -7   45.36    3.38
  -2   7   6    4.92    2.36
  -2   7   6    8.37    2.71
   2  -7  -6    7.64    2.86
   2  -7  -6   10.83    3.36
   2   7  -6   11.01    1.87
  -2   7   5    8.39    2.74
  -2   7   5    9.64    2.65
   2  -7  -5   11.72    3.21
   2  -7  -5   12.47    3.36
   2   7  -5    8.44    1.65
   2   7  -5   13.36    1.94
  -2   7   4   13.40    2.93
  -2   7   4   13.68    2.81
   2  -7  -4   18.92    3.41
   2  -7  -4   22.90    3.87
   2   7  -4   16.95    2.09
   2   7  -4   18.80    2.28
  -2  -7   3  104.72    3.28
  -2  -7   3  110.61    3.39
  -2   7   3    3.73    1.46
  -2   7   3   75.36    5.40
   2  -7  -3   93.70    6.29
   2  -7  -3  119.67    7.37
   2   7  -3   99.08    4.66
  -2  -7   2    4.86    0.86
  -2  -7   2    4.85    1.38
  -2   7   2    3.87    1.92
  -2   7   2   10.31    2.67
  -2   7   2    3.73    1.72
   2  -7  -2    2.42    1.64
   2  -7  -2    5.98    2.27
   2   7  -2    4.85    1.64
  -2  -7   1    0.43    0.84
  -2  -7   1   -0.48    0.93
  -2   7   1    0.10    1.61
  -2   7   1    0.75    1.56
  -2   7   1    0.56    1.12
   2  -7  -1    1.07    1.28
   2  -7  -1   -0.33    1.19
   2   7  -1    0.63    1.18
  -2  -7   0   -0.23    0.35
  -2   7   0   -1.22    1.10
  -2   7   0    0.78    1.40
  -2   7   0    0.54    1.06
   2  -7   0   -0.87    0.96
   2  -7   0    0.25    1.26
   2   7   0   -0.37    1.11
   2   7   0   -0.13    1.09
  -2  -7  -1   33.71    3.43
  -2   7  -1   35.50    3.97
  -2   7  -1   37.41    4.07
  -2   7  -1   27.99    3.23
   2  -7   1   29.91    3.32
   2  -7   1   35.20    3.80
   2   7   1   30.70    3.57
   2   7   1   31.09    3.51
  -2  -7  -2   23.65    3.35
  -2   7  -2   19.48    3.35
  -2   7  -2   25.39    3.65
  -2   7  -2   16.44    2.72
   2  -7   2   19.00    2.80
   2  -7   2   23.06    3.40
   2   7   2   22.25    3.62
   2   7   2   21.48    3.30
  -2  -7  -3  166.43    8.59
  -2   7  -3  165.97    8.32
  -2   7  -3  170.51    8.36
  -2   7  -3  138.18    6.87
   2  -7   3  178.13    8.02
   2   7   3  130.05    7.45
  -2  -7  -4   62.76    5.83
  -2   7  -4   68.34    5.64
  -2   7  -4   45.97    4.27
   2  -7   4   58.30    4.89
   2   7   4   46.58    4.89
  -2  -7  -5  105.68    7.92
  -2   7  -5  103.58    7.13
  -2   7  -5   81.55    5.76
   2  -7   5  101.12    6.37
  -2  -7  -6   20.54    4.35
  -2   7  -6   22.36    4.20
   2  -7   6   22.50    3.57
  -2  -7  -7    0.26    1.94
  -2   7  -7   -2.50    1.67
  -2  -7  -8    0.88    2.08
  -2   7  -8    0.44    2.29
   2  -8 -10   -2.39    1.80
   2  -8 -10    2.96    2.94
   2   8 -10    2.17    2.01
   2  -8  -9   26.47    5.66
   2  -8  -9   30.83    6.09
   2   8  -9   29.37    3.53
   2  -8  -8   17.57    4.53
   2  -8  -8   19.34    4.91
   2   8  -8   21.92    2.86
   2  -8  -7   77.18    7.38
   2  -8  -7   94.32    8.26
   2   8  -7   84.89    4.69
   2  -8  -6   22.76    4.45
   2  -8  -6   31.22    5.24
   2   8  -6   31.13    2.98
  -2   8   5   12.47    3.24
  -2   8   5   17.30    3.46
   2  -8  -5   22.28    4.05
   2  -8  -5   25.18    4.54
   2   8  -5   18.42    2.46
   2   8  -5   24.99    2.78
  -2   8   4    0.14    1.31
  -2   8   4    2.12    1.81
   2  -8  -4   -0.04    1.38
   2  -8  -4   -0.05    1.66
   2   8  -4    0.10    1.20
   2   8  -4    1.58    1.38
  -2  -8   3    0.88    0.93
  -2   8   3   -1.34    1.07
  -2   8   3    1.41    1.83
   2  -8  -3   -0.38    1.50
   2  -8  -3    2.57    2.05
   2   8  -3    0.47    1.35
  -2  -8   2    5.97    1.04
  -2  -8   2    7.15    1.69
  -2   8   2    4.34    2.22
  -2   8   2    5.44    2.12
   2  -8  -2    6.63    2.34
   2  -8  -2    6.95    2.56
   2   8  -2    7.55    1.99
  -2  -8   1   60.69    3.70
  -2  -8   1   62.07    4.35
  -2   8   1   51.01    5.10
  -2   8   1   60.04    5.46
  -2   8   1   50.23    4.56
   2  -8  -1   56.19    4.88
   2  -8  -1   65.50    5.53
   2   8  -1   47.03    4.16
  -2  -8   0  108.62    5.58
  -2  -8   0  124.69    6.56
  -2   8   0   98.62    6.79
  -2   8   0  116.29    7.24
  -2   8   0   80.66    5.56
   2  -8   0   96.92    6.10
   2  -8   0  113.33    6.96
   2   8   0   97.96    6.21
   2   8   0   87.59    5.50
  -2  -8  -1   10.20    2.41
  -2   8  -1    9.38    2.88
  -2   8  -1   10.27    2.86
  -2   8  -1    9.84    2.45
   2  -8   1    7.49    2.16
   2  -8   1   11.25    2.78
   2   8   1   11.17    2.85
   2   8   1    8.87    2.49
  -2  -8  -2    3.03    1.75
  -2   8  -2    5.75    2.49
  -2   8  -2    3.12    1.66
   2  -8   2    0.67    0.77
   2  -8   2    4.21    2.13
   2   8   2    6.80    2.49
   2   8   2    4.37    2.27
  -2  -8  -3   12.72    3.10
  -2   8  -3   14.52    3.23
  -2   8  -3   10.98    2.58
   2  -8   3   15.30    3.09
  -2  -8  -4    2.62    1.82
  -2   8  -4    2.69    1.93
  -2   8  -4    3.19    1.64
   2  -8   4    3.02    1.95
  -2  -8  -5   18.82    4.13
  -2   8  -5   16.15    3.70
   2  -8   5   17.89    3.33
  -2  -8  -6    1.87    2.14
  -2   8  -6    2.74    2.28
   2  -8   6    2.20    1.74
  -2   8  -7   35.89    5.41
  -2   8  -8   20.70    4.71
   2  -9  -9    0.10    2.16
   2  -9  -9    0.34    2.43
   2   9  -9   -0.34    1.54
   2  -9  -8    0.60    1.94
   2  -9  -8    3.25    2.78
   2   9  -8    2.53    1.73
   2  -9  -7    0.47    1.95
   2  -9  -7    0.83    2.17
   2   9  -7    0.75    1.46
   2  -9  -6   63.04    6.69
   2  -9  -6   72.17    7.42
   2   9  -6   66.73    4.50
   2  -9  -5    3.13    2.19
   2  -9  -5    3.69    2.59
   2   9  -5    3.92    1.82
   2  -9  -4  164.11    9.61
   2  -9  -4  207.08   11.13
  -2  -9   3   58.96    3.28
   2  -9  -3   50.78    5.25
   2  -9  -3   58.94    5.90
  -2  -9   2   93.50    4.96
  -2   9   2   63.03    5.45
   2  -9  -2   67.88    5.79
   2  -9  -2   80.93    6.70
  -2  -9   1    1.87    1.50
  -2   9   1    1.78    2.00
  -2   9   1    0.74    1.46
   2  -9  -1    1.04    1.44
   2  -9  -1    1.58    1.81
  -2  -9   0    1.89    1.73
  -2   9   0   -0.79    1.75
  -2   9   0    0.98    1.46
   2  -9   0    0.66    1.36
   2  -9   0    2.47    1.86
   2   9   0   -0.35    1.42
  -2  -9  -1    6.57    2.44
  -2   9  -1    9.01    3.02
  -2   9  -1    4.10    1.91
   2  -9   1    4.68    2.26
   2   9   1    4.23    2.33
  -2   9  -2   93.73    6.99
  -2   9  -2   66.32    5.42
   2  -9   2   82.93    6.19
  -2   9  -3   25.99    4.24
   2  -9   3   25.50    3.78
  -2   9  -4   55.98    5.78
   2  -9   4   55.42    5.16
  -2   9  -5    9.44    3.25
   2  -9   5    9.14    2.72
  -2   9  -6   26.52    4.74
   2  -9   6   27.85    3.94
  -2   9  -7    1.11    2.60
   2 -10  -8    5.02    3.40
   2  10  -8    7.21    2.34
   2 -10  -7   75.89    8.15
   2  10  -7   64.18    4.81
   2 -10  -6    8.96    3.48
   2 -10  -6   13.49    4.40
   2  10  -6   11.33    2.51
   2 -10  -5    5.75    2.92
   2 -10  -5    1.55    1.90
   2  10  -5    4.29    2.04
   2 -10  -4    4.00    2.26
   2 -10  -4    5.22    2.75
  -2 -10   3   83.08    4.10
   2 -10  -3   68.20    6.34
   2 -10  -3   80.89    7.29
  -2 -10   2    8.65    2.12
   2 -10  -2    5.88    2.71
  -2 -10   1   54.53    4.63
  -2  10   1   48.06    5.64
   2 -10  -1   55.92    5.77
  -2 -10   0   26.61    3.84
  -2  10   0   25.78    4.49
   2 -10   0   26.73    4.32
  -2 -10  -1  176.03    9.30
  -2  10  -1  158.18    9.39
   2 -10   1  170.26    9.19
  -2 -10  -2    8.09    2.87
  -2  10  -2    5.14    2.60
   2 -10   2    5.59    2.55
  -2  10  -3   -0.92    1.71
   2 -10   3   -0.93    1.34
  -2  10  -4    9.40    3.24
   2 -10   4    7.44    2.55
  -2  10  -5   43.57    5.72
   2 -10   5   52.63    5.02
  -2  10  -6    3.28    2.85
   2 -10   6    2.68    1.84
   2 -11  -7   12.81    4.60
   2  11  -7   13.68    3.01
   2 -11  -6   34.64    6.29
   2  11  -6   39.10    4.30
   2 -11  -5   68.11    7.61
   2 -11  -4   48.90    6.59
  -2 -11   3  106.85    4.83
   2 -11  -3  105.32    8.57
  -2 -11   2    9.42    2.29
   2 -11  -2   10.46    3.44
  -2 -11   1   10.04    2.69
   2 -11  -1    8.60    3.06
  -2 -11   0   11.99    3.13
  -2  11   0   15.82    4.06
   2 -11   0   14.23    3.58
  -2 -11  -1   85.11    6.93
  -2  11  -1   76.34    7.11
   2 -11   1   71.89    6.41
  -2 -11  -2   36.61    5.32
  -2  11  -2   30.45    4.97
   2 -11   2   29.51    4.52
  -2 -11  -3   17.68    4.37
  -2  11  -3   13.57    3.81
   2 -11   3   13.25    3.36
  -2 -11  -4  123.36    9.71
  -2  11  -4  101.33    8.17
   2 -11   4  106.75    7.20
  -2  11  -5   16.43    4.31
   2 -11   5   13.42    3.09
   2 -12  -6   12.51    4.66
   2 -12  -5    2.16    2.57
   2 -12  -4    1.36    2.33
  -2 -12   3    0.76    1.11
   2 -12  -3   -0.36    1.80
  -2 -12   2   48.28    4.18
   2 -12  -2   47.63    6.36
  -2 -12   1    1.34    1.66
   2 -12  -1   -0.89    1.69
  -2 -12   0   57.39    5.62
   2 -12   0   57.04    6.26
  -2 -12  -1   -0.70    1.42
  -2  12  -1    2.09    2.48
   2 -12   1    0.91    1.89
  -2 -12  -2   18.71    4.35
  -2  12  -2   19.40    4.44
   2 -12   2   15.70    3.79
  -2 -12  -3    3.65    2.57
  -2  12  -3    3.25    2.27
   2 -12   3    4.43    2.29
  -2 -12  -4   18.80    5.04
   2 -12   4   15.01    3.45
   2 -13  -3   26.08    5.49
  -2 -13   2    7.69    2.21
   2 -13  -2   11.67    3.90
  -2 -13   1   11.02    2.92
   2 -13  -1    8.36    3.42
  -2 -13   0    2.88    2.19
   2 -13   0    7.03    3.16
  -2 -13  -1   23.57    4.63
  -2  13  -1   16.84    4.57
   2 -13   1   14.27    3.82
   3   0 -12   34.38    5.26
   3   0 -11   -0.40    1.53
   3   0 -10   86.35    6.45
   3   0  -9   -0.17    1.36
   3   0  -9    0.03    0.98
   3   0  -8   70.00    4.93
   3   0  -8   59.36    4.03
   3   0  -7   -0.61    0.86
   3   0  -7   -0.16    0.80
   3   0  -6  299.38    8.05
   3   0  -6  242.33    6.23
   3   0  -6  281.53    6.72
  -3   0   5   -0.29    0.65
   3   0  -5    0.00    0.92
   3   0  -5    1.68    1.06
   3   0  -5   -0.84    0.78
   3   0  -5   -0.13    0.66
   3   0  -5    0.07    0.74
  -3   0   4  248.06    5.40
   3   0  -4  235.54    6.05
   3   0  -4  272.51    6.50
   3   0  -4  295.72    6.86
   3   0  -4  195.28    4.51
   3   0  -4  195.91    4.52
  -3   0   3   -0.66    0.72
  -3   0   3   -0.11    0.79
   3   0  -3    0.66    0.88
   3   0  -3    0.73    0.88
   3   0  -3    0.56    0.86
   3   0  -3    0.50    0.71
  -3   0   2    0.21    0.39
  -3   0   2    2.95    1.00
  -3   0   2    1.51    0.57
   3   0  -2    1.98    0.94
   3   0  -2    2.50    1.00
   3   0  -2    1.87    0.93
   3   0  -2    1.04    0.75
  -3   0   1   -0.58    0.78
  -3   0   1   -0.66    0.73
  -3   0   1   -0.31    0.59
   3   0  -1    0.43    0.81
   3   0  -1    0.33    0.74
   3   0  -1    0.49    0.68
  -3   0   0   41.70    3.12
  -3   0   0   43.43    3.20
  -3   0   0   29.64    2.30
   3   0   0   40.43    3.08
   3   0   0   45.33    3.32
   3   0   0   28.47    2.41
  -3   0  -1    0.05    1.36
  -3   0  -1   -0.69    0.91
   3   0   1   -0.70    1.05
   3   0   1    0.08    1.25
   3   0   1   -0.49    1.08
  -3   0  -2  348.23    9.90
  -3   0  -2  212.52    7.06
   3   0   2  348.71    9.93
   3   0   2  346.99   10.02
   3   0   2  237.76    7.45
  -3   0  -3   -0.04    0.99
  -3   0  -3    0.51    0.59
   3   0   3   -0.54    0.98
   3   0   3    0.66    1.16
  -3   0  -4   24.16    3.61
  -3   0  -4   16.86    2.78
   3   0   4   20.94    3.41
   3   0   4   13.94    2.47
  -3   0  -5    2.18    2.02
  -3   0  -5    1.08    1.37
   3   0   5    0.05    1.18
  -3   0  -6   26.36    4.36
  -3   0  -6   16.35    3.31
   3   0   6   23.18    3.27
  -3   0  -7    0.41    1.65
   3   0   7    0.23    1.48
  -3   0  -8    4.68    2.58
   3   0   8    5.15    2.04
  -3   0  -9   -0.73    2.08
   3  -1 -12    1.25    2.00
   3   1 -12   -0.10    1.85
   3  -1 -11    7.94    3.15
   3   1 -11    8.19    2.94
   3  -1 -10  100.04    7.22
   3   1 -10  116.10    7.11
   3  -1  -9   60.21    5.26
   3  -1  -9   45.80    4.23
   3   1  -9   54.53    4.64
   3  -1  -8  112.90    6.53
   3  -1  -8  100.11    5.61
   3   1  -8  115.49    5.84
   3   1  -8   86.56    4.46
   3  -1  -7   41.27    3.79
   3  -1  -7   39.12    3.32
   3   1  -7   43.61    3.35
   3   1  -7   37.39    2.55
   3   1  -7   42.24    2.73
   3  -1  -6   57.71    4.01
   3  -1  -6   50.96    3.38
   3  -1  -6   56.61    3.60
   3   1  -6   55.94    3.24
   3   1  -6   42.47    2.17
   3   1  -6   47.98    2.31
  -3   1   5    1.75    1.06
   3  -1  -5    0.55    1.09
   3  -1  -5    0.86    1.14
   3  -1  -5    0.62    1.15
   3  -1  -5    0.57    0.90
   3  -1  -5    0.76    0.95
   3   1  -5    0.29    0.87
   3   1  -5    0.96    0.85
  -3   1   4   -0.80    0.92
  -3   1   4   -0.28    0.57
  -3   1   4    0.21    0.58
   3  -1  -4    0.85    1.18
   3  -1  -4    1.39    1.24
   3  -1  -4    0.10    1.07
   3  -1  -4   -0.75    0.82
   3   1  -4    0.01    0.91
   3   1  -4    0.46    0.92
   3   1  -4    0.31    0.83
  -3  -1   3    0.63    0.38
  -3   1   3    1.24    1.08
  -3   1   3    3.88    1.35
  -3   1   3    4.17    1.41
  -3   1   3    2.11    0.91
  -3   1   3    3.41    0.96
   3  -1  -3    2.32    1.25
   3  -1  -3    4.04    1.35
   3  -1  -3    4.82    1.45
   3  -1  -3    1.98    1.06
   3   1  -3    3.57    1.06
   3   1  -3    4.85    1.10
   3   1  -3    3.92    1.03
  -3  -1   2  206.00    4.66
  -3  -1   2  219.09    5.13
  -3   1   2  179.35    5.53
  -3   1   2  208.41    5.94
  -3   1   2  210.26    6.19
  -3   1   2  132.12    4.02
   3  -1  -2  175.02    5.59
   3  -1  -2  210.40    6.10
   3  -1  -2  222.23    6.37
   3  -1  -2  136.74    4.50
   3   1  -2  208.35    5.14
   3   1  -2  193.14    5.04
   3   1  -2  136.74    3.40
  -3  -1   1   36.69    2.47
  -3  -1   1   38.13    2.59
  -3  -1   1   24.92    1.57
  -3   1   1   34.89    2.73
  -3   1   1   42.15    2.98
  -3   1   1   25.54    2.10
   3  -1  -1   35.22    2.76
   3  -1  -1   40.18    3.01
   3  -1  -1   41.49    3.06
   3  -1  -1   24.12    2.20
   3   1  -1   37.73    2.69
   3   1  -1   38.06    2.66
   3   1  -1   26.22    1.94
  -3  -1   0   29.70    2.75
  -3  -1   0   27.37    2.68
  -3  -1   0   18.28    1.88
  -3   1   0   26.35    2.87
  -3   1   0   31.73    2.97
  -3   1   0   21.27    2.22
   3  -1   0   23.78    2.62
   3  -1   0   27.44    2.90
   3  -1   0   29.25    2.85
   3  -1   0   19.02    2.14
   3   1   0   29.54    2.69
   3   1   0   30.37    2.75
   3   1   0   17.63    2.05
  -3  -1  -1    4.65    1.74
  -3  -1  -1    4.46    1.71
  -3  -1  -1    3.16    1.43
  -3   1  -1    5.44    1.96
  -3   1  -1    1.42    0.87
   3  -1   1    2.93    1.56
   3  -1   1    5.52    1.82
   3  -1   1    2.18    1.41
   3   1   1    3.79    1.61
   3   1   1    4.91    1.90
   3   1   1    1.89    1.38
  -3  -1  -2  182.45    7.28
  -3  -1  -2  132.44    5.66
  -3   1  -2  180.65    7.31
  -3   1  -2   86.79    4.64
   3  -1   2  177.52    7.12
   3  -1   2  174.18    7.24
   3  -1   2  131.72    5.55
   3   1   2  179.08    7.25
   3   1   2  187.58    7.57
   3   1   2  126.12    5.57
  -3  -1  -3   10.23    2.39
  -3  -1  -3    9.16    2.09
  -3   1  -3   13.11    2.59
  -3   1  -3    7.26    1.95
   3  -1   3   10.08    2.42
   3  -1   3    8.35    1.87
   3   1   3   11.68    2.45
   3   1   3   11.72    2.64
   3   1   3    7.69    1.97
  -3  -1  -4    3.48    1.99
  -3  -1  -4   -0.21    0.43
  -3   1  -4    2.01    1.77
  -3   1  -4    3.94    1.70
   3  -1   4    2.69    1.73
   3  -1   4    2.14    1.40
   3   1   4    0.66    1.32
  -3  -1  -5   24.96    4.03
  -3  -1  -5   18.23    3.20
  -3   1  -5   20.27    3.67
  -3   1  -5   17.64    3.12
   3  -1   5   18.21    2.77
   3   1   5   13.96    2.76
  -3  -1  -6  191.67   10.22
  -3  -1  -6  147.08    8.26
  -3   1  -6  208.65   10.45
  -3   1  -6  142.58    8.00
   3  -1   6  142.04    6.60
   3   1   6  140.76    7.32
  -3  -1  -7   29.77    5.02
  -3   1  -7   33.49    5.18
   3  -1   7   25.11    3.02
   3   1   7   22.74    3.48
  -3  -1  -8   21.90    4.79
  -3   1  -8   17.74    4.52
   3  -1   8   13.11    2.28
   3   1   8   15.15    3.09
  -3  -1  -9    3.43    2.89
  -3   1  -9    4.30    3.04
   3  -2 -12   11.54    3.62
   3   2 -12   10.51    3.29
   3  -2 -11   24.32    4.58
   3   2 -11   21.46    3.80
   3  -2 -10    0.72    1.52
   3   2 -10    2.39    1.69
   3  -2  -9   14.63    3.31
   3  -2  -9   14.39    2.94
   3   2  -9   13.45    2.58
   3  -2  -8   -0.86    1.31
   3  -2  -8    0.16    1.11
   3   2  -8   -0.47    1.01
   3  -2  -7   45.15    4.18
   3  -2  -7   37.82    3.54
   3   2  -7   42.96    3.04
   3   2  -7   34.35    2.00
   3   2  -7   39.93    2.17
  -3   2   6   68.11    2.88
  -3   2   6   74.29    2.97
   3  -2  -6   91.05    5.35
   3  -2  -6  113.99    5.99
   3  -2  -6   82.95    4.66
   3   2  -6   88.64    3.55
  -3   2   5  284.03    6.21
  -3   2   5  318.09    6.54
   3  -2  -5  382.02   10.03
   3  -2  -5  463.23   11.06
   3  -2  -5  474.75   11.30
   3  -2  -5  326.90    8.45
   3  -2  -5  329.84    8.50
   3   2  -5  364.94    6.10
   3   2  -5  470.88    6.94
  -3   2   4   -0.85    0.94
  -3   2   4   -0.34    0.87
  -3   2   4    0.27    0.92
   3  -2  -4   -0.65    1.08
   3  -2  -4    0.05    1.19
   3  -2  -4    0.70    1.25
   3  -2  -4    0.00    1.05
   3   2  -4   -0.17    0.62
   3   2  -4    0.54    0.70
   3   2  -4   -0.26    0.60
  -3   2   3  138.29    5.52
  -3   2   3  164.97    5.99
  -3   2   3  173.48    6.29
  -3   2   3  111.44    4.29
  -3   2   3  113.52    4.29
   3  -2  -3  131.79    5.44
   3  -2  -3  169.78    6.26
   3  -2  -3  164.57    6.22
   3  -2  -3  117.20    4.75
   3   2  -3  163.70    3.80
   3   2  -3  155.60    3.78
  -3  -2   2   18.57    1.45
  -3  -2   2   -0.07    0.18
  -3   2   2   14.03    2.17
  -3   2   2   21.54    2.56
  -3   2   2   21.53    2.55
  -3   2   2   12.14    1.78
   3  -2  -2   16.19    2.28
   3  -2  -2   19.91    2.41
   3  -2  -2   19.79    2.47
   3  -2  -2   12.90    1.87
   3   2  -2   17.12    1.81
   3   2  -2   14.80    1.71
   3   2  -2   13.14    1.06
  -3  -2   1   -0.10    0.18
  -3  -2   1  100.26    4.01
  -3   2   1  100.06    4.77
  -3   2   1  111.40    5.01
  -3   2   1  112.70    5.09
  -3   2   1   67.63    3.59
   3  -2  -1   86.79    4.46
   3  -2  -1  108.82    5.05
   3  -2  -1  103.09    4.98
   3  -2  -1   71.97    3.78
   3   2  -1   93.24    4.00
   3   2  -1  101.29    4.19
   3   2  -1   73.30    3.05
  -3  -2   0  115.90    4.88
  -3  -2   0  128.84    5.24
  -3  -2   0   82.75    3.43
  -3   2   0  129.54    5.65
   3  -2   0  106.31    5.11
   3  -2   0  121.80    5.57
   3  -2   0  127.02    5.64
   3  -2   0   82.52    4.16
   3   2   0  106.15    4.87
   3   2   0  123.26    5.23
   3   2   0   86.19    3.95
  -3  -2  -1  123.53    5.59
  -3  -2  -1  125.18    5.79
  -3  -2  -1   85.37    4.12
  -3   2  -1  119.19    5.74
  -3   2  -1   68.22    4.05
   3  -2   1   93.01    5.12
   3  -2   1  125.75    5.87
   3  -2   1  126.56    5.98
   3  -2   1   86.93    4.36
   3   2   1  120.09    5.71
   3   2   1  118.14    5.71
   3   2   1   81.13    4.29
  -3  -2  -2  192.39    7.56
  -3  -2  -2  129.45    5.61
  -3   2  -2  183.10    7.46
  -3   2  -2  127.57    5.69
   3  -2   2  172.15    7.08
   3  -2   2  193.79    7.48
   3  -2   2  185.29    7.51
   3  -2   2  140.06    5.65
   3   2   2  178.87    7.39
   3   2   2  128.06    5.75
  -3  -2  -3  292.86   10.15
  -3  -2  -3  218.21    7.95
  -3   2  -3  323.44   10.49
  -3   2  -3  222.32    7.99
   3  -2   3  275.85    9.41
   3  -2   3  309.95   10.25
   3  -2   3  212.80    7.14
   3   2   3  298.96   10.31
   3   2   3  211.99    7.89
  -3  -2  -4   51.54    4.90
  -3  -2  -4   36.11    3.69
  -3   2  -4   51.38    4.79
  -3   2  -4   28.02    3.24
   3  -2   4   48.49    4.57
   3  -2   4   34.52    3.14
   3   2   4   33.96    3.62
  -3  -2  -5   77.83    6.31
  -3  -2  -5   57.54    5.00
  -3   2  -5   75.99    6.13
  -3   2  -5   60.35    4.97
   3  -2   5   72.39    5.86
   3  -2   5   61.34    4.18
   3   2   5   52.99    4.68
  -3  -2  -6    0.41    1.89
  -3  -2  -6    0.47    0.86
  -3   2  -6    1.85    1.88
  -3   2  -6    0.13    1.18
   3  -2   6   -0.24    1.12
   3   2   6    0.88    1.54
  -3  -2  -7    1.42    2.07
  -3   2  -7    1.83    1.95
   3  -2   7    1.54    1.28
   3   2   7    0.86    1.73
  -3  -2  -8    2.92    2.36
  -3   2  -8    0.94    1.94
   3   2   8    1.91    1.97
  -3  -2  -9   53.51    7.32
  -3   2  -9   50.13    6.86
   3   2   9   32.85    4.36
   3  -3 -12    1.17    2.09
   3   3 -12    0.12    1.99
   3  -3 -11   -0.66    1.60
   3   3 -11   -0.77    1.59
   3  -3 -10   24.78    4.46
   3   3 -10   26.56    3.52
   3  -3  -9    7.84    2.80
   3   3  -9    8.01    2.07
  -3   3   8   14.98    1.83
  -3   3   8   18.52    2.00
   3  -3  -8   30.52    4.18
   3  -3  -8   22.40    3.43
   3   3  -8   24.95    2.74
  -3   3   7    0.74    0.97
  -3   3   7    0.95    1.08
   3  -3  -7    1.51    1.57
   3  -3  -7    1.52    1.63
   3  -3  -7    0.35    1.12
   3   3  -7    0.71    0.98
  -3   3   6  165.67    5.76
  -3   3   6  178.13    5.95
   3  -3  -6  215.93    8.72
   3  -3  -6  264.95    9.68
   3  -3  -6  278.90    9.98
   3   3  -6  210.31    4.67
  -3   3   5    2.39    1.19
  -3   3   5    2.77    1.27
   3  -3  -5    1.96    1.42
   3  -3  -5    5.68    1.84
   3  -3  -5    2.60    1.57
  -3   3   4    3.18    1.47
  -3   3   4    1.33    1.19
  -3   3   4    3.61    1.31
   3  -3  -4    3.15    1.57
   3  -3  -4    3.28    1.54
   3  -3  -4    3.95    1.66
   3  -3  -4    1.84    1.31
  -3   3   3   23.69    2.90
  -3   3   3   27.20    3.01
  -3   3   3   15.28    2.13
   3  -3  -3   21.95    2.87
   3  -3  -3   22.07    2.90
   3  -3  -3   25.61    3.11
   3  -3  -3   18.16    2.36
   3   3  -3   23.03    1.55
   3   3  -3   25.30    1.64
  -3  -3   2  942.59   10.58
  -3  -3   2  790.88    9.22
  -3   3   2  779.47   13.72
  -3   3   2  913.27   14.91
  -3   3   2  622.53   11.09
   3  -3  -2  689.21   12.98
   3  -3  -2  921.46   15.02
   3  -3  -2  932.34   15.35
   3  -3  -2  638.01   11.47
   3   3  -2  833.86   10.29
   3   3  -2  836.05   10.50
  -3  -3   1    2.62    1.20
  -3  -3   1    3.58    1.31
  -3   3   1    3.89    1.69
  -3   3   1    5.16    1.94
  -3   3   1    2.56    1.44
   3  -3  -1    3.15    1.59
   3  -3  -1    4.61    1.82
   3  -3  -1    4.26    1.69
   3  -3  -1    1.51    1.30
   3   3  -1    3.62    1.33
   3   3  -1    3.13    1.39
   3   3  -1    2.44    1.04
  -3  -3   0  729.01   12.00
  -3  -3   0  773.25   12.80
  -3  -3   0  537.46    8.02
  -3   3   0  685.65   13.27
  -3   3   0  750.60   13.91
   3  -3   0  636.01   12.66
   3  -3   0  787.15   14.14
   3  -3   0  787.35   14.41
   3  -3   0  561.15   10.78
   3   3   0  697.21   12.29
   3   3   0  526.24    9.68
  -3  -3  -1   15.79    2.46
  -3  -3  -1   16.18    2.48
  -3  -3  -1   11.42    1.80
  -3   3  -1   15.23    2.62
  -3   3  -1   12.38    2.12
   3  -3   1   13.83    2.42
   3  -3   1   18.20    2.65
   3  -3   1   17.02    2.71
   3  -3   1   13.17    2.11
   3   3   1   17.81    2.63
   3   3   1   14.71    2.23
  -3  -3  -2  124.16    6.25
  -3  -3  -2   93.81    4.85
  -3   3  -2  126.23    6.43
  -3   3  -2   95.99    5.10
   3  -3   2  105.27    5.65
   3  -3   2  135.57    6.62
   3  -3   2   96.25    4.74
   3   3   2  124.65    6.46
   3   3   2  101.17    5.34
  -3  -3  -3    4.17    1.88
  -3  -3  -3    2.80    1.49
  -3   3  -3    5.68    2.21
  -3   3  -3    4.78    1.67
   3  -3   3    3.59    1.72
   3  -3   3    3.90    1.79
   3  -3   3    2.91    1.40
   3   3   3    5.17    1.97
   3   3   3    4.41    1.76
  -3  -3  -4   15.60    3.23
  -3  -3  -4   10.96    2.58
  -3   3  -4   17.53    3.31
  -3   3  -4   15.35    2.78
   3  -3   4   20.62    3.18
   3  -3   4   24.33    3.66
   3  -3   4   16.22    2.30
   3   3   4   15.02    2.87
  -3  -3  -5   -0.13    1.61
  -3  -3  -5    0.82    1.35
  -3   3  -5    0.15    1.55
  -3   3  -5    1.31    1.45
   3  -3   5    0.78    1.50
   3  -3   5    1.32    1.75
   3  -3   5    0.96    1.29
   3   3   5   -0.01    1.40
  -3  -3  -6  109.31    8.07
  -3   3  -6  103.34    7.54
   3  -3   6  108.01    7.41
   3  -3   6   78.78    4.02
   3   3   6   74.41    5.92
  -3  -3  -7   -0.44    1.82
  -3   3  -7    0.65    2.13
   3   3   7    1.16    1.82
  -3  -3  -8   42.02    6.29
  -3   3  -8   43.96    6.14
   3   3   8   26.77    4.30
  -3  -3  -9    1.77    2.56
  -3   3  -9    0.17    2.06
   3   3   9    0.69    1.97
   3  -4 -12    0.39    1.86
   3   4 -12    0.32    1.81
   3  -4 -11   40.60    6.02
   3   4 -11   45.16    4.57
   3  -4 -10   17.00    4.11
   3   4 -10   14.82    2.69
  -3   4   9    3.34    1.41
  -3   4   9    3.67    1.43
   3  -4  -9    6.94    2.84
   3   4  -9    2.70    1.55
  -3   4   8    8.91    1.96
  -3   4   8   10.53    2.11
   3  -4  -8   15.44    3.40
   3  -4  -8   15.46    3.14
   3   4  -8   14.83    2.08
  -3   4   7   24.05    2.80
  -3   4   7   26.42    3.00
   3  -4  -7   31.15    4.15
   3  -4  -7   32.20    4.27
   3   4  -7   30.78    2.21
  -3   4   6   18.80    2.61
  -3   4   6   20.42    2.66
   3  -4  -6   21.73    3.41
   3  -4  -6   24.83    3.65
   3  -4  -6   27.71    3.91
  -3   4   5  229.16    7.65
  -3   4   5  246.51    7.92
   3  -4  -5  275.95    9.90
   3  -4  -5  368.34   11.49
   3  -4  -5  338.36   11.12
  -3   4   4   34.03    3.12
  -3   4   4   35.83    3.22
   3  -4  -4   38.95    3.82
   3  -4  -4   52.14    4.38
   3  -4  -4   56.39    4.50
  -3   4   3  634.38   13.67
  -3   4   3  710.59   14.41
  -3   4   3  524.30   11.15
   3  -4  -3  569.58   12.98
   3  -4  -3  757.97   15.02
   3  -4  -3  770.55   15.38
   3  -4  -3  530.71   11.50
   3   4  -3  657.94    8.24
  -3  -4   2   99.80    3.35
  -3   4   2   95.38    5.38
  -3   4   2  102.08    5.63
  -3   4   2   76.59    4.40
   3  -4  -2   86.81    5.11
   3  -4  -2  119.58    6.04
   3  -4  -2  100.99    5.60
   3  -4  -2   79.82    4.52
   3   4  -2   89.87    3.66
  -3  -4   1    2.40    1.03
  -3  -4   1    2.79    1.25
  -3   4   1    2.12    1.68
  -3   4   1    2.70    1.69
  -3   4   1   -0.08    0.31
   3  -4  -1    2.28    1.55
   3  -4  -1    3.39    1.62
   3  -4  -1    1.27    1.33
   3  -4  -1    2.30    1.32
   3   4  -1    1.28    1.10
   3   4  -1    2.04    1.03
  -3  -4   0    1.14    1.07
  -3  -4   0    0.65    1.06
  -3   4   0   -0.72    1.17
  -3   4   0    0.18    1.17
  -3   4   0    0.13    1.03
   3  -4   0   -0.10    1.14
   3  -4   0    0.92    1.13
   3  -4   0   -0.55    1.18
   3  -4   0   -0.44    0.93
   3   4   0    0.62    1.10
   3   4   0   -0.06    0.95
  -3  -4  -1  241.23    8.07
  -3  -4  -1  252.53    8.55
  -3  -4  -1  179.10    5.74
  -3   4  -1  229.08    8.44
  -3   4  -1  248.70    8.82
  -3   4  -1  182.93    6.94
   3  -4   1  205.02    7.79
   3  -4   1  247.38    8.79
   3  -4   1  178.02    6.31
   3   4   1  225.33    8.12
   3   4   1  178.33    6.66
  -3  -4  -2  146.81    7.02
  -3  -4  -2  115.31    5.40
  -3   4  -2  151.68    7.24
  -3   4  -2  111.91    5.70
   3  -4   2  139.16    6.64
   3  -4   2  139.74    6.91
   3  -4   2  121.79    5.24
   3   4   2  144.87    7.14
   3   4   2  111.84    5.85
  -3  -4  -3  436.68   13.02
  -3  -4  -3  329.42   10.02
  -3   4  -3  455.84   13.02
  -3   4  -3  352.96   10.55
   3  -4   3  382.54   11.29
   3  -4   3  447.29   12.69
   3  -4   3  342.74    8.60
   3   4   3  433.19   13.20
   3   4   3  348.27   10.89
  -3  -4  -4    0.96    1.81
  -3  -4  -4    1.11    1.47
  -3   4  -4   -0.67    1.51
  -3   4  -4    1.41    1.31
   3  -4   4   -0.82    1.06
   3  -4   4   -1.42    1.27
   3  -4   4    1.07    1.22
   3   4   4    1.23    1.45
  -3  -4  -5  187.29   10.05
  -3  -4  -5  129.47    7.59
  -3   4  -5  177.29    9.27
  -3   4  -5  127.97    7.28
   3  -4   5  160.55    8.03
   3  -4   5  161.83    8.57
   3  -4   5  133.68    4.86
   3   4   5  117.25    7.22
  -3  -4  -6   -0.32    1.56
  -3   4  -6    0.57    1.90
   3  -4   6   -0.91    1.31
   3   4   6    1.84    1.86
  -3  -4  -7    0.36    2.03
  -3   4  -7    0.49    1.88
  -3  -4  -8   -0.28    1.59
  -3   4  -8    1.96    2.15
  -3  -4  -9    9.96    4.06
  -3   4  -9   11.26    4.07
   3  -5 -11    1.01    1.75
   3   5 -11    1.71    1.83
  -3   5  10    7.40    1.84
  -3   5  10    7.72    1.95
   3  -5 -10    9.52    3.42
   3   5 -10    8.63    2.18
  -3   5   9   73.33    4.94
  -3   5   9   88.27    5.38
   3  -5  -9  104.92    8.21
   3   5  -9  110.03    5.12
  -3   5   8  105.05    5.98
  -3   5   8  119.00    6.32
   3  -5  -8  150.78    9.24
   3   5  -8  157.13    5.17
  -3   5   7    3.54    1.89
  -3   5   7    4.41    1.85
   3  -5  -7    4.40    2.24
   3  -5  -7    5.73    2.56
   3   5  -7    5.59    1.14
  -3   5   6   13.34    2.62
  -3   5   6   17.31    2.77
   3  -5  -6   23.47    3.68
   3  -5  -6   30.69    4.32
  -3   5   5    5.89    1.95
  -3   5   5    8.04    2.20
   3  -5  -5    9.42    2.52
   3  -5  -5   13.90    2.99
   3  -5  -5   13.08    3.04
  -3   5   4   -0.53    0.94
  -3   5   4    1.23    1.31
   3  -5  -4   -0.33    1.04
   3  -5  -4    0.23    1.21
   3  -5  -4    0.16    1.26
   3   5  -4   -0.10    0.54
  -3   5   3  158.10    7.44
  -3   5   3  175.48    7.80
  -3   5   3  127.44    6.04
   3  -5  -3  147.98    7.20
   3  -5  -3  176.24    7.84
   3  -5  -3  167.74    7.82
   3   5  -3  144.63    4.23
  -3  -5   2   22.41    1.86
  -3   5   2   15.64    2.70
  -3   5   2   23.67    3.26
  -3   5   2    9.38    1.90
   3  -5  -2   19.07    2.86
   3  -5  -2   22.03    3.09
   3  -5  -2   24.38    3.29
   3   5  -2   16.19    1.92
  -3  -5   1  204.21    5.74
  -3  -5   1  214.14    6.47
  -3   5   1  199.72    8.12
  -3   5   1  224.27    8.61
  -3   5   1  159.30    6.65
   3  -5  -1  182.34    7.62
   3  -5  -1  220.66    8.55
   3  -5  -1  167.96    6.53
   3   5  -1  190.70    6.50
   3   5  -1  166.98    5.35
  -3  -5   0   87.96    4.87
  -3   5   0   73.51    5.15
  -3   5   0   83.74    5.45
  -3   5   0   56.67    4.12
   3  -5   0   65.07    4.64
   3  -5   0   81.86    5.36
   3  -5   0   60.67    3.94
   3   5   0   73.96    4.60
   3   5   0   60.41    3.79
  -3  -5  -1  111.92    5.80
  -3  -5  -1  120.43    6.23
  -3   5  -1  104.50    6.09
  -3   5  -1  116.18    6.40
  -3   5  -1   87.69    5.14
   3  -5   1  101.15    5.76
   3  -5   1  114.63    6.36
   3  -5   1   80.48    4.38
   3   5   1   99.54    5.81
   3   5   1   86.30    5.00
  -3  -5  -2   16.20    2.82
  -3  -5  -2   14.00    2.28
  -3   5  -2   17.88    3.09
  -3   5  -2   12.20    2.42
   3  -5   2   15.94    2.72
   3  -5   2   16.27    2.94
   3  -5   2   14.51    2.15
   3   5   2   17.26    3.06
   3   5   2   11.73    2.49
  -3  -5  -3    2.02    1.72
  -3  -5  -3    2.04    1.46
  -3   5  -3    1.32    1.83
  -3   5  -3    0.56    1.29
   3  -5   3    1.25    1.39
   3  -5   3    2.18    1.76
   3  -5   3    0.57    1.09
   3   5   3   -0.31    1.32
  -3  -5  -4    6.69    2.73
  -3  -5  -4    4.83    2.12
  -3   5  -4    9.31    2.95
  -3   5  -4    6.56    2.17
   3  -5   4    9.36    2.41
   3  -5   4    8.59    2.73
   3  -5   4    5.13    1.37
   3   5   4    5.47    2.32
  -3  -5  -5   61.95    6.05
  -3  -5  -5   45.36    4.76
  -3   5  -5   60.13    5.74
  -3   5  -5   47.09    4.69
   3  -5   5   59.49    5.48
   3   5   5   48.30    5.00
  -3  -5  -6   38.72    5.58
  -3   5  -6   37.87    5.20
   3  -5   6   38.05    4.92
  -3  -5  -7   51.79    6.47
  -3   5  -7   60.16    6.40
  -3  -5  -8   65.24    7.47
  -3   5  -8   73.37    7.35
  -3  -5  -9   -0.06    2.65
   3  -6 -11    5.19    2.77
   3  -6 -11    5.47    3.33
   3   6 -11    4.35    2.10
  -3   6  10   16.26    2.81
  -3   6  10   16.75    3.02
   3  -6 -10   22.42    4.92
   3  -6 -10   28.96    5.68
   3   6 -10   19.34    2.80
  -3   6   9    0.01    1.37
  -3   6   9    1.21    1.50
   3  -6  -9   -1.67    1.42
   3  -6  -9   -0.29    1.66
   3   6  -9    2.03    1.33
  -3   6   8   -0.47    1.28
  -3   6   8    2.13    1.67
   3  -6  -8    1.67    1.81
   3  -6  -8    0.97    1.86
   3   6  -8    0.58    1.03
  -3   6   7    3.07    2.01
  -3   6   7    4.42    2.00
   3  -6  -7    4.51    2.42
   3  -6  -7    5.65    2.73
   3   6  -7    4.58    1.13
  -3   6   6   49.57    4.56
  -3   6   6   62.07    5.02
   3  -6  -6   56.88    5.53
   3  -6  -6   84.01    6.86
  -3   6   5    0.42    1.48
  -3   6   5    1.11    1.47
   3  -6  -5    0.71    1.64
   3  -6  -5    0.67    1.66
   3   6  -5   -0.02    0.73
   3   6  -5    0.26    0.76
  -3   6   4   50.95    4.37
  -3   6   4   52.30    4.43
   3  -6  -4   59.66    5.25
   3  -6  -4   66.90    5.65
   3   6  -4   55.64    2.68
  -3   6   3    0.87    1.51
  -3   6   3    0.25    1.07
   3  -6  -3    0.14    1.39
   3  -6  -3   -0.23    1.12
   3   6  -3   -0.39    0.69
  -3  -6   2    3.37    1.12
  -3  -6   2    3.51    1.06
  -3   6   2    4.14    2.06
  -3   6   2    4.18    1.97
  -3   6   2    0.09    0.52
   3  -6  -2    3.53    1.73
   3  -6  -2    4.64    2.08
   3   6  -2    3.61    1.31
  -3  -6   1   10.75    1.67
  -3  -6   1   10.29    1.85
  -3   6   1    7.17    2.33
  -3   6   1   10.11    2.53
  -3   6   1    6.55    1.96
   3  -6  -1    8.26    2.29
   3  -6  -1   12.31    2.76
   3   6  -1    7.22    1.87
   3   6  -1    6.68    1.62
  -3  -6   0    0.16    0.43
  -3  -6   0    3.74    1.67
  -3   6   0    2.07    1.84
  -3   6   0    3.10    1.87
  -3   6   0    0.67    1.23
   3  -6   0    1.26    1.38
   3  -6   0    4.77    1.97
   3   6   0    0.62    1.29
   3   6   0    2.33    1.35
  -3  -6  -1    0.33    1.23
  -3   6  -1    0.06    1.46
  -3   6  -1    1.05    1.59
  -3   6  -1    0.03    1.04
   3  -6   1   -0.77    0.84
   3  -6   1    0.16    1.22
   3   6   1    0.16    1.34
   3   6   1    0.75    1.35
  -3  -6  -2   32.75    3.83
  -3   6  -2   34.15    4.05
  -3   6  -2   36.39    4.34
  -3   6  -2   19.53    3.00
   3  -6   2   29.59    3.48
   3  -6   2   34.01    4.00
   3   6   2   34.09    4.32
   3   6   2   24.96    3.52
  -3  -6  -3    3.85    2.17
  -3   6  -3    2.55    1.97
  -3   6  -3    3.80    1.74
   3  -6   3    5.19    2.06
   3  -6   3    6.06    2.46
   3   6   3    2.99    1.95
  -3  -6  -4   11.09    3.11
  -3  -6  -4    9.00    2.55
  -3   6  -4    9.92    2.90
  -3   6  -4    9.97    2.59
   3  -6   4    9.21    2.45
   3  -6   4    8.60    2.77
   3   6   4    6.71    2.50
  -3  -6  -5    3.15    2.29
  -3  -6  -5    0.74    1.61
  -3   6  -5    4.77    2.36
   3  -6   5    2.77    2.06
  -3  -6  -6    6.34    2.84
  -3   6  -6   10.90    3.32
   3  -6   6   10.28    3.12
  -3  -6  -7   -0.20    1.69
  -3   6  -7   -0.26    1.85
  -3  -6  -8   16.10    4.68
  -3   6  -8   17.79    4.43
  -3   7  10   25.70    4.01
  -3   7  10   29.26    3.99
   3  -7 -10   35.28    6.17
   3  -7 -10   40.98    6.74
   3   7 -10   32.84    3.34
  -3   7   9   20.44    3.74
  -3   7   9   23.66    3.91
   3  -7  -9   32.93    5.54
   3  -7  -9   38.18    6.14
   3   7  -9   35.68    3.04
  -3   7   8    9.94    2.94
  -3   7   8   11.32    2.96
   3  -7  -8   15.37    4.06
   3  -7  -8   20.55    4.61
   3   7  -8   16.21    1.95
  -3   7   7   94.65    6.68
  -3   7   7  113.43    7.17
   3  -7  -7  118.59    8.57
   3  -7  -7  150.34    9.88
   3   7  -7  135.86    4.26
  -3   7   6    3.28    2.10
  -3   7   6    3.35    1.92
   3  -7  -6    3.50    2.26
   3  -7  -6    6.43    2.89
   3   7  -6    2.53    1.07
   3   7  -6    4.11    1.13
  -3   7   5    0.48    1.33
  -3   7   5    3.84    2.18
   3  -7  -5    2.96    2.25
   3  -7  -5    2.67    2.18
   3   7  -5    0.38    0.96
  -3   7   4   26.20    3.64
  -3   7   4   27.41    3.77
   3  -7  -4   35.06    4.53
   3  -7  -4   40.87    5.10
   3   7  -4   32.18    2.56
  -3   7   3   17.81    2.98
   3  -7  -3   19.87    3.46
   3  -7  -3   21.66    3.77
   3   7  -3   19.19    2.27
  -3  -7   2   24.83    2.40
  -3  -7   2   25.86    2.35
  -3   7   2   25.41    3.99
  -3   7   2   17.16    2.97
   3  -7  -2   15.49    3.15
   3  -7  -2   23.85    3.77
   3   7  -2   21.03    2.65
  -3  -7   1   96.55    4.41
  -3  -7   1   96.69    5.06
  -3   7   1   86.64    6.26
  -3   7   1   90.60    6.39
  -3   7   1   69.39    5.12
   3  -7  -1   76.76    5.73
   3  -7  -1  108.36    6.94
   3   7  -1   82.00    5.10
   3   7  -1   77.01    4.49
  -3  -7   0    0.24    0.73
  -3  -7   0    0.80    1.14
  -3   7   0    1.02    1.65
  -3   7   0    2.00    1.86
  -3   7   0    0.25    1.28
   3  -7   0    0.67    1.30
   3  -7   0    0.77    1.49
   3   7   0    0.55    1.58
   3   7   0    0.22    1.24
  -3  -7  -1    6.62    2.14
  -3   7  -1    2.99    2.08
  -3   7  -1   10.29    2.91
  -3   7  -1    5.99    1.95
   3  -7   1    5.23    2.07
   3  -7   1   10.00    2.73
   3   7   1    7.23    2.42
   3   7   1    6.24    2.20
  -3  -7  -2    8.25    2.52
  -3   7  -2    3.90    2.32
  -3   7  -2    9.30    2.91
  -3   7  -2    4.50    1.95
   3  -7   2    3.74    1.84
   3  -7   2    4.05    2.15
   3   7   2    6.89    2.55
   3   7   2    5.73    2.38
  -3  -7  -3    4.49    2.18
  -3   7  -3    6.47    2.48
  -3   7  -3    5.19    2.06
   3  -7   3    4.34    1.82
   3  -7   3    3.37    2.08
   3   7   3    5.99    2.52
  -3  -7  -4    0.55    1.67
  -3   7  -4   -0.68    1.76
   3  -7   4    0.64    1.66
  -3  -7  -5   24.00    4.57
  -3   7  -5   26.63    4.51
   3  -7   5   33.30    4.62
  -3  -7  -6   28.94    5.22
  -3   7  -6   31.95    5.10
   3  -7   6   29.19    4.54
  -3   7  -7   34.78    5.60
   3  -7   7   44.13    5.20
   3  -8 -10    5.53    3.03
   3  -8 -10    1.33    2.51
   3   8 -10    2.54    1.64
   3  -8  -9    3.96    2.89
   3  -8  -9   -0.25    2.31
   3   8  -9    4.17    1.50
   3  -8  -8    9.82    3.59
   3  -8  -8   12.76    4.23
   3   8  -8   11.33    1.84
   3  -8  -7   34.14    5.34
   3  -8  -7   52.16    6.30
   3   8  -7   44.81    2.93
  -3   8   6    0.99    1.62
  -3   8   6    3.37    2.25
   3  -8  -6    3.91    2.34
   3  -8  -6    3.17    2.46
   3   8  -6    1.95    1.16
   3   8  -6    3.87    1.37
  -3   8   5   75.20    6.25
  -3   8   5   78.51    6.13
   3  -8  -5   88.03    7.16
   3  -8  -5  103.03    8.08
   3   8  -5   90.36    4.27
  -3   8   4  123.77    7.60
  -3   8   4  136.61    7.82
   3  -8  -4  143.83    8.73
   3  -8  -4  169.18    9.80
   3   8  -4  143.57    5.72
  -3  -8   3   26.29    1.84
  -3  -8   3   28.77    1.90
  -3   8   3   -0.03    0.62
   3  -8  -3   23.68    3.95
   3  -8  -3   25.54    4.26
   3   8  -3   22.37    2.74
  -3  -8   2    1.72    1.24
  -3  -8   2    2.61    1.16
  -3   8   2    2.06    2.12
  -3   8   2    2.14    1.63
   3  -8  -2    1.10    1.72
   3  -8  -2    6.09    2.57
   3   8  -2    2.16    1.56
  -3  -8   1    6.29    1.57
  -3  -8   1    4.02    1.81
  -3   8   1    4.28    2.13
  -3   8   1    5.36    2.53
  -3   8   1    4.99    2.06
   3  -8  -1    5.27    2.28
   3  -8  -1    8.41    2.82
   3   8  -1    5.51    2.12
   3   8  -1    3.85    1.74
  -3  -8   0   32.41    3.36
  -3   8   0   28.45    4.22
  -3   8   0   33.93    4.64
  -3   8   0   21.10    3.44
   3  -8   0   32.77    3.98
   3  -8   0   29.05    4.22
   3   8   0   33.27    3.94
   3   8   0   27.01    3.52
  -3  -8  -1    1.48    1.53
  -3   8  -1   -0.85    1.60
  -3   8  -1    2.90    1.61
   3  -8   1    2.89    1.76
   3  -8   1    3.68    2.20
   3   8   1    1.60    1.84
  -3  -8  -2    8.69    2.71
  -3   8  -2   12.19    3.33
  -3   8  -2    7.88    2.48
   3  -8   2   11.83    3.11
  -3  -8  -3   49.29    5.27
  -3   8  -3   56.23    5.76
   3  -8   3   53.26    5.22
  -3   8  -4  112.75    8.07
   3  -8   4  102.15    7.16
  -3   8  -5   25.15    4.68
   3  -8   5   27.28    4.35
  -3   8  -6    1.61    2.21
   3  -8   6   -1.04    1.75
  -3   8  -7    2.29    1.95
   3  -8   7    0.67    1.72
   3  -9  -9    3.85    2.66
   3  -9  -9    2.30    2.98
   3   9  -9    3.93    1.61
   3  -9  -8   85.04    8.34
   3  -9  -8  110.45    9.81
   3   9  -8  107.59    4.77
   3  -9  -7    2.76    2.03
   3  -9  -7    1.64    2.53
   3   9  -7    1.06    1.31
   3  -9  -6   16.10    4.09
   3  -9  -6   25.43    5.12
   3  -9  -5    4.40    2.41
   3  -9  -5    3.67    2.57
   3  -9  -4    1.77    1.76
   3  -9  -4   11.09    3.53
  -3  -9   3   26.30    2.02
   3  -9  -3   15.32    3.47
   3  -9  -3   25.55    4.50
  -3  -9   2  218.38    7.26
  -3   9   2  225.69   11.30
   3  -9  -2  171.06    9.33
   3  -9  -2  224.52   11.18
  -3  -9   1    0.23    1.32
  -3   9   1   -0.32    1.69
   3  -9  -1    1.44    1.61
   3  -9  -1    1.77    1.79
   3   9  -1    0.17    1.53
  -3  -9   0  305.96   10.95
  -3   9   0  311.88   13.00
   3  -9   0  241.67   10.56
   3  -9   0  312.81   12.63
   3   9   0  230.20    9.61
  -3   9  -1   19.32    4.02
   3  -9   1   20.95    3.93
  -3   9  -2   28.95    4.64
   3  -9   2   34.93    4.81
  -3   9  -3    1.27    2.21
   3  -9   3    1.20    1.78
  -3   9  -4   28.99    4.93
   3  -9   4   28.84    4.49
  -3   9  -5    0.95    2.00
   3  -9   5    0.13    1.73
  -3   9  -6   58.06    6.44
   3  -9   6   57.30    5.76
   3 -10  -8   -0.57    2.07
   3 -10  -8   -0.55    2.32
   3  10  -8   -0.95    1.31
   3 -10  -7    1.49    2.07
   3 -10  -7    0.94    2.36
   3 -10  -6    1.88    2.04
   3 -10  -6    2.90    2.64
   3 -10  -5   31.27    5.12
   3 -10  -5   38.63    6.04
   3 -10  -4   20.64    4.30
   3 -10  -4   30.08    5.27
  -3 -10   3   89.19    3.65
   3 -10  -3   73.65    6.76
   3 -10  -3  101.17    8.24
  -3 -10   2    9.18    2.10
  -3  10   2    8.09    3.12
   3 -10  -2   11.61    3.46
  -3 -10   1    0.76    1.49
  -3  10   1    1.82    2.11
   3 -10  -1    2.54    1.90
  -3 -10   0    0.42    1.56
  -3  10   0    2.04    2.45
   3 -10   0    1.39    1.91
  -3 -10  -1   84.92    6.67
  -3  10  -1   81.04    7.28
   3 -10   1   83.68    7.05
  -3  10  -2   14.08    3.83
   3 -10   2   13.99    3.55
  -3  10  -3   54.55    6.19
   3 -10   3   48.72    5.41
  -3  10  -4    8.43    3.44
   3 -10   4   10.64    3.24
  -3  10  -5   16.70    4.10
   3 -10   5   18.71    3.94
   3 -11  -7    4.55    3.24
   3 -11  -6    6.78    3.54
   3 -11  -5    0.83    2.12
   3 -11  -4    7.39    3.34
  -3 -11   3   12.02    1.63
   3 -11  -3   10.66    3.71
  -3 -11   2    4.93    1.89
   3 -11  -2    5.29    2.75
  -3 -11   1   20.00    3.27
  -3  11   1   21.90    4.76
   3 -11  -1   23.77    4.68
  -3 -11   0   72.94    6.05
  -3  11   0   77.78    7.52
   3 -11   0   61.27    6.39
  -3 -11  -1   62.80    6.13
  -3  11  -1   58.73    6.63
   3 -11   1   66.18    6.60
  -3 -11  -2    3.12    2.45
  -3  11  -2    5.23    2.82
   3 -11   2    2.01    2.19
  -3  11  -3   -0.59    1.91
   3 -11   3    1.18    2.00
  -3  11  -4    7.49    3.00
   3 -11   4    6.06    2.94
   3 -12  -6   35.29    6.73
   3 -12  -5    2.98    2.79
   3 -12  -4   59.39    7.31
   3 -12  -3    3.02    2.37
  -3 -12   2    8.63    2.11
   3 -12  -2    7.87    3.19
  -3 -12   1    1.54    1.56
   3 -12  -1    1.54    2.05
  -3 -12   0    7.74    2.70
  -3  12   0    6.18    3.42
   3 -12   0   10.15    3.45
  -3 -12  -1    4.33    2.52
  -3  12  -1    3.83    2.43
   3 -12   1    3.67    2.47
  -3 -12  -2    3.68    2.45
  -3  12  -2    7.69    3.37
   3 -12   2    6.58    2.98
  -3 -12  -3    5.86    3.12
   3 -12   3    4.83    2.64
   3 -13  -3   28.70    5.85
   3 -13  -2   -0.02    2.13
  -3 -13   1   64.34    5.41
  -3 -13   0    3.33    2.20
   3 -13   0    8.93    3.58
   4   0 -12    1.73    1.99
   4   0 -11    0.16    1.62
   4   0 -10   80.60    6.09
   4   0  -9   -1.92    1.08
   4   0  -8  193.77    7.85
   4   0  -8  258.81    9.02
   4   0  -8  255.66    8.89
   4   0  -8  174.98    6.64
   4   0  -8  176.39    6.71
   4   0  -7   -0.56    0.97
   4   0  -7    0.17    1.09
   4   0  -7   -0.14    0.96
   4   0  -7   -0.18    0.65
   4   0  -7    1.33    1.13
   4   0  -6   73.60    4.22
   4   0  -6   88.96    4.65
   4   0  -6   94.19    4.75
   4   0  -6   67.62    3.47
   4   0  -6   69.59    3.55
   4   0  -5   -0.57    0.83
   4   0  -5    0.05    0.90
   4   0  -5    0.17    0.92
   4   0  -5   -0.21    0.72
   4   0  -5    0.01    0.69
  -4   0   4  413.94    8.53
   4   0  -4  317.87    7.85
   4   0  -4  397.55    8.75
   4   0  -4  391.27    8.79
   4   0  -4  266.30    6.20
  -4   0   3    0.01    0.26
  -4   0   3    2.28    1.27
   4   0  -3   -1.06    1.00
   4   0  -3   -0.72    0.97
   4   0  -3   -1.04    0.90
   4   0  -3    0.58    0.98
  -4   0   2  776.24   12.28
  -4   0   2  815.36   12.99
  -4   0   2  493.52    7.64
   4   0  -2  637.20   11.65
   4   0  -2  828.42   13.25
   4   0  -2  775.36   13.00
   4   0  -2  552.74    9.78
  -4   0   1    0.34    1.25
  -4   0   1    0.34    1.15
  -4   0   1    1.29    1.01
   4   0  -1   -0.10    1.23
   4   0  -1    0.41    1.24
   4   0  -1   -0.25    0.99
  -4   0   0   39.95    3.53
  -4   0   0   28.59    2.69
   4   0   0   43.59    3.72
   4   0   0   45.59    3.85
   4   0   0   32.52    3.02
  -4   0  -1   -0.01    1.11
  -4   0  -1    1.31    1.21
   4   0   1    0.15    1.26
   4   0   1    0.10    1.12
   4   0   1    0.24    0.97
  -4   0  -2    5.40    1.98
  -4   0  -2    3.40    1.55
   4   0   2    6.25    2.04
   4   0   2    2.04    1.58
   4   0   2    1.53    1.28
  -4   0  -3    0.46    1.49
  -4   0  -3   -0.33    1.00
   4   0   3    0.03    1.34
   4   0   3    0.48    1.30
  -4   0  -4   12.22    3.14
  -4   0  -4    1.45    1.15
   4   0   4   16.06    3.51
   4   0   4   10.87    2.64
  -4   0  -5   -0.66    1.76
  -4   0  -5    0.07    0.89
   4   0   5    0.27    1.51
  -4   0  -6   95.23    7.79
   4   0   6   68.17    5.49
  -4   0  -7    0.74    1.97
   4   0   7   -0.49    1.56
  -4   0  -8   27.70    5.68
   4   0   8   18.06    3.29
  -4   0  -9    0.10    2.28
   4  -1 -12    1.70    2.09
   4   1 -12    0.94    1.83
   4  -1 -11  101.32    7.58
   4   1 -11  104.36    7.09
   4  -1 -10    0.84    1.78
   4   1 -10   -0.33    1.31
   4  -1  -9   15.36    3.08
   4  -1  -9   14.42    2.69
   4   1  -9   15.47    2.73
   4  -1  -8   11.90    2.63
   4  -1  -8   12.01    2.63
   4  -1  -8   14.47    2.88
   4  -1  -8    7.79    2.01
   4   1  -8   12.27    2.20
   4   1  -8   15.74    2.47
   4  -1  -7   46.20    3.98
   4  -1  -7   63.76    4.70
   4  -1  -7   64.46    4.66
   4  -1  -7   40.97    3.38
   4  -1  -7   45.53    3.65
   4   1  -7   50.87    3.53
   4   1  -7   66.51    4.05
   4   1  -7   65.50    3.98
   4   1  -7   40.47    2.55
   4   1  -7   44.95    2.81
   4  -1  -6  150.92    6.43
   4  -1  -6  181.71    7.09
   4  -1  -6  174.01    6.96
   4  -1  -6  125.24    5.29
   4  -1  -6  131.91    5.44
   4   1  -6  137.55    5.09
   4   1  -6  178.56    5.81
   4   1  -6  178.46    5.77
   4   1  -6  119.38    3.65
   4   1  -6  125.44    3.74
   4  -1  -5  120.77    5.50
   4  -1  -5  150.69    6.17
   4  -1  -5  151.05    6.22
   4  -1  -5  112.05    4.75
   4   1  -5  121.83    4.52
   4   1  -5  153.32    5.06
   4   1  -5  159.63    5.18
   4   1  -5   99.93    3.03
   4   1  -5  105.58    3.10
  -4   1   4   59.94    3.66
  -4   1   4   74.70    4.21
  -4   1   4   43.49    1.93
  -4   1   4   43.92    1.91
   4  -1  -4   53.38    3.71
   4  -1  -4   70.79    4.23
   4  -1  -4   70.18    4.24
   4  -1  -4   50.05    3.21
   4   1  -4   55.32    3.13
   4   1  -4   69.07    3.48
   4   1  -4   68.23    3.45
   4   1  -4   43.99    2.17
  -4  -1   3  286.09    6.09
  -4  -1   3  277.15    6.56
  -4   1   3  277.52    7.65
  -4   1   3  294.81    8.14
  -4   1   3  174.76    4.70
   4  -1  -3  237.51    7.40
   4  -1  -3  288.29    8.17
   4  -1  -3  296.75    8.36
   4  -1  -3  191.90    6.05
   4   1  -3  226.81    6.30
   4   1  -3  266.76    6.80
   4   1  -3  270.46    6.91
   4   1  -3  177.77    4.64
  -4  -1   2    0.12    0.29
  -4  -1   2   12.52    1.96
  -4   1   2    8.64    2.00
  -4   1   2   11.63    2.17
  -4   1   2    6.03    1.46
   4  -1  -2    8.73    1.95
   4  -1  -2    9.85    2.03
   4  -1  -2   10.54    2.07
   4  -1  -2    8.43    1.82
   4   1  -2    9.42    1.89
   4   1  -2    7.97    1.79
   4   1  -2    5.45    1.37
  -4  -1   1    3.52    1.48
  -4  -1   1    2.35    1.47
  -4  -1   1    2.89    1.08
  -4   1   1    3.25    1.70
  -4   1   1    3.54    1.66
  -4   1   1    2.35    1.31
   4  -1  -1    2.71    1.62
   4  -1  -1    4.19    1.74
   4  -1  -1    3.92    1.65
   4  -1  -1    2.20    1.32
   4   1  -1    3.08    1.54
   4   1  -1    3.61    1.60
   4   1  -1    2.66    1.33
  -4  -1   0    1.20    1.34
  -4  -1   0    0.05    1.05
  -4  -1   0   -1.23    0.72
  -4   1   0    2.17    1.59
  -4   1   0   -0.69    0.98
   4  -1   0   -0.45    1.12
   4  -1   0    0.12    1.13
   4  -1   0   -0.53    1.01
   4  -1   0   -1.37    0.92
   4   1   0    0.47    1.10
   4   1   0    1.00    1.38
   4   1   0    0.05    0.94
  -4  -1  -1   80.37    5.13
  -4  -1  -1   54.87    3.76
  -4   1  -1   80.07    5.17
  -4   1  -1   55.18    3.91
   4  -1   1   78.11    5.09
   4  -1   1   74.93    5.11
   4  -1   1   60.12    4.15
   4   1   1   82.08    5.30
   4   1   1   84.84    5.34
   4   1   1   51.99    3.84
  -4  -1  -2  131.25    6.94
  -4  -1  -2   93.69    5.29
  -4   1  -2  118.18    6.61
  -4   1  -2   87.59    5.20
   4  -1   2  131.40    7.03
   4  -1   2   89.54    5.21
   4   1   2  137.31    7.15
   4   1   2  117.63    6.76
   4   1   2   89.29    5.26
  -4  -1  -3   29.71    4.04
  -4  -1  -3   17.49    2.91
  -4   1  -3   28.59    4.00
  -4   1  -3    0.15    0.49
   4  -1   3   25.29    3.78
   4  -1   3   19.64    2.97
   4   1   3   29.02    4.02
   4   1   3   20.43    3.05
  -4  -1  -4   29.94    4.35
  -4  -1  -4   18.88    3.26
  -4   1  -4   27.40    4.28
  -4   1  -4   19.59    3.30
   4  -1   4   23.99    3.99
   4  -1   4   16.63    2.91
   4   1   4   19.05    3.22
  -4  -1  -5   16.40    3.80
  -4  -1  -5   17.08    3.42
  -4   1  -5   22.25    4.23
  -4   1  -5   21.11    3.69
   4  -1   5   24.22    4.27
   4  -1   5   17.30    3.05
   4   1   5   18.82    3.39
  -4  -1  -6   11.58    3.62
  -4   1  -6    9.81    3.49
   4  -1   6    3.43    1.91
   4   1   6    7.69    2.67
  -4  -1  -7    2.96    2.33
  -4   1  -7    2.92    2.35
   4  -1   7    1.86    1.83
   4   1   7    0.91    1.81
  -4  -1  -8    8.73    3.64
  -4   1  -8   11.79    4.08
   4   1   8    6.63    2.67
  -4  -1  -9   36.99    6.74
  -4   1  -9   28.37    5.99
   4  -2 -12    1.78    1.91
   4   2 -12    0.71    1.87
   4  -2 -11   25.94    4.48
   4   2 -11   24.66    3.77
   4  -2 -10   54.77    5.58
   4   2 -10   60.76    4.78
   4  -2  -9   37.54    4.46
   4  -2  -9   55.78    5.35
   4  -2  -9   38.83    4.12
   4   2  -9   46.08    3.85
   4  -2  -8    7.23    2.34
   4  -2  -8   14.85    3.07
   4  -2  -8   10.55    2.79
   4  -2  -8    7.63    2.19
   4   2  -8    9.60    1.90
   4   2  -8   11.02    1.91
   4  -2  -7   85.10    5.63
   4  -2  -7  115.39    6.58
   4  -2  -7  107.57    6.36
   4  -2  -7   80.03    5.00
   4  -2  -7   85.43    5.27
   4   2  -7   84.43    3.99
   4   2  -7  110.72    4.42
  -4   2   6   10.06    1.14
  -4   2   6   11.27    1.16
   4  -2  -6   12.87    2.45
   4  -2  -6   18.17    2.83
   4  -2  -6   16.92    2.79
   4  -2  -6   12.06    2.23
   4   2  -6   13.89    1.71
   4   2  -6   15.74    1.84
   4   2  -6   16.72    1.77
  -4   2   5    3.44    1.00
  -4   2   5    3.89    1.03
   4  -2  -5    4.15    1.71
   4  -2  -5    6.61    1.86
   4  -2  -5    4.16    1.74
   4  -2  -5    2.12    1.26
   4   2  -5    4.29    1.11
   4   2  -5    6.28    1.18
   4   2  -5    5.43    1.12
  -4   2   4    2.11    1.34
  -4   2   4    0.90    0.89
  -4   2   4    2.36    1.13
   4  -2  -4   -0.37    1.01
   4  -2  -4    1.58    1.27
   4  -2  -4    2.20    1.39
   4  -2  -4    0.76    1.08
   4   2  -4    1.35    0.93
   4   2  -4    1.55    0.94
   4   2  -4    1.51    0.91
  -4  -2   3  241.96    4.50
  -4   2   3  209.87    7.28
  -4   2   3  235.67    7.68
  -4   2   3  265.02    8.35
  -4   2   3  159.83    5.37
   4  -2  -3  191.37    7.16
   4  -2  -3  241.45    7.99
   4  -2  -3  249.45    8.25
   4  -2  -3  175.32    6.29
   4   2  -3  228.44    5.95
   4   2  -3  216.37    5.85
   4   2  -3  157.97    3.77
  -4  -2   2  269.22    6.33
  -4  -2   2  265.55    6.78
  -4   2   2  247.31    7.99
  -4   2   2  260.58    8.22
  -4   2   2  177.22    5.96
   4  -2  -2  214.77    7.64
   4  -2  -2  275.27    8.64
   4  -2  -2  274.00    8.72
   4  -2  -2  179.99    6.43
   4   2  -2  237.44    6.71
   4   2  -2  232.45    6.68
   4   2  -2  183.75    5.09
  -4  -2   1  252.54    7.17
  -4  -2   1  230.35    7.14
  -4  -2   1  164.72    4.03
  -4   2   1  238.91    8.18
  -4   2   1  162.72    6.04
   4  -2  -1  202.25    7.55
   4  -2  -1  226.45    8.05
   4  -2  -1  232.33    8.20
   4  -2  -1  167.58    6.35
   4   2  -1  220.18    7.12
   4   2  -1  219.28    7.19
   4   2  -1  165.65    5.59
  -4  -2   0  224.02    7.56
  -4  -2   0  224.00    7.78
  -4  -2   0  156.97    5.24
  -4   2   0  230.23    8.36
  -4   2   0  147.12    6.05
   4  -2   0  186.82    7.52
   4  -2   0  231.63    8.43
   4  -2   0  229.71    8.46
   4  -2   0  162.50    6.42
   4   2   0  204.63    7.54
   4   2   0  214.02    7.78
   4   2   0  148.38    5.89
  -4  -2  -1  167.54    7.21
  -4  -2  -1  120.73    5.32
  -4   2  -1  174.91    7.68
  -4   2  -1  120.97    5.83
   4  -2   1  155.36    7.18
   4  -2   1  177.84    7.69
   4  -2   1  159.25    7.41
   4  -2   1  127.04    5.92
   4   2   1  170.23    7.49
   4   2   1  171.36    7.58
   4   2   1  113.15    5.63
  -4  -2  -2    9.16    2.47
  -4  -2  -2    4.14    1.73
  -4   2  -2    6.67    2.30
  -4   2  -2    0.20    0.59
   4  -2   2    5.20    2.04
   4  -2   2    7.53    2.45
   4  -2   2    7.25    1.95
   4   2   2    7.28    2.27
   4   2   2    7.64    2.37
   4   2   2    6.28    1.91
  -4  -2  -3   11.66    3.00
  -4  -2  -3   10.79    2.45
  -4   2  -3   16.05    3.25
  -4   2  -3   11.37    2.49
   4  -2   3   15.02    3.12
   4  -2   3   15.58    3.32
   4  -2   3   11.56    2.43
   4   2   3   11.23    2.54
  -4  -2  -4   62.64    5.92
  -4  -2  -4   46.88    4.52
  -4   2  -4   54.54    5.51
  -4   2  -4   41.71    4.27
   4  -2   4   55.57    5.20
   4  -2   4   48.99    5.22
   4  -2   4   41.78    3.96
   4   2   4   42.12    4.42
  -4  -2  -5  127.47    8.62
  -4  -2  -5  100.60    6.92
  -4   2  -5  121.15    8.29
   4  -2   5  119.50    7.82
   4  -2   5  125.84    8.35
   4  -2   5  100.35    6.00
   4   2   5   93.21    6.55
  -4  -2  -6   49.46    5.90
  -4   2  -6   47.81    5.83
   4  -2   6   35.04    3.78
   4   2   6   32.20    4.49
  -4  -2  -7   31.39    5.58
  -4   2  -7   30.21    5.39
   4  -2   7   20.98    3.04
   4   2   7   16.61    3.68
  -4  -2  -8    3.42    3.05
  -4   2  -8    3.63    2.72
   4  -3 -12   42.84    6.17
   4   3 -12   36.61    4.61
   4  -3 -11    5.59    2.80
   4   3 -11    4.76    2.15
   4  -3 -10   38.07    5.13
   4  -3 -10   43.85    5.38
   4   3 -10   39.28    3.78
   4  -3  -9    1.12    1.78
   4  -3  -9    0.75    1.75
   4   3  -9    0.10    1.24
   4  -3  -8    0.08    1.44
   4  -3  -8    2.17    1.99
   4   3  -8   -0.02    1.02
  -4   3   7    1.75    1.06
  -4   3   7    2.96    1.18
   4  -3  -7    1.93    1.63
   4  -3  -7    2.84    1.86
   4  -3  -7    3.98    2.08
   4   3  -7    1.82    1.00
   4   3  -7    2.63    0.97
  -4   3   6   76.50    3.91
  -4   3   6   82.68    4.02
   4  -3  -6  102.54    6.25
   4  -3  -6  123.65    6.88
   4  -3  -6  126.85    6.99
   4  -3  -6   90.19    5.45
   4   3  -6   98.71    3.22
   4   3  -6  122.00    3.58
   4   3  -6  123.82    3.32
  -4   3   5    0.29    0.85
  -4   3   5    0.57    1.00
   4  -3  -5    0.95    1.24
   4  -3  -5    1.93    1.45
   4  -3  -5    1.65    1.46
   4  -3  -5    0.94    1.23
   4   3  -5    0.88    0.68
   4   3  -5    1.13    0.71
   4   3  -5    1.53    0.68
  -4   3   4   21.81    2.88
  -4   3   4   12.17    2.01
  -4   3   4   13.79    2.07
   4  -3  -4   17.52    2.70
   4  -3  -4   18.65    2.87
   4  -3  -4   16.89    2.74
   4  -3  -4   12.18    2.21
   4   3  -4   18.19    1.65
   4   3  -4   15.58    1.55
  -4  -3   3   31.56    1.94
  -4   3   3   30.25    3.34
  -4   3   3   22.82    2.51
   4  -3  -3   28.55    3.18
   4  -3  -3   36.30    3.64
   4  -3  -3   30.97    3.35
   4  -3  -3   23.96    2.78
   4   3  -3   29.47    2.30
   4   3  -3   27.96    2.24
   4   3  -3   24.86    1.35
  -4  -3   2  138.58    4.29
  -4  -3   2  137.00    4.80
  -4   3   2  129.17    6.30
  -4   3   2  140.86    6.55
  -4   3   2   93.96    4.78
   4  -3  -2  124.38    6.22
   4  -3  -2  140.62    6.65
   4  -3  -2  141.77    6.69
   4  -3  -2   96.90    5.04
   4   3  -2  127.65    4.96
   4   3  -2  122.41    4.92
   4   3  -2   94.25    3.63
  -4  -3   1    0.08    0.31
  -4  -3   1    2.09    1.31
  -4   3   1    1.98    1.48
  -4   3   1    4.09    1.74
  -4   3   1    0.72    1.09
   4  -3  -1    0.19    1.31
   4  -3  -1    2.99    1.59
   4  -3  -1    2.31    1.55
   4  -3  -1    0.10    1.05
   4   3  -1    2.88    1.36
   4   3  -1    2.36    1.37
   4   3  -1    1.57    1.14
  -4  -3   0   24.56    2.79
  -4  -3   0   20.08    2.73
  -4  -3   0   15.17    1.80
  -4   3   0   24.30    3.24
  -4   3   0   14.80    2.40
   4  -3   0   18.65    2.90
   4  -3   0   23.51    3.20
   4  -3   0   24.30    3.29
   4  -3   0   19.26    2.63
   4   3   0   22.76    2.80
   4   3   0   25.09    3.08
   4   3   0   17.17    2.36
  -4  -3  -1    8.35    2.19
  -4  -3  -1    4.49    1.49
  -4   3  -1    5.09    1.91
  -4   3  -1    0.12    0.54
   4  -3   1    4.81    1.89
   4  -3   1    8.74    2.46
   4  -3   1    3.00    1.49
   4   3   1    5.70    1.97
   4   3   1    3.65    1.57
  -4  -3  -2  292.73   10.43
  -4  -3  -2  208.64    7.72
  -4   3  -2  296.95   10.79
  -4   3  -2  197.56    8.09
   4  -3   2  260.01    9.88
   4  -3   2  293.01   10.75
   4  -3   2  212.34    7.85
   4   3   2  275.06   10.37
   4   3   2  199.14    8.13
  -4  -3  -3   13.42    3.22
  -4  -3  -3   11.07    2.51
  -4   3  -3   14.50    3.19
  -4   3  -3    7.42    2.36
   4  -3   3    9.78    2.70
   4  -3   3   12.07    3.13
   4  -3   3    9.31    2.25
   4   3   3    8.84    2.52
  -4  -3  -4  294.62   12.20
  -4  -3  -4  192.60    8.88
  -4   3  -4  282.38   11.82
  -4   3  -4  211.43    9.42
   4  -3   4  264.17   10.90
   4  -3   4  285.76   11.71
   4  -3   4  217.01    8.21
   4   3   4  212.25    9.49
  -4  -3  -5    8.92    3.09
  -4  -3  -5   11.02    3.07
  -4   3  -5   17.03    3.89
   4  -3   5   15.33    3.41
   4  -3   5   15.19    3.70
   4  -3   5   10.01    2.35
   4   3   5   11.91    3.20
  -4  -3  -6   11.07    3.73
  -4   3  -6   12.85    3.80
   4  -3   6   10.18    3.28
   4  -3   6   11.79    2.38
  -4  -3  -7    0.59    2.25
  -4   3  -7    1.86    2.32
   4  -3   7    0.31    1.27
  -4  -3  -8    5.48    3.10
  -4   3  -8   14.30    4.37
   4  -4 -12    0.23    1.64
   4   4 -12   -0.29    1.65
   4  -4 -11   15.08    4.12
   4   4 -11   16.96    2.86
   4  -4 -10   24.59    4.56
   4  -4 -10   31.92    5.24
   4   4 -10   21.28    2.76
  -4   4   9   28.42    2.33
  -4   4   9   34.52    2.51
   4  -4  -9   46.08    5.34
   4  -4  -9   48.89    5.61
   4   4  -9   39.19    3.07
  -4   4   8    7.41    1.76
  -4   4   8    8.63    1.77
   4  -4  -8   10.76    3.05
   4  -4  -8   14.32    3.51
   4   4  -8   11.66    1.66
  -4   4   7   24.42    2.78
  -4   4   7   24.63    2.77
   4  -4  -7   32.01    4.20
   4  -4  -7   39.96    4.72
   4  -4  -7   39.51    4.74
   4   4  -7   26.68    1.75
  -4   4   6   28.47    2.95
  -4   4   6   32.15    3.15
   4  -4  -6   42.76    4.47
   4  -4  -6   52.95    5.07
   4  -4  -6   58.48    5.28
  -4   4   5    6.65    1.83
  -4   4   5    7.73    1.96
   4  -4  -5   10.93    2.62
   4  -4  -5   14.01    2.82
   4  -4  -5   11.49    2.76
   4  -4  -5    6.66    2.21
  -4   4   4   74.60    5.17
  -4   4   4   49.98    3.82
  -4   4   4   50.07    3.77
   4  -4  -4   60.29    4.77
   4  -4  -4   77.50    5.41
   4  -4  -4   74.63    5.36
   4  -4  -4   52.97    4.15
   4   4  -4   65.40    2.74
  -4  -4   3  138.13    3.43
  -4   4   3  138.53    6.89
  -4   4   3   94.01    5.08
   4  -4  -3  108.73    6.16
   4  -4  -3  146.47    7.17
   4  -4  -3  129.79    6.83
   4  -4  -3  100.71    5.49
   4   4  -3  118.42    4.30
   4   4  -3  122.99    4.39
  -4  -4   2   29.48    2.05
  -4   4   2   26.22    3.41
  -4   4   2   28.48    3.37
  -4   4   2   22.75    2.68
   4  -4  -2   23.97    3.23
   4  -4  -2   31.64    3.61
   4  -4  -2   36.07    3.79
   4  -4  -2   21.58    2.78
   4   4  -2   29.71    2.62
   4   4  -2   24.45    2.05
  -4  -4   1  128.11    5.09
  -4  -4   1  131.05    5.54
  -4   4   1  132.21    6.85
  -4   4   1  134.01    6.87
  -4   4   1   90.41    5.11
   4  -4  -1  120.33    6.46
   4  -4  -1  149.04    7.23
   4  -4  -1  136.73    6.98
   4  -4  -1   92.83    5.15
   4   4  -1  117.89    5.50
   4   4  -1   97.61    4.50
  -4  -4   0    6.43    1.78
  -4  -4   0    9.31    2.08
  -4   4   0   11.59    2.63
  -4   4   0    0.00    0.44
   4  -4   0    5.43    2.06
   4  -4   0   10.64    2.61
   4  -4   0    7.07    1.88
   4   4   0    6.94    2.00
   4   4   0    4.78    1.61
  -4  -4  -1  185.20    7.81
  -4  -4  -1  136.88    5.46
  -4   4  -1  184.08    8.45
  -4   4  -1  135.44    6.67
   4  -4   1  166.72    7.87
   4  -4   1  200.22    8.84
   4  -4   1  141.11    6.40
   4   4   1  171.90    7.91
   4   4   1  143.31    6.67
  -4  -4  -2   11.19    2.78
  -4  -4  -2    7.86    2.04
  -4   4  -2   16.61    3.34
  -4   4  -2    8.37    2.35
   4  -4   2   15.68    3.07
   4  -4   2   15.21    3.19
   4  -4   2   10.13    2.26
   4   4   2   15.89    3.14
   4   4   2   12.01    2.67
  -4  -4  -3   11.98    2.97
  -4  -4  -3   11.85    2.64
  -4   4  -3   19.62    3.66
  -4   4  -3    9.66    2.59
   4  -4   3   12.06    2.91
   4  -4   3   18.38    3.62
   4  -4   3   11.76    2.38
   4   4   3   12.01    2.80
  -4  -4  -4    5.08    2.43
  -4  -4  -4    2.32    1.93
  -4   4  -4    5.47    2.67
  -4   4  -4    1.38    1.44
   4  -4   4    2.00    1.85
   4  -4   4    4.54    2.35
   4  -4   4    2.65    1.64
   4   4   4    2.24    1.84
  -4  -4  -5   54.67    6.05
  -4  -4  -5   39.04    4.57
  -4   4  -5   49.96    5.74
   4  -4   5   56.65    5.83
   4  -4   5   39.95    3.53
  -4  -4  -6   28.50    5.17
  -4   4  -6   30.17    5.04
   4  -4   6   28.41    4.95
   4  -4   6   20.06    2.43
  -4  -4  -7  154.38   11.02
  -4   4  -7  161.88   10.88
  -4  -4  -8   -1.05    2.10
  -4   4  -8    0.97    1.98
   4  -5 -11   17.05    4.50
   4   5 -11   15.99    2.72
  -4   5  10    2.30    1.13
  -4   5  10    2.83    1.31
   4  -5 -10    5.11    2.75
   4  -5 -10    5.80    2.99
   4   5 -10    2.07    1.43
  -4   5   9    0.90    1.28
  -4   5   9    1.70    1.36
   4  -5  -9    4.95    2.65
   4  -5  -9    2.04    2.20
   4   5  -9    2.16    1.12
  -4   5   8   -0.64    1.21
  -4   5   8    1.49    1.37
   4  -5  -8    0.40    1.78
   4  -5  -8    1.45    1.85
  -4   5   7   21.15    3.02
  -4   5   7   27.22    3.27
   4  -5  -7   30.73    4.39
   4  -5  -7   40.06    4.87
  -4   5   6    3.39    1.82
  -4   5   6    6.90    2.21
   4  -5  -6    8.46    2.62
   4  -5  -6   10.60    3.00
  -4   5   5   23.17    3.14
  -4   5   5   25.69    3.19
   4  -5  -5   25.24    3.75
   4  -5  -5   39.29    4.56
   4  -5  -5   34.76    4.21
   4   5  -5   30.50    1.61
  -4   5   4  217.97    9.29
  -4   5   4  151.33    6.91
  -4   5   4  152.50    6.95
   4  -5  -4  173.63    8.43
   4  -5  -4  228.10    9.79
   4  -5  -4  177.57    7.79
   4   5  -4  194.00    4.88
  -4  -5   3   61.23    2.22
  -4   5   3   67.92    5.33
  -4   5   3   43.45    3.85
   4  -5  -3   49.80    4.61
   4  -5  -3   65.13    5.26
   4  -5  -3   43.79    3.98
   4   5  -3   53.26    3.17
  -4  -5   2   23.79    1.76
  -4  -5   2   -0.07    0.41
  -4   5   2   22.67    3.38
  -4   5   2   15.22    2.56
   4  -5  -2   15.06    2.82
   4  -5  -2   23.23    3.48
   4  -5  -2   14.03    2.52
   4   5  -2   16.28    2.21
   4   5  -2   14.32    1.78
  -4  -5   1   -0.18    0.70
  -4  -5   1    0.61    1.04
  -4   5   1    0.27    1.19
  -4   5   1    0.48    1.53
  -4   5   1    0.32    0.57
   4  -5  -1   -0.42    1.08
   4  -5  -1   -0.10    1.19
   4  -5  -1   -0.32    1.07
   4   5  -1    1.31    1.27
   4   5  -1   -0.16    0.93
  -4  -5   0    0.91    1.11
  -4  -5   0    1.56    1.14
  -4   5   0    0.48    1.47
  -4   5   0    1.86    1.58
  -4   5   0    2.47    1.45
   4  -5   0    1.24    1.48
   4  -5   0    0.64    1.50
   4  -5   0    0.94    1.35
   4   5   0    0.86    1.27
   4   5   0    0.57    1.19
  -4  -5  -1  219.47    8.65
  -4   5  -1  217.90    9.61
  -4   5  -1  162.00    7.58
   4  -5   1  183.63    8.52
   4  -5   1  222.59    9.67
   4  -5   1  164.73    7.01
   4   5   1  203.42    8.91
   4   5   1  156.97    7.26
  -4  -5  -2   -1.30    1.20
  -4  -5  -2   -0.14    1.16
  -4   5  -2    1.19    1.88
  -4   5  -2    0.26    1.22
   4  -5   2   -1.18    1.16
   4  -5   2   -0.48    1.53
   4  -5   2   -0.71    1.13
   4   5   2    0.32    1.55
   4   5   2    0.58    1.50
  -4  -5  -3   68.73    5.92
  -4  -5  -3   52.77    4.49
  -4   5  -3   65.43    5.97
  -4   5  -3   49.09    4.73
   4  -5   3   58.77    5.32
   4  -5   3   66.54    5.88
   4  -5   3   54.59    4.15
   4   5   3   55.40    5.20
  -4  -5  -4   22.20    4.17
  -4  -5  -4   13.56    3.03
  -4   5  -4   19.63    4.00
   4  -5   4   17.96    3.42
   4  -5   4   16.11    3.71
   4  -5   4   12.00    2.25
  -4  -5  -5   12.05    3.52
  -4  -5  -5    8.66    2.86
  -4   5  -5   11.27    3.57
   4  -5   5    7.92    3.04
   4  -5   5    7.20    1.76
  -4  -5  -6   10.12    3.52
  -4   5  -6   12.31    3.91
   4  -5   6    8.16    3.15
  -4  -5  -7   -1.30    1.98
  -4   5  -7    1.85    2.43
  -4  -5  -8    1.76    2.70
  -4   5  -8    3.94    2.78
   4  -6 -11    0.85    1.70
   4   6 -11    0.30    1.34
  -4   6  10   33.88    3.62
  -4   6  10   35.90    3.59
   4  -6 -10   42.35    6.15
   4  -6 -10   55.92    6.94
   4   6 -10   49.26    3.17
  -4   6   9    1.97    1.70
  -4   6   9    2.79    1.77
   4  -6  -9    3.74    2.54
   4  -6  -9    7.30    3.22
  -4   6   8  144.16    7.50
  -4   6   8  152.38    7.62
   4  -6  -8  161.34   10.04
   4  -6  -8  207.85   11.49
  -4   6   7   -0.33    1.42
  -4   6   7    0.39    1.34
   4  -6  -7    1.51    1.73
   4  -6  -7    0.34    1.82
  -4   6   6   40.95    4.31
  -4   6   6   53.45    4.67
   4  -6  -6   60.67    5.86
   4  -6  -6   73.44    6.48
  -4   6   5    6.76    2.28
  -4   6   5    8.08    2.53
   4  -6  -5    8.25    2.73
   4  -6  -5    9.76    3.07
   4   6  -5    5.25    1.04
  -4   6   4   15.74    3.41
  -4   6   4   10.78    2.56
   4  -6  -4   12.63    3.04
   4  -6  -4   16.59    3.54
   4   6  -4   10.63    1.62
  -4  -6   3   14.85    1.31
  -4   6   3   13.33    3.14
  -4   6   3    8.44    2.35
   4  -6  -3   12.40    2.95
   4  -6  -3   17.98    3.45
   4   6  -3   10.61    1.85
  -4  -6   2  183.45    4.34
  -4  -6   2    0.04    0.43
  -4   6   2  192.99    9.12
  -4   6   2  135.37    6.95
   4  -6  -2  170.85    8.48
   4  -6  -2  194.23    9.24
   4  -6  -2  138.54    6.88
   4   6  -2  156.67    6.34
   4   6  -2  146.96    5.37
  -4  -6   1  100.23    4.69
  -4  -6   1   94.94    5.15
  -4   6   1   92.08    6.50
   4  -6  -1   78.72    5.83
   4  -6  -1  103.19    6.88
   4  -6  -1   71.87    5.00
   4   6  -1   81.98    5.15
   4   6  -1   74.85    4.52
  -4  -6   0    0.25    0.58
  -4  -6   0   62.37    4.66
  -4   6   0   53.50    5.23
  -4   6   0   70.70    5.78
  -4   6   0   40.26    4.07
   4  -6   0   52.07    4.88
   4  -6   0   55.67    5.26
   4  -6   0   49.16    4.21
   4   6   0   56.19    4.70
   4   6   0   44.79    4.04
  -4  -6  -1    1.55    1.57
  -4   6  -1    3.52    2.09
  -4   6  -1    5.22    2.58
  -4   6  -1    1.87    1.57
   4  -6   1    3.43    1.95
   4  -6   1    2.42    1.90
   4  -6   1    3.84    1.76
   4   6   1    2.00    1.79
   4   6   1    3.01    1.84
  -4  -6  -2   21.03    3.58
  -4   6  -2   19.38    3.82
  -4   6  -2   17.13    3.28
   4  -6   2   16.81    3.22
   4  -6   2   18.85    3.71
   4  -6   2   17.92    2.71
   4   6   2   26.07    4.06
   4   6   2   13.22    3.02
  -4  -6  -3   20.52    3.88
  -4   6  -3   21.43    4.13
   4  -6   3   22.30    3.62
   4  -6   3   26.15    4.27
   4  -6   3   15.17    2.43
  -4  -6  -4    0.26    1.60
  -4  -6  -4    0.30    1.56
  -4   6  -4    0.80    2.15
   4  -6   4   -0.60    1.59
  -4  -6  -5    3.98    2.55
  -4   6  -5    3.53    2.52
   4  -6   5    3.02    2.24
  -4  -6  -6   32.59    5.56
  -4   6  -6   34.00    5.61
   4  -6   6   27.77    4.91
  -4   6  -7    2.39    2.43
   4  -6   7    2.23    2.27
   4  -7 -11   57.91    7.76
  -4   7  10   10.49    2.63
   4  -7 -10    7.71    3.49
   4  -7 -10   10.98    4.30
  -4   7   9    1.05    1.77
  -4   7   9    2.68    1.79
   4  -7  -9   -0.53    1.75
   4  -7  -9    3.31    2.64
  -4   7   8   15.53    3.24
  -4   7   8   16.09    3.38
   4  -7  -8   17.43    4.25
   4  -7  -8   22.63    4.91
  -4   7   7   43.70    4.78
  -4   7   7   47.77    4.88
   4  -7  -7   55.78    6.21
   4  -7  -7   70.64    7.07
  -4   7   6   75.36    5.84
  -4   7   6   79.50    6.15
   4  -7  -6   81.98    7.05
   4  -7  -6  110.24    8.32
  -4   7   5  241.33   10.17
  -4   7   5  245.99   10.16
   4  -7  -5  261.22   11.79
   4  -7  -5  372.56   14.37
   4   7  -5  264.91    6.08
  -4   7   4   42.83    4.43
   4  -7  -4   52.56    5.46
   4  -7  -4   54.07    5.73
   4   7  -4   46.43    3.12
  -4  -7   3   72.23    2.64
  -4  -7   3   74.01    2.67
  -4   7   3   79.34    6.46
  -4   7   3   45.81    4.49
   4  -7  -3   61.58    5.71
   4  -7  -3   80.80    6.56
   4   7  -3   56.04    3.83
  -4  -7   2    6.48    0.98
  -4  -7   2    1.45    0.83
  -4   7   2    8.48    2.94
  -4   7   2    0.95    0.93
   4  -7  -2    4.60    2.16
   4  -7  -2    5.38    2.41
   4   7  -2    3.81    1.74
   4   7  -2    5.53    1.72
  -4  -7   1    3.87    1.35
  -4  -7   1    3.26    1.55
  -4   7   1    4.02    2.33
  -4   7   1    0.95    1.39
   4  -7  -1    4.13    1.97
   4  -7  -1    3.66    2.26
   4   7  -1    1.68    1.65
   4   7  -1    2.21    1.52
  -4   7   0   31.21    4.56
  -4   7   0   18.25    3.22
   4  -7   0   20.63    3.44
   4  -7   0   32.92    4.60
   4   7   0   23.00    3.59
   4   7   0   21.96    3.25
  -4  -7  -1   13.26    2.84
  -4   7  -1   13.89    3.42
  -4   7  -1    9.07    2.62
   4  -7   1   14.23    3.10
   4  -7   1   14.76    3.49
   4   7   1    8.78    2.65
  -4  -7  -2   43.18    4.70
  -4   7  -2   31.16    4.66
   4  -7   2   28.06    3.97
   4  -7   2   31.57    4.61
  -4  -7  -3   83.72    6.81
  -4   7  -3   89.36    7.34
   4  -7   3   65.82    6.22
  -4   7  -4    6.34    3.10
   4  -7   4    6.63    2.78
  -4   7  -5   15.63    4.24
   4  -7   5   20.50    4.30
  -4   7  -6   -0.23    2.15
   4  -7   6    0.08    1.93
  -4   7  -7   12.70    4.16
   4  -7   7   13.10    3.89
   4  -8 -10    2.96    2.67
   4  -8 -10    8.67    3.89
   4  -8  -9   31.31    5.75
   4  -8  -9   42.25    6.67
   4  -8  -8   40.24    6.12
   4  -8  -8   45.40    6.62
   4  -8  -7   38.05    5.62
   4  -8  -7   50.54    6.27
  -4   8   6   -0.54    1.71
  -4   8   6    1.10    1.63
   4  -8  -6   -0.71    1.41
   4  -8  -6    0.21    1.88
   4   8  -6    0.07    0.98
  -4   8   5   -0.74    1.72
  -4   8   5    0.74    1.70
   4  -8  -5    1.57    1.86
   4  -8  -5    1.25    2.03
   4   8  -5   -0.37    1.01
  -4   8   4   18.65    3.50
   4  -8  -4   19.67    4.00
   4  -8  -4   22.39    4.46
   4   8  -4   18.40    2.45
  -4  -8   3   40.99    2.18
  -4   8   3   34.37    4.93
  -4   8   3   31.23    4.26
   4  -8  -3   32.89    4.67
   4  -8  -3   41.56    5.19
   4   8  -3   31.73    3.25
  -4  -8   2   16.09    2.34
  -4   8   2   12.89    3.56
  -4   8   2    0.40    0.91
   4  -8  -2    8.48    2.87
   4  -8  -2   13.36    3.44
  -4   8   1  150.57    9.17
  -4   8   1  103.52    6.93
   4  -8  -1  122.16    7.88
   4  -8  -1  147.39    8.97
   4   8  -1  108.93    6.21
  -4   8   0  141.48    8.93
   4  -8   0  110.71    7.40
   4  -8   0  148.21    8.97
   4   8   0  111.97    6.75
  -4   8  -1    6.62    2.84
   4  -8   1    4.97    2.20
   4  -8   1    8.81    3.04
  -4   8  -2    5.45    2.75
   4  -8   2    1.12    1.91
  -4   8  -3    0.44    1.97
   4  -8   3    0.25    1.61
  -4   8  -4   61.67    6.59
   4  -8   4   62.88    6.30
  -4   8  -5   37.73    5.89
   4  -8   5   35.89    5.33
  -4   8  -6   12.11    3.99
   4  -8   6    9.71    3.42
   4  -9  -9    2.16    2.46
   4  -9  -9   -0.12    2.53
   4  -9  -8   11.59    3.90
   4  -9  -8   13.69    4.55
   4  -9  -7    1.92    2.04
   4  -9  -7    2.97    2.51
   4  -9  -6   52.90    6.40
   4  -9  -6   63.53    7.18
   4  -9  -5    4.37    2.37
   4  -9  -5    4.70    2.94
   4  -9  -4   70.27    6.77
   4  -9  -4   89.94    7.92
  -4  -9   3    2.67    0.89
  -4   9   3    5.09    2.58
   4  -9  -3    0.04    1.71
   4  -9  -3    4.33    2.66
  -4  -9   2    1.27    1.35
  -4   9   2    1.74    2.20
   4  -9  -2    1.07    1.76
   4  -9  -2    1.04    1.92
  -4  -9   1    6.88    2.23
  -4   9   1    3.80    2.50
   4  -9  -1    6.48    2.52
   4  -9  -1    7.50    2.88
  -4   9   0   30.87    5.05
   4  -9   0   33.20    5.05
  -4   9  -1   30.45    5.11
   4  -9   1   24.00    4.51
  -4   9  -2  162.22   10.24
   4  -9   2  176.00   10.22
  -4   9  -3   51.11    6.19
   4  -9   3   47.18    5.63
  -4   9  -4   75.80    7.51
   4  -9   4   72.22    6.83
  -4   9  -5    1.22    2.22
   4  -9   5    1.95    2.24
   4 -10  -8   -0.01    2.03
   4 -10  -8   -1.07    2.20
   4 -10  -7   13.52    4.42
   4 -10  -7   11.83    4.19
   4 -10  -6    0.87    2.20
   4 -10  -6    3.38    2.61
   4 -10  -5    4.64    2.70
   4 -10  -5    8.44    3.70
   4 -10  -4    1.92    1.99
   4 -10  -4    3.77    2.71
  -4 -10   3    9.85    1.26
   4 -10  -3   11.97    3.91
  -4 -10   2    2.27    1.38
  -4  10   2    0.82    2.03
   4 -10  -2   -0.47    1.44
  -4 -10   1   80.90    5.58
  -4  10   1   69.14    7.13
   4 -10  -1   66.24    6.79
  -4 -10   0    2.98    2.00
  -4  10   0    9.57    3.47
   4 -10   0    9.49    3.41
  -4  10  -1   49.70    6.19
   4 -10   1   49.36    5.87
  -4  10  -2    3.38    2.58
   4 -10   2   -0.06    1.79
  -4  10  -3   -0.30    2.18
   4 -10   3    2.07    2.20
  -4  10  -4    1.69    2.28
   4 -10   4    0.25    1.83
   4 -11  -7    2.93    2.80
   4 -11  -6   15.65    4.75
   4 -11  -5    0.72    2.30
   4 -11  -4   56.73    7.07
   4 -11  -3   33.30    5.81
  -4 -11   2    7.39    2.00
  -4  11   2    7.73    3.18
   4 -11  -2    8.92    3.54
  -4 -11   1    1.81    1.59
  -4  11   1    5.80    3.19
   4 -11  -1    2.65    2.31
  -4 -11   0   14.52    3.40
  -4  11   0   11.52    3.89
   4 -11   0   13.46    3.98
  -4 -11  -1    0.91    1.83
  -4  11  -1    9.29    3.73
   4 -11   1    7.66    3.13
  -4  11  -2    2.53    2.42
   4 -11   2   -0.11    1.93
  -4  11  -3   72.47    7.66
   4 -12  -5   -0.09    2.39
   4 -12  -4    2.77    2.91
   4 -12  -3    2.35    2.49
  -4 -12   2   18.95    2.71
   4 -12  -2   22.83    5.14
  -4 -12   1    2.55    1.73
  -4  12   1    0.21    2.09
   4 -12  -1   -1.03    1.64
  -4 -12   0   53.40    5.46
  -4  12   0   55.36    6.89
   4 -12   0   58.33    6.95
  -4 -12  -1    0.26    1.91
  -4  12  -1   -0.90    1.70
   4 -12   1   -0.09    1.97
   5   0 -12   50.85    5.79
   5   0 -11   -0.26    1.48
   5   0 -10   59.41    5.25
   5   0  -9   -0.03    1.32
   5   0  -8   19.28    2.90
   5   0  -8   25.36    3.30
   5   0  -8   24.41    3.24
   5   0  -7   -0.94    0.98
   5   0  -7   -0.67    0.97
   5   0  -7    0.42    1.16
   5   0  -7    0.25    0.89
   5   0  -7    1.12    1.09
   5   0  -6  129.38    5.90
   5   0  -6  162.50    6.58
   5   0  -6  166.40    6.66
   5   0  -6  112.35    4.84
   5   0  -5   -0.62    0.87
   5   0  -5    0.06    1.00
   5   0  -5    0.06    0.96
   5   0  -5   -0.17    0.89
  -5   0   4  790.61   12.48
  -5   0   4  827.46   13.70
   5   0  -4  655.55   12.77
   5   0  -4  817.78   14.24
   5   0  -4  811.63   14.30
   5   0  -4  556.82   10.52
  -5   0   3   -0.56    0.91
  -5   0   3    0.33    1.04
  -5   0   3   -0.10    0.61
  -5   0   3    0.34    0.58
   5   0  -3    0.26    0.98
   5   0  -3    0.31    1.14
   5   0  -3    0.23    1.00
   5   0  -3   -0.12    0.84
  -5   0   2  171.33    6.69
  -5   0   2  172.11    6.96
  -5   0   2  104.75    4.14
   5   0  -2  132.63    6.25
   5   0  -2  166.60    6.92
   5   0  -2  161.35    6.93
   5   0  -2  108.77    5.17
  -5   0   1   -0.43    1.09
  -5   0   1    0.17    0.88
   5   0  -1   -0.25    1.05
   5   0  -1    0.98    1.23
   5   0  -1   -0.27    0.97
  -5   0   0  124.16    6.58
  -5   0   0   92.85    4.97
   5   0   0  125.48    6.71
   5   0   0  122.88    6.73
   5   0   0   95.04    5.41
  -5   0  -1   -0.10    1.25
  -5   0  -1   -0.95    1.05
   5   0   1    0.07    1.29
   5   0   1   -1.41    0.94
   5   0   1    1.47    1.37
  -5   0  -2  229.96   10.08
  -5   0  -2  163.95    7.66
   5   0   2  222.15   10.09
   5   0   2  147.96    7.41
  -5   0  -3   -0.52    1.60
  -5   0  -3   -0.29    1.23
   5   0   3   -0.23    1.55
   5   0   3   -0.15    1.48
  -5   0  -4   96.05    7.47
  -5   0  -4   63.39    5.55
   5   0   4   81.88    7.05
   5   0   4   68.42    5.69
  -5   0  -5    1.63    2.18
   5   0   5   -1.16    1.43
  -5   0  -6    6.65    3.35
   5   0   6    4.66    2.41
  -5   0  -7    1.47    2.35
   5   0   7   -0.22    1.90
  -5   0  -8   10.82    4.05
   5  -1 -12    4.14    2.71
   5   1 -12    3.10    2.23
   5  -1 -11   28.50    4.39
   5   1 -11   32.51    4.05
   5  -1 -10    1.99    1.88
   5   1 -10    3.79    1.91
   5  -1  -9   49.99    4.75
   5  -1  -9   61.63    5.32
   5   1  -9   45.39    4.07
   5  -1  -8   26.98    3.59
   5  -1  -8   31.27    3.81
   5  -1  -8   33.95    3.92
   5  -1  -8   22.87    3.00
   5  -1  -8   24.43    3.17
   5   1  -8   27.97    3.10
   5   1  -8   34.05    3.44
   5   1  -8   37.04    3.38
   5  -1  -7  217.81    8.51
   5  -1  -7  300.78   10.01
   5  -1  -7  286.87    9.78
   5  -1  -7  209.89    7.60
   5   1  -7  224.67    7.40
   5   1  -7  276.88    8.21
   5   1  -7  278.06    8.10
   5   1  -7  189.90    5.75
   5   1  -7  201.69    5.91
   5  -1  -6   -0.04    1.18
   5  -1  -6    0.08    1.14
   5  -1  -6    0.16    1.23
   5  -1  -6    0.59    1.09
   5   1  -6    0.34    0.99
   5   1  -6    0.79    1.09
   5   1  -6    0.94    1.07
   5   1  -6    0.14    0.79
   5  -1  -5   15.92    2.60
   5  -1  -5   21.63    2.88
   5  -1  -5   16.14    2.60
   5  -1  -5   11.81    2.05
   5   1  -5   16.94    2.27
   5   1  -5   22.21    2.45
   5   1  -5   19.68    2.32
   5   1  -5   13.75    1.69
  -5  -1   4   17.07    1.80
  -5  -1   4   15.65    2.01
  -5   1   4   17.03    2.39
  -5   1   4   17.36    2.52
  -5   1   4    8.59    1.16
  -5   1   4   11.20    1.26
   5  -1  -4   14.31    2.48
   5  -1  -4   19.66    2.74
   5  -1  -4   18.53    2.73
   5  -1  -4   10.66    1.97
   5   1  -4   14.33    2.14
   5   1  -4   16.07    2.21
   5   1  -4   14.91    2.19
   5   1  -4    9.90    1.60
  -5  -1   3  167.00    5.69
  -5  -1   3  168.53    6.14
  -5   1   3  158.16    6.47
  -5   1   3  174.80    7.05
  -5   1   3  110.77    4.22
   5  -1  -3  134.24    6.32
   5  -1  -3  162.94    6.96
   5  -1  -3  160.63    6.96
   5  -1  -3  114.31    5.33
   5   1  -3  129.41    5.67
   5   1  -3  152.44    6.11
   5   1  -3  148.36    6.08
   5   1  -3  106.41    4.59
  -5  -1   2  245.19    7.58
  -5  -1   2  256.27    8.12
  -5  -1   2  149.81    3.95
  -5   1   2  228.39    8.10
  -5   1   2  149.43    5.50
   5  -1  -2  184.69    7.57
   5  -1  -2  235.13    8.50
   5  -1  -2  248.63    8.81
   5  -1  -2  157.71    6.45
   5   1  -2  237.62    8.03
   5   1  -2  233.06    8.02
   5   1  -2  161.03    6.01
  -5  -1   1  143.34    6.37
  -5  -1   1  147.68    6.67
  -5  -1   1   97.29    4.25
  -5   1   1  143.01    6.81
  -5   1   1   95.72    4.86
   5  -1  -1  115.27    6.29
   5  -1  -1  152.22    7.20
   5  -1  -1  141.68    6.98
   5  -1  -1   99.32    5.36
   5   1  -1  136.99    6.56
   5   1  -1  137.01    6.62
   5   1  -1   97.54    5.06
  -5  -1   0   -1.32    0.87
  -5  -1   0    0.24    0.95
  -5   1   0    2.00    1.48
  -5   1   0    0.61    1.16
   5  -1   0    0.23    1.20
   5  -1   0    1.12    1.40
   5  -1   0    1.86    1.44
   5  -1   0   -0.41    0.96
   5   1   0    0.24    1.16
   5   1   0    1.04    1.44
   5   1   0   -0.84    0.95
  -5  -1  -1  189.75    8.47
  -5  -1  -1  128.10    6.16
  -5   1  -1  195.54    8.86
  -5   1  -1  140.70    6.76
   5  -1   1  190.65    8.89
   5  -1   1  132.74    6.71
   5   1   1  188.87    8.65
   5   1   1  182.45    8.69
   5   1   1  136.74    6.83
  -5  -1  -2    5.96    2.37
  -5  -1  -2    2.12    1.62
  -5   1  -2    7.14    2.53
  -5   1  -2    2.94    1.73
   5  -1   2    3.45    2.12
   5  -1   2    3.27    1.90
   5   1   2    6.40    2.54
   5   1   2    3.52    1.87
  -5  -1  -3   -0.69    1.69
  -5  -1  -3    0.06    1.42
  -5   1  -3   -1.58    1.27
  -5   1  -3   -0.34    1.14
   5  -1   3   -0.36    1.46
   5  -1   3    0.17    1.37
   5   1   3   -1.26    1.65
   5   1   3   -0.71    1.33
  -5  -1  -4   -0.11    1.61
  -5  -1  -4    1.29    1.64
  -5   1  -4   -1.58    1.33
  -5   1  -4   -0.73    1.15
   5  -1   4   -1.20    1.52
   5  -1   4    0.38    1.61
   5   1   4   -0.14    1.48
  -5  -1  -5   84.50    7.55
  -5   1  -5   82.53    7.42
   5  -1   5   88.20    7.79
   5  -1   5   64.70    5.58
   5   1   5   62.39    5.77
  -5  -1  -6    0.61    2.18
  -5   1  -6   -0.14    1.85
   5  -1   6   -0.84    1.53
  -5  -1  -7   20.29    5.16
  -5   1  -7   24.46    5.44
   5  -1   7   16.46    3.45
  -5  -1  -8    0.87    2.46
  -5   1  -8    1.12    2.32
   5  -2 -12   37.96    5.64
   5   2 -12   37.94    4.54
   5  -2 -11   27.42    4.65
   5   2 -11   21.78    3.48
   5  -2 -10    4.95    2.48
   5   2 -10    5.02    1.97
   5  -2  -9   11.44    2.96
   5  -2  -9   12.69    3.20
   5   2  -9   10.34    2.15
   5  -2  -8    2.57    1.80
   5  -2  -8    6.58    2.42
   5  -2  -8    2.10    1.81
   5   2  -8    4.15    1.58
   5   2  -8    4.33    1.53
   5  -2  -7  109.57    6.54
   5  -2  -7  147.94    7.61
   5  -2  -7  142.68    7.50
   5  -2  -7  109.40    6.12
   5   2  -7  112.36    4.80
   5   2  -7  142.18    5.41
   5   2  -7  144.68    5.26
   5  -2  -6  163.23    7.62
   5  -2  -6  188.29    8.19
   5  -2  -6  201.08    8.47
   5  -2  -6  135.22    6.37
   5   2  -6  152.26    5.35
   5   2  -6  184.59    5.86
   5   2  -6  183.90    5.74
   5   2  -6  126.40    3.45
   5   2  -6  142.75    3.66
  -5   2   5   33.69    2.27
  -5   2   5   38.34    2.46
   5  -2  -5   50.39    4.27
   5  -2  -5   59.95    4.71
   5  -2  -5   57.30    4.58
   5  -2  -5   43.27    3.73
   5   2  -5   54.27    3.32
   5   2  -5   55.12    3.34
   5   2  -5   60.43    3.42
   5   2  -5   37.92    2.10
  -5   2   4   38.83    3.60
  -5   2   4   35.65    3.53
  -5   2   4   23.02    2.22
  -5   2   4   25.24    2.37
   5  -2  -4   27.29    3.22
   5  -2  -4   37.12    3.75
   5  -2  -4   38.39    3.84
   5  -2  -4   29.13    3.04
   5   2  -4   34.26    2.85
   5   2  -4   35.49    2.88
   5   2  -4   33.21    2.81
   5   2  -4   26.88    2.07
  -5  -2   3   40.25    2.63
  -5  -2   3   34.80    2.82
  -5   2   3   36.75    3.57
  -5   2   3   22.97    2.40
   5  -2  -3   33.16    3.52
   5  -2  -3   39.47    3.86
   5  -2  -3   40.15    3.94
   5  -2  -3   29.24    3.08
   5   2  -3   38.48    3.17
   5   2  -3   37.97    3.18
   5   2  -3   26.36    2.32
  -5  -2   2   -0.07    0.41
  -5  -2   2    3.68    1.40
  -5   2   2    5.03    1.87
  -5   2   2    1.94    1.21
   5  -2  -2    1.81    1.39
   5  -2  -2    3.95    1.75
   5  -2  -2    3.24    1.72
   5  -2  -2    3.14    1.48
   5   2  -2    5.11    1.69
   5   2  -2    3.35    1.56
   5   2  -2    3.04    1.32
  -5  -2   1   22.15    2.82
  -5  -2   1   19.62    2.75
  -5  -2   1   13.58    1.61
  -5   2   1   22.56    3.28
  -5   2   1   13.20    2.32
   5  -2  -1   15.21    2.78
   5  -2  -1   21.98    3.20
   5  -2  -1   22.29    3.34
   5  -2  -1   14.01    2.52
   5   2  -1   17.73    2.69
   5   2  -1   20.44    2.94
   5   2  -1   16.83    2.43
  -5  -2   0   23.42    3.17
  -5  -2   0   16.43    2.17
  -5   2   0   29.56    3.61
  -5   2   0   17.97    2.74
   5  -2   0   17.27    3.00
   5  -2   0   19.52    3.22
   5  -2   0   23.94    3.59
   5  -2   0   17.62    2.81
   5   2   0   26.31    3.46
   5   2   0   26.76    3.56
   5   2   0   17.40    2.68
  -5  -2  -1  303.94   10.66
  -5  -2  -1  212.10    7.71
  -5   2  -1  297.72   11.10
  -5   2  -1  212.57    8.50
   5  -2   1  264.70   10.44
   5  -2   1  307.46   11.44
   5  -2   1  220.32    8.65
   5   2   1  301.35   11.00
   5   2   1  283.39   10.80
   5   2   1  217.08    8.60
  -5  -2  -2  106.55    7.01
  -5  -2  -2   72.47    5.11
  -5   2  -2  110.30    7.32
  -5   2  -2   74.36    5.44
   5  -2   2   92.06    6.67
   5  -2   2  109.51    7.29
   5  -2   2   77.95    5.51
   5   2   2  101.54    7.11
   5   2   2   80.59    5.68
  -5  -2  -3   26.11    4.41
  -5  -2  -3   13.59    2.97
  -5   2  -3   23.19    4.11
  -5   2  -3   12.28    2.72
   5  -2   3   22.91    3.98
   5  -2   3   24.20    4.21
   5  -2   3   17.67    3.17
   5   2   3   16.63    3.22
  -5  -2  -4   95.48    7.62
  -5  -2  -4   61.37    5.53
  -5   2  -4   88.75    7.39
   5  -2   4   83.10    6.81
   5  -2   4   92.67    7.54
   5  -2   4   68.32    5.44
   5   2   4   63.98    5.75
  -5  -2  -5   31.87    5.24
  -5   2  -5   29.99    5.14
   5  -2   5   22.01    4.31
   5  -2   5   33.13    5.37
   5  -2   5   28.67    3.95
  -5  -2  -6    2.14    2.18
  -5   2  -6    3.49    2.52
   5  -2   6    0.99    1.85
  -5  -2  -7   -1.49    2.24
  -5   2  -7    0.57    2.35
   5  -2   7    0.53    1.72
   5  -3 -12   24.78    4.87
   5   3 -12   19.99    3.42
   5  -3 -11    9.95    3.30
   5   3 -11   10.93    2.48
   5  -3 -10  106.55    7.95
   5   3 -10  133.17    6.10
   5  -3  -9   15.99    3.52
   5  -3  -9   19.31    3.92
   5   3  -9   17.21    2.27
   5  -3  -8   27.48    4.00
   5  -3  -8   35.92    4.66
   5   3  -8   25.92    2.45
   5   3  -8   32.85    2.73
  -5   3   7    0.17    0.82
  -5   3   7    0.57    0.83
   5  -3  -7    0.00    1.65
   5  -3  -7    1.57    1.70
   5  -3  -7    0.18    1.40
   5  -3  -7   -0.05    1.41
   5   3  -7    1.42    1.10
   5   3  -7    1.71    1.02
   5   3  -7    0.98    0.89
  -5   3   6    2.61    1.24
  -5   3   6    2.79    1.23
   5  -3  -6    2.65    1.86
   5  -3  -6    5.12    2.19
   5  -3  -6    5.08    2.18
   5  -3  -6    3.74    1.84
   5   3  -6    3.45    1.22
   5   3  -6    4.22    1.20
   5   3  -6    4.29    1.16
  -5   3   5   27.42    2.72
  -5   3   5   30.35    2.73
   5  -3  -5   33.71    3.88
   5  -3  -5   43.93    4.38
   5  -3  -5   36.14    4.06
   5  -3  -5   28.06    3.31
   5   3  -5   33.05    2.55
   5   3  -5   41.72    2.79
   5   3  -5   34.11    2.47
  -5  -3   4   34.89    2.07
  -5   3   4   32.71    3.54
  -5   3   4   23.35    2.53
   5  -3  -4   24.87    3.37
   5  -3  -4   31.34    3.64
   5  -3  -4   34.65    3.95
   5  -3  -4   27.42    3.18
   5   3  -4   32.68    2.67
   5   3  -4   30.18    2.58
   5   3  -4   24.16    1.76
  -5  -3   3   39.07    2.24
  -5  -3   3    0.17    0.49
  -5   3   3   40.15    4.00
  -5   3   3   32.78    3.11
   5  -3  -3   28.55    3.43
   5  -3  -3   41.38    4.06
   5  -3  -3   45.04    4.37
   5  -3  -3   27.02    3.18
   5   3  -3   35.83    2.99
   5   3  -3   34.69    2.99
   5   3  -3   27.92    2.36
  -5  -3   2    2.98    1.23
  -5  -3   2    2.38    1.25
  -5   3   2    5.31    2.03
  -5   3   2    1.68    1.30
   5  -3  -2    1.98    1.54
   5  -3  -2    2.69    1.55
   5  -3  -2    1.76    1.60
   5  -3  -2    1.66    1.39
   5   3  -2    4.16    1.53
   5   3  -2    2.78    1.51
   5   3  -2    2.55    1.28
  -5  -3   1    1.58    1.29
  -5  -3   1    2.21    1.25
  -5   3   1   -0.30    1.36
  -5   3   1    0.93    1.26
   5  -3  -1    1.28    1.43
   5  -3  -1    2.06    1.54
   5  -3  -1    2.29    1.67
   5  -3  -1    2.38    1.48
   5   3  -1    1.20    1.31
   5   3  -1    2.21    1.53
   5   3  -1    0.32    1.11
  -5  -3   0  112.83    6.10
  -5  -3   0   80.36    4.03
  -5   3   0  104.41    6.63
  -5   3   0   68.49    4.84
   5  -3   0   93.76    6.23
   5  -3   0  105.12    6.72
   5  -3   0   84.17    5.40
   5   3   0  112.60    6.50
   5   3   0  114.04    6.59
   5   3   0   77.57    5.00
  -5  -3  -1   15.02    2.99
  -5  -3  -1    9.73    2.12
  -5   3  -1   13.93    3.28
  -5   3  -1    8.42    2.36
   5  -3   1   13.21    3.02
   5  -3   1   12.58    3.08
   5  -3   1    8.12    2.31
   5   3   1    9.61    2.59
   5   3   1   14.50    3.14
   5   3   1   11.90    2.65
  -5  -3  -2    0.21    1.60
  -5  -3  -2   -0.21    1.17
  -5   3  -2    1.48    1.89
  -5   3  -2   -0.34    0.63
   5  -3   2    0.01    1.36
   5  -3   2    0.34    1.75
   5  -3   2    0.65    1.48
   5   3   2   -0.80    1.29
  -5  -3  -3    1.84    2.18
  -5  -3  -3    3.85    1.83
  -5   3  -3    1.80    2.32
  -5   3  -3    0.89    1.58
   5  -3   3   -0.18    1.40
   5  -3   3    2.13    2.24
   5  -3   3    0.44    1.61
   5   3   3    0.84    1.69
  -5  -3  -4   84.17    7.15
  -5  -3  -4   65.78    5.66
  -5   3  -4   90.05    7.43
   5  -3   4   78.24    6.73
   5  -3   4   80.21    7.13
   5  -3   4   57.23    4.97
  -5  -3  -5    1.80    2.12
  -5   3  -5    2.34    2.39
   5  -3   5    4.24    2.66
   5  -3   5    1.52    1.76
  -5  -3  -6  102.93    8.84
  -5   3  -6  111.72    9.22
   5  -3   6  108.50    8.90
   5  -3   6   74.72    5.56
  -5  -3  -7    6.32    3.54
  -5   3  -7    9.03    3.72
   5  -4 -12   25.85    5.19
   5   4 -12   23.09    3.29
   5  -4 -11   22.96    4.72
   5   4 -11   19.37    2.79
   5  -4 -10   13.99    3.81
   5  -4 -10   23.16    4.65
   5   4 -10   11.96    2.07
   5  -4  -9    1.58    1.87
   5  -4  -9    1.65    1.99
   5   4  -9    2.04    1.13
   5   4  -9    3.37    1.29
  -5   4   8   -0.06    0.98
  -5   4   8    0.07    0.98
   5  -4  -8    0.23    1.36
   5  -4  -8    2.39    2.03
   5   4  -8    0.39    0.86
   5   4  -8    0.69    0.92
  -5   4   7   47.39    3.50
  -5   4   7   48.04    3.57
   5  -4  -7   64.36    5.79
   5  -4  -7   83.81    6.56
   5  -4  -7   78.27    6.39
   5   4  -7   60.02    2.67
   5   4  -7   73.78    2.99
  -5   4   6   16.07    2.45
  -5   4   6   16.63    2.50
   5  -4  -6   22.26    3.61
   5  -4  -6   23.85    3.88
   5  -4  -6   28.86    4.17
   5  -4  -6   16.11    3.09
   5   4  -6   21.66    1.89
   5   4  -6   24.02    1.96
   5   4  -6   22.38    1.58
  -5   4   5   11.06    2.31
  -5   4   5   12.25    2.31
   5  -4  -5   10.15    2.62
   5  -4  -5   10.17    2.78
   5  -4  -5   17.25    3.40
   5  -4  -5   13.51    2.83
   5   4  -5   16.56    1.91
   5   4  -5   13.21    1.62
  -5   4   4    6.29    2.38
  -5   4   4    3.38    1.62
   5  -4  -4    4.34    1.92
   5  -4  -4    4.67    2.07
   5  -4  -4    5.91    2.38
   5  -4  -4    4.31    1.89
   5   4  -4    5.60    1.44
   5   4  -4    5.34    1.38
   5   4  -4    3.15    0.81
  -5  -4   3   64.53    3.29
  -5   4   3   72.64    5.50
  -5   4   3   45.07    3.89
   5  -4  -3   49.88    4.73
   5  -4  -3   67.03    5.43
   5  -4  -3   60.25    5.18
   5  -4  -3   49.59    4.24
   5   4  -3   60.92    3.92
   5   4  -3   63.49    3.90
   5   4  -3   44.65    2.81
  -5  -4   2   21.53    2.26
  -5  -4   2   21.34    2.52
  -5   4   2   18.96    3.37
  -5   4   2   12.17    2.51
   5  -4  -2   18.38    3.14
   5  -4  -2   19.74    3.39
   5  -4  -2   15.13    2.70
   5   4  -2   19.06    2.67
   5   4  -2   19.51    2.75
   5   4  -2   12.77    2.03
  -5  -4   1   -0.03    0.42
  -5  -4   1   17.78    2.70
  -5   4   1   19.04    3.45
  -5   4   1   14.63    2.66
   5  -4  -1   15.04    3.04
   5  -4  -1   19.54    3.53
   5  -4  -1   14.83    2.84
   5   4  -1   18.33    2.88
   5   4  -1   20.05    3.10
   5   4  -1   12.15    2.30
  -5  -4   0    1.66    1.45
  -5  -4   0    1.85    1.09
  -5   4   0    4.84    2.30
  -5   4   0    1.73    1.53
   5  -4   0    2.07    1.71
   5  -4   0    2.45    1.91
   5  -4   0    1.88    1.62
   5   4   0    2.06    1.67
   5   4   0    1.41    1.51
  -5  -4  -1   38.53    4.19
  -5  -4  -1   25.82    2.87
  -5   4  -1   38.37    4.55
   5  -4   1   34.17    4.36
   5  -4   1   37.06    4.49
   5  -4   1   27.30    3.55
   5   4   1   37.88    4.48
   5   4   1   25.83    3.55
  -5  -4  -2    0.11    1.52
  -5  -4  -2   -0.06    1.23
  -5   4  -2   -0.56    1.66
  -5   4  -2    0.47    1.44
   5  -4   2    1.40    1.70
   5  -4   2    0.25    1.74
   5  -4   2    1.57    1.65
   5   4   2    0.35    1.47
  -5  -4  -3   81.31    6.74
  -5  -4  -3   62.07    5.14
  -5   4  -3   92.44    7.41
   5  -4   3   70.81    6.22
   5  -4   3   88.38    7.22
   5  -4   3   64.19    5.13
  -5  -4  -4   41.58    5.53
  -5  -4  -4   28.46    4.17
  -5   4  -4   39.97    5.63
   5  -4   4   33.56    4.84
   5  -4   4   34.50    5.25
   5  -4   4   25.21    3.55
  -5  -4  -5   13.42    3.94
  -5   4  -5   16.63    4.43
   5  -4   5   15.10    4.13
   5  -4   5   10.44    2.61
  -5  -4  -6    1.70    2.49
  -5   4  -6    3.33    2.69
   5  -4   6    3.90    2.80
   5  -4   6    1.56    1.62
  -5  -4  -7    5.31    3.33
  -5   4  -7    5.29    2.59
   5  -5 -11   15.74    4.27
   5   5 -11   12.27    2.05
   5  -5 -10    1.76    2.03
   5  -5 -10    2.27    2.47
   5   5 -10    0.93    1.06
  -5   5   9   55.04    3.77
  -5   5   9   60.02    3.85
   5  -5  -9   63.06    6.52
   5  -5  -9   91.02    7.85
  -5   5   8   19.06    2.76
  -5   5   8   26.18    3.02
   5  -5  -8   23.24    4.32
   5  -5  -8   32.80    5.01
  -5   5   7   73.34    4.92
  -5   5   7   79.02    5.08
   5  -5  -7   82.13    6.81
   5  -5  -7  111.03    7.95
  -5   5   6    0.98    1.62
  -5   5   6    1.66    1.48
   5  -5  -6    2.35    2.07
   5  -5  -6    2.34    1.93
   5   5  -6    2.18    0.87
  -5   5   5   11.95    2.57
  -5   5   5   14.22    2.81
   5  -5  -5   17.99    3.42
   5  -5  -5   20.15    3.78
   5  -5  -5   17.88    3.28
   5   5  -5   16.40    1.87
  -5   5   4   27.84    4.07
  -5   5   4   18.61    2.99
   5  -5  -4   25.81    3.94
   5  -5  -4   34.13    4.49
   5  -5  -4   20.74    3.33
   5   5  -4   24.40    2.43
  -5  -5   3  119.97    4.29
  -5   5   3  117.09    7.30
  -5   5   3   88.01    5.61
   5  -5  -3   92.94    6.55
   5  -5  -3  127.52    7.78
   5  -5  -3   90.82    5.89
   5   5  -3  101.76    5.03
   5   5  -3   83.78    3.87
  -5  -5   2  109.47    4.34
  -5  -5   2  102.61    4.99
  -5   5   2  113.57    7.23
  -5   5   2   74.52    5.29
   5  -5  -2   81.69    6.10
   5  -5  -2  103.20    7.03
   5  -5  -2   77.99    5.51
   5   5  -2   89.12    5.24
   5   5  -2   76.54    4.36
  -5  -5   1   24.86    2.85
  -5  -5   1   21.33    2.97
  -5   5   1   26.21    3.99
  -5   5   1   17.09    2.99
   5  -5  -1   19.79    3.54
   5  -5  -1   30.79    4.30
   5  -5  -1   20.87    3.25
   5   5  -1   22.37    3.22
   5   5  -1   20.72    2.89
  -5  -5   0   10.19    2.43
  -5   5   0   10.62    3.03
  -5   5   0    2.36    1.55
   5  -5   0    6.68    2.45
   5  -5   0    8.13    2.79
   5  -5   0    8.38    2.45
   5   5   0   10.29    2.70
   5   5   0    7.79    2.28
  -5  -5  -1   66.39    5.33
  -5   5  -1   63.40    5.95
   5  -5   1   48.86    5.08
   5  -5   1   56.45    5.67
   5  -5   1   42.47    4.27
   5   5   1   59.56    5.57
   5   5   1   43.13    4.43
  -5  -5  -2    2.27    1.80
  -5  -5  -2    0.71    1.37
  -5   5  -2   -0.24    1.78
  -5   5  -2    0.94    1.56
   5  -5   2   -0.07    1.61
   5  -5   2    1.73    1.97
   5  -5   2   -0.33    1.31
   5   5   2    2.14    1.96
  -5  -5  -3    4.62    2.45
  -5  -5  -3    4.50    1.97
  -5   5  -3    3.32    2.41
   5  -5   3    2.31    2.08
   5  -5   3    6.82    2.79
   5  -5   3    0.89    1.52
  -5  -5  -4    0.12    1.80
  -5  -5  -4   -0.43    1.45
  -5   5  -4    0.93    2.11
   5  -5   4    0.04    1.71
   5  -5   4   -0.36    1.32
  -5  -5  -5   68.46    7.20
  -5   5  -5   57.57    6.61
   5  -5   5   60.01    6.57
   5  -5   5   43.83    3.94
  -5   5  -6    5.90    3.05
   5  -5   6    2.65    2.55
  -5   5  -7   33.68    6.16
   5  -6 -11    4.96    2.86
   5  -6 -10   13.85    4.07
   5  -6 -10   20.76    5.02
  -5   6   9    1.27    1.55
  -5   6   9    1.56    1.45
   5  -6  -9    0.52    1.75
   5  -6  -9    3.38    2.69
  -5   6   8    0.69    1.57
  -5   6   8    2.22    1.56
   5  -6  -8    2.01    2.15
   5  -6  -8    2.49    2.30
  -5   6   7   -0.54    1.17
  -5   6   7   -0.18    1.44
   5  -6  -7   -0.65    1.25
   5  -6  -7   -0.48    1.73
  -5   6   6  107.21    6.64
  -5   6   6  119.53    6.84
   5  -6  -6  121.64    8.31
   5  -6  -6  176.53   10.12
  -5   6   5   95.12    6.26
  -5   6   5   97.01    6.21
   5  -6  -5  116.67    7.90
   5  -6  -5  146.19    8.95
   5   6  -5  107.84    4.14
  -5   6   4  272.82   11.61
  -5   6   4  190.38    8.61
   5  -6  -4  229.92   10.74
   5  -6  -4  284.32   12.20
   5  -6  -4  215.59    9.54
   5   6  -4  229.15    6.89
  -5  -6   3   40.09    2.59
  -5   6   3   41.38    4.82
  -5   6   3   22.47    3.38
   5  -6  -3   30.72    4.31
   5  -6  -3   34.80    4.75
   5  -6  -3   26.86    3.84
   5   6  -3   27.81    3.08
  -5  -6   2   46.73    2.84
  -5  -6   2   44.33    3.43
  -5   6   2   44.16    5.10
  -5   6   2   31.70    3.81
   5  -6  -2   35.92    4.41
   5  -6  -2   47.80    5.16
   5  -6  -2   35.67    3.97
   5   6  -2   42.51    3.95
   5   6  -2   30.06    3.00
  -5  -6   1    1.19    1.23
  -5   6   1    1.88    1.97
  -5   6   1    1.50    1.56
   5  -6  -1   -1.41    1.30
   5  -6  -1    0.01    1.46
   5  -6  -1    0.45    1.48
   5   6  -1    1.80    1.66
   5   6  -1    0.89    1.42
  -5  -6   0   21.71    3.07
  -5   6   0   43.94    5.05
  -5   6   0   -0.04    0.76
   5  -6   0   37.25    4.55
   5  -6   0   38.52    5.05
   5  -6   0   30.17    3.86
   5   6   0   33.57    4.16
   5   6   0   28.75    3.77
  -5  -6  -1    0.75    1.42
  -5   6  -1    0.13    1.73
  -5   6  -1   -1.02    1.22
   5  -6   1    1.43    1.76
   5  -6   1   -0.15    1.71
   5  -6   1    1.03    1.54
   5   6   1    0.94    1.79
  -5  -6  -2  166.83    9.08
  -5   6  -2  180.38   10.26
   5  -6   2  142.93    8.68
   5  -6   2  158.98    9.56
   5  -6   2  127.22    6.85
  -5  -6  -3    8.29    2.51
  -5   6  -3   12.40    3.80
   5  -6   3   12.86    3.65
   5  -6   3    6.19    2.27
  -5  -6  -4   28.59    4.10
  -5   6  -4   39.15    5.85
   5  -6   4   42.73    5.86
   5  -6   4   23.64    3.11
  -5   6  -5    0.21    2.12
   5  -6   5    1.68    2.21
  -5   6  -6    2.26    2.34
   5  -6   6    1.49    2.28
   5  -7 -10   -0.45    1.88
   5  -7 -10    1.20    2.55
  -5   7   9   52.27    4.99
  -5   7   9   52.28    4.89
   5  -7  -9   65.54    7.30
   5  -7  -9   81.07    8.25
  -5   7   8    3.16    1.93
  -5   7   8    3.91    2.25
   5  -7  -8    8.53    3.37
   5  -7  -8    7.05    3.08
  -5   7   7   29.75    4.10
  -5   7   7   31.96    4.36
   5  -7  -7   40.41    5.65
   5  -7  -7   43.09    5.94
  -5   7   6    0.21    1.36
  -5   7   6    1.22    1.88
   5  -7  -6   -0.06    1.50
   5  -7  -6    0.65    1.87
   5   7  -6    0.32    0.85
  -5   7   5    1.46    1.62
  -5   7   5    2.14    2.14
   5  -7  -5    0.52    1.91
   5  -7  -5    3.15    2.47
   5   7  -5    1.22    1.12
  -5   7   4   86.16    7.12
  -5   7   4   64.96    5.52
   5  -7  -4   68.10    6.39
   5  -7  -4   93.67    7.53
   5   7  -4   74.36    4.33
  -5  -7   3   68.69    3.21
  -5   7   3   62.95    6.22
  -5   7   3   41.27    4.53
   5  -7  -3   49.04    5.32
   5  -7  -3   64.26    6.26
   5   7  -3   57.69    4.28
  -5   7   2   93.30    7.38
  -5   7   2   66.43    5.60
   5  -7  -2   79.41    6.62
   5  -7  -2   92.63    7.32
  -5   7   1  385.41   14.46
   5  -7  -1  332.04   13.09
   5  -7  -1  408.00   14.91
   5  -7  -1  316.27   11.21
   5   7  -1  298.22   10.17
  -5   7   0   34.06    4.96
   5  -7   0   28.16    4.28
   5  -7   0   31.19    4.89
   5  -7   0   29.26    3.85
   5   7   0   23.92    3.71
  -5   7  -1   49.71    5.66
   5  -7   1   47.42    5.25
   5  -7   1   56.01    5.99
   5  -7   1   38.91    4.11
  -5   7  -2    4.87    2.90
   5  -7   2    3.94    2.49
   5  -7   2    3.35    1.95
  -5   7  -3   10.09    3.55
   5  -7   3    7.29    3.15
  -5   7  -4   21.22    4.89
   5  -7   4   20.77    4.68
  -5   7  -5   30.64    5.88
   5  -7   5   30.77    5.49
  -5   7  -6    6.65    3.10
   5  -7   6    3.61    2.80
   5  -8 -10   23.12    5.41
   5  -8 -10   26.71    6.11
  -5   8   9    0.20    1.85
  -5   8   9    0.69    1.72
   5  -8  -9    0.11    1.54
   5  -8  -9    0.82    2.56
   5  -8  -8    0.51    1.91
   5  -8  -8    1.26    2.41
   5  -8  -7   11.96    3.76
   5  -8  -7   15.89    4.35
   5  -8  -6   10.76    3.60
   5  -8  -6   12.59    3.90
   5  -8  -5   88.60    7.62
   5  -8  -5  117.84    9.04
  -5   8   4   38.46    5.60
   5  -8  -4   29.93    4.77
   5  -8  -4   43.47    5.91
  -5  -8   3   10.13    1.46
  -5   8   3   14.94    3.91
   5  -8  -3    7.73    2.96
   5  -8  -3    7.21    3.17
  -5   8   2   15.62    4.02
   5  -8  -2   12.47    3.46
   5  -8  -2   13.87    3.75
  -5   8   1   -0.14    1.66
   5  -8  -1    0.53    1.87
   5  -8  -1    4.96    2.75
   5   8  -1    1.40    1.73
  -5   8   0    0.47    1.87
   5  -8   0    1.20    1.80
   5  -8   0    2.59    2.32
  -5   8  -1   55.43    6.26
   5  -8   1   52.85    5.97
  -5   8  -2   33.28    5.48
   5  -8   2   27.44    4.99
  -5   8  -3   11.58    3.90
   5  -8   3   11.38    3.64
  -5   8  -4   47.90    6.77
   5  -8   4   44.06    6.21
  -5   8  -5    9.84    3.75
   5  -8   5    8.02    3.35
   5  -9  -9   20.88    5.21
   5  -9  -9   40.31    7.07
   5  -9  -8   33.49    6.11
   5  -9  -8   35.59    6.39
   5  -9  -7    1.79    2.22
   5  -9  -7   -0.18    2.04
   5  -9  -6    0.31    1.62
   5  -9  -6   -0.31    2.11
   5  -9  -5    1.31    1.95
   5  -9  -5    0.37    2.04
  -5   9   4    0.30    2.08
   5  -9  -4    1.39    1.88
   5  -9  -4    2.31    2.50
  -5  -9   3    1.26    0.87
  -5   9   3    3.78    2.41
   5  -9  -3    1.58    1.86
   5  -9  -3   -0.89    1.73
  -5  -9   2   98.12    5.29
  -5   9   2   80.95    7.67
   5  -9  -2   75.89    6.92
   5  -9  -2   81.76    7.53
  -5   9   1    3.94    2.90
   5  -9  -1    7.25    3.20
  -5   9   0   25.85    4.95
   5  -9   0   27.12    4.94
  -5   9  -1    0.22    2.09
   5  -9   1    2.31    2.15
  -5   9  -2    8.09    3.33
   5  -9   2    9.22    3.47
  -5   9  -3   12.50    4.02
   5  -9   3   14.04    4.00
  -5   9  -4   20.97    5.04
   5  -9   4   18.73    4.72
   5 -10  -8    3.58    2.87
   5 -10  -8   -0.65    1.97
   5 -10  -7   12.29    4.08
   5 -10  -7    8.77    4.15
   5 -10  -6   -1.18    1.69
   5 -10  -6    0.54    2.31
   5 -10  -5   41.92    6.15
   5 -10  -5   60.58    7.33
   5 -10  -4    1.87    2.36
  -5  10   3    9.49    3.70
   5 -10  -3   10.03    3.80
  -5 -10   2    1.84    1.41
  -5  10   2    2.93    2.62
   5 -10  -2   -0.02    1.97
  -5 -10   1   -0.80    1.23
  -5  10   1    1.74    2.15
   5 -10  -1    0.89    2.17
  -5  10   0    2.82    2.65
   5 -10   0    3.18    2.42
  -5  10  -1   12.44    4.10
   5 -10   1   10.53    3.74
  -5  10  -2    0.89    2.32
   5 -10   2    1.01    2.21
  -5  10  -3  120.79   10.02
   5 -10   3  114.77    9.29
   5 -11  -6    8.88    4.14
   5 -11  -5    1.22    2.37
   5 -11  -4   27.57    5.86
  -5  11   3    9.70    3.91
   5 -11  -3   11.21    4.04
  -5 -11   2   26.16    2.99
  -5  11   2   23.13    5.31
   5 -11  -2   24.76    5.42
  -5 -11   1   13.96    2.99
  -5  11   1    9.98    3.98
   5 -11  -1   13.09    4.09
  -5 -11   0   36.55    4.82
  -5  11   0   27.74    5.70
  -5  11  -1    7.76    3.19
   5 -11   1    8.32    3.34
  -5  11  -2    2.90    2.74
   5 -11   2    0.20    1.93
   5 -12  -4   36.29    6.71
   5 -12  -3    4.71    3.21
  -5  12   2    6.58    3.10
   5 -12  -2    6.80    3.38
  -5 -12   1    1.70    1.79
  -5  12   1    1.10    2.71
   5 -12  -1    1.21    2.15
   6   0 -12   35.24    4.90
   6   0 -11    0.03    1.61
   6   0 -10    6.81    2.43
   6   0  -9    0.33    1.49
   6   0  -8  179.39    7.99
   6   0  -8  239.72    9.12
   6   0  -7    0.07    1.34
   6   0  -7    1.85    1.47
   6   0  -7    0.24    1.31
   6   0  -7    0.32    1.07
   6   0  -6   30.56    3.50
   6   0  -6   33.51    3.67
   6   0  -6   34.64    3.65
   6   0  -6   27.33    2.97
  -6   0   5   -0.41    0.92
  -6   0   5    1.74    1.12
   6   0  -5   -0.28    1.20
   6   0  -5    0.13    1.09
   6   0  -5   -0.87    1.07
   6   0  -5   -0.68    1.03
  -6   0   4    0.06    0.38
  -6   0   4  174.34    7.20
   6   0  -4  130.32    6.55
   6   0  -4  166.40    7.38
   6   0  -4  159.76    7.26
   6   0  -4  104.08    5.38
  -6   0   3   -0.01    1.10
  -6   0   3    0.00    0.98
  -6   0   3    0.06    0.72
   6   0  -3   -0.03    1.19
   6   0  -3    0.00    1.26
   6   0  -3    0.37    1.27
   6   0  -3    0.49    1.14
  -6   0   2  401.33   11.42
  -6   0   2  250.21    7.08
   6   0  -2  307.53   10.55
   6   0  -2  377.59   11.72
   6   0  -2  373.59   11.76
   6   0  -2  266.55    9.11
  -6   0   1   -0.80    1.20
  -6   0   1   -0.28    1.06
   6   0  -1   -1.14    1.19
   6   0  -1    0.21    1.44
   6   0  -1    0.51    1.21
  -6   0   0  499.83   14.34
  -6   0   0  347.63   10.37
   6   0   0  482.81   14.49
   6   0   0  486.89   14.71
   6   0   0  363.86   11.61
  -6   0  -1   -0.45    1.51
  -6   0  -1   -0.46    1.23
   6   0   1    0.18    1.68
   6   0   1   -0.75    1.26
  -6   0  -2   27.57    4.46
  -6   0  -2   18.84    3.43
   6   0   2   29.48    4.84
   6   0   2   17.01    3.43
  -6   0  -3   -0.32    1.87
  -6   0  -3   -0.71    1.52
   6   0   3   -0.11    1.93
   6   0   3   -0.83    1.47
  -6   0  -4   92.76    7.93
   6   0   4  106.14    8.75
  -6   0  -5    0.27    2.35
  -6   0  -6   27.95    5.83
  -6   0  -7    2.38    2.88
   6  -1 -12   35.61    5.17
   6   1 -12   46.89    5.20
   6  -1 -11   46.80    5.33
   6   1 -11   46.90    4.74
   6  -1 -10    1.31    1.87
   6   1 -10   -1.08    1.29
   6  -1  -9    1.94    1.84
   6   1  -9    0.64    1.41
   6  -1  -8    1.09    1.59
   6  -1  -8    1.93    1.66
   6  -1  -8    0.48    1.44
   6   1  -8    0.32    1.31
   6  -1  -7   31.81    3.82
   6  -1  -7   47.25    4.55
   6  -1  -7   42.07    4.23
   6  -1  -7   32.64    3.73
   6   1  -7   31.80    3.39
   6   1  -7   40.36    3.77
   6   1  -7   42.84    3.72
   6  -1  -6    0.73    1.38
   6  -1  -6    1.23    1.62
   6  -1  -6    2.38    1.60
   6  -1  -6    1.10    1.44
   6   1  -6   -0.77    1.21
   6   1  -6    0.08    1.17
   6   1  -6    1.03    1.28
   6   1  -6    0.99    1.13
  -6  -1   5   97.16    4.80
  -6   1   5   -0.08    0.53
  -6   1   5  106.77    5.88
   6  -1  -5   80.85    5.45
   6  -1  -5   97.86    6.00
   6  -1  -5   88.83    5.76
   6  -1  -5   66.19    4.56
   6   1  -5   72.55    4.73
   6   1  -5   91.56    5.26
   6   1  -5   87.58    5.11
   6   1  -5   61.22    3.83
  -6  -1   4   53.58    3.53
  -6  -1   4   54.87    3.89
  -6   1   4   54.03    4.19
  -6   1   4   58.57    4.54
  -6   1   4   32.00    2.16
  -6   1   4   38.07    2.38
   6  -1  -4   40.10    4.04
   6  -1  -4   53.28    4.61
   6  -1  -4   48.79    4.44
   6  -1  -4   31.72    3.37
   6   1  -4   47.73    4.07
   6   1  -4   59.16    4.38
   6   1  -4   53.57    4.25
   6   1  -4   39.54    3.30
  -6  -1   3    0.19    0.48
  -6  -1   3  172.20    7.15
  -6   1   3  176.03    7.59
  -6   1   3  110.96    4.70
   6  -1  -3  144.81    7.34
   6  -1  -3  165.46    7.88
   6  -1  -3  164.02    7.88
   6  -1  -3  122.58    6.28
   6   1  -3  139.56    6.78
   6   1  -3  169.75    7.45
   6   1  -3  162.03    7.30
   6   1  -3  118.20    5.71
  -6  -1   2    0.74    1.26
  -6  -1   2    1.35    1.17
  -6  -1   2    0.06    0.80
  -6   1   2    0.10    1.35
  -6   1   2    0.27    1.02
   6  -1  -2   -1.35    1.09
   6  -1  -2   -0.93    1.19
   6  -1  -2    0.53    1.42
   6  -1  -2   -0.46    1.11
   6   1  -2   -0.49    1.15
   6   1  -2    0.28    1.33
   6   1  -2    0.15    1.12
  -6  -1   1    4.82    2.03
  -6  -1   1    1.92    1.31
  -6   1   1    5.46    2.27
  -6   1   1    2.51    1.52
   6  -1  -1    4.83    2.10
   6  -1  -1    5.78    2.39
   6  -1  -1    3.65    2.18
   6  -1  -1    0.37    1.41
   6   1  -1    2.78    1.93
   6   1  -1    4.99    2.28
   6   1  -1    2.87    1.69
  -6  -1   0   55.41    4.94
  -6  -1   0   33.04    3.30
  -6   1   0   52.17    5.12
  -6   1   0   35.13    3.67
   6  -1   0   40.23    4.54
   6  -1   0   56.13    5.44
   6  -1   0   32.84    3.93
   6   1   0   54.53    5.12
   6   1   0   55.55    5.27
   6   1   0   32.05    3.77
  -6  -1  -1   81.64    6.36
  -6  -1  -1   58.24    4.67
  -6   1  -1   86.17    6.73
  -6   1  -1   55.69    4.81
   6  -1   1   65.80    5.97
   6  -1   1   75.15    6.51
   6  -1   1   58.59    5.20
   6   1   1   76.54    6.48
   6   1   1   57.62    5.14
  -6  -1  -2  100.76    7.43
  -6  -1  -2   70.74    5.50
  -6   1  -2  106.62    7.75
  -6   1  -2   75.60    5.87
   6  -1   2   92.02    7.18
   6  -1   2   98.19    7.58
   6  -1   2   73.28    5.96
   6   1   2   99.78    7.62
   6   1   2   76.98    6.13
  -6  -1  -3   65.03    6.37
  -6  -1  -3   47.57    4.96
  -6   1  -3   72.04    6.76
   6  -1   3   69.87    6.89
   6  -1   3   55.73    5.45
   6   1   3   66.21    6.66
  -6  -1  -4   14.99    4.17
  -6   1  -4    9.51    3.36
   6  -1   4   12.51    3.96
   6  -1   4    7.55    2.84
  -6  -1  -5   52.56    6.93
  -6   1  -5   38.90    6.14
   6  -1   5   44.97    6.68
  -6  -1  -6    0.75    2.29
  -6   1  -6    0.28    2.38
  -6  -1  -7    1.99    2.76
  -6   1  -7    2.31    2.69
   6  -2 -12   -0.90    1.83
   6   2 -12    0.15    1.65
   6  -2 -11   17.11    3.86
   6   2 -11   14.44    2.92
   6  -2 -10   61.27    6.02
   6   2 -10   67.06    4.84
   6  -2  -9   22.60    3.82
   6  -2  -9   26.80    4.23
   6   2  -9   22.01    2.85
   6  -2  -8   21.17    3.56
   6  -2  -8   28.33    4.09
   6  -2  -8   16.25    3.18
   6   2  -8   18.14    2.57
   6   2  -8   23.32    2.86
   6  -2  -7   16.11    3.14
   6  -2  -7   20.26    3.49
   6  -2  -7   13.03    2.74
   6   2  -7   14.76    2.36
   6   2  -7   17.03    2.44
   6  -2  -6   -0.41    1.20
   6  -2  -6    0.33    1.45
   6  -2  -6    0.59    1.59
   6  -2  -6    1.63    1.54
   6   2  -6   -0.45    1.08
   6   2  -6   -0.22    1.24
   6   2  -6    0.28    1.13
  -6  -2   5   14.32    1.88
  -6   2   5   17.02    2.81
  -6   2   5    8.66    1.53
  -6   2   5    9.78    1.49
   6  -2  -5   10.77    2.66
   6  -2  -5   12.16    2.89
   6  -2  -5   12.38    2.89
   6  -2  -5    9.16    2.35
   6   2  -5   10.92    2.21
   6   2  -5   15.36    2.39
   6   2  -5   13.79    2.29
   6   2  -5   11.73    1.81
  -6  -2   4   14.91    1.82
  -6  -2   4   12.61    2.06
  -6   2   4   11.40    2.54
  -6   2   4    8.56    1.72
   6  -2  -4   13.44    2.86
   6  -2  -4   14.65    2.98
   6  -2  -4   10.31    2.70
   6  -2  -4    8.95    2.31
   6   2  -4   10.24    2.21
   6   2  -4   11.83    2.29
   6   2  -4   12.95    2.35
   6   2  -4    8.90    1.84
  -6  -2   3  124.76    5.39
  -6  -2   3  126.18    5.90
  -6   2   3  130.99    6.98
  -6   2   3   73.83    4.37
   6  -2  -3   96.76    6.33
   6  -2  -3  126.83    7.23
   6  -2  -3  128.84    7.34
   6  -2  -3   93.77    5.75
   6   2  -3  116.06    6.09
   6   2  -3  114.48    6.05
   6   2  -3   80.68    4.62
  -6  -2   2    8.31    2.01
  -6  -2   2   13.82    2.53
  -6   2   2   16.33    3.13
  -6   2   2    8.86    2.12
   6  -2  -2    8.83    2.62
   6  -2  -2   11.25    2.75
   6  -2  -2   14.63    3.19
   6  -2  -2    9.46    2.41
   6   2  -2   14.85    2.79
   6   2  -2   12.56    2.72
   6   2  -2    7.33    2.01
  -6  -2   1   48.48    4.34
  -6  -2   1   32.88    2.63
  -6   2   1   49.21    4.87
  -6   2   1   33.09    3.52
   6  -2  -1   40.34    4.42
   6  -2  -1   46.86    4.99
   6  -2  -1   35.95    3.98
   6   2  -1   47.56    4.56
   6   2  -1   45.33    4.58
   6   2  -1   30.52    3.50
  -6  -2   0   37.35    4.15
  -6  -2   0   26.28    2.89
  -6   2   0   39.90    4.55
  -6   2   0   26.47    3.54
   6  -2   0   34.68    4.47
   6  -2   0   37.47    4.87
   6  -2   0   29.37    3.89
   6   2   0   37.48    4.55
   6   2   0   35.27    4.24
   6   2   0   27.17    3.67
  -6  -2  -1    5.88    2.47
  -6  -2  -1    2.30    1.62
  -6   2  -1    6.07    2.66
  -6   2  -1    2.28    1.68
   6  -2   1    4.55    2.36
   6  -2   1    2.59    2.21
   6  -2   1    0.92    1.77
   6   2   1    2.39    2.19
   6   2   1    1.27    1.73
  -6  -2  -2    4.22    2.33
  -6  -2  -2    3.37    1.84
  -6   2  -2    6.96    2.87
  -6   2  -2    2.84    1.79
   6  -2   2    4.99    2.56
   6  -2   2    3.06    2.27
   6  -2   2    2.49    2.02
   6   2   2    3.43    2.42
   6   2   2    3.67    2.04
  -6  -2  -3   12.68    3.38
  -6  -2  -3    7.60    2.74
  -6   2  -3    9.69    3.45
   6  -2   3    9.70    3.41
   6  -2   3   12.73    3.98
   6  -2   3    6.87    2.67
  -6  -2  -4    4.53    2.70
  -6   2  -4    3.29    2.54
   6  -2   4    5.36    2.74
   6  -2   4    7.22    3.32
   6  -2   4    1.99    2.06
  -6  -2  -5   71.22    7.55
  -6   2  -5   69.62    7.62
   6  -2   5   72.30    7.75
   6  -2   5   56.29    5.68
  -6  -2  -6   71.13    7.87
  -6   2  -6   70.22    7.92
   6  -2   6   46.04    5.13
   6  -3 -12   40.79    5.83
   6   3 -12   45.50    4.54
   6  -3 -11    0.99    1.72
   6   3 -11   -0.79    1.27
   6  -3 -10   11.72    3.44
   6   3 -10    9.63    2.06
   6  -3  -9    4.69    2.44
   6  -3  -9    3.76    2.33
   6   3  -9    2.72    1.47
   6  -3  -8   43.42    4.88
   6  -3  -8   54.38    5.51
   6   3  -8   46.36    3.35
   6   3  -8   64.28    3.91
   6  -3  -7   -0.01    1.49
   6  -3  -7   -1.32    1.32
   6  -3  -7    1.36    1.74
   6   3  -7    0.29    1.02
   6   3  -7    0.89    1.18
  -6   3   6   65.71    3.59
  -6   3   6   70.51    3.75
   6  -3  -6   86.48    6.37
   6  -3  -6  112.98    7.32
   6  -3  -6  111.27    7.25
   6  -3  -6   81.88    5.82
   6   3  -6   83.71    4.42
   6   3  -6  110.21    5.02
   6   3  -6  101.34    4.64
  -6   3   5   11.44    2.76
  -6   3   5    5.58    1.67
  -6   3   5    7.86    1.90
   6  -3  -5    6.45    2.44
   6  -3  -5   12.88    3.03
   6  -3  -5   13.05    3.12
   6  -3  -5    8.17    2.39
   6   3  -5    5.99    1.72
   6   3  -5    9.09    2.00
   6   3  -5   10.81    1.96
  -6   3   4  141.13    7.50
  -6   3   4   86.15    4.90
   6  -3  -4  100.25    6.68
   6  -3  -4  154.65    8.23
   6  -3  -4  136.45    7.77
   6  -3  -4   96.79    6.04
   6   3  -4  124.37    5.83
   6   3  -4  122.79    5.76
   6   3  -4   93.03    4.45
  -6  -3   3    2.07    1.13
  -6  -3   3    1.63    1.29
  -6   3   3    2.17    1.89
  -6   3   3    0.95    1.29
   6  -3  -3    0.22    1.52
   6  -3  -3    0.85    1.50
   6  -3  -3    3.54    2.14
   6  -3  -3    0.68    1.28
   6   3  -3    1.76    1.54
   6   3  -3    1.49    1.50
   6   3  -3    1.18    1.22
  -6  -3   2    2.32    1.32
  -6  -3   2    3.39    1.65
  -6   3   2    5.90    2.27
  -6   3   2    2.20    1.60
   6  -3  -2    2.84    1.93
   6  -3  -2    2.65    1.96
   6  -3  -2    2.33    1.76
   6   3  -2    3.72    1.84
   6   3  -2    2.84    1.80
   6   3  -2    2.28    1.50
  -6  -3   1   21.70    3.07
  -6  -3   1   13.62    1.56
  -6   3   1   19.87    3.69
  -6   3   1   10.78    2.56
   6  -3  -1   21.71    3.74
   6  -3  -1   20.61    3.85
   6  -3  -1   13.94    2.94
   6   3  -1   18.49    3.25
   6   3  -1   18.43    3.29
   6   3  -1   15.47    2.79
  -6  -3   0   68.46    5.38
  -6  -3   0   46.61    3.43
  -6   3   0   66.05    6.02
  -6   3   0   45.18    4.36
   6  -3   0   62.28    5.79
   6  -3   0   67.69    6.07
   6  -3   0   45.45    4.60
   6   3   0   65.22    5.73
   6   3   0   65.10    5.71
   6   3   0   46.67    4.54
  -6  -3  -1    8.94    2.78
  -6  -3  -1    6.23    2.06
  -6   3  -1   11.35    3.32
  -6   3  -1    5.86    2.14
   6  -3   1    2.68    2.17
   6  -3   1    8.05    2.99
   6  -3   1    3.61    2.18
   6   3   1    5.66    2.64
   6   3   1    5.29    2.36
  -6  -3  -2    1.82    1.92
  -6  -3  -2    0.16    1.45
  -6   3  -2    2.46    2.13
  -6   3  -2    0.66    1.61
   6  -3   2   -0.51    1.67
   6  -3   2    1.64    2.32
   6  -3   2   -0.18    1.59
  -6  -3  -3   12.17    3.60
  -6  -3  -3    9.81    2.83
  -6   3  -3   14.43    3.97
   6  -3   3   10.45    3.41
   6  -3   3   13.06    3.88
   6  -3   3    9.36    2.91
  -6  -3  -4   35.26    5.60
  -6   3  -4   30.35    5.40
   6  -3   4   33.32    5.70
   6  -3   4   19.81    3.78
  -6  -3  -5    3.84    2.94
  -6   3  -5   -0.04    2.14
   6  -3   5    0.57    2.51
   6  -3   5    1.42    2.04
  -6   3  -6    5.21    3.32
   6  -3   6    3.45    3.28
   6  -3   6    1.91    2.22
   6   4 -12    2.49    1.68
   6  -4 -11   60.56    6.73
   6   4 -11   58.72    4.11
   6  -4 -10   32.66    5.13
   6   4 -10   41.16    3.14
   6  -4  -9   72.88    6.79
   6  -4  -9   88.42    7.51
   6   4  -9   65.21    3.55
  -6   4   8   46.53    2.68
  -6   4   8   46.93    2.77
   6  -4  -8   63.75    6.16
   6  -4  -8   81.63    6.98
   6   4  -8   58.14    3.24
   6   4  -8   75.19    3.66
  -6   4   7   50.29    3.58
  -6   4   7   51.93    3.57
   6  -4  -7   64.83    6.00
   6  -4  -7   80.10    6.78
   6   4  -7   59.06    3.36
   6   4  -7   75.15    3.73
  -6   4   6    0.97    1.29
  -6   4   6    1.68    1.53
   6  -4  -6    0.01    1.31
   6  -4  -6    1.26    1.95
   6  -4  -6    1.26    1.88
   6  -4  -6    0.97    1.68
   6   4  -6    0.49    1.07
   6   4  -6    1.53    1.30
  -6   4   5   28.84    4.05
  -6   4   5   20.73    2.85
  -6   4   5   22.35    3.03
   6  -4  -5   27.42    4.10
   6  -4  -5   29.42    4.30
   6  -4  -5   29.22    4.37
   6  -4  -5   16.90    3.26
   6   4  -5   26.29    2.83
   6   4  -5   26.32    2.63
  -6  -4   4   18.54    1.97
  -6   4   4   23.67    3.75
  -6   4   4   14.07    2.70
   6  -4  -4   13.90    3.24
   6  -4  -4   18.17    3.67
   6  -4  -4   13.38    2.99
   6   4  -4   17.63    2.51
   6   4  -4   21.27    2.70
  -6  -4   3  205.99    5.65
  -6  -4   3  203.85    6.94
  -6   4   3  196.38    9.40
  -6   4   3  139.74    6.96
   6  -4  -3  157.43    8.66
   6  -4  -3  208.36   10.07
   6  -4  -3  144.95    7.62
   6   4  -3  188.40    7.62
   6   4  -3  197.91    7.78
   6   4  -3  146.22    6.04
  -6  -4   2   11.70    2.11
  -6  -4   2    9.54    2.30
  -6   4   2   16.36    3.57
  -6   4   2    9.91    2.51
   6  -4  -2   10.86    3.05
   6  -4  -2   10.10    3.17
   6  -4  -2    8.13    2.54
   6   4  -2    8.72    2.42
   6   4  -2   10.21    2.59
   6   4  -2    7.08    2.10
  -6   4   1   70.36    6.16
  -6   4   1   53.49    4.79
   6  -4  -1   58.58    5.58
   6  -4  -1   75.16    6.51
   6  -4  -1   46.65    4.59
   6   4  -1   75.03    5.79
   6   4  -1   69.77    5.56
   6   4  -1   48.39    4.37
  -6  -4   0   53.16    4.75
  -6  -4   0   36.55    2.77
  -6   4   0   54.10    5.67
  -6   4   0   35.41    4.04
   6  -4   0   45.84    5.17
   6  -4   0   57.11    5.81
   6  -4   0   43.56    4.56
   6   4   0   54.91    5.24
   6   4   0   41.08    4.45
  -6  -4  -1   16.73    3.43
  -6  -4  -1   14.37    2.52
  -6   4  -1   19.91    4.15
  -6   4  -1    9.35    2.72
   6  -4   1   12.81    3.36
   6  -4   1   18.92    4.06
   6  -4   1   11.28    2.93
   6   4   1    7.77    2.80
  -6  -4  -2    3.92    2.28
  -6  -4  -2    4.26    1.92
  -6   4  -2    6.73    3.20
   6  -4   2    2.51    2.36
   6  -4   2    7.52    3.13
   6  -4   2    5.98    2.61
  -6  -4  -3   25.45    4.69
  -6  -4  -3   23.08    3.78
  -6   4  -3   36.83    5.54
   6  -4   3   22.09    4.44
   6  -4   3   38.08    5.83
   6  -4   3   17.48    3.53
  -6  -4  -4    4.32    2.84
  -6   4  -4    4.44    2.78
   6  -4   4    7.12    3.44
   6  -4   4    4.11    2.40
  -6   4  -5   23.33    5.33
   6  -4   5   26.27    5.64
   6  -4   5   20.16    3.64
  -6   4  -6    5.79    3.51
   6  -4   6    5.53    3.07
   6  -5 -11   21.66    4.80
   6  -5 -10    6.25    2.89
  -6   5   9    1.29    1.11
  -6   5   9    1.47    0.94
   6  -5  -9    0.00    1.89
   6  -5  -9    1.98    2.33
  -6   5   8   -0.35    1.23
  -6   5   8    0.16    1.18
   6  -5  -8    1.37    2.01
   6  -5  -8    0.66    1.90
   6   5  -8    2.32    0.91
  -6   5   7  119.04    6.09
  -6   5   7  119.66    6.22
   6  -5  -7  139.96    9.05
   6  -5  -7  183.56   10.37
   6   5  -7  152.36    4.65
   6   5  -7  168.15    4.87
  -6   5   6   19.84    3.05
  -6   5   6   23.94    3.36
   6  -5  -6   26.49    4.36
   6  -5  -6   30.67    4.68
   6   5  -6   29.54    2.61
  -6   5   5  126.16    7.95
  -6   5   5   83.60    5.62
  -6   5   5   90.61    5.77
   6  -5  -5   90.32    7.01
   6  -5  -5  124.68    8.37
   6  -5  -5   97.59    6.81
   6   5  -5  112.30    5.07
  -6  -5   4    4.43    1.02
  -6   5   4    5.82    2.54
  -6   5   4    1.28    1.45
   6  -5  -4    4.72    2.41
   6  -5  -4    2.04    2.04
   6  -5  -4    1.74    1.77
   6   5  -4    4.27    1.71
  -6  -5   3   87.02    3.01
  -6  -5   3   -0.03    0.60
  -6   5   3   92.15    7.02
  -6   5   3   63.84    5.13
   6  -5  -3   73.50    6.26
   6  -5  -3   95.49    7.26
   6  -5  -3   61.93    5.35
   6   5  -3   76.91    5.12
   6   5  -3   62.31    4.20
  -6  -5   2    2.97    1.36
  -6   5   2    2.85    2.34
  -6   5   2    1.80    1.72
   6  -5  -2    2.28    2.00
   6  -5  -2    1.07    1.94
   6  -5  -2    0.72    1.60
   6   5  -2    2.29    1.63
   6   5  -2    0.35    1.35
  -6  -5   1    1.72    1.22
  -6   5   1    1.08    1.93
  -6   5   1   -0.08    1.36
   6  -5  -1   -0.49    1.46
   6  -5  -1    0.51    1.76
   6  -5  -1   -0.10    1.46
   6   5  -1    1.74    1.76
  -6  -5   0   22.57    3.43
  -6   5   0   19.08    4.02
  -6   5   0   10.87    2.84
   6  -5   0   16.12    3.66
   6  -5   0   19.34    4.10
   6  -5   0   13.83    3.12
   6   5   0   13.40    3.05
  -6   5  -1   76.38    6.91
   6  -5   1   63.32    6.17
   6  -5   1   75.95    6.91
   6  -5   1   53.30    5.10
  -6  -5  -2   65.42    4.86
  -6   5  -2   94.53    7.97
   6  -5   2   83.75    7.21
   6  -5   2   93.58    7.94
   6  -5   2   67.83    5.74
  -6  -5  -3   84.26    6.12
  -6   5  -3  105.66    8.71
   6  -5   3  122.26    9.25
   6  -5   3   87.73    6.39
  -6   5  -4   -0.72    2.17
   6  -5   4   -0.28    2.08
   6  -5   4    0.58    1.73
  -6   5  -5    5.76    3.25
   6  -5   5    9.14    3.78
  -6   5  -6    3.25    2.95
   6  -5   6    3.76    2.97
   6  -6 -11    0.60    2.11
   6  -6 -10   11.00    3.90
   6  -6 -10   12.30    4.15
  -6   6   9    6.83    2.10
  -6   6   9    8.79    2.06
   6  -6  -9    8.47    3.37
   6  -6  -9    9.03    3.60
  -6   6   8   40.28    4.05
  -6   6   8   43.55    4.27
   6  -6  -8   48.57    5.97
   6  -6  -8   60.47    6.80
  -6   6   7   15.24    3.12
  -6   6   7   17.79    3.10
   6  -6  -7   24.30    4.54
   6  -6  -7   25.43    4.83
   6   6  -7   22.44    1.85
  -6   6   6   16.37    3.29
  -6   6   6   17.74    3.19
   6  -6  -6   15.73    3.88
   6  -6  -6   22.29    4.47
   6   6  -6   22.44    2.30
  -6   6   5    6.73    2.97
  -6   6   5    4.51    2.35
  -6   6   5    4.94    2.15
   6  -6  -5    4.81    2.61
   6  -6  -5    8.06    3.04
   6   6  -5    5.14    1.58
  -6   6   4    4.29    2.54
  -6   6   4    6.84    2.43
   6  -6  -4    8.92    3.20
   6  -6  -4   11.16    3.50
   6  -6  -4    6.78    2.61
   6   6  -4    8.11    2.06
  -6   6   3    1.04    2.07
  -6   6   3    0.95    1.57
   6  -6  -3    2.31    2.06
   6  -6  -3    0.68    1.90
   6  -6  -3    1.71    1.86
  -6   6   2  207.08   10.80
  -6   6   2  141.75    8.05
   6  -6  -2  169.65    9.68
   6  -6  -2  210.21   11.09
   6  -6  -2  166.62    8.75
   6   6  -2  148.49    7.10
  -6   6   1   43.22    5.39
  -6   6   1   25.50    3.96
   6  -6  -1   29.16    4.47
   6  -6  -1   35.19    5.25
   6  -6  -1   29.74    4.18
   6   6  -1   31.23    4.03
  -6   6   0  111.56    8.38
   6  -6   0   87.99    7.19
   6  -6   0  114.27    8.47
   6  -6   0   80.21    6.17
  -6   6  -1    5.02    2.73
   6  -6   1    3.67    2.22
   6  -6   1    5.33    2.78
   6  -6   1   -0.07    1.65
  -6   6  -2    5.84    3.13
   6  -6   2    1.06    2.23
   6  -6   2    4.84    2.34
  -6  -6  -3    0.51    1.61
  -6   6  -3    1.23    2.23
   6  -6   3    0.63    2.02
   6  -6   3    0.60    1.80
  -6  -6  -4   13.59    3.36
  -6   6  -4   17.09    4.67
   6  -6   4   26.43    5.44
   6  -6   4   15.62    3.11
  -6   6  -5    4.59    2.91
   6  -6   5    8.19    3.32
   6  -7 -10    0.70    2.27
   6  -7 -10    0.97    2.65
  -6   7   9    0.20    1.36
  -6   7   9    0.52    1.66
   6  -7  -9   -1.18    1.55
   6  -7  -9    3.34    2.76
  -6   7   8    0.65    1.85
  -6   7   8    1.19    1.64
   6  -7  -8    2.18    2.44
   6  -7  -8    1.93    2.50
  -6   7   7    2.23    2.19
  -6   7   7    3.20    1.88
   6  -7  -7    2.66    2.45
   6  -7  -7    3.58    2.70
  -6   7   6    9.54    2.81
  -6   7   6    9.92    3.04
   6  -7  -6   13.63    3.73
   6  -7  -6   13.61    3.93
  -6   7   5  140.99    9.34
  -6   7   5   93.80    6.71
   6  -7  -5  106.69    8.29
   6  -7  -5  148.42    9.92
  -6   7   4    5.87    2.99
  -6   7   4    7.74    2.64
   6  -7  -4    5.80    2.71
   6  -7  -4    7.99    3.41
  -6   7   3   28.22    4.86
  -6   7   3   15.88    3.45
   6  -7  -3   17.84    3.93
   6  -7  -3   27.26    4.98
   6  -7  -3   17.80    3.72
  -6   7   2   -1.39    1.53
   6  -7  -2   -0.24    1.68
   6  -7  -2    0.98    2.09
   6  -7  -2   -0.23    1.64
  -6   7   1    5.37    2.77
   6  -7  -1    4.80    2.35
   6  -7  -1    9.17    3.44
   6  -7  -1    7.40    2.77
  -6   7   0   34.17    5.44
   6  -7   0   29.14    4.67
   6  -7   0   28.98    5.20
   6  -7   0   29.35    4.22
  -6   7  -1   91.93    8.15
   6  -7   1   80.33    7.57
   6  -7   1   73.00    5.92
  -6   7  -2   -0.37    2.14
   6  -7   2    3.58    2.66
   6  -7   2    0.62    1.88
  -6   7  -3   69.46    7.56
   6  -7   3   67.44    7.30
   6  -7   3   50.09    4.68
  -6   7  -4   13.11    4.40
   6  -7   4   12.27    4.06
  -6   7  -5   35.65    6.44
   6  -7   5   45.15    6.91
  -6   8   9    4.14    2.44
  -6   8   9   10.35    2.82
   6  -8  -9   11.44    4.22
   6  -8  -9    9.23    4.01
   6  -8  -8   15.29    4.41
   6  -8  -8   20.66    5.16
   6  -8  -7    3.23    2.29
   6  -8  -7    1.65    2.31
   6  -8  -6   12.22    3.71
   6  -8  -6   13.83    4.30
   6  -8  -5    0.38    1.64
   6  -8  -5    2.04    2.23
  -6   8   4    1.01    1.97
   6  -8  -4    0.67    1.65
   6  -8  -4    1.11    2.22
  -6  -8   3   10.15    1.68
  -6   8   3    8.73    3.29
   6  -8  -3    8.03    2.92
   6  -8  -3   12.58    3.97
  -6   8   2   45.89    6.22
   6  -8  -2   35.82    5.32
   6  -8  -2   41.45    5.99
  -6   8   1   51.57    6.34
   6  -8  -1   36.84    5.32
   6  -8  -1   45.14    6.24
  -6   8   0   17.83    4.61
   6  -8   0   23.97    5.00
  -6   8  -1   13.05    4.03
   6  -8   1    9.84    3.56
  -6   8  -2   16.83    4.69
   6  -8   2   13.46    4.05
  -6   8  -3    1.13    2.40
   6  -8   3   -0.90    1.77
  -6   8  -4    0.95    2.26
   6  -8   4    1.46    2.38
   6  -9  -8    8.91    3.64
   6  -9  -8   11.26    4.27
   6  -9  -7    2.01    2.21
   6  -9  -7    1.09    2.32
   6  -9  -6  114.81    9.50
   6  -9  -6  149.15   11.16
   6  -9  -5    0.94    2.07
   6  -9  -5   -1.08    1.47
  -6   9   4   24.55    5.09
   6  -9  -4   25.87    4.99
   6  -9  -4   29.91    5.63
  -6  -9   3    5.19    1.30
  -6   9   3    3.10    2.45
   6  -9  -3    5.56    2.84
   6  -9  -3    2.12    2.43
  -6   9   2    1.98    2.44
   6  -9  -2   -1.22    1.67
  -6   9   1    2.77    2.69
   6  -9  -1    1.82    2.43
  -6   9   0    4.77    3.22
   6  -9   0    6.74    3.15
  -6   9  -1    9.49    3.79
   6  -9   1   11.44    4.17
  -6   9  -3    6.00    3.07
   6  -9   3    5.12    3.23
   6 -10  -7   20.33    5.28
   6 -10  -7   27.97    6.18
   6 -10  -6   -0.72    1.63
   6 -10  -6   -0.66    2.27
   6 -10  -5   -0.68    1.86
  -6  10   4   14.55    4.44
   6 -10  -4   16.01    4.66
  -6  10   3   17.87    4.72
   6 -10  -3   20.50    5.11
  -6 -10   2    8.23    2.14
  -6  10   2    7.88    3.66
   6 -10  -2    8.34    3.61
  -6  10   1   27.73    5.69
   6 -10  -1   24.82    5.50
  -6  10   0    2.47    2.84
   6 -10   0   -0.33    2.35
  -6  10  -1    0.59    2.51
   6 -10   1    0.94    2.07
  -6  10  -2    3.76    2.57
   6 -10   2    1.08    2.24
   6 -11  -5   16.84    5.03
   6 -11  -4   13.90    4.61
  -6  11   3   10.24    4.03
   6 -11  -3   18.59    5.08
  -6 -11   2    1.60    1.50
  -6  11   2    4.77    3.15
   6 -11  -2    0.83    2.58
  -6 -11   1    4.19    2.09
  -6  11   1    1.23    2.30
   6 -11  -1    1.66    2.69
  -6  11   0   15.55    4.62
   6 -11   0   15.83    4.67
   7   0 -12   54.38    5.81
   7   0 -11   -0.79    1.48
   7   0 -10    5.40    2.32
   7   0  -9   -0.23    1.50
   7   0  -8   94.22    6.29
   7   0  -7    0.76    1.54
   7   0  -7    1.00    1.51
   7   0  -6    9.69    2.57
   7   0  -6   10.66    2.70
   7   0  -6    5.89    1.94
  -7   0   5   -0.34    1.17
   7   0  -5   -0.97    1.34
   7   0  -5    0.38    1.54
   7   0  -5   -1.86    1.11
   7   0  -5    0.23    1.43
   7   0  -4   32.06    4.08
   7   0  -4   35.29    4.38
   7   0  -4   36.03    4.31
   7   0  -4   27.85    3.59
  -7   0   3   -0.82    1.40
  -7   0   3    0.79    0.96
   7   0  -3    0.19    1.55
   7   0  -3    0.37    1.61
   7   0  -3    0.02    1.54
   7   0  -3    0.15    1.46
  -7   0   2   -0.16    1.40
  -7   0   2    0.59    1.14
   7   0  -2   -0.23    1.36
   7   0  -2    0.24    1.74
   7   0  -2    0.44    1.70
   7   0  -2    1.95    1.75
  -7   0   1    2.79    1.87
  -7   0   1    0.88    1.44
   7   0  -1    0.17    1.78
   7   0  -1    0.19    1.75
   7   0  -1   -0.82    1.40
  -7   0   0  197.25    9.99
  -7   0   0  132.62    7.04
   7   0   0  182.44   10.07
   7   0   0  130.51    7.80
  -7   0  -1    1.50    1.96
  -7   0  -1    0.12    1.34
   7   0   1   -1.32    1.51
  -7   0  -2  104.33    8.22
  -7   0  -2   72.00    6.08
   7   0   2  103.15    8.43
  -7   0  -3    3.05    2.61
   7   0   3    0.05    2.09
  -7   0  -4  137.35   10.31
   7   0   4  142.28   10.95
  -7   0  -5    1.73    2.57
   7  -1 -12   10.95    3.54
   7   1 -12   12.63    3.23
   7  -1 -11   28.86    4.54
   7   1 -11   24.89    3.87
   7  -1 -10    0.60    1.70
   7   1 -10   -0.59    1.36
   7  -1  -9   55.70    5.34
   7   1  -9   57.56    4.86
   7  -1  -8   35.08    4.43
   7   1  -8   31.06    3.73
   7  -1  -7   24.21    3.74
   7  -1  -7   31.11    4.14
   7  -1  -7   18.73    3.12
   7   1  -7   19.64    3.19
   7  -1  -6   -1.07    1.17
   7  -1  -6    1.67    1.67
   7  -1  -6   -0.14    1.44
   7   1  -6    0.78    1.28
   7   1  -6   -0.32    1.36
   7   1  -6    0.01    1.12
  -7  -1   5    0.90    1.00
  -7   1   5    0.40    1.00
   7  -1  -5   -0.63    1.38
   7  -1  -5    1.68    1.64
   7  -1  -5   -0.04    1.52
   7  -1  -5    1.34    1.63
   7   1  -5   -0.21    1.38
   7   1  -5    1.21    1.59
   7   1  -5    1.78    1.69
   7   1  -5    1.48    1.37
  -7  -1   4    2.58    1.48
  -7   1   4    5.25    2.19
  -7   1   4    2.98    1.19
  -7   1   4    3.24    1.17
   7  -1  -4    2.59    2.03
   7  -1  -4    3.99    2.06
   7  -1  -4    3.34    2.15
   7  -1  -4    3.19    1.74
   7   1  -4    1.25    1.70
   7   1  -4    3.25    1.89
   7   1  -4    3.89    2.04
   7   1  -4    1.15    1.56
  -7  -1   3   27.72    3.32
  -7   1   3   28.36    3.85
  -7   1   3   15.81    2.28
   7  -1  -3   17.79    3.51
   7  -1  -3   26.02    4.07
   7  -1  -3   25.53    4.05
   7  -1  -3   18.49    3.27
   7   1  -3   25.24    3.73
   7   1  -3   26.86    3.89
   7   1  -3   25.24    3.82
   7   1  -3   15.48    2.86
  -7  -1   2   33.75    3.88
  -7  -1   2   22.57    2.25
  -7   1   2   34.18    4.36
  -7   1   2   23.15    2.98
   7  -1  -2   28.15    4.20
   7  -1  -2   35.64    4.67
   7  -1  -2   34.95    4.73
   7  -1  -2   26.91    3.86
   7   1  -2   32.19    4.25
   7   1  -2   31.55    4.36
   7   1  -2   23.46    3.54
  -7  -1   1   91.42    6.43
  -7  -1   1   58.91    4.11
  -7   1   1   82.63    6.50
  -7   1   1   56.31    4.60
   7  -1  -1   58.08    5.74
   7  -1  -1   92.11    7.07
   7  -1  -1   62.01    5.50
   7   1  -1   80.63    6.43
   7   1  -1   82.48    6.67
   7   1  -1   51.53    4.96
  -7  -1   0    6.30    2.68
  -7  -1   0    3.29    1.83
  -7   1   0    7.79    2.83
  -7   1   0    8.90    2.54
   7  -1   0    3.81    2.29
   7  -1   0    7.59    2.90
   7  -1   0    4.47    2.26
   7   1   0    4.00    2.40
   7   1   0    3.65    2.13
  -7  -1  -1   35.61    4.99
  -7  -1  -1   29.39    3.91
  -7   1  -1   41.80    5.50
  -7   1  -1   21.18    3.68
   7  -1   1   31.03    5.00
   7  -1   1   34.02    5.36
   7   1   1   42.61    5.66
  -7  -1  -2    4.02    2.65
  -7  -1  -2    3.40    2.16
  -7   1  -2    5.03    2.72
   7  -1   2    5.48    2.86
   7  -1   2    1.69    2.57
   7   1   2    4.48    3.14
  -7  -1  -3    7.94    3.36
  -7   1  -3    4.74    2.97
   7  -1   3    5.01    2.86
   7  -1   3    7.67    3.57
   7   1   3    5.00    3.11
  -7  -1  -4   63.95    7.28
  -7   1  -4   65.60    7.34
   7  -1   4   58.36    6.96
   7  -1   4   48.77    7.15
  -7  -1  -5   23.83    5.48
  -7   1  -5   18.76    5.15
   7   2 -12    0.39    1.67
   7  -2 -11   31.72    4.93
   7   2 -11   30.82    3.93
   7  -2 -10    0.91    1.87
   7   2 -10   -0.29    1.38
   7  -2  -9    0.09    1.58
   7   2  -9   -0.20    1.25
   7  -2  -8   12.52    3.10
   7  -2  -8   16.31    3.58
   7   2  -8   12.59    2.48
   7  -2  -7   13.91    3.25
   7  -2  -7   20.47    3.80
   7  -2  -7   13.20    3.01
   7   2  -7   15.38    2.74
   7  -2  -6   70.91    5.93
   7  -2  -6   92.90    6.74
   7  -2  -6   70.38    5.54
   7   2  -6   79.16    5.21
   7   2  -6   97.46    5.73
   7   2  -6   93.92    5.56
  -7   2   5  205.91    8.92
  -7   2   5  133.67    4.65
  -7   2   5  135.12    4.73
   7  -2  -5  163.73    8.71
   7  -2  -5  208.53    9.88
   7  -2  -5  211.13    9.93
   7  -2  -5  153.55    7.88
   7   2  -5  158.59    7.39
   7   2  -5  205.21    8.34
   7   2  -5  187.59    7.95
   7   2  -5  141.22    6.30
  -7  -2   4   72.45    4.23
  -7   2   4   76.52    5.72
  -7   2   4   53.28    3.68
   7  -2  -4   62.23    5.61
   7  -2  -4   82.72    6.48
   7  -2  -4   87.32    6.65
   7  -2  -4   51.20    4.84
   7   2  -4   59.81    4.94
   7   2  -4   77.79    5.60
   7   2  -4   71.13    5.37
   7   2  -4   53.02    4.18
  -7  -2   3   27.13    3.11
  -7   2   3   24.14    3.83
  -7   2   3   14.02    2.47
   7  -2  -3   11.73    3.10
   7  -2  -3   22.02    3.75
   7  -2  -3   22.49    3.95
   7  -2  -3   15.80    3.23
   7   2  -3   14.64    3.03
   7   2  -3   19.62    3.37
   7   2  -3   14.18    2.74
  -7  -2   2    2.47    1.74
  -7   2   2    3.63    2.13
  -7   2   2    1.76    1.57
   7  -2  -2    1.28    1.78
   7  -2  -2    1.96    2.00
   7  -2  -2    4.08    2.08
   7   2  -2    1.10    1.61
   7   2  -2    1.57    2.01
   7   2  -2    2.61    1.77
  -7  -2   1    2.07    1.83
  -7  -2   1    2.70    1.37
  -7   2   1    6.62    2.59
  -7   2   1    4.41    2.00
   7  -2  -1    2.71    2.37
   7  -2  -1    7.84    2.97
   7  -2  -1    2.69    2.05
   7   2  -1    5.54    2.56
   7   2  -1    2.46    1.85
  -7  -2   0    7.28    2.56
  -7  -2   0    2.19    1.63
  -7   2   0    8.92    3.12
  -7   2   0    5.48    2.17
   7  -2   0    7.46    2.97
   7  -2   0    9.75    3.33
   7  -2   0    8.01    2.78
   7   2   0   10.52    3.33
  -7  -2  -1   55.60    5.73
  -7  -2  -1   36.37    3.93
  -7   2  -1   66.54    6.59
  -7   2  -1   31.30    4.32
   7  -2   1   43.60    5.65
   7  -2   1   59.49    6.41
   7   2   1   45.16    5.63
  -7  -2  -2   11.97    3.67
  -7  -2  -2    9.84    2.80
  -7   2  -2    8.93    3.37
   7  -2   2    9.47    3.38
   7  -2   2   15.59    4.41
   7   2   2   11.69    3.82
  -7  -2  -3   70.11    7.14
  -7   2  -3   67.56    7.16
   7  -2   3   63.67    6.94
   7  -2   3   59.65    7.10
  -7   2  -4    0.75    2.22
   7  -2   4    2.67    2.88
  -7   2  -5    0.96    2.10
   7  -2   5    1.40    2.62
   7   3 -12   -0.93    1.60
   7  -3 -11    0.35    1.26
   7   3 -11   -0.22    1.45
   7  -3 -10   51.68    5.96
   7   3 -10   52.31    4.14
   7  -3  -9    1.05    1.74
   7   3  -9    0.03    1.30
   7  -3  -8  159.76    9.40
   7  -3  -8  187.81   10.20
   7   3  -8  152.40    6.50
   7  -3  -7    0.97    1.73
   7  -3  -7    0.63    1.76
   7   3  -7    1.06    1.46
  -7   3   6   21.50    3.50
  -7   3   6   11.25    1.85
  -7   3   6   11.91    1.80
   7  -3  -6   15.41    3.51
   7  -3  -6   15.21    3.59
   7  -3  -6   13.94    3.12
   7   3  -6   11.03    2.41
  -7   3   5    2.98    2.00
  -7   3   5    0.74    1.40
  -7   3   5    1.64    1.26
   7  -3  -5    2.88    2.07
   7  -3  -5    2.89    2.14
   7  -3  -5    2.55    2.01
   7   3  -5    0.30    1.32
   7   3  -5    1.20    1.48
   7   3  -5    2.03    1.66
  -7   3   4  141.72    8.07
  -7   3   4  100.25    5.54
   7  -3  -4  122.09    7.93
   7  -3  -4  161.50    9.10
   7  -3  -4  145.49    8.74
   7  -3  -4  107.54    6.98
   7   3  -4  137.35    7.03
   7   3  -4  144.66    7.20
   7   3  -4  102.48    5.57
  -7   3   3   -0.42    1.45
  -7   3   3    1.41    1.44
   7  -3  -3    0.02    1.59
   7  -3  -3   -1.26    1.42
   7  -3  -3    0.52    1.40
   7   3  -3   -1.66    1.25
   7   3  -3    1.08    1.51
  -7  -3   2   -0.03    0.68
  -7   3   2   36.35    4.83
  -7   3   2   25.98    3.59
   7  -3  -2   27.11    4.35
   7  -3  -2   36.07    5.01
   7  -3  -2   26.99    4.04
   7   3  -2   27.75    4.14
   7   3  -2   25.19    3.54
  -7  -3   1   -0.43    1.34
  -7  -3   1    1.73    1.01
  -7   3   1   -1.57    1.53
  -7   3   1   -0.08    1.19
   7  -3  -1   -1.49    1.44
   7  -3  -1   -1.20    1.57
   7  -3  -1    0.22    1.59
   7   3  -1   -0.40    1.65
   7   3  -1   -1.33    1.35
  -7  -3   0  135.97    8.06
  -7  -3   0   93.29    5.01
  -7   3   0  140.92    9.06
  -7   3   0   86.98    6.40
   7  -3   0  120.37    8.42
   7  -3   0  127.20    8.98
   7  -3   0   98.44    7.06
   7   3   0  136.27    8.80
  -7  -3  -1    4.01    2.23
  -7  -3  -1    4.29    1.92
  -7   3  -1    4.89    2.63
   7  -3   1    7.65    2.99
   7  -3   1    4.66    2.86
   7   3   1    3.39    2.50
  -7  -3  -2   -0.11    1.59
  -7   3  -2    0.61    2.15
   7  -3   2    2.23    2.03
   7  -3   2    2.46    2.62
  -7  -3  -3    6.12    2.66
  -7   3  -3    7.29    3.46
   7  -3   3    2.99    2.68
   7  -3   3    7.24    3.43
  -7   3  -4   13.10    4.24
   7  -3   4   11.89    4.40
  -7   3  -5   -0.04    2.23
   7  -3   5   -1.13    2.33
   7  -4 -11   20.52    4.54
   7   4 -11   16.53    2.48
   7  -4 -10    0.26    1.85
   7   4 -10    0.45    1.15
   7  -4  -9    2.29    2.07
   7  -4  -9    2.74    2.32
   7   4  -9    1.07    1.30
   7  -4  -8   14.84    3.74
   7  -4  -8   18.71    4.17
   7   4  -8   14.47    2.27
  -7   4   7  102.76    4.78
  -7   4   7  104.65    4.73
   7  -4  -7  130.42    8.74
   7  -4  -7  166.53    9.89
   7   4  -7  128.47    5.73
  -7   4   6   18.90    3.63
  -7   4   6   11.68    2.35
  -7   4   6   14.42    2.44
   7  -4  -6   17.86    3.81
   7  -4  -6   22.68    4.24
   7   4  -6   13.08    2.43
  -7   4   5   69.54    6.09
  -7   4   5   51.31    4.22
  -7   4   5   52.89    4.37
   7  -4  -5   65.02    6.18
   7  -4  -5   79.96    6.93
  -7   4   4  110.35    7.57
  -7   4   4   72.93    5.17
   7  -4  -4   86.80    7.02
   7  -4  -4  111.97    7.98
   7  -4  -4   81.19    6.35
   7   4  -4  104.57    6.17
  -7   4   3   52.84    5.42
  -7   4   3   37.78    4.11
   7  -4  -3   38.33    5.06
   7  -4  -3   49.46    5.60
   7  -4  -3   33.42    4.60
   7   4  -3   45.23    4.57
   7   4  -3   29.29    3.50
  -7   4   2   -0.85    1.68
  -7   4   2    0.92    1.42
   7  -4  -2   -0.11    1.80
   7  -4  -2    0.15    1.85
   7  -4  -2    0.93    1.79
   7   4  -2    2.03    1.89
   7   4  -2   -0.25    1.46
  -7   4   1   45.87    5.47
  -7   4   1   31.63    4.28
   7  -4  -1   41.53    5.41
   7  -4  -1   54.06    5.98
   7  -4  -1   33.38    4.54
   7   4  -1   42.69    5.00
   7   4  -1   36.24    4.33
  -7  -4   0   20.73    2.35
  -7   4   0   31.59    5.15
  -7   4   0   16.43    3.50
   7  -4   0   24.24    4.56
   7  -4   0   29.07    5.15
  -7  -4  -1   37.45    3.67
  -7   4  -1   58.46    6.58
   7  -4   1   49.66    5.93
   7  -4   1   59.25    6.59
  -7  -4  -2    0.18    1.59
  -7   4  -2   -0.71    1.84
   7  -4   2    2.01    2.23
   7  -4   2    0.30    2.34
  -7  -4  -3   39.65    4.75
  -7   4  -3   60.06    7.08
   7  -4   3   61.33    7.15
  -7   4  -4    5.16    3.26
   7  -4   4    8.66    3.99
  -7   4  -5   -0.58    2.43
   7  -4   5   -1.03    2.28
   7  -5 -11   14.58    4.22
   7  -5 -10   33.74    5.56
   7  -5  -9   32.04    5.27
   7  -5  -9   38.32    5.92
   7   5  -9   30.25    2.41
  -7   5   8   11.28    1.97
  -7   5   8   12.08    2.16
   7  -5  -8   17.28    4.14
   7  -5  -8   22.97    4.73
   7   5  -8   15.72    2.07
  -7   5   7   -0.05    1.34
  -7   5   7    1.05    1.42
   7  -5  -7   -0.25    1.57
   7  -5  -7   -0.04    1.66
   7   5  -7    1.33    1.32
  -7   5   6   18.84    3.04
  -7   5   6   22.58    3.37
   7  -5  -6   26.02    4.62
   7  -5  -6   24.94    4.65
   7   5  -6   24.09    2.97
  -7   5   5   32.36    4.82
  -7   5   5   22.17    3.37
  -7   5   5   22.95    3.53
   7  -5  -5   23.94    4.38
   7  -5  -5   45.01    5.62
  -7   5   4    2.60    2.22
  -7   5   4    1.49    1.49
   7  -5  -4   -0.02    1.50
   7  -5  -4   -0.76    1.71
  -7   5   3  124.44    8.57
  -7   5   3   74.60    5.84
   7  -5  -3   96.29    7.62
   7  -5  -3  117.62    8.67
  -7   5   2  100.96    7.81
  -7   5   2   70.66    5.82
   7  -5  -2   75.56    6.89
   7  -5  -2   96.04    7.99
   7   5  -2   73.00    5.58
  -7   5   1  129.31    9.01
   7  -5  -1  113.84    8.43
   7  -5  -1  137.03    9.55
  -7   5   0   16.63    4.11
   7  -5   0   11.20    3.58
   7  -5   0   15.16    4.09
  -7   5  -1   -0.01    1.84
   7  -5   1   -0.13    1.54
   7  -5   1    1.77    2.36
  -7  -5  -2   -0.10    1.43
  -7   5  -2    0.49    2.06
   7  -5   2   -0.23    2.05
  -7  -5  -3    8.81    2.84
  -7   5  -3    5.89    3.53
   7  -5   3   10.77    4.00
  -7   5  -4   26.67    5.74
   7  -5   4   25.76    5.93
   7  -6 -10   -0.20    1.49
   7  -6  -9    2.09    2.34
   7  -6  -9   -0.45    2.04
  -7   6   8   10.58    2.57
  -7   6   8   10.80    2.49
   7  -6  -8   11.82    3.67
   7  -6  -8   10.27    3.73
   7   6  -8   10.94    1.63
  -7   6   7   -0.62    1.35
  -7   6   7    0.10    1.68
   7  -6  -7    0.09    1.70
   7  -6  -7   -0.36    1.80
   7   6  -7    0.16    1.14
  -7   6   6   28.67    4.01
  -7   6   6   32.02    3.95
   7  -6  -6   41.26    5.77
   7  -6  -6   53.01    6.26
  -7   6   5   17.84    4.18
  -7   6   5   11.88    2.93
  -7   6   5   12.94    3.30
   7  -6  -5   11.21    3.50
   7  -6  -5   16.46    4.28
  -7   6   4   46.40    5.63
  -7   6   4   25.83    4.00
   7  -6  -4   41.73    5.59
   7  -6  -4   46.37    6.24
  -7   6   3    0.03    1.64
  -7   6   3    0.13    1.50
   7  -6  -3   -0.67    1.45
   7  -6  -3   -0.88    1.81
  -7   6   2   13.39    3.82
   7  -6  -2    7.73    3.02
   7  -6  -2    5.11    2.92
  -7   6   1    0.66    2.08
   7  -6  -1   -1.54    1.20
   7  -6  -1   -0.07    1.90
  -7   6   0   22.35    4.79
   7  -6   0   13.34    3.87
   7  -6   0   22.67    5.02
  -7   6  -1   67.85    7.25
   7  -6   1   61.57    6.98
  -7   6  -2  131.82   10.23
   7  -6   2  123.81   10.03
  -7   6  -3   -0.37    2.27
   7  -6   3    1.89    2.52
   7  -6   3    1.76    2.10
  -7   6  -4   60.63    7.51
   7  -6   4   61.80    8.22
   7  -7 -10    1.91    2.18
   7  -7  -9   26.56    5.44
   7  -7  -9   54.78    7.53
  -7   7   8    2.57    1.79
  -7   7   8    3.70    2.23
   7  -7  -8    6.95    3.44
   7  -7  -8    5.58    3.35
  -7   7   7    4.64    2.49
  -7   7   7    5.35    2.34
   7  -7  -7   12.97    4.01
   7  -7  -7   12.97    4.11
   7   7  -7    8.41    1.79
  -7   7   6    3.49    2.55
  -7   7   6    5.25    2.43
   7  -7  -6    6.11    2.95
   7  -7  -6    5.61    3.20
  -7   7   5    2.02    2.19
  -7   7   5    1.17    2.15
  -7   7   5    1.61    1.78
   7  -7  -5    0.44    1.88
   7  -7  -5    1.06    2.27
  -7   7   4    2.18    2.18
   7  -7  -4    1.20    1.91
   7  -7  -4    1.73    2.62
  -7   7   3   39.11    5.82
   7  -7  -3   29.00    5.00
   7  -7  -3   37.77    5.92
  -7   7   2   -0.61    1.81
   7  -7  -2   -1.17    1.27
   7  -7  -2    1.91    2.51
  -7   7   1   19.19    4.72
   7  -7  -1   19.50    4.39
   7  -7  -1   28.11    5.41
  -7   7   0   23.48    5.11
   7  -7   0   23.14    5.17
  -7   7  -1   31.11    5.72
   7  -7   1   29.94    5.73
  -7   7  -2    1.73    2.53
   7  -7   2    0.09    2.29
   7  -7   2   -0.87    1.96
  -7   7  -3   10.80    4.26
   7  -7   3   10.00    4.16
   7  -8  -9    0.88    1.69
   7  -8  -9   -0.40    2.56
   7  -8  -8    6.67    3.24
   7  -8  -8    6.35    3.62
   7  -8  -7   -0.27    1.91
   7  -8  -7    0.41    2.24
   7  -8  -6   38.63    6.01
   7  -8  -6   54.41    7.35
  -7   8   5   41.18    6.16
   7  -8  -5   32.07    5.61
   7  -8  -5   31.09    5.86
  -7   8   4    1.06    2.12
   7  -8  -4    2.94    2.22
   7  -8  -4    1.64    2.52
  -7   8   3    3.12    2.42
   7  -8  -3    3.19    2.40
   7  -8  -3    7.33    3.60
  -7   8   2   -0.93    1.89
   7  -8  -2    1.28    2.19
   7  -8  -2   -2.00    1.85
  -7   8   1    0.51    2.34
   7  -8  -1    4.24    2.82
  -7   8   0    3.61    3.05
   7  -8   0    4.14    2.79
   7  -8   1   30.34    5.98
  -7   8  -2    4.00    3.31
   7  -8   2    9.79    4.28
   7  -9  -8   29.07    5.98
   7  -9  -8   26.74    6.28
   7  -9  -7    8.14    3.38
   7  -9  -7    2.27    2.97
   7  -9  -6    0.72    2.40
   7  -9  -6    0.63    2.30
   7  -9  -5   -0.38    1.79
   7  -9  -5    0.81    2.34
  -7   9   4   19.20    4.99
   7  -9  -4   19.92    4.81
   7  -9  -4   17.41    5.04
  -7  -9   3    4.48    1.43
  -7   9   3    2.38    2.36
   7  -9  -3    3.62    2.99
   7  -9  -2  118.67   10.01
  -7   9   1    1.04    2.53
   7  -9  -1    1.29    2.28
  -7   9   0    1.60    2.74
   7  -9   0    2.02    2.77
  -7   9  -1    0.72    2.39
   7  -9   1    0.36    2.33
   7 -10  -6   18.76    5.59
   7 -10  -5   57.19    8.28
  -7  10   4    7.38    3.60
   7 -10  -4    8.25    4.02
  -7  10   3   38.97    6.70
   7 -10  -3   30.03    6.21
  -7 -10   2    2.39    1.60
  -7  10   2    3.29    3.24
   7 -10  -2    1.08    2.73
  -7  10   1    2.60    3.09
   7 -10  -1    5.50    3.32
   8   0 -11    0.14    1.66
   8   0 -10   39.64    4.79
   8   0  -9    0.32    1.63
   8   0  -8   14.46    3.28
   8   0  -7    0.65    1.66
   8   0  -6    2.80    2.09
   8   0  -6    3.40    2.34
   8   0  -6    0.94    1.45
   8   0  -5   -0.11    1.35
   8   0  -5    0.54    1.68
   8   0  -5   -0.52    1.49
   8   0  -4   35.59    4.74
   8   0  -4   42.03    5.07
   8   0  -4   30.02    4.15
  -8   0   3   -0.90    0.85
   8   0  -3    1.47    1.80
   8   0  -3    0.74    1.84
  -8   0   2   26.68    3.01
   8   0  -2   35.22    5.01
   8   0  -2   45.00    5.52
  -8   0   1    0.08    1.65
  -8   0   1    0.88    1.54
   8   0  -1    0.84    2.13
   8   0  -1   -1.08    1.37
  -8   0   0   10.34    3.28
  -8   0   0    4.56    2.06
   8   0   0    6.76    3.06
   8   0   0    8.84    3.32
  -8   0  -1    0.88    2.06
  -8   0  -1   -0.48    1.56
   8   0   1    1.17    2.35
   8   0   1    0.03    2.13
   8   0   2    6.98    3.17
   8   0   2    7.65    3.66
   8   0   3    0.29    2.02
   8   0   3    0.05    2.57
   8   0   4   82.24    9.23
   8  -1 -11    1.22    1.97
   8   1 -11    0.50    1.79
   8  -1 -10   -0.88    1.56
   8   1 -10   -0.01    1.58
   8  -1  -9   11.35    3.20
   8   1  -9   10.90    2.84
   8  -1  -8   -0.87    1.45
   8   1  -8    0.68    1.61
   8  -1  -7   31.71    4.45
   8  -1  -7   38.02    4.92
   8   1  -7   27.76    3.92
   8  -1  -6   28.82    4.28
   8  -1  -6   32.67    4.61
   8   1  -6   26.66    3.89
   8  -1  -5   70.65    6.17
   8  -1  -5   93.09    7.08
   8   1  -5   69.18    5.78
   8   1  -5   83.26    6.32
   8   1  -5   62.28    5.17
  -8   1   4    2.81    1.18
  -8   1   4    2.93    1.28
   8  -1  -4    1.20    1.84
   8  -1  -4    4.35    2.44
   8   1  -4    3.64    2.20
   8   1  -4    8.07    2.90
   8   1  -4    6.11    2.24
  -8   1   3    0.52    1.75
  -8   1   3    1.61    1.31
   8  -1  -3    0.90    1.82
   8  -1  -3    0.86    1.96
   8   1  -3   -0.56    1.59
   8   1  -3    2.64    2.16
  -8  -1   2    9.86    1.84
  -8   1   2   13.87    3.36
  -8   1   2    8.17    2.34
   8  -1  -2   11.53    3.38
   8  -1  -2   10.20    3.47
   8   1  -2   12.00    3.43
   8   1  -2   13.73    3.75
  -8  -1   1   22.78    2.98
  -8   1   1   37.22    5.13
  -8   1   1   22.11    3.46
   8  -1  -1   29.05    4.81
   8  -1  -1   33.47    5.41
   8   1  -1   33.40    5.28
  -8  -1   0    5.66    2.17
  -8   1   0    9.37    3.38
  -8   1   0    6.48    2.46
   8  -1   0   13.51    3.90
   8  -1   0    7.06    3.06
   8   1   0    7.72    3.31
  -8  -1  -1   17.24    3.41
  -8   1  -1   24.60    5.03
   8  -1   1   19.27    4.60
   8  -1   1   29.36    5.57
   8   1   1   29.98    5.47
  -8   1  -2    6.91    3.28
   8  -1   2    7.85    3.53
   8  -1   2    8.64    3.83
   8   1   2    8.23    3.74
  -8   1  -3   41.60    6.62
   8  -1   3   26.19    5.57
   8  -1   3   41.53    7.07
   8   1   3   36.86    6.64
   8  -1   4   15.14    5.25
   8  -2 -11    9.79    3.48
   8   2 -11    8.71    2.65
   8  -2 -10   12.00    3.54
   8   2 -10   10.60    2.67
   8  -2  -9  146.90    9.27
   8   2  -9  141.99    7.48
   8  -2  -8    3.89    2.35
   8   2  -8    3.52    1.98
   8  -2  -7    6.90    2.73
   8  -2  -7   11.17    3.39
   8   2  -7    6.23    2.30
   8  -2  -6   22.85    4.15
   8  -2  -6   34.97    5.00
   8   2  -6   22.81    3.56
  -8   2   5    4.46    1.26
  -8   2   5    4.60    1.38
   8  -2  -5    3.63    2.24
   8  -2  -5    8.43    3.01
   8   2  -5    3.21    1.97
  -8   2   4   75.47    4.51
   8  -2  -4   87.50    7.03
   8  -2  -4  120.73    8.39
   8   2  -4   99.02    6.92
   8   2  -4  117.13    7.49
   8   2  -4   80.20    5.78
  -8   2   3   30.77    4.53
  -8   2   3   18.04    2.88
   8  -2  -3   19.09    4.05
   8  -2  -3   25.61    4.73
   8   2  -3   23.16    4.07
   8   2  -3   26.58    4.29
  -8   2   2   69.68    6.36
  -8   2   2   43.62    4.26
   8  -2  -2   59.16    6.16
   8  -2  -2   67.35    6.64
   8   2  -2   67.63    6.33
  -8  -2   1  113.22    5.26
  -8   2   1  173.47   10.19
  -8   2   1  102.16    6.70
   8  -2  -1  142.26    9.54
   8  -2  -1  172.43   10.61
   8   2  -1  159.72    9.85
  -8  -2   0    5.00    1.98
  -8   2   0    7.16    3.03
  -8   2   0    5.84    2.42
   8  -2   0    4.08    2.63
   8  -2   0    8.62    3.40
   8   2   0    8.65    3.51
  -8  -2  -1    4.72    2.24
  -8   2  -1    8.78    3.45
   8  -2   1    2.79    2.35
   8  -2   1    9.83    3.93
   8   2   1    7.65    3.25
  -8  -2  -2    5.89    2.51
  -8   2  -2    7.34    3.22
   8  -2   2    3.81    2.95
   8  -2   2    4.85    3.25
   8   2   2   10.43    4.07
  -8   2  -3   10.37    3.95
   8  -2   3   12.34    4.64
  -8   2  -4   -0.15    2.58
   8  -2   4    3.73    3.59
   8  -3 -11    4.42    2.40
   8   3 -11    4.67    2.10
   8  -3 -10   13.57    3.73
   8   3 -10   16.80    2.82
   8  -3  -9    4.94    2.58
   8   3  -9    7.34    2.21
   8  -3  -8   13.76    3.73
   8  -3  -8   18.78    4.16
   8   3  -8   13.95    2.79
   8  -3  -7    1.65    1.89
   8  -3  -7   -0.27    1.63
   8   3  -7    2.19    1.72
  -8   3   6   42.47    2.81
  -8   3   6   46.95    3.04
   8  -3  -6   63.78    6.31
   8  -3  -6   82.24    7.17
   8   3  -6   61.83    5.10
  -8   3   5    1.33    1.47
  -8   3   5    1.93    1.41
   8  -3  -5    2.22    2.23
   8  -3  -5    0.98    1.99
   8   3  -5    3.01    1.99
  -8   3   4  136.69    6.70
   8  -3  -4  156.81    9.61
   8  -3  -4  216.70   11.43
  -8   3   3    0.06    1.79
  -8   3   3    0.36    1.35
   8  -3  -3    2.20    2.10
   8  -3  -3    0.85    2.17
   8   3  -3    1.59    2.04
  -8   3   2    2.74    2.08
  -8   3   2    4.36    2.10
   8  -3  -2    1.40    1.98
   8  -3  -2    4.84    2.94
   8   3  -2   -0.27    1.81
  -8  -3   1    5.64    1.26
  -8   3   1    7.86    3.08
  -8   3   1    3.78    2.24
   8  -3  -1    6.43    2.96
   8  -3  -1    7.44    3.37
   8   3  -1    9.64    3.39
  -8  -3   0   58.19    4.20
  -8   3   0   73.71    7.16
   8  -3   0   64.26    6.87
   8  -3   0   75.88    7.61
   8   3   0   73.61    7.31
  -8  -3  -1   -0.07    1.51
  -8   3  -1    3.62    2.68
   8  -3   1    0.21    1.82
   8  -3   1    0.03    2.03
   8   3   1    0.30    2.04
  -8  -3  -2   48.61    5.07
  -8   3  -2   84.11    8.36
   8  -3   2   66.98    7.47
   8  -3   2   87.55    8.85
  -8   3  -3    1.01    2.56
   8  -3   3    5.33    3.49
   8   4 -11   16.75    2.58
   8  -4 -10    0.75    1.60
   8   4 -10    2.05    1.55
   8  -4  -9    8.81    3.31
   8   4  -9   12.35    2.46
   8  -4  -8    7.22    3.16
   8  -4  -8   14.62    4.18
   8   4  -8    7.19    2.19
  -8   4   7   37.72    2.87
  -8   4   7   39.09    2.77
   8  -4  -7   48.64    5.80
   8  -4  -7   58.86    6.52
   8   4  -7   46.97    4.26
  -8   4   6   -0.50    1.33
  -8   4   6    0.31    1.25
   8  -4  -6   -0.96    1.64
   8  -4  -6    1.69    2.00
   8   4  -6    1.05    1.49
  -8   4   5    0.19    1.59
  -8   4   5    3.56    1.78
   8  -4  -5   -0.66    1.63
   8  -4  -5    2.37    2.26
   8   4  -5    0.48    1.62
  -8   4   4   39.24    5.31
  -8   4   4   19.78    3.28
   8  -4  -4   31.16    4.93
   8  -4  -4   43.36    5.99
  -8   4   3   72.09    6.76
  -8   4   3   47.43    4.72
   8  -4  -3   61.09    6.47
   8  -4  -3   74.78    7.28
  -8   4   2   26.98    4.84
  -8   4   2   18.43    3.63
   8  -4  -2   18.40    4.20
   8  -4  -2   23.89    4.97
   8   4  -2   22.76    4.28
  -8   4   1  124.01    9.16
   8  -4  -1   88.95    7.86
   8  -4  -1  108.00    8.97
   8   4  -1  108.48    8.23
  -8   4   0   12.49    4.00
   8  -4   0    8.58    3.32
   8  -4   0    8.11    3.64
  -8  -4  -1   23.91    3.14
  -8   4  -1   33.07    5.84
   8  -4   1   19.39    4.72
   8  -4   1   31.81    6.01
  -8  -4  -2    0.77    1.27
  -8   4  -2    0.51    2.44
   8  -4   2    2.93    2.74
  -8   4  -3    7.05    3.47
   8  -4   3    4.79    3.73
   8  -5 -10    4.80    2.55
   8   5 -10    3.45    1.51
   8  -5  -9   -1.05    1.65
   8   5  -9    1.91    1.50
   8  -5  -8    6.15    2.89
   8  -5  -8   10.99    3.89
   8   5  -8    8.07    2.07
  -8   5   7    9.14    2.31
  -8   5   7   12.35    2.39
   8  -5  -7   16.56    4.28
   8  -5  -7   19.33    4.65
   8   5  -7   18.06    2.89
  -8   5   6   21.88    3.41
  -8   5   6   26.58    3.49
   8  -5  -6   37.27    5.67
   8  -5  -6   38.44    5.94
   8   5  -6   30.57    3.79
  -8   5   5   52.85    4.73
   8  -5  -5   58.14    6.51
   8  -5  -5   72.56    7.36
  -8   5   4    8.08    2.66
   8  -5  -4    8.69    3.45
   8  -5  -4   15.62    4.28
  -8   5   3    3.03    2.41
  -8   5   3    1.25    1.82
   8  -5  -3    0.14    1.98
   8  -5  -3    3.49    2.61
  -8   5   2   14.08    3.98
   8  -5  -2   12.31    3.80
   8  -5  -2   12.87    4.16
  -8   5   1   35.43    5.69
   8  -5  -1   30.66    5.26
   8  -5  -1   41.47    6.31
  -8   5   0    0.30    1.98
   8  -5   0    3.00    2.54
   8  -5   0    1.46    2.41
  -8   5  -1   12.31    4.34
   8  -5   1   12.77    4.52
  -8   5  -2   22.26    5.51
   8  -5   2   21.01    5.58
  -8   5  -3   71.95    8.50
   8  -5   3   58.77    8.24
   8  -6 -10   48.41    7.01
   8  -6  -9    2.48    2.21
   8   6  -9    2.46    1.30
   8  -6  -8   23.98    5.15
   8  -6  -8   28.60    5.79
   8   6  -8   21.52    2.73
  -8   6   7   -0.20    1.65
  -8   6   7    0.86    1.57
   8  -6  -7    1.16    2.22
   8  -6  -7    0.71    2.36
   8   6  -7    1.05    1.40
  -8   6   6    2.23    1.75
  -8   6   6    2.91    2.24
   8  -6  -6    0.45    1.96
   8  -6  -6    3.15    3.04
  -8   6   5    0.12    1.49
   8  -6  -5    0.02    1.64
   8  -6  -5   -0.15    2.02
   8  -6  -4   15.77    4.27
   8  -6  -4   25.36    5.27
  -8   6   3   21.05    4.70
   8  -6  -3   21.07    4.56
   8  -6  -3   23.53    5.28
  -8   6   2   61.85    6.96
   8  -6  -2   47.67    6.39
   8  -6  -2   61.82    7.14
  -8   6   1    4.86    2.94
   8  -6  -1    3.18    2.18
   8  -6  -1    0.68    2.33
  -8   6   0   12.92    4.25
   8  -6   0   13.95    4.25
   8  -6   0   11.93    4.14
  -8   6  -1    0.65    2.44
   8  -6   1    0.63    2.70
  -8   6  -2    3.24    3.04
   8  -6   2    4.36    3.61
   8  -7  -9   15.65    4.68
   8  -7  -9   29.73    6.13
   8  -7  -8   24.83    5.45
   8  -7  -8   29.05    6.06
   8   7  -8   25.81    2.78
  -8   7   7   46.31    5.15
  -8   7   7   48.24    4.93
   8  -7  -7   49.12    6.78
   8  -7  -7   70.42    8.06
   8   7  -7   48.51    4.14
  -8   7   6    6.84    2.95
   8  -7  -6    8.53    3.50
   8  -7  -6    5.49    3.25
   8  -7  -5   13.46    4.17
   8  -7  -5   20.11    5.26
   8  -7  -4    1.05    2.20
   8  -7  -4    1.35    2.34
  -8   7   3    8.25    3.43
   8  -7  -3    6.91    3.37
   8  -7  -3    8.10    3.63
  -8   7   2   -0.33    2.06
   8  -7  -2    1.39    2.18
   8  -7  -2    1.15    2.32
  -8   7   1    8.06    3.58
   8  -7  -1    3.79    3.34
  -8   7   0   10.57    3.97
   8  -7   0    8.30    3.78
   8  -7   1   86.20    9.15
   8  -8  -8    6.80    3.25
   8  -8  -8    5.51    3.35
   8   8  -8    6.79    1.67
   8  -8  -7    5.12    3.12
   8  -8  -7   14.44    4.98
   8  -8  -6    2.57    2.81
   8  -8  -6    0.62    2.47
   8  -8  -5    0.91    2.15
   8  -8  -5   -1.29    1.74
   8  -8  -4   13.29    4.18
   8  -8  -4   20.76    5.38
  -8   8   3   11.06    4.26
   8  -8  -3    5.52    3.23
   8  -8  -3    9.85    4.21
  -8   8   2   14.12    4.55
   8  -8  -2   17.58    5.21
  -8   8   1    2.33    2.79
   8  -8  -1    6.48    3.73
  -8   8   0    3.34    2.99
   8  -8   0    0.59    2.56
   8  -9  -6   52.04    7.45
   8  -9  -6   90.44    9.71
   8  -9  -5    1.60    2.58
   8  -9  -5   -1.45    2.34
   8  -9  -4   37.82    6.98
   8  -9  -3    0.51    2.58
  -8   9   2    4.17    3.02
   8  -9  -2   -0.24    2.14
   9   0 -10    0.34    1.89
   9   0  -9    0.72    1.80
   9   0  -8   70.93    6.41
   9   0  -7    0.83    1.59
   9   0  -6  219.97   11.02
   9   0  -5   -0.60    1.66
   9   0  -5    1.09    1.92
   9   0  -4    2.81    2.36
   9   0  -4    5.59    2.87
  -9   0   3    0.00    0.87
   9   0  -3   -0.96    1.52
   9   0  -3   -0.85    1.81
  -9   0   2    2.76    1.65
   9   0  -2    6.04    2.75
   9   0  -2    5.96    2.98
  -9   0   1   -0.01    1.45
   9   0  -1   -0.02    1.85
   9   0  -1    1.18    2.57
  -9   0   0   23.60    3.82
   9   0   0   40.30    6.27
   9   0   0   35.90    6.27
   9   0   1    1.45    2.42
   9   0   1    2.34    2.60
   9   0   2   20.42    5.13
   9   0   2   32.88    6.60
   9   1 -11   19.93    3.94
   9  -1 -10   56.31    6.16
   9   1 -10   54.41    5.54
   9  -1  -9   63.80    6.46
   9   1  -9   72.04    6.28
   9  -1  -8   10.66    3.43
   9   1  -8    9.53    3.03
   9  -1  -7   10.44    3.20
   9   1  -7    8.11    2.95
   9  -1  -6    2.15    1.97
   9   1  -6    0.14    1.63
   9  -1  -5    8.37    3.09
   9  -1  -5   15.44    4.02
   9   1  -5   12.09    3.35
  -9   1   4    0.71    0.87
   9  -1  -4    1.14    1.82
   9  -1  -4    0.92    2.31
   9   1  -4    0.34    1.66
   9   1  -4   -1.14    1.48
  -9   1   3   23.39    2.86
   9  -1  -3   25.67    4.80
   9  -1  -3   29.68    5.25
   9   1  -3   31.19    5.07
   9   1  -3   33.52    5.33
  -9  -1   2   46.04    3.16
  -9   1   2   42.25    4.23
   9  -1  -2   46.03    6.19
   9  -1  -2   73.86    7.40
   9   1  -2   55.72    6.36
   9   1  -2   58.93    6.66
  -9  -1   1   18.39    2.90
  -9   1   1   16.76    3.32
   9  -1  -1   24.48    5.05
   9  -1  -1   42.02    6.53
   9   1  -1   27.01    5.24
   9   1  -1   34.93    5.88
  -9  -1   0    7.35    2.50
   9  -1   0    6.73    3.25
   9  -1   0    7.54    3.59
   9   1   0    5.88    3.41
   9   1   0    7.77    3.70
  -9  -1  -1    0.49    1.74
   9  -1   1    0.82    2.61
   9  -1   1    0.68    2.60
   9   1   1    0.72    2.36
   9   1   1   -0.41    2.42
   9  -1   2    3.11    2.70
   9  -1   2    3.23    3.26
   9   1   2    1.99    2.64
   9   1   2    1.92    2.96
   9  -2 -10   -0.02    1.95
   9   2 -10    1.69    1.95
   9  -2  -9   12.98    3.67
   9   2  -9   11.95    3.09
   9  -2  -8    2.40    2.40
   9   2  -8    0.14    1.87
   9  -2  -7   13.09    3.71
   9   2  -7   11.95    3.15
   9  -2  -6    1.66    2.10
   9  -2  -6   -0.46    1.83
   9   2  -6    1.26    1.94
  -9   2   5   69.00    3.07
   9  -2  -5   82.63    7.40
   9  -2  -5  111.24    8.69
   9   2  -5   86.73    7.00
  -9   2   4    7.99    1.99
   9  -2  -4    7.53    3.03
   9  -2  -4   11.68    3.82
   9   2  -4    8.74    3.15
  -9   2   3    2.29    1.69
   9  -2  -3    2.70    2.46
   9  -2  -3    4.20    2.73
   9   2  -3    5.48    2.93
   9   2  -3    3.15    2.59
  -9   2   2   13.08    3.05
   9  -2  -2   12.98    3.94
   9  -2  -2   23.99    5.08
   9   2  -2   15.79    4.13
   9   2  -2   21.73    4.69
  -9  -2   1    4.04    1.55
  -9   2   1    4.47    2.31
   9  -2  -1    5.73    2.96
   9  -2  -1    5.02    3.01
   9   2  -1    5.28    3.13
  -9  -2   0   28.00    3.40
   9  -2   0   28.09    5.55
   9  -2   0   48.64    7.18
   9   2   0   39.46    6.48
  -9  -2  -1   14.63    3.12
   9  -2   1   13.50    4.55
   9  -2   1   25.43    5.98
   9   2   1   19.60    5.33
   9  -2   2   66.86    8.25
   9   2   2   61.18    8.35
   9  -3 -10   33.08    5.40
   9   3 -10   33.66    4.09
   9  -3  -9    2.22    2.07
   9   3  -9    0.13    1.55
   9  -3  -8   21.93    4.60
   9   3  -8   29.09    4.08
   9  -3  -7    5.71    2.74
   9  -3  -7    3.12    2.60
   9   3  -7   10.27    2.96
   9  -3  -6    5.65    2.95
   9  -3  -6    7.33    3.28
   9   3  -6    7.46    2.75
  -9   3   5    0.12    1.41
  -9   3   5    0.67    1.26
   9  -3  -5    0.19    1.66
   9  -3  -5    2.30    2.37
   9   3  -5    0.04    1.75
  -9   3   4   21.61    3.16
   9  -3  -4   23.63    4.73
   9  -3  -4   32.34    5.60
   9   3  -4   22.14    4.24
  -9   3   3    1.24    1.59
   9  -3  -3   -0.19    1.59
   9  -3  -3    0.96    2.12
  -9   3   2   64.16    5.66
   9  -3  -2   80.33    7.85
   9  -3  -2   95.89    8.61
   9  -3  -1    8.54    3.54
   9  -3  -1   15.28    4.50
   9   3  -1    8.90    3.60
   9  -3   0   30.74    5.77
   9  -3   0   25.35    5.74
   9   3   0   38.68    6.36
   9  -3   1    1.49    2.12
   9  -3   1   -0.43    2.18
   9  -3   2    2.74    3.10
   9   4 -10    0.60    1.62
   9  -4  -9    2.16    2.17
   9   4  -9    2.34    1.98
   9  -4  -8    2.13    2.26
   9   4  -8    2.42    2.07
   9  -4  -7   50.01    6.54
   9  -4  -7   72.32    7.58
   9   4  -7   47.27    4.90
  -9   4   6    0.13    1.10
  -9   4   6    0.86    1.47
   9  -4  -6    0.65    2.02
   9  -4  -6    0.34    2.20
   9   4  -6    2.91    2.15
  -9   4   5   28.16    3.46
   9  -4  -5   27.21    5.16
   9  -4  -5   42.34    6.31
   9   4  -5   34.90    4.83
  -9   4   4    0.76    1.58
   9  -4  -4    1.32    2.23
   9  -4  -4    3.64    2.94
  -9   4   3   11.98    3.05
   9  -4  -3   19.61    4.62
   9  -4  -3   18.43    4.82
   9  -4  -2    1.99    2.36
   9  -4  -2    0.06    2.11
   9  -4  -1   17.78    4.59
   9  -4  -1   23.61    5.45
   9  -4   0    3.72    2.82
   9  -4   0    6.53    3.77
   9  -4   1   61.95    8.52
   9  -5  -9   24.69    5.14
   9   5  -9   23.49    3.23
   9  -5  -8    8.22    3.34
   9   5  -8   11.42    2.78
   9  -5  -7   -0.09    1.93
   9  -5  -7   -1.69    2.11
   9   5  -7    0.72    1.87
  -9   5   6   -0.10    1.71
  -9   5   6    0.96    1.33
   9  -5  -6    0.11    1.98
   9  -5  -6   -0.68    2.30
   9   5  -6   -0.26    1.70
  -9   5   5    9.38    2.71
  -9   5   5   11.28    3.00
   9  -5  -5   16.77    4.56
   9  -5  -5   15.90    4.67
  -9   5   4    1.83    2.09
   9  -5  -4    2.36    2.45
   9  -5  -4    3.40    3.00
   9  -5  -3   12.50    4.09
   9  -5  -3   14.02    4.44
   9  -5  -2    1.19    2.18
   9  -5  -2    1.36    2.34
   9  -5  -1   79.02    8.29
   9  -5  -1   91.20    9.22
   9  -5   0   12.63    4.71
   9  -5   1    2.25    3.08
   9  -6  -8   17.62    4.75
   9  -6  -8   27.69    6.01
   9   6  -8   20.37    3.21
   9  -6  -7   -1.84    1.87
   9  -6  -7   -1.48    2.11
   9   6  -7    0.01    1.66
  -9   6   6   44.26    4.54
   9  -6  -6   61.79    7.41
   9  -6  -6   82.05    8.61
   9   6  -6   60.09    5.64
  -9   6   5    0.66    2.23
  -9   6   5    2.66    2.06
   9  -6  -5    0.68    1.97
   9  -6  -5    1.31    2.59
   9  -6  -4    9.69    3.84
   9  -6  -4   12.98    4.55
   9  -6  -3    0.03    2.04
   9  -6  -3   -1.59    1.96
   9  -6  -2    6.46    3.04
   9  -6  -2    4.40    3.29
   9  -6  -1    8.27    4.01
   9  -6   0   10.02    4.39
   9  -7  -7    3.80    2.77
   9  -7  -7    9.03    4.20
   9   7  -7    4.24    2.36
   9  -7  -6    1.90    2.42
   9  -7  -6    2.47    2.85
   9  -7  -5   14.97    4.59
   9  -7  -5   16.56    5.24
   9  -7  -4    6.99    3.12
   9  -7  -4    9.31    4.17
   9  -7  -3   67.34    7.95
   9  -7  -3   88.86    9.32
   9  -7  -2   14.38    4.95
   9  -7  -1    0.87    2.84
   9  -8  -4   24.79    5.65
   9  -8  -4   28.03    6.40
  10   0  -9    1.39    2.19
  10   0  -8    1.73    2.20
  10   0  -7    2.38    1.96
  10   0  -6    7.33    3.08
  10   0  -5   -0.26    1.71
  10   0  -4   50.01    6.51
  10   0  -3    0.22    2.00
  10   0  -3    1.18    2.46
  10   0  -2   93.25    8.71
  10   0  -2  107.42    9.58
  10   0  -1    1.11    2.17
  10   0  -1    2.47    2.98
  10   0   0    4.65    2.95
  10   0   0    4.26    3.42
  10  -1  -9   -0.71    2.01
  10   1  -9   -0.52    1.74
  10  -1  -8    2.25    1.95
  10   1  -8   -0.23    1.94
  10  -1  -7   38.56    5.60
  10   1  -7   35.16    5.20
  10  -1  -6   84.10    7.82
  10   1  -6   69.65    6.85
  10  -1  -5   40.92    5.93
  10   1  -5   39.75    5.67
  10  -1  -4    0.56    1.97
  10  -1  -4    0.36    2.18
  10   1  -4    0.84    2.22
  10  -1  -3   21.46    4.92
  10  -1  -3   27.56    5.72
  10   1  -3   21.86    4.82
  10  -1  -2   14.73    4.50
  10  -1  -2   14.51    4.95
  10   1  -2   13.65    4.28
  10   1  -2   18.92    5.14
 -10   1   1    1.72    1.83
  10  -1  -1    3.36    2.83
  10  -1  -1   -0.51    2.42
  10   1  -1    1.39    2.01
  10   1  -1    1.06    2.63
  10  -1   0    1.62    2.78
  10  -1   0    4.73    3.45
  10   1   0    6.70    3.23
  10   1   0    1.61    3.09
  10  -2  -9   29.99    5.25
  10   2  -9   27.24    4.55
  10  -2  -8   24.43    4.89
  10   2  -8   22.61    4.31
  10  -2  -7   -0.19    1.58
  10   2  -7    1.30    2.05
  10  -2  -6    0.82    2.13
  10   2  -6    0.48    2.03
  10  -2  -5   15.71    4.28
  10  -2  -5   14.86    4.45
  10   2  -5   16.72    4.12
  10  -2  -4    0.99    2.20
  10  -2  -4    5.11    3.34
  10   2  -4   -0.11    2.05
 -10   2   3   52.18    4.44
  10  -2  -3   64.30    7.42
  10  -2  -3   68.12    7.87
  10   2  -3   65.37    7.20
 -10   2   2   17.02    3.28
  10  -2  -2   27.28    5.61
  10  -2  -2   23.53    5.69
  10   2  -2   21.97    5.08
  10  -2  -1   17.48    4.84
  10  -2  -1   31.35    6.43
  10   2  -1   29.94    5.68
  10  -2   0    3.68    3.09
  10  -2   0    1.64    2.92
  10   2   0    2.74    2.87
  10   2   0    3.90    3.21
  10   3  -9   -0.12    1.97
  10  -3  -8   28.27    5.32
  10   3  -8   29.01    4.47
  10  -3  -7    1.53    1.83
  10   3  -7    0.35    2.04
  10  -3  -6   27.02    5.37
  10   3  -6   21.42    4.34
  10  -3  -5    2.50    2.39
  10  -3  -5    5.78    3.44
  10   3  -5    6.12    3.02
  10  -3  -4   13.54    4.23
  10  -3  -4   13.95    4.64
  10   3  -4   13.98    4.01
 -10   3   3    2.16    1.59
  10  -3  -3    0.91    2.35
  10  -3  -3   -1.78    2.14
  10   3  -3    1.30    1.92
  10  -3  -2    2.28    2.57
  10  -3  -2   -0.69    2.55
  10   3  -2   -0.38    1.79
  10  -3  -1    2.17    2.72
  10  -3  -1    0.21    2.62
  10  -4  -8    2.81    2.28
  10   4  -8    2.79    2.42
  10  -4  -7    0.96    1.96
  10   4  -7    1.44    1.99
  10  -4  -6    6.99    3.20
  10  -4  -6    7.78    3.85
  10   4  -6    0.27    2.15
  10  -4  -5   21.95    5.16
  10  -4  -5   38.01    6.67
  10   4  -5   30.47    5.11
 -10   4   4    4.57    2.15
  10  -4  -4    8.36    3.45
  10  -4  -4   10.43    4.07
  10   4  -4    3.36    2.81
  10  -4  -3   16.40    4.77
  10  -4  -3   24.17    5.68
  10  -4  -2    9.85    4.06
  10  -4  -2   18.28    5.44
  10  -4  -1    8.80    4.13
  10  -4  -1   13.60    4.95
  10  -5  -7   10.54    3.83
  10   5  -7    8.06    3.12
  10  -5  -6   19.08    4.87
  10  -5  -6   23.67    5.76
  10   5  -6   22.05    4.34
  10  -5  -5   18.55    4.87
  10  -5  -5   25.93    6.01
  10   5  -5   17.88    4.21
  10  -5  -4    9.85    3.89
  10  -5  -4    7.68    3.96
  10  -5  -3    0.66    2.40
  10  -5  -3    3.59    3.34
  10  -5  -2    0.75    2.60
  10  -5  -2   -0.22    2.86
  10  -6  -5    3.30    2.67
  10  -6  -4   15.64    4.64
  11   0  -5    1.01    2.01
  11   0  -4   10.28    3.71
  11  -1  -5   -0.90    1.74
  11  -1  -4    3.98    2.84
  11  -2  -5    1.30    2.51
  11  -2  -4    4.78    3.08
   0   0   0    0.00    0.00
;
_shelx_hkl_checksum   93409
