# Supplementary material for: Multidimensional Transition Metal Complexes Based on 3-Amino-1H-1,2,4-triazole-5-carboxylic Acid: From Discrete Mononuclear Complexes to Layered Materials
Source: Molecules. 2015 Jul 7;20(7):12341–63. doi: 10.3390/molecules200712341 (PMC6332153; doi:10.3390/molecules200712341)
Supplement: Supplementary file 1 [file molecules-20-12341-s001.zip › comp_5.fcf]

#
# h,k,l, Fc-squared, Fo-squared, sigma(Fo-squared), status flag
#
data_comp_5
_shelx_title ' a in P2(1)/c'
_shelx_refln_list_code          4
_shelx_F_calc_maximum      149.69
_exptl_crystal_F_000       436.00
_reflns_d_resolution_high  0.8002

loop_
 _space_group_symop_operation_xyz
 'x, y, z'
 '-x, y+1/2, -z+1/2'
 '-x, -y, -z'
 'x, -y-1/2, z-1/2'

_cell_length_a     8.1472
_cell_length_b     9.9846
_cell_length_c     9.3679
_cell_angle_alpha  90.000
_cell_angle_beta  113.994
_cell_angle_gamma  90.000

_shelx_F_squared_multiplier     1.000

loop_
 _refln_index_h
 _refln_index_k
 _refln_index_l
 _refln_F_squared_calc
 _refln_F_squared_meas
 _refln_F_squared_sigma
 _refln_observed_status
   1   0   0       1030.87        560.04       233.69 o
   2   0   0       4666.52       4414.95       352.36 o
   3   0   0        607.15        560.23        42.13 o
   4   0   0        606.76        559.57        45.71 o
   5   0   0       1793.08       1649.59       111.00 o
   6   0   0       6468.55       6397.25       493.27 o
   7   0   0       2439.69       2352.24       251.46 o
   8   0   0        120.78        108.39        20.61 o
   9   0   0        476.22        471.91        74.07 o
   1   1   0       4804.12       4753.00       381.51 o
   2   1   0        987.06        959.93        49.01 o
   3   1   0        296.94        376.17        18.67 o
   4   1   0          2.07         -1.60         4.50 o
   5   1   0          1.69          3.90         5.06 o
   6   1   0        675.67        654.78        50.07 o
   7   1   0         90.99         80.25        11.75 o
   8   1   0        115.88        119.20        17.51 o
   9   1   0        129.13        105.46        21.32 o
   0   2   0        171.16        200.39        41.85 o
   1   2   0        324.28        281.67        31.69 o
   2   2   0       1687.63       1705.14        77.47 o
   3   2   0       1623.97       1610.69        75.05 o
   4   2   0       2876.66       2883.65       139.17 o
   5   2   0        313.12        316.82        19.33 o
   6   2   0        490.90        487.02        23.76 o
   7   2   0         98.89        102.36        13.28 o
   8   2   0         84.50         93.79        16.24 o
   9   2   0        514.11        505.37        69.06 o
   1   3   0       1397.88       1302.56       122.95 o
   2   3   0        369.93        382.28        11.45 o
   3   3   0       9650.52       9905.08       413.02 o
   4   3   0        277.54        305.15        14.79 o
   5   3   0       1444.70       1398.78        72.24 o
   6   3   0        834.85        844.07        48.80 o
   7   3   0       1667.98       1702.04       108.94 o
   8   3   0       1010.50        997.31        50.85 o
   9   3   0        429.46        478.89        51.54 o
   0   4   0         48.01         62.81         8.29 o
   1   4   0        139.97        116.76        17.70 o
   2   4   0         44.03         38.93         5.58 o
   3   4   0          0.23          2.39         4.84 o
   4   4   0         90.71         78.70        15.44 o
   5   4   0         33.10         31.30         7.74 o
   6   4   0        707.00        675.55        37.18 o
   7   4   0        389.58        345.51        36.80 o
   8   4   0        132.11        144.12        31.25 o
   1   5   0       1411.50       1351.54       128.86 o
   2   5   0        178.95        176.60        27.21 o
   3   5   0       1059.60       1059.40        51.28 o
   4   5   0         14.44         16.98         6.26 o
   5   5   0        116.39        116.78        12.26 o
   6   5   0        263.07        249.17        20.43 o
   7   5   0        152.52        215.70        33.67 o
   8   5   0         26.55         22.05        19.59 o
   0   6   0       8616.38       9555.62       493.72 o
   1   6   0          3.78          3.99         4.15 o
   2   6   0       1164.06        848.68       146.12 o
   3   6   0         35.15         22.68         6.92 o
   4   6   0        697.37        647.09        71.83 o
   5   6   0        476.05        376.56        63.38 o
   6   6   0       1432.82       1449.64       124.33 o
   7   6   0        292.58        292.22        42.73 o
   8   6   0        219.28        193.63        36.35 o
   1   7   0       3701.50       2923.63       466.41 o
   2   7   0          3.69         -3.06         4.03 o
   3   7   0          6.86          9.49         6.10 o
   4   7   0        345.13        362.55        32.09 o
   5   7   0        491.00        433.92        28.39 o
   6   7   0        515.91        452.70        35.96 o
   7   7   0        330.46        348.45        54.32 o
   0   8   0        436.72        405.37        28.78 o
   1   8   0          5.10          1.94         4.72 o
   2   8   0       1575.21       1536.44        61.05 o
   3   8   0        456.14        447.86        20.34 o
   4   8   0       1878.23       1888.75       144.56 o
   5   8   0         28.33         19.99        16.92 o
   6   8   0        300.06        315.44        50.66 o
   7   8   0         54.16         58.09        30.77 o
   1   9   0        746.91        666.29        63.77 o
   2   9   0         14.84         11.29         9.54 o
   3   9   0       4329.56       4160.84       269.62 o
   4   9   0        488.23        479.44        53.37 o
   5   9   0        435.17        396.10        52.26 o
   6   9   0         80.53         86.18        33.66 o
   0  10   0        331.55        386.51        58.14 o
   1  10   0        435.86        441.56        42.53 o
   2  10   0        376.03        394.78        36.14 o
   3  10   0         11.32         17.39        16.20 o
   4  10   0         95.59         97.17        33.74 o
   5  10   0         72.36         44.96        26.71 o
   1  11   0        747.12        812.72        57.53 o
   2  11   0        201.71        207.17        30.46 o
   3  11   0       1093.96       1056.86        66.02 o
   4  11   0        174.09        200.32        32.18 o
   0  12   0        223.99        251.85        55.45 o
   1  12   0         25.59         28.92        21.24 o
   2  12   0        823.32        855.44        62.50 o
  -9   1   1        366.36        376.20        49.39 o
  -8   1   1        424.61        422.96        35.26 o
  -7   1   1       1109.22       1049.99        70.96 o
  -6   1   1         55.13         49.81         8.13 o
  -5   1   1       1898.40       1836.08        94.30 o
  -4   1   1         51.72         45.55         6.05 o
  -3   1   1        555.04        497.09        25.71 o
  -2   1   1          5.41          6.71         2.32 o
  -1   1   1       8501.55       5826.97      1540.83 o
   0   1   1        786.94        372.58       145.62 o
   1   1   1       2301.24       2377.60       107.49 o
   2   1   1         96.14         89.43         6.72 o
   3   1   1         29.82         50.59         6.59 o
   4   1   1       1059.67       1032.23        59.84 o
   5   1   1       2522.93       2423.09       144.94 o
   6   1   1       1028.28       1006.45        53.37 o
   7   1   1        428.93        496.22        34.20 o
   8   1   1        313.29        351.17        35.77 o
  -9   2   1         73.67         71.07        15.50 o
  -8   2   1       2052.42       2029.19       179.33 o
  -7   2   1         55.98         56.66        10.07 o
  -6   2   1        615.70        596.82        32.62 o
  -5   2   1        257.38        266.63        14.45 o
  -4   2   1       2940.83       3009.17       133.80 o
  -3   2   1       1211.51       1091.46       112.93 o
  -2   2   1      22406.34      23564.77       826.58 o
  -1   2   1       2969.03       2816.93       205.57 o
   0   2   1        874.89        915.74        29.22 o
   1   2   1        386.09        336.55        12.40 o
   2   2   1        948.93        803.77        33.70 o
   3   2   1       1739.00       1560.89        88.22 o
   4   2   1       2216.81       2216.83       107.27 o
   5   2   1       3964.79       3852.02       189.84 o
   6   2   1         31.12         43.09         9.88 o
   7   2   1        634.83        707.62        63.24 o
   8   2   1        106.44         92.72        18.92 o
  -9   3   1        161.70        160.70        32.90 o
  -8   3   1        100.04         93.99        13.51 o
  -7   3   1          5.95         -5.92         6.77 o
  -6   3   1        259.97        250.71        16.67 o
  -5   3   1         19.02         21.13         6.12 o
  -4   3   1         11.60         19.55         5.24 o
  -3   3   1         45.51         48.52         6.09 o
  -2   3   1        859.99        840.76        86.80 o
  -1   3   1       3693.99       4112.27       119.76 o
   0   3   1        799.32        875.16        28.58 o
   1   3   1          1.82          4.32         3.61 o
   2   3   1          1.04         -3.96         4.57 o
   3   3   1        199.95        222.68        10.51 o
   4   3   1         45.32         57.28        11.10 o
   5   3   1        156.04        173.54        12.62 o
   6   3   1        103.49         92.26        12.08 o
   7   3   1         55.11         70.23        14.86 o
   8   3   1          4.07          9.21        12.80 o
  -9   4   1        290.46        308.01        52.47 o
  -8   4   1       1432.89       1606.56        78.88 o
  -7   4   1        645.14        603.83        37.05 o
  -6   4   1        945.80        918.61        58.76 o
  -5   4   1        244.53        178.14        27.94 o
  -4   4   1       1768.51       1785.33        74.93 o
  -3   4   1         21.02         22.85         4.26 o
  -2   4   1       8057.23       8769.59       289.37 o
  -1   4   1        321.83        385.36        12.39 o
   0   4   1       3249.00       3241.86       124.23 o
   1   4   1       1168.34       1163.07        29.58 o
   2   4   1       8306.04       8540.86       303.79 o
   3   4   1       3249.27       3161.11       132.92 o
   4   4   1       2582.13       2387.48       112.52 o
   5   4   1        486.95        485.56        29.72 o
   6   4   1        223.29        208.86        20.28 o
   7   4   1        716.63        722.79        71.63 o
   8   4   1        372.17        391.95        46.55 o
  -8   5   1        474.68        534.18        49.24 o
  -7   5   1       1811.83       1890.76        91.58 o
  -6   5   1          6.34          9.09         8.54 o
  -5   5   1        312.54        337.69        16.16 o
  -4   5   1          0.05          2.23         4.43 o
  -3   5   1       2815.44       2870.35        97.51 o
  -2   5   1        541.70        582.53        21.84 o
  -1   5   1       6436.16       6976.78       227.57 o
   0   5   1       1907.29       2160.45        78.88 o
   1   5   1       1134.72       1083.06        42.13 o
   2   5   1       1377.72       1352.42        55.76 o
   3   5   1       1507.68       1511.13        56.09 o
   4   5   1       2957.68       2830.32       138.44 o
   5   5   1        839.30        807.40        49.96 o
   6   5   1        964.68        990.68        77.04 o
   7   5   1          7.53          6.10        15.78 o
   8   5   1        148.65        187.36        46.79 o
  -8   6   1         56.98         41.43        20.92 o
  -7   6   1          0.40         -8.14        13.63 o
  -6   6   1        529.36        479.42        30.00 o
  -5   6   1          3.38         10.58         7.76 o
  -4   6   1       1255.14       1307.90        58.62 o
  -3   6   1        113.75        134.82         9.99 o
  -2   6   1         83.79         90.14         8.91 o
  -1   6   1         19.85         25.54         6.43 o
   0   6   1        181.25        171.19        11.55 o
   1   6   1       1447.99       1482.32        50.25 o
   2   6   1        103.69         99.78        10.20 o
   3   6   1          0.05          2.02         6.29 o
   4   6   1         32.79         42.70         9.16 o
   5   6   1          1.40          5.65         8.78 o
   6   6   1         34.47         45.00        17.41 o
   7   6   1        910.89        967.67        75.16 o
  -8   7   1        106.99         87.45        36.50 o
  -7   7   1        330.68        333.66        41.37 o
  -6   7   1         98.00         96.84        20.60 o
  -5   7   1       5526.02       5099.24       281.07 o
  -4   7   1         34.99         42.70         8.75 o
  -3   7   1       1280.04       1308.40        51.63 o
  -2   7   1          6.41          4.62         6.00 o
  -1   7   1       2506.56       2457.85        90.01 o
   0   7   1        719.99        719.89        41.72 o
   1   7   1       4670.21       4236.89       253.09 o
   2   7   1        509.10        486.40        18.92 o
   3   7   1         93.96        100.28        11.91 o
   4   7   1        197.00        185.02        18.08 o
   5   7   1        707.25        703.23        43.43 o
   6   7   1       1307.44       1203.05        67.26 o
   7   7   1        488.34        456.42        60.51 o
  -7   8   1          7.99         32.90        27.87 o
  -6   8   1        639.43        664.48        54.30 o
  -5   8   1         30.89         20.22        14.15 o
  -4   8   1       2096.91       1853.47       130.57 o
  -3   8   1         83.33         78.84        10.09 o
  -2   8   1        804.15        852.09        30.96 o
  -1   8   1        494.73        474.37        19.72 o
   0   8   1        840.85        833.01        36.00 o
   1   8   1         40.11         29.53         8.03 o
   2   8   1        137.41        146.27        13.59 o
   3   8   1         35.41         27.69        10.49 o
   4   8   1         93.05         98.56        22.56 o
   5   8   1        794.54        808.74        64.57 o
   6   8   1        147.78        170.49        39.88 o
  -6   9   1         38.18         33.94        26.95 o
  -5   9   1         62.36         82.41        32.12 o
  -4   9   1        113.48         91.89        18.70 o
  -3   9   1          2.23          9.29        10.44 o
  -2   9   1         21.55         20.45        10.70 o
  -1   9   1         91.76         88.07        15.18 o
   0   9   1          6.16          2.63         8.17 o
   1   9   1        657.27        484.02        86.47 o
   2   9   1         81.19         81.92        15.48 o
   3   9   1        358.40        301.71        42.00 o
   4   9   1        385.99        406.63        50.54 o
   5   9   1          5.61         18.69        22.40 o
   6   9   1        174.58        155.72        41.92 o
  -5  10   1          0.43          4.89        14.32 o
  -4  10   1       1017.23       1106.50        68.88 o
  -3  10   1         36.76         24.23        15.32 o
  -2  10   1        753.48        795.63        45.45 o
  -1  10   1        155.24        182.53        31.07 o
   0  10   1        271.38        276.13        30.95 o
   1  10   1        458.40        420.93        36.41 o
   2  10   1       2434.95       2519.38        80.19 o
   3  10   1       1294.23       1245.84        60.29 o
   4  10   1        641.60        740.17        63.66 o
   5  10   1        159.80        171.08        41.30 o
  -4  11   1         43.88         44.60        18.11 o
  -3  11   1        309.22        321.52        34.91 o
  -2  11   1        150.84        141.15        30.20 o
  -1  11   1        527.23        489.17        46.34 o
   0  11   1          2.08        -14.18        14.18 o
   1  11   1       1099.67       1132.06        56.34 o
   2  11   1       1177.21       1164.04        58.65 o
   3  11   1        987.24        937.63        55.58 o
  -2  12   1          2.15          3.51        17.70 o
  -1  12   1        203.54        188.84        34.16 o
   0  12   1        315.76        293.49        41.37 o
   1  12   1        151.20        153.86        33.38 o
   2  12   1          5.96          7.59        15.43 o
  -9   0   2         56.55         67.21        19.10 o
  -8   0   2        462.40        498.94        71.01 o
  -7   0   2          4.30          6.42         8.90 o
  -6   0   2       4908.08       4781.96       365.65 o
  -5   0   2       1924.72       2109.02       160.51 o
  -4   0   2      10144.70      10075.21       730.32 o
  -3   0   2         28.97         21.59         4.56 o
  -2   0   2        585.28        685.04        48.21 o
  -1   0   2         24.18         17.07         3.64 o
   0   0   2       6580.52       5747.36       575.01 o
   1   0   2       9592.34       9631.15       783.18 o
   2   0   2       1183.99       1127.45       130.60 o
   3   0   2       4919.38       4379.32       449.36 o
   4   0   2         51.95         51.38        12.13 o
   5   0   2       2931.10       2801.46       302.46 o
   6   0   2        328.60        341.58        45.74 o
   7   0   2       1269.16       1363.78       155.83 o
   8   0   2         81.78        108.97        35.81 o
  -9   1   2        782.51        760.27        60.37 o
  -8   1   2        161.81        163.64        15.81 o
  -7   1   2        437.38        427.34        21.24 o
  -6   1   2          0.80          0.02         4.87 o
  -5   1   2       3027.46       2967.11       181.98 o
  -4   1   2        126.97         99.41        13.60 o
  -3   1   2       2663.21       2754.80       121.13 o
  -2   1   2        289.44        295.82        10.19 o
  -1   1   2         46.58         50.92         3.77 o
   0   1   2        332.57        329.72        18.17 o
   1   1   2        531.16        534.99        35.90 o
   2   1   2       2212.03       2050.73       106.14 o
   3   1   2       2354.13       2287.18       148.63 o
   4   1   2       1615.82       1626.25        97.97 o
   5   1   2         80.02         61.07        10.60 o
   6   1   2       1320.57       1298.72        66.86 o
   7   1   2         53.99         58.99        16.05 o
   8   1   2        143.57        117.61        26.72 o
  -9   2   2        300.84        257.55        31.54 o
  -8   2   2        872.29        896.95        62.58 o
  -7   2   2         29.34         33.03         9.09 o
  -6   2   2        171.99        171.33        12.72 o
  -5   2   2         46.65         36.00         6.37 o
  -4   2   2       3121.83       3480.41       141.00 o
  -3   2   2        234.78        189.28        21.07 o
  -2   2   2      15822.90      17088.13       764.66 o
  -1   2   2       8909.41       9000.02       522.64 o
   0   2   2       5062.23       4137.72       364.88 o
   1   2   2       1289.42       1265.25        47.57 o
   2   2   2        558.56        554.45        27.83 o
   3   2   2       2549.38       2401.28       129.10 o
   4   2   2         89.35         74.17        11.41 o
   5   2   2       1414.61       1347.28        73.07 o
   6   2   2         60.25         56.01        10.80 o
   7   2   2        146.83        165.59        21.19 o
   8   2   2         83.59         93.08        20.63 o
  -9   3   2       1271.68       1160.81       121.17 o
  -8   3   2         42.13         35.53        14.04 o
  -7   3   2        442.81        314.65        55.90 o
  -6   3   2         41.20         44.01         8.07 o
  -5   3   2         40.30         39.48         6.46 o
  -4   3   2       1752.18       1837.23        67.91 o
  -3   3   2      10993.23      12173.43       449.01 o
  -2   3   2       7904.19       8953.43       420.11 o
  -1   3   2       2322.26       2630.67       113.57 o
   0   3   2        404.43        519.75        16.86 o
   1   3   2         62.53         71.49        10.78 o
   2   3   2       4017.15       3968.60       173.29 o
   3   3   2       1726.06       1641.85        75.14 o
   4   3   2       3837.59       3649.39       208.97 o
   5   3   2          2.91          0.51         6.18 o
   6   3   2         12.14         10.99         9.87 o
   7   3   2         13.53         17.10        14.94 o
   8   3   2        974.29       1025.60       120.96 o
  -9   4   2         15.12         14.51        23.51 o
  -8   4   2        290.54        328.20        28.75 o
  -7   4   2         15.50          5.68         9.43 o
  -6   4   2        164.46        153.49        11.97 o
  -5   4   2        261.44        271.83        12.81 o
  -4   4   2        379.29        409.82        18.14 o
  -3   4   2       1267.65       1409.69        53.09 o
  -2   4   2       4572.91       5507.33       205.54 o
  -1   4   2         13.63         14.40         5.39 o
   0   4   2         89.43        119.09         8.01 o
   1   4   2          3.99          2.73         3.07 o
   2   4   2         21.90         20.08         5.65 o
   3   4   2       1979.75       1941.18        77.23 o
   4   4   2        178.52        185.29        15.40 o
   5   4   2          1.30          6.22         8.05 o
   6   4   2         62.29         73.53        15.02 o
   7   4   2         13.53          5.52        14.42 o
  -9   5   2         16.88         19.01        23.84 o
  -8   5   2        194.78        195.96        34.27 o
  -7   5   2       1313.01       1221.52        88.94 o
  -6   5   2         23.82         26.03         8.79 o
  -5   5   2       1376.29       1395.10        71.83 o
  -4   5   2        252.29        218.75        25.87 o
  -3   5   2        225.74        288.34        22.75 o
  -2   5   2         41.68         37.23         5.76 o
  -1   5   2        210.37        202.63         8.44 o
   0   5   2        784.43        778.14        23.95 o
   1   5   2        473.28        351.79        64.26 o
   2   5   2        878.38        878.25        27.17 o
   3   5   2        214.14        224.32        12.97 o
   4   5   2          2.21         -3.81         6.55 o
   5   5   2         10.96         11.99         8.55 o
   6   5   2       1247.52       1167.73        90.40 o
   7   5   2          4.24          0.50        15.23 o
  -8   6   2        810.23        856.62        65.83 o
  -7   6   2        102.21        128.26        32.17 o
  -6   6   2       2785.83       2542.55       145.94 o
  -5   6   2        595.85        606.41        30.30 o
  -4   6   2       2384.51       2033.94       215.99 o
  -3   6   2         49.96         40.31         7.56 o
  -2   6   2        500.36        515.41        18.90 o
  -1   6   2       1890.83       2015.74        77.46 o
   0   6   2       2635.82       2702.43        89.59 o
   1   6   2       3891.72       3740.15       139.91 o
   2   6   2        911.34        881.03        42.29 o
   3   6   2        468.71        456.60        25.57 o
   4   6   2        262.74        280.85        17.67 o
   5   6   2       2320.84       2281.31       124.66 o
   6   6   2         69.97         55.14        21.44 o
   7   6   2       1775.84       1911.06       107.04 o
  -8   7   2          1.57         10.58        18.80 o
  -7   7   2         20.53         -4.28        14.36 o
  -6   7   2          1.62         -4.62        12.71 o
  -5   7   2       1251.12       1225.72        86.49 o
  -4   7   2         78.04         65.05        10.98 o
  -3   7   2        326.89        341.83        20.40 o
  -2   7   2         74.45         73.70         8.07 o
  -1   7   2        150.88        171.67        13.99 o
   0   7   2         45.23         35.93         7.60 o
   1   7   2        993.81        953.67        33.04 o
   2   7   2        310.14        317.14        17.03 o
   3   7   2         91.68         83.84        11.94 o
   4   7   2        509.06        507.47        43.78 o
   5   7   2         51.65         59.10        20.28 o
   6   7   2         34.68         16.33        18.64 o
  -7   8   2          1.10         -9.68        16.92 o
  -6   8   2        616.30        611.82        50.09 o
  -5   8   2        204.57        208.47        32.12 o
  -4   8   2        166.52        135.81        36.43 o
  -3   8   2         33.12         35.32         8.79 o
  -2   8   2         79.54         94.17         9.88 o
  -1   8   2        632.40        685.87        23.30 o
   0   8   2        913.86        912.18        38.76 o
   1   8   2        373.60        380.88        17.92 o
   2   8   2         63.15         47.93         9.68 o
   3   8   2        150.86        150.65        21.30 o
   4   8   2         36.94         43.27        32.36 o
   5   8   2        399.97        453.89        55.15 o
   6   8   2        230.40        225.48        45.81 o
  -6   9   2          4.19          1.20        23.91 o
  -5   9   2       1226.46       1310.73        75.31 o
  -4   9   2         15.10         18.85        12.87 o
  -3   9   2       2973.84       3157.29       161.90 o
  -2   9   2       1223.72       1184.11        93.89 o
  -1   9   2       2268.60       2224.65        88.80 o
   0   9   2       1668.05       1642.46        54.00 o
   1   9   2        576.33        549.37        28.05 o
   2   9   2       1254.98       1199.94       105.89 o
   3   9   2        522.56        479.97        49.91 o
   4   9   2       2540.91       2531.97       108.12 o
   5   9   2        112.60        129.19        35.91 o
  -6  10   2        116.98        122.16        24.58 o
  -5  10   2         30.54         22.56        15.70 o
  -4  10   2         27.39         13.47        13.37 o
  -3  10   2        129.69        142.08        23.26 o
  -2  10   2        130.69        114.17        24.96 o
  -1  10   2        135.66        137.71        27.56 o
   0  10   2          1.26          8.45        13.53 o
   1  10   2         94.91         76.29        20.52 o
   2  10   2        114.43         92.82        22.98 o
   3  10   2        284.21        209.72        38.91 o
   4  10   2         18.63         20.16        25.71 o
  -4  11   2        112.04        117.10        22.83 o
  -3  11   2         76.95         75.88        23.28 o
  -2  11   2        170.95        145.92        28.49 o
  -1  11   2        863.50        822.20       120.92 o
   0  11   2        794.33        830.05        47.31 o
   1  11   2        517.66        527.57        41.09 o
   2  11   2        455.23        480.00        42.31 o
   3  11   2         41.09         49.59        21.12 o
  -2  12   2        724.50        718.71        52.21 o
  -1  12   2        926.40        906.06        59.52 o
   0  12   2       1235.49       1192.06        69.88 o
   1  12   2       1321.11       1312.32        63.23 o
 -10   1   3        253.48        351.62        44.09 o
  -9   1   3        469.22        411.30        28.45 o
  -8   1   3         11.03         14.27        10.36 o
  -7   1   3        334.90        339.62        21.15 o
  -6   1   3       2230.61       1864.67       166.33 o
  -5   1   3       1956.62       2139.46        89.04 o
  -4   1   3       3347.50       3671.97       169.95 o
  -3   1   3         54.30         42.74         5.24 o
  -2   1   3         51.11         72.55         4.40 o
  -1   1   3        203.81        216.39         8.73 o
   0   1   3       8606.38       8396.87       412.24 o
   1   1   3        698.64        682.09        43.69 o
   2   1   3       3670.27       3740.71       209.26 o
   3   1   3        121.63        147.14        11.02 o
   4   1   3        330.69        247.56        49.88 o
   5   1   3          0.77         -7.32         7.32 o
   6   1   3        919.16        925.00        51.33 o
   7   1   3         74.77         89.24        21.01 o
  -9   2   3         36.04         50.57        15.62 o
  -8   2   3        304.92        351.72        25.26 o
  -7   2   3        251.41        284.72        22.43 o
  -6   2   3       1553.77       1630.55        84.14 o
  -5   2   3        490.57        512.58        22.88 o
  -4   2   3       2940.79       3146.61       136.30 o
  -3   2   3       2006.80       2190.62       100.24 o
  -2   2   3       1467.13       1392.06        84.18 o
  -1   2   3        825.91        748.58        25.66 o
   0   2   3        419.86        431.71        17.27 o
   1   2   3       7481.11       5799.87       654.13 o
   2   2   3        477.00        487.72        24.53 o
   3   2   3       4004.80       3860.52       221.62 o
   4   2   3        199.68        190.65        14.58 o
   5   2   3        289.94        286.98        25.59 o
   6   2   3        148.93        145.63        19.39 o
   7   2   3        795.29        978.16        52.94 o
  -9   3   3         32.36          9.62        14.85 o
  -8   3   3         11.79         13.81        12.04 o
  -7   3   3          0.41         -1.30         8.06 o
  -6   3   3         15.71         21.39         6.37 o
  -5   3   3        489.46        450.69        40.74 o
  -4   3   3        354.04        419.17        15.65 o
  -3   3   3        338.71        342.39        14.36 o
  -2   3   3        152.87        166.36        13.33 o
  -1   3   3          0.07          4.47         4.70 o
   0   3   3        302.48        263.09        29.44 o
   1   3   3          4.57          0.95         3.29 o
   2   3   3       2841.49       2852.04       130.44 o
   3   3   3         50.62         60.55         8.58 o
   4   3   3        149.31        160.60        14.08 o
   5   3   3         14.17         19.78         9.38 o
   6   3   3        152.42        170.09        20.42 o
   7   3   3         94.30         85.81        22.30 o
  -9   4   3        274.79        239.48        35.36 o
  -8   4   3        920.72        930.31        82.73 o
  -7   4   3        572.82        604.48        42.85 o
  -6   4   3       2509.68       2718.78       123.93 o
  -5   4   3        818.36        857.76        42.29 o
  -4   4   3       1688.15       1858.71        77.75 o
  -3   4   3       8951.81       9588.61       450.58 o
  -2   4   3       1498.00       1600.42        86.83 o
  -1   4   3       3223.88       3408.14       126.57 o
   0   4   3         68.90         63.26         6.02 o
   1   4   3       1166.76       1061.32        49.50 o
   2   4   3          0.10          4.43         5.00 o
   3   4   3       6171.49       5765.94       236.53 o
   4   4   3        185.11        198.72        15.44 o
   5   4   3       1090.57       1119.61        72.48 o
   6   4   3        370.42        398.11        44.65 o
   7   4   3        677.53        774.14       105.49 o
  -9   5   3        156.36        197.91        44.96 o
  -8   5   3         31.06         27.04        15.97 o
  -7   5   3       1441.85       1509.93       153.54 o
  -6   5   3       1131.13        983.14       100.54 o
  -5   5   3       1511.45       1531.54        79.24 o
  -4   5   3        741.32        844.53        52.72 o
  -3   5   3       2188.98       2295.60        90.59 o
  -2   5   3        378.60        361.19        17.40 o
  -1   5   3       1862.07       1950.79       100.41 o
   0   5   3       2598.32       2697.50        63.96 o
   1   5   3         45.69         45.82         7.44 o
   2   5   3       1581.92       1393.65        58.32 o
   3   5   3         18.83         16.57         7.51 o
   4   5   3        873.19        869.69        33.63 o
   5   5   3         64.50         51.21        12.68 o
   6   5   3       1503.86       1448.92       120.66 o
   7   5   3        116.58        126.06        28.94 o
  -8   6   3        307.19        325.86        41.58 o
  -7   6   3          0.60         -5.00        11.83 o
  -6   6   3         21.23         19.63        12.45 o
  -5   6   3        466.48        501.00        36.55 o
  -4   6   3        184.97        201.74        16.76 o
  -3   6   3          0.10          0.45         6.87 o
  -2   6   3       1022.01       1094.55        50.30 o
  -1   6   3        536.24        593.80        29.04 o
   0   6   3        672.86        664.62        27.02 o
   1   6   3        321.60        369.37        15.72 o
   2   6   3          9.44          4.22         5.69 o
   3   6   3         51.61         59.67        12.35 o
   4   6   3        343.42        304.01        22.91 o
   5   6   3        131.79        141.21        23.26 o
   6   6   3          7.05         10.67        13.99 o
  -8   7   3        112.38        115.71        29.96 o
  -7   7   3        510.56        526.52        47.73 o
  -6   7   3        354.77        316.11        37.53 o
  -5   7   3        819.24        901.92        53.36 o
  -4   7   3        926.36       1036.39        64.16 o
  -3   7   3        319.00        290.38        22.02 o
  -2   7   3       1476.98       1454.39       142.94 o
  -1   7   3        382.41        386.68        22.79 o
   0   7   3       5430.17       5308.32       147.41 o
   1   7   3        430.36        441.04        17.85 o
   2   7   3       2388.73       2362.38       107.72 o
   3   7   3         68.07         73.10        13.11 o
   4   7   3       1062.08       1190.25        97.32 o
   5   7   3        114.88        128.63        35.22 o
   6   7   3        914.88        891.29        95.74 o
  -7   8   3         85.65         62.81        23.02 o
  -6   8   3        142.50        148.09        18.87 o
  -5   8   3        140.85        150.44        21.85 o
  -4   8   3        544.03        557.86        30.05 o
  -3   8   3        358.99        322.78        44.89 o
  -2   8   3          3.98          6.09         7.92 o
  -1   8   3        779.70        793.82        35.90 o
   0   8   3        163.30        177.16        12.33 o
   1   8   3       2036.67       1903.04        77.38 o
   2   8   3        196.53        199.56        22.16 o
   3   8   3        797.13        790.50        46.61 o
   4   8   3          4.01          5.01        18.63 o
   5   8   3        219.86        171.50        39.77 o
  -7   9   3         56.42         55.14        16.92 o
  -6   9   3         43.43         64.05        14.57 o
  -5   9   3         13.91         18.69        10.81 o
  -4   9   3         36.32         40.05        14.48 o
  -3   9   3        379.43        368.26        41.89 o
  -2   9   3        803.27        856.20        37.61 o
  -1   9   3         46.11         48.99        13.99 o
   0   9   3          7.69          9.08        11.09 o
   1   9   3         13.69         18.21        11.77 o
   2   9   3        354.65        384.41        42.17 o
   3   9   3          4.08         18.40        20.72 o
   4   9   3        690.78        732.93        62.25 o
  -6  10   3        295.45        286.53        51.82 o
  -5  10   3         96.06        145.82        39.62 o
  -4  10   3        159.09        150.77        17.92 o
  -3  10   3       1339.23       1322.09        99.54 o
  -2  10   3       1143.06       1189.40        57.04 o
  -1  10   3       1874.90       1955.30        60.80 o
   0  10   3          6.63          6.92        13.52 o
   1  10   3         30.21         18.85        15.00 o
   2  10   3          0.27        -13.83        15.76 o
   3  10   3        770.76        768.35        60.88 o
  -4  11   3        605.25        497.71        86.84 o
  -3  11   3        196.29        176.57        22.30 o
  -2  11   3       1568.32       1591.56        62.89 o
  -1  11   3        348.19        373.77        37.13 o
   0  11   3        121.80        137.80        24.44 o
   1  11   3         16.90         25.75        16.68 o
   2  11   3        225.23        219.71        32.63 o
  -1  12   3          0.59         -6.99        15.07 o
 -10   0   4        768.27        747.47        97.30 o
  -9   0   4         33.34         60.75        27.24 o
  -8   0   4        513.58        534.41        42.89 o
  -7   0   4        480.26        487.81        30.28 o
  -6   0   4       2059.04       1464.58       381.98 o
  -5   0   4       9674.91      11048.64       620.15 o
  -4   0   4       4613.73       5270.71       397.49 o
  -3   0   4       3576.99       3506.61       213.24 o
  -2   0   4        325.91        323.12        19.11 o
  -1   0   4      12617.16      12114.17      1113.26 o
   0   0   4          0.07          7.30         7.49 o
   1   0   4      21555.69      20593.63      2076.85 o
   2   0   4         11.29         12.72        10.28 o
   3   0   4        260.87        278.15        30.85 o
   4   0   4        163.54        126.53        44.80 o
   5   0   4       1168.94       1140.34        99.50 o
   6   0   4       1409.92       1483.31        99.99 o
   7   0   4       1760.60       2088.15       112.19 o
 -10   1   4          4.96          8.73        18.25 o
  -9   1   4          3.96          5.59         9.22 o
  -8   1   4         63.85         55.72        10.18 o
  -7   1   4         51.54         44.48         7.12 o
  -6   1   4        627.56        684.91        35.19 o
  -5   1   4        179.71        208.94        12.05 o
  -4   1   4        766.95        818.84        46.50 o
  -3   1   4          0.35          1.15         3.88 o
  -2   1   4        193.23        174.74        10.59 o
  -1   1   4         88.01        116.08         6.86 o
   0   1   4       2297.38       2315.84       130.52 o
   1   1   4        715.66        753.67        43.72 o
   2   1   4        136.60        134.35        11.39 o
   3   1   4         31.52         20.56         8.44 o
   4   1   4        373.77        326.06        25.28 o
   5   1   4          0.61         -5.45         8.16 o
   6   1   4        165.88        163.04        25.87 o
   7   1   4        706.79        893.18        53.64 o
 -10   2   4         10.10         23.19        20.45 o
  -9   2   4        120.26        129.51        20.52 o
  -8   2   4       1494.52       1395.31       104.40 o
  -7   2   4        911.19        998.50        52.24 o
  -6   2   4        168.92        175.67         9.53 o
  -5   2   4        470.55        466.57        22.14 o
  -4   2   4         20.09         20.00         4.96 o
  -3   2   4          5.67         -1.22         3.97 o
  -2   2   4        299.06        292.50        14.09 o
  -1   2   4       3109.27       3100.34       143.49 o
   0   2   4         26.35         25.38         6.00 o
   1   2   4        977.97        824.52        44.81 o
   2   2   4         64.65         40.63        14.19 o
   3   2   4        668.32        591.94        50.91 o
   4   2   4        717.34        725.45        34.78 o
   5   2   4       1189.88       1161.67        77.24 o
   6   2   4         48.61         62.96        17.24 o
   7   2   4         27.57         23.70        26.28 o
  -9   3   4        395.38        360.75        31.01 o
  -8   3   4       2670.56       2432.63       302.82 o
  -7   3   4       1914.46       1892.64       100.83 o
  -6   3   4       1649.33       1707.73       110.92 o
  -5   3   4        419.95        443.06        18.61 o
  -4   3   4        244.00        244.21        13.50 o
  -3   3   4         19.81         42.26         7.96 o
  -2   3   4       9123.30       8885.60       538.90 o
  -1   3   4          7.35          1.44         6.36 o
   0   3   4       2282.93       2063.38        75.13 o
   1   3   4          1.93          0.99         3.48 o
   2   3   4       2316.65       2176.21       128.79 o
   3   3   4        255.08        254.30        16.49 o
   4   3   4       3957.71       3602.79       207.35 o
   5   3   4       1154.76       1111.92        67.81 o
   6   3   4        370.66        433.88        45.44 o
   7   3   4        206.60        187.05        45.63 o
  -9   4   4         41.27         24.30        17.65 o
  -8   4   4        522.24        478.96        68.30 o
  -7   4   4       1412.86       1400.51        95.77 o
  -6   4   4        237.50        269.79        16.01 o
  -5   4   4         62.78         67.65         7.43 o
  -4   4   4        889.74        938.42        55.66 o
  -3   4   4        539.82        637.93        63.37 o
  -2   4   4          6.37          5.33         6.74 o
  -1   4   4       2237.02       2229.30        61.51 o
   0   4   4          0.32         -1.05         3.74 o
   1   4   4        172.71        157.78        11.39 o
   2   4   4         37.31         38.70         8.69 o
   3   4   4          4.19          4.44         7.09 o
   4   4   4         53.53         44.08        10.08 o
   5   4   4        506.96        493.43        33.32 o
   6   4   4        117.25         72.67        20.90 o
  -9   5   4         46.78         36.41        21.00 o
  -8   5   4        141.06        157.08        32.97 o
  -7   5   4         16.90         10.79        12.46 o
  -6   5   4         53.78         52.14         9.32 o
  -5   5   4        360.77        371.18        26.77 o
  -4   5   4       2699.01       2765.26       148.23 o
  -3   5   4          0.39          0.45         5.50 o
  -2   5   4       1608.08       1727.76        83.40 o
  -1   5   4         14.29          8.66         6.88 o
   0   5   4         13.59         13.95         5.22 o
   1   5   4        278.49        270.82        14.46 o
   2   5   4       1543.11       1124.78       202.99 o
   3   5   4        101.07        100.81        11.43 o
   4   5   4        205.06        243.14        20.19 o
   5   5   4          2.34         -0.19        10.77 o
   6   5   4          2.90         -1.29        16.95 o
  -8   6   4        256.96        309.31        71.67 o
  -7   6   4        610.55        588.22        64.63 o
  -6   6   4        107.31        112.91        15.88 o
  -5   6   4       3489.39       3485.55       176.58 o
  -4   6   4        188.52        186.18        16.63 o
  -3   6   4        873.60        841.00        35.78 o
  -2   6   4         60.48         52.55         9.45 o
  -1   6   4       1643.93       1715.41        98.11 o
   0   6   4        221.25        211.10        11.04 o
   1   6   4       4173.42       3958.47       185.89 o
   2   6   4        417.94        443.48        32.73 o
   3   6   4        118.22        137.90        15.08 o
   4   6   4          2.91          2.21        12.57 o
   5   6   4        442.55        467.53        63.96 o
   6   6   4        261.89        261.27        32.56 o
  -8   7   4         11.56         17.87        23.96 o
  -7   7   4         12.69         25.08        18.83 o
  -6   7   4        124.91        101.91        21.63 o
  -5   7   4       1176.29       1140.28        72.79 o
  -4   7   4        713.34        716.36        37.47 o
  -3   7   4        468.91        477.95        33.66 o
  -2   7   4        242.82        261.69        18.48 o
  -1   7   4        261.50        274.05        20.18 o
   0   7   4       1438.21       1420.97        62.23 o
   1   7   4         52.92         45.89         9.47 o
   2   7   4        885.84        838.31        60.92 o
   3   7   4         15.77          2.78        14.63 o
   4   7   4         78.86         97.04        30.93 o
   5   7   4        285.75        313.69        50.53 o
  -7   8   4         18.43         28.05        19.58 o
  -6   8   4         28.80         13.56        16.43 o
  -5   8   4        564.37        555.16        52.34 o
  -4   8   4        343.76        288.86        24.88 o
  -3   8   4       2411.55       2130.95        80.15 o
  -2   8   4          2.98          8.71         8.64 o
  -1   8   4        590.14        516.14        70.39 o
   0   8   4         40.53         26.66        10.56 o
   1   8   4        343.74        316.62        24.72 o
   2   8   4         47.26         43.18        13.61 o
   3   8   4       1568.80       1600.42        80.05 o
   4   8   4        877.43        931.28        68.06 o
  -7   9   4        283.41        283.06        42.66 o
  -6   9   4        368.84        399.73        45.00 o
  -5   9   4         27.17         19.12        18.20 o
  -4   9   4       1200.47       1192.35       147.00 o
  -3   9   4         83.44         74.24        69.65 o
  -2   9   4       2804.06       2764.15       321.12 o
  -1   9   4         52.16         58.51        12.98 o
   0   9   4        845.40        921.96        38.45 o
   1   9   4          8.51         12.50        12.84 o
   2   9   4        740.37        832.06        57.53 o
   3   9   4        381.14        432.07        49.62 o
   4   9   4       1104.97       1104.29        75.52 o
  -5  10   4         18.94         27.95        35.27 o
  -4  10   4         65.60         40.40        23.97 o
  -3  10   4        441.23        377.97        70.55 o
  -2  10   4         63.76         68.01        26.10 o
  -1  10   4        484.36        498.04        30.05 o
   0  10   4        126.89        163.34        23.74 o
   1  10   4         47.35         36.95        16.73 o
   2  10   4        113.34        124.10        29.95 o
   3  10   4        129.38        143.75        35.25 o
  -4  11   4        882.60        847.91       105.67 o
  -3  11   4        117.69        110.45        49.92 o
  -2  11   4        666.75        730.88        98.50 o
  -1  11   4          6.37         12.13        12.28 o
   0  11   4        289.42        333.95        39.57 o
   1  11   4         66.71         74.39        21.38 o
 -10   1   5        650.01        602.59        61.25 o
  -9   1   5        179.01        178.66        29.56 o
  -8   1   5       1098.92       1122.51        73.75 o
  -7   1   5         11.79         11.10         6.37 o
  -6   1   5       1134.57       1076.22       101.32 o
  -5   1   5        214.04        257.66        16.55 o
  -4   1   5       1857.42       1866.35       105.33 o
  -3   1   5          7.81         11.71         5.19 o
  -2   1   5       1450.41       1279.13        51.81 o
  -1   1   5        960.23        872.11        47.16 o
   0   1   5       2131.54       1853.10       152.80 o
   1   1   5        211.93        194.77        15.11 o
   2   1   5        234.70        225.58        19.23 o
   3   1   5        316.66        278.64        19.33 o
   4   1   5        300.63        291.35        20.46 o
   5   1   5       1082.37       1120.12        79.51 o
   6   1   5        551.07        681.88        56.59 o
 -10   2   5        235.85        236.86        36.91 o
  -9   2   5       1285.80       1172.64       117.98 o
  -8   2   5         90.55         68.77        11.39 o
  -7   2   5       2509.13       2455.75       127.53 o
  -6   2   5        174.97        180.61         9.05 o
  -5   2   5        743.74        698.18        45.25 o
  -4   2   5         60.62         68.69         6.17 o
  -3   2   5       5583.25       5618.70       318.82 o
  -2   2   5       1301.16       1197.10        51.81 o
  -1   2   5       4142.59       4034.09       175.99 o
   0   2   5        230.46        221.55        16.15 o
   1   2   5        285.76        251.84        17.26 o
   2   2   5        756.80        734.17        49.40 o
   3   2   5       1054.61        964.77        51.03 o
   4   2   5       1765.31       1658.37        77.45 o
   5   2   5        370.65        434.16        31.38 o
   6   2   5        847.58        990.62        52.41 o
  -9   3   5          4.33          8.32        10.57 o
  -8   3   5         25.50         27.73        11.56 o
  -7   3   5         26.52         26.11         8.01 o
  -6   3   5        130.75        134.59        11.57 o
  -5   3   5        503.43        512.46        22.28 o
  -4   3   5          8.70         15.76         4.52 o
  -3   3   5         28.90         44.07         9.41 o
  -2   3   5        378.25        363.19        25.65 o
  -1   3   5        244.66        247.56        15.02 o
   0   3   5        211.25        236.67        13.09 o
   1   3   5        365.17        370.35        39.26 o
   2   3   5         21.76         22.97         7.10 o
   3   3   5          5.53          9.75         7.76 o
   4   3   5        178.90        189.26        17.68 o
   5   3   5         24.98         34.92        16.10 o
   6   3   5         10.80         19.48        17.46 o
  -9   4   5        601.48        481.82        47.18 o
  -8   4   5         25.45         15.97        11.59 o
  -7   4   5        967.50        917.27        73.16 o
  -6   4   5        363.74        376.04        18.82 o
  -5   4   5        202.62        202.36        12.44 o
  -4   4   5        129.72        142.18        17.14 o
  -3   4   5       4154.49       4244.13       357.27 o
  -2   4   5        375.61        384.73        23.69 o
  -1   4   5       4962.60       4757.55       185.57 o
   0   4   5         81.89         61.80        19.17 o
   1   4   5        697.76        724.67        25.75 o
   2   4   5        184.02        155.23        30.88 o
   3   4   5       2392.37       2180.15       126.11 o
   4   4   5        730.74        694.12        53.58 o
   5   4   5        188.38        199.28        26.39 o
   6   4   5        333.14        337.40        39.65 o
  -9   5   5        238.23        188.33        25.91 o
  -8   5   5        899.65        889.07        74.17 o
  -7   5   5        490.23        427.18        55.14 o
  -6   5   5       1505.27       1544.34        90.96 o
  -5   5   5        234.60        243.05        16.58 o
  -4   5   5        406.06        446.58        33.92 o
  -3   5   5        139.44        149.35        20.36 o
  -2   5   5       4496.11       4512.18       214.75 o
  -1   5   5        433.83        412.32        20.82 o
   0   5   5       4886.11       4860.35       228.27 o
   1   5   5       1208.80       1188.09        54.29 o
   2   5   5        256.98        264.92        17.51 o
   3   5   5        808.87        797.31        45.47 o
   4   5   5        123.40        132.99        17.71 o
   5   5   5        761.18        814.61        71.64 o
  -8   6   5          1.72          0.16        14.47 o
  -7   6   5        207.63        207.55        23.58 o
  -6   6   5         88.22         82.56        13.84 o
  -5   6   5       1790.64       1640.22       108.56 o
  -4   6   5        108.73         99.62        12.15 o
  -3   6   5         16.51          6.23         6.52 o
  -2   6   5         94.99         99.61        10.89 o
  -1   6   5        122.65        130.30        14.02 o
   0   6   5         14.47         12.10         8.20 o
   1   6   5        289.87        268.89        18.61 o
   2   6   5       1464.16       1352.47        76.50 o
   3   6   5         29.94         39.52        15.01 o
   4   6   5         55.49         52.14        20.92 o
   5   6   5          5.38         13.90        22.87 o
  -8   7   5        271.35        249.31        49.70 o
  -7   7   5         38.85         18.70        13.55 o
  -6   7   5       1808.50       1796.97       191.83 o
  -5   7   5         20.54         23.34        11.03 o
  -4   7   5       4512.78       4043.14       255.05 o
  -3   7   5         32.45         23.96        10.47 o
  -2   7   5        148.78        161.91        14.29 o
  -1   7   5         61.98         71.73        12.69 o
   0   7   5        939.96        993.41        64.59 o
   1   7   5        753.58        720.98        50.16 o
   2   7   5       1516.48       1450.35        74.98 o
   3   7   5        412.56        425.48        39.40 o
   4   7   5        227.73        274.41        45.12 o
  -7   8   5        418.59        524.02        50.60 o
  -6   8   5         13.72         16.19        19.75 o
  -5   8   5       1567.77       1536.58       218.52 o
  -4   8   5          0.07          5.15        10.09 o
  -3   8   5       1370.32       1304.31        60.45 o
  -2   8   5        301.73        309.21        27.03 o
  -1   8   5          3.29          0.20        10.07 o
   0   8   5        166.86        172.54        20.91 o
   1   8   5        237.28        279.29        28.63 o
   2   8   5        228.07        263.45        31.73 o
   3   8   5        334.09        393.62        47.62 o
   4   8   5        493.41        549.15        59.07 o
  -6   9   5          0.82         -3.60        17.91 o
  -5   9   5          4.51         12.71        21.07 o
  -4   9   5         33.73         67.52        27.58 o
  -3   9   5         54.96         60.48        26.28 o
  -2   9   5         49.57         53.76        18.41 o
  -1   9   5        290.18        340.64        33.75 o
   0   9   5        257.09        289.47        25.70 o
   1   9   5         13.08          0.69        12.69 o
   2   9   5        149.89        138.53        31.18 o
   3   9   5          0.16          7.63        19.56 o
  -5  10   5        819.65        767.20       139.45 o
  -4  10   5        119.51         93.31        32.60 o
  -3  10   5        505.72        519.10        58.37 o
  -2  10   5         68.76         53.76        18.76 o
  -1  10   5       1643.21       1613.93        78.84 o
   0  10   5        425.09        415.46        34.72 o
   1  10   5       1004.26        968.90        62.03 o
   2  10   5        753.28        733.90        67.71 o
  -3  11   5          0.44         12.41        31.69 o
  -2  11   5        917.76       1017.99       113.74 o
  -1  11   5          8.02          5.65        20.33 o
   0  11   5        785.16        759.45        66.88 o
 -10   0   6         78.68        109.56        46.03 o
  -9   0   6       3507.14       3287.74       164.71 o
  -8   0   6         50.02         32.23        15.87 o
  -7   0   6        126.07        129.77        20.35 o
  -6   0   6        407.57        467.87        25.47 o
  -5   0   6       2082.58       2103.13       188.05 o
  -4   0   6       1164.57       1159.32        74.59 o
  -3   0   6       4437.38       4065.98       234.42 o
  -2   0   6        123.82        109.98        16.51 o
  -1   0   6         24.92         26.22        12.80 o
   0   0   6       1663.99       1504.46        99.60 o
   1   0   6       1314.17       1141.98       123.99 o
   2   0   6       4812.89       4348.98       384.60 o
   3   0   6        365.29        329.33        39.30 o
   4   0   6       1200.31       1184.56       202.22 o
   5   0   6         51.29         82.09        29.24 o
 -10   1   6       1272.03       1144.88       107.99 o
  -9   1   6         33.86         15.69        18.77 o
  -8   1   6        389.24        437.23        36.49 o
  -7   1   6          1.30          1.22         7.97 o
  -6   1   6         19.42         11.57         6.98 o
  -5   1   6          8.87          5.58         5.52 o
  -4   1   6       2194.73       2173.92       111.67 o
  -3   1   6        799.33        749.99        33.88 o
  -2   1   6        243.27        200.42        11.39 o
  -1   1   6        184.37        200.46        11.05 o
   0   1   6        137.75        138.06        16.56 o
   1   1   6        961.54        892.38        63.29 o
   2   1   6       1180.31       1039.21        51.77 o
   3   1   6       2767.34       2365.08       160.80 o
   4   1   6        113.70        110.12        23.55 o
   5   1   6          1.32         -3.12        15.50 o
  -9   2   6          4.57         11.55        16.80 o
  -8   2   6        319.16        397.28        55.98 o
  -7   2   6       1185.95       1271.68        71.11 o
  -6   2   6          0.60          2.67         7.23 o
  -5   2   6       2221.30       2332.25       122.37 o
  -4   2   6        194.83        200.77        12.77 o
  -3   2   6       1342.68       1226.38        78.12 o
  -2   2   6        253.96        259.84        12.66 o
  -1   2   6       2383.22       2361.93       111.25 o
   0   2   6       1230.43       1101.06        97.72 o
   1   2   6        776.97        717.84        65.79 o
   2   2   6         14.83         13.43         7.96 o
   3   2   6          2.82          7.18         7.62 o
   4   2   6        621.54        597.43        64.78 o
   5   2   6         20.00         31.07        18.40 o
  -9   3   6        112.83        101.81        25.63 o
  -8   3   6        954.88        789.98        98.01 o
  -7   3   6        213.44        202.96        15.94 o
  -6   3   6       1274.23       1326.44        80.00 o
  -5   3   6         53.34         55.42         7.11 o
  -4   3   6       1420.01       1601.60        89.75 o
  -3   3   6       3069.79       3131.52       230.89 o
  -2   3   6       3937.89       3737.12       191.46 o
  -1   3   6       2496.44       2355.50       114.19 o
   0   3   6         63.48         64.29         9.58 o
   1   3   6         50.19         51.90        10.38 o
   2   3   6          6.16          2.15         6.88 o
   3   3   6       1435.00       1350.32       115.27 o
   4   3   6        150.11        172.55        23.32 o
   5   3   6       1357.34       1424.31       124.78 o
  -9   4   6         19.26         12.60        10.68 o
  -8   4   6          0.65          3.75         9.90 o
  -7   4   6        256.48        232.76        22.57 o
  -6   4   6          9.83         14.54         7.50 o
  -5   4   6        289.64        323.71        17.17 o
  -4   4   6        599.86        607.41        79.11 o
  -3   4   6        308.54        331.13        20.84 o
  -2   4   6        473.08        447.24        20.55 o
  -1   4   6        532.28        491.31        21.05 o
   0   4   6          1.70          5.93         6.16 o
   1   4   6         51.22         47.13        10.01 o
   2   4   6         43.21         47.94        11.65 o
   3   4   6          7.86          2.36        11.97 o
   4   4   6        320.90        367.17        38.59 o
   5   4   6         32.26         36.57        16.63 o
  -9   5   6          5.29          1.41        11.47 o
  -8   5   6        529.78        441.47        42.27 o
  -7   5   6        397.42        343.08        23.55 o
  -6   5   6        397.46        395.26        24.62 o
  -5   5   6         30.94         28.56         9.16 o
  -4   5   6        107.89        104.48        18.92 o
  -3   5   6        290.30        307.96        50.72 o
  -2   5   6        165.24        175.71        20.19 o
  -1   5   6        230.92        131.41        51.90 o
   0   5   6        101.73        100.09        13.86 o
   1   5   6        916.91        834.79        32.78 o
   2   5   6        106.57        108.03        15.39 o
   3   5   6        534.56        570.77        44.98 o
   4   5   6        110.95        150.67        30.08 o
  -8   6   6         34.65         30.90        15.80 o
  -7   6   6        657.96        557.35        72.44 o
  -6   6   6        320.05        297.40        22.10 o
  -5   6   6       1989.38       1913.58       181.67 o
  -4   6   6        916.39        835.76        85.67 o
  -3   6   6       1026.63        927.22        85.49 o
  -2   6   6         60.01         61.34        13.02 o
  -1   6   6        468.87        495.73        31.40 o
   0   6   6       1027.28       1044.31        63.44 o
   1   6   6       1318.94       1298.55        86.44 o
   2   6   6       2582.56       2708.29        81.19 o
   3   6   6        105.99        136.54        26.53 o
   4   6   6        462.96        468.78        45.99 o
  -8   7   6         97.84        103.31        27.70 o
  -7   7   6         92.80         75.53        20.42 o
  -6   7   6        198.75        171.46        24.52 o
  -5   7   6          9.38          6.10         8.72 o
  -4   7   6       1428.07       1275.09        94.97 o
  -3   7   6         42.30         54.59         9.51 o
  -2   7   6        152.96        136.00        16.58 o
  -1   7   6         50.57         48.54        14.60 o
   0   7   6        117.31        133.23        23.77 o
   1   7   6         55.05         75.80        19.39 o
   2   7   6        299.94        327.93        34.47 o
   3   7   6        446.74        448.88        42.50 o
  -7   8   6        771.45        691.76       117.93 o
  -6   8   6        209.80        193.65        41.98 o
  -5   8   6        166.99        174.45        39.54 o
  -4   8   6          2.14          0.17         9.37 o
  -3   8   6         44.82         41.03        10.07 o
  -2   8   6        415.87        440.72        35.59 o
  -1   8   6        236.60        233.21        32.96 o
   0   8   6       1620.05       1733.06        90.50 o
   1   8   6         88.27         94.06        20.31 o
   2   8   6         56.40         33.72        17.36 o
   3   8   6          1.79          1.96        20.51 o
  -6   9   6       2141.47       1964.87       256.63 o
  -5   9   6          0.89          0.61        19.21 o
  -4   9   6        779.79        868.24        79.44 o
  -3   9   6        279.63        310.64        69.72 o
  -2   9   6        931.39       1002.17        49.85 o
  -1   9   6       1240.44       1399.30        83.20 o
   0   9   6       1431.53       1451.16        76.45 o
   1   9   6        773.56        783.50        49.39 o
   2   9   6        412.48        408.37        45.29 o
  -4  10   6         15.43         30.16        25.14 o
  -3  10   6         31.90         34.74        24.13 o
  -2  10   6        150.67        166.95        27.61 o
  -1  10   6        134.84        168.55        62.70 o
   0  10   6         70.97         60.82        39.68 o
  -9   1   7         89.96        138.65        32.42 o
  -8   1   7        436.59        482.28        38.11 o
  -7   1   7        338.07        348.04        36.57 o
  -6   1   7        462.81        575.61        32.91 o
  -5   1   7       3246.57       3541.31       197.03 o
  -4   1   7        693.18        773.66        47.21 o
  -3   1   7        631.17        606.27        20.39 o
  -2   1   7         63.96         69.84        11.89 o
  -1   1   7        987.54        945.34        55.22 o
   0   1   7         21.25         38.80         8.82 o
   1   1   7       3579.63       3178.02       253.44 o
   2   1   7          5.41         -0.47         8.85 o
   3   1   7        365.47        399.68        33.24 o
   4   1   7         39.77         30.85        15.18 o
  -9   2   7        180.92        186.13        35.89 o
  -8   2   7        104.66        117.64        23.34 o
  -7   2   7        192.83        234.91        23.41 o
  -6   2   7        203.44        241.65        18.34 o
  -5   2   7       1743.86       1952.03       100.72 o
  -4   2   7       1273.45       1429.88        82.25 o
  -3   2   7        647.32        582.19        25.29 o
  -2   2   7        915.70        837.19        47.20 o
  -1   2   7        127.58        148.11        10.63 o
   0   2   7        551.44        536.92        34.90 o
   1   2   7        170.76        166.06        18.74 o
   2   2   7       2203.27       2038.29       167.39 o
   3   2   7         14.50         21.10        12.45 o
   4   2   7        378.66        353.29        51.80 o
  -9   3   7         98.13         95.64        27.62 o
  -8   3   7         13.64         17.17        14.99 o
  -7   3   7          0.03         13.42        14.08 o
  -6   3   7          0.49          3.17         8.58 o
  -5   3   7         10.46         11.09         5.38 o
  -4   3   7         42.16         36.49         6.99 o
  -3   3   7         13.24         13.35         7.01 o
  -2   3   7         98.74        108.73        12.54 o
  -1   3   7         16.75         22.31         8.06 o
   0   3   7          3.87          2.36         7.00 o
   1   3   7        271.58        286.90        30.92 o
   2   3   7         78.59         88.29        22.29 o
   3   3   7          0.43          6.68        16.46 o
   4   3   7         15.95         11.76        14.92 o
  -9   4   7        770.02        824.59       106.43 o
  -8   4   7        733.32        639.02        52.17 o
  -7   4   7       1987.63       1776.18       148.23 o
  -6   4   7        941.35        930.25        65.51 o
  -5   4   7        930.10        951.31        70.71 o
  -4   4   7        421.79        429.71        39.83 o
  -3   4   7        422.24        431.56        22.10 o
  -2   4   7       2695.45       2458.67       134.55 o
  -1   4   7        404.42        376.44        22.42 o
   0   4   7       1557.10       1469.09        88.08 o
   1   4   7         59.96         60.07        14.95 o
   2   4   7       1059.40       1019.43       107.29 o
   3   4   7          6.32          6.39        20.62 o
   4   4   7       1959.55       2365.51       115.72 o
  -8   5   7        245.90        216.81        26.83 o
  -7   5   7         14.78          6.62         9.66 o
  -6   5   7       2320.03       2237.08       139.71 o
  -5   5   7       1403.87       1250.25        94.57 o
  -4   5   7        424.31        431.07        48.37 o
  -3   5   7         63.36         73.71        11.49 o
  -2   5   7         49.70         51.62        13.18 o
  -1   5   7         98.09        119.58        16.34 o
   0   5   7        312.91        182.25        83.34 o
   1   5   7       1847.86       1696.01       167.85 o
   2   5   7         10.62         11.59        15.63 o
   3   5   7        707.12        841.97        68.01 o
  -8   6   7          0.03         10.56        11.58 o
  -7   6   7          0.37         -1.81         9.80 o
  -6   6   7        385.17        317.78        26.72 o
  -5   6   7          1.75         -7.07        10.11 o
  -4   6   7          0.14          6.48        11.50 o
  -3   6   7         53.67         66.10        11.87 o
  -2   6   7        636.69        621.47        32.53 o
  -1   6   7        461.03        472.88        40.17 o
   0   6   7         55.05         55.93        18.26 o
   1   6   7         91.61         83.83        21.71 o
   2   6   7         10.11         27.72        22.88 o
   3   6   7          4.51         -3.42        18.65 o
  -7   7   7        151.33        122.82        24.13 o
  -6   7   7         46.35         43.41        16.76 o
  -5   7   7        559.20        528.98        47.01 o
  -4   7   7        812.92        793.64        75.40 o
  -3   7   7       1760.01       1888.34       128.35 o
  -2   7   7        628.93        646.03        34.18 o
  -1   7   7       2091.81       2060.88       172.15 o
   0   7   7         86.39        113.66        29.73 o
   1   7   7       1470.15       1563.48        82.62 o
   2   7   7          0.02        -18.28        20.63 o
  -6   8   7         44.16         36.52        24.31 o
  -5   8   7        180.75        208.02        42.52 o
  -4   8   7        564.58        665.08        93.34 o
  -3   8   7        614.69        663.72        64.90 o
  -2   8   7       1186.58       1273.53        61.50 o
  -1   8   7          1.26         -5.33        16.32 o
   0   8   7        423.75        448.60        64.34 o
   1   8   7         67.67         41.45        24.88 o
   2   8   7        540.26        536.42        80.86 o
  -5   9   7         18.07         11.41        22.45 o
  -4   9   7         13.14         35.73        23.66 o
  -3   9   7          7.67         25.50        15.09 o
  -2   9   7          5.73         10.25        15.38 o
  -1   9   7        263.11        251.98        33.09 o
   0   9   7         54.83         70.09        27.46 o
  -9   0   8       1003.68       1060.14        95.81 o
  -8   0   8        246.71        216.12        49.02 o
  -7   0   8       1374.84       1408.24        94.01 o
  -6   0   8       2513.07       3137.79       450.86 o
  -5   0   8        323.80        344.30        27.02 o
  -4   0   8       2774.74       3122.69       266.43 o
  -3   0   8       1091.62        957.30        79.51 o
  -2   0   8       1232.22       1108.85       147.89 o
  -1   0   8         70.51        103.52        41.10 o
   0   0   8       2896.09       2674.55       318.28 o
   1   0   8        155.39        144.74        15.13 o
   2   0   8       1092.62       1047.66       170.31 o
   3   0   8         90.94         73.87        23.92 o
  -9   1   8        168.36        150.31        33.94 o
  -8   1   8          6.10         -2.03        16.10 o
  -7   1   8        451.13        490.95        42.65 o
  -6   1   8          9.48         13.48        11.07 o
  -5   1   8        369.31        449.89        24.05 o
  -4   1   8        161.39        187.13        14.74 o
  -3   1   8       1557.56       1526.00        90.00 o
  -2   1   8        171.09        158.39        21.86 o
  -1   1   8         27.68         24.54        11.14 o
   0   1   8        119.36        116.69        16.28 o
   1   1   8         12.43          3.90        12.34 o
   2   1   8         31.24         46.57        18.31 o
   3   1   8        242.97        235.37        24.55 o
  -9   2   8         30.22         16.89        22.05 o
  -8   2   8         62.63         55.14        22.63 o
  -7   2   8        194.76        203.19        25.46 o
  -6   2   8        290.79        319.28        26.08 o
  -5   2   8         61.90         57.30        11.77 o
  -4   2   8        150.89        153.32        13.78 o
  -3   2   8          0.42         -5.51         9.70 o
  -2   2   8        149.01        136.50        20.48 o
  -1   2   8         40.29         43.03         9.04 o
   0   2   8       2177.35       2009.07       112.66 o
   1   2   8          1.99          6.16        13.30 o
   2   2   8        359.39        373.85        58.75 o
   3   2   8         13.62         27.80        17.83 o
  -9   3   8        380.34        394.95        53.51 o
  -8   3   8        216.34        228.04        29.42 o
  -7   3   8       2354.93       2437.69       136.50 o
  -6   3   8        703.25        798.41        62.30 o
  -5   3   8        433.30        448.89        33.16 o
  -4   3   8          8.95          7.73        11.48 o
  -3   3   8        313.96        308.31        35.49 o
  -2   3   8          3.05          7.62         7.86 o
  -1   3   8       5102.51       4718.61       260.59 o
   0   3   8         48.73         56.94        14.33 o
   1   3   8       1689.05       1668.94       195.20 o
   2   3   8         33.50         19.88        16.66 o
   3   3   8        496.79        547.47        79.55 o
  -8   4   8        175.13        135.88        32.77 o
  -7   4   8        233.45        231.25        26.30 o
  -6   4   8        918.26        869.37        76.83 o
  -5   4   8          0.34          6.93         6.43 o
  -4   4   8        184.29        153.24        15.62 o
  -3   4   8        200.79        191.67        20.13 o
  -2   4   8         31.75         27.10        10.21 o
  -1   4   8          1.09          0.79         9.83 o
   0   4   8       2206.67       2005.58       137.40 o
   1   4   8         58.67         61.35        19.95 o
   2   4   8         11.08         11.38        16.96 o
   3   4   8          4.06         10.05        19.11 o
  -8   5   8        101.36        121.66        23.08 o
  -7   5   8        232.22        217.19        27.02 o
  -6   5   8         12.66         13.55         8.47 o
  -5   5   8        379.21        367.11        35.98 o
  -4   5   8         16.47          8.81        11.07 o
  -3   5   8       2160.09       2042.34       180.91 o
  -2   5   8          2.26          7.73        10.70 o
  -1   5   8         75.85         70.31        15.71 o
   0   5   8          2.67         -0.64        10.95 o
   1   5   8          3.32         -6.98        13.21 o
   2   5   8        327.32        400.86        60.31 o
  -7   6   8        200.71        162.55        16.35 o
  -6   6   8        753.25        692.56        54.39 o
  -5   6   8         33.98         26.63        13.52 o
  -4   6   8       2600.25       2421.59       159.66 o
  -3   6   8          6.46         12.66         9.44 o
  -2   6   8        815.61        757.86        54.58 o
  -1   6   8         35.42         27.22        13.49 o
   0   6   8        385.30        417.84        32.12 o
   1   6   8        119.00        100.83        32.07 o
   2   6   8        926.57       1027.87        75.03 o
  -7   7   8        101.69         63.49        18.04 o
  -6   7   8          6.00         20.91        15.01 o
  -5   7   8         83.46         77.33        18.41 o
  -4   7   8        255.54        261.09        28.26 o
  -3   7   8        189.31        224.71        23.67 o
  -2   7   8        128.94        113.78        19.10 o
  -1   7   8        302.09        309.61        39.57 o
   0   7   8         50.44         49.06        24.15 o
   1   7   8        200.64        230.14        42.57 o
  -6   8   8        250.82        268.40        50.11 o
  -5   8   8         24.91         12.58        22.37 o
  -4   8   8        586.07        639.30        67.17 o
  -3   8   8        188.00        168.60        22.82 o
  -2   8   8        291.10        307.66        32.43 o
  -1   8   8         15.25         33.91        21.62 o
   0   8   8        633.00        641.42        96.85 o
  -3   9   8       1442.57       1556.94       101.57 o
  -2   9   8         41.44         30.25        17.50 o
  -9   1   9        959.21       1020.62        67.30 o
  -8   1   9        184.74        165.95        31.75 o
  -7   1   9        876.74        847.94        53.72 o
  -6   1   9         34.55         18.00        16.73 o
  -5   1   9        718.78        773.87        63.50 o
  -4   1   9        218.92        225.25        24.32 o
  -3   1   9        763.87        794.49        55.60 o
  -2   1   9         89.61        100.00        20.11 o
  -1   1   9        636.55        628.73        39.02 o
   0   1   9        331.12        431.12        47.82 o
   1   1   9        545.67        496.94        60.49 o
   2   1   9        234.79        211.65        38.29 o
  -8   2   9       2167.45       2151.77        87.01 o
  -7   2   9          1.29         -1.07        14.65 o
  -6   2   9        291.86        349.97        30.04 o
  -5   2   9        151.90        168.14        22.84 o
  -4   2   9        658.20        666.39        54.99 o
  -3   2   9        215.39        210.38        25.01 o
  -2   2   9       2839.06       2986.02        97.29 o
  -1   2   9        783.27        708.66        36.06 o
   0   2   9        200.85        170.99        17.62 o
   1   2   9         10.65         17.32        11.49 o
   2   2   9        311.01        356.36        55.79 o
  -8   3   9         75.68         94.06        25.09 o
  -7   3   9         25.34          6.97        15.57 o
  -6   3   9         52.69         52.99        16.56 o
  -5   3   9        280.58        259.93        25.64 o
  -4   3   9          5.47          8.77        13.15 o
  -3   3   9         93.33        118.79        24.88 o
  -2   3   9         16.33         22.54         9.58 o
  -1   3   9          6.80          1.34         9.17 o
   0   3   9        172.16        183.76        21.02 o
   1   3   9         22.62          9.58        12.39 o
   2   3   9          0.01         14.24        17.34 o
  -8   4   9        197.93        168.32        29.51 o
  -7   4   9         26.63         27.62        14.87 o
  -6   4   9       1065.28       1061.77        88.25 o
  -5   4   9         18.14         33.75        10.78 o
  -4   4   9        557.76        539.55        52.49 o
  -3   4   9         53.90         56.66        12.07 o
  -2   4   9       1434.83       1258.97       108.30 o
  -1   4   9         28.24         28.50        13.26 o
   0   4   9        936.32        909.19        71.92 o
   1   4   9        162.63        171.90        29.48 o
  -7   5   9        456.94        473.96        30.72 o
  -6   5   9         38.19         18.28         9.63 o
  -5   5   9       1018.20        939.67        84.18 o
  -4   5   9         37.42         30.79         9.86 o
  -3   5   9       1564.19       1410.90       115.09 o
  -2   5   9        215.00        207.47        21.56 o
  -1   5   9       1677.37       1671.72       105.41 o
   0   5   9        363.64        367.23        33.03 o
   1   5   9        319.31        388.69        39.80 o
  -7   6   9          1.45         10.96        22.98 o
  -6   6   9        169.33        122.65        18.87 o
  -5   6   9         32.71         22.63        12.83 o
  -4   6   9         51.52         52.10        15.61 o
  -3   6   9         17.20          4.28         9.65 o
  -2   6   9          8.31          3.44        11.38 o
  -1   6   9          9.73          8.02        12.25 o
   0   6   9          0.24         21.51        17.80 o
  -6   7   9          1.68          5.79        12.41 o
  -5   7   9       1054.80        894.12        90.74 o
  -4   7   9         31.04         21.92        14.24 o
  -3   7   9        437.58        464.37        47.26 o
  -2   7   9          0.76          4.00        12.10 o
  -1   7   9        100.19        103.06        29.68 o
  -8   0  10        632.57        592.47        71.59 o
  -7   0  10         87.35         80.71        34.68 o
  -6   0  10         65.10        101.78        36.32 o
  -5   0  10        735.94        887.96        78.47 o
  -4   0  10       1182.95       1204.67        91.02 o
  -3   0  10       1132.53       1290.62        96.40 o
  -2   0  10        910.91        933.40        88.33 o
  -1   0  10        137.89        165.61        48.87 o
   0   0  10        377.39        457.36        75.18 o
   1   0  10        990.59       1105.73       110.75 o
  -8   1  10          5.52         -6.69        16.59 o
  -7   1  10          1.34         -0.91        15.87 o
  -6   1  10          0.65         -1.56        17.86 o
  -5   1  10         40.98         43.09        20.03 o
  -4   1  10          5.62          2.48        15.77 o
  -3   1  10       1516.29       1626.00       120.02 o
  -2   1  10        624.23        688.34        53.85 o
  -1   1  10        312.31        316.78        43.17 o
   0   1  10          3.50         12.45        19.71 o
   1   1  10         16.70         22.69        23.97 o
  -8   2  10        161.61        166.63        31.86 o
  -7   2  10          4.72          3.28        16.60 o
  -6   2  10        999.35        970.17        56.38 o
  -5   2  10         64.20         74.57        23.06 o
  -4   2  10        797.10        872.50        54.26 o
  -3   2  10          3.58         22.58        16.89 o
  -2   2  10         34.40         30.46        21.77 o
  -1   2  10        110.62        143.97        33.59 o
   0   2  10        125.35        171.29        38.50 o
   1   2  10        335.41        381.65        54.46 o
  -7   3  10        847.26        778.80        50.82 o
  -6   3  10        142.11        153.42        26.42 o
  -5   3  10       1894.66       1863.00       198.94 o
  -4   3  10        524.36        600.63        39.59 o
  -3   3  10        358.28        387.20        41.30 o
  -2   3  10        746.99        799.59        88.48 o
  -1   3  10         92.12        107.85        13.85 o
   0   3  10        301.53        315.16        45.76 o
  -7   4  10          0.27          5.64        14.60 o
  -6   4  10        548.53        586.08        63.52 o
  -5   4  10        196.39        221.97        42.49 o
  -4   4  10        303.25        365.42        37.98 o
  -3   4  10        201.34        232.24        33.64 o
  -2   4  10         13.91         19.10         9.54 o
  -1   4  10          7.34         -1.77         9.59 o
   0   4  10         22.26          6.77        11.86 o
  -6   5  10         97.13         93.41        43.19 o
  -5   5  10         15.77         21.62        13.13 o
  -4   5  10         49.51         46.33        10.32 o
  -3   5  10        132.56        120.86        16.17 o
  -2   5  10        516.19        501.17        34.84 o
  -1   5  10        438.35        390.96        34.41 o
  -5   6  10        212.39        258.26        51.64 o
  -4   6  10        682.49        644.60        54.07 o
  -3   6  10        307.45        289.77        27.53 o
  -2   6  10        884.17        762.87        62.99 o
  -6   1  11        671.16        700.32        52.94 o
  -5   1  11        407.45        460.29        44.49 o
  -4   1  11       1407.19       1538.93        77.39 o
  -3   1  11        109.58        120.61        32.12 o
  -2   1  11        127.43        167.51        35.81 o
  -1   1  11         11.78         11.21        20.90 o
  -6   2  11        241.90        231.95        34.81 o
  -5   2  11        327.30        360.39        42.15 o
  -4   2  11        390.47        376.74        43.11 o
  -3   2  11        286.29        339.48        43.71 o
  -2   2  11        162.71        191.16        38.10 o
  -6   3  11          1.99         -0.51        15.27 o
  -5   3  11        149.22        158.39        29.63 o
  -4   3  11         65.03         76.53        25.49 o
  -3   3  11          0.15        -10.69        16.86 o
  -2   3  11          1.53          6.25        20.93 o
  -5   4  11        269.29        305.22        35.90 o
  -4   4  11        195.35        245.06        35.12 o
  -3   4  11        643.26        651.72        54.40 o
                                                
